# Supplementary material for: Proteogenomic analysis of the total and surface-exposed proteomes of Plasmodium vivax salivary gland sporozoites
Source: PLoS Negl Trop Dis. 2017 Jul 31;11(7):e0005791. doi: 10.1371/journal.pntd.0005791 (PMC5552340; doi:10.1371/journal.pntd.0005791)
Supplement: S2 File — All P. vivax proteins identified from DNA-seq and RNA-seq analyses of Thai field isolates whose protein sequences differ from the P. vivax Sal-1 reference proteome. File is in protein fasta format. (ZIP) [file pntd.0005791.s002.zip]

Archive with 1 entries (1 files):
- S2_File.txt
