# Supplementary material for: Proteogenomic analysis of the total and surface-exposed proteomes of Plasmodium vivax salivary gland sporozoites
Source: PLoS Negl Trop Dis. 2017 Jul 31;11(7):e0005791. doi: 10.1371/journal.pntd.0005791 (PMC5552340; doi:10.1371/journal.pntd.0005791)
Supplement: S1 Table — (XLSX) [file pntd.0005791.s011.xlsx]

## Sheet: S1_Table
S1 Table. Extended LC-MS methods parameters
Sample	File prefixa	Fractionsb	Liquid chromatography instrument	Flow rate	Gradientc	MS1 range	Nominal MS1 resolution at 400 m/z	MS1 fill time	MS1 AGC target	Data dependent selection of top n ions	MS2 fill	MS2 AGC target	Rejected precursor charge states	Dynamic exclusion duration and repeat duration	Dynamic exclusion list size	Dynamic exclusion mass width	Dynamic exclusion early expiration enabled	Minimum signal for activation	CID normalized collision energy	Isolation width	Activation time
VK210 whole proteome	V2P_20120822_KES_PvSGSpz	1&2A	Proxeon Easy nLC	300 nL/min	5% B to 20% B in 120 min; 20% B to 80% B in 30 min; 80% B to 5% B in 5 min; 5% B for 20 mind	350-1400 m/z	60000	500 ms	1000000	20	100	10000	z=1, z = 4 and up	45 s	50	+/- 10 ppm	Yes	10000	35	2.0 m/z	10 ms
VK210 whole proteome	V2P_20120822_KES_PvSGSpz	3&4A, 5A, 6A, 7A, 8A, 9A, 10A, 11A, 12A, 13A, 14A, 15A, 16A, 17A, 18A, 19A, 20A, 21A, 22&23A, 24&25A, 26&27A, 1&2B, 3&4B, 5B, 6B, 7B, 8B, 9B, 10B, 11B, 12B, 13B, 14B, 15B, 16B, 17B, 18B, 19B, 20B, 21B, 22&23B, 24&25B, 26&27B	Proxeon Easy nLC	300 nL/min	2% B to 15% B in 120 min; 15% B to 80% B in 30 min; 80% B to 2% B in 5 min; 2% B for 20 mind	350-1400 m/z	60000	500 ms	1000000	20	100	10000	z=1, z = 4 and up	45 s	50	+/- 10 ppm	Yes	10000	35	2.0 m/z	10 ms
VK247 whole proteome	V2P_2013_0201_KES_PvVK247_sgSpz	1A, 2A, 3A	Agilent 1100	500 nL/min	5% B to 35% B in 180 min; 25% B to 80% B in 10 min; 80% B for 10 min; 80% B to 5% B in 1 min; 5% B for 19 min	350 - 1600 m/z	120000	500 ms	1000000	30	100	500000	z=1	60 s	500	+/- 5 ppm	Yes	10000	41	2.0 m/z	10 ms
VK247 whole proteome	V2P_2013_0201_KES_PvVK247_sgSpz	4A	Agilent 1100	500 nL/min	5% B to 30% B in 180 min; 25% B to 80% B in 10 min; 80% B for 10 min; 80% B to 5% B in 1 min; 5% B for 19 min	350 - 1600 m/z	120000	500 ms	1000000	30	100	500000	z=1	60 s	500	+/- 5 ppm	Yes	10000	35	2.0 m/z	10 ms
VK247 whole proteome	V2P_2013_0201_KES_PvVK247_sgSpz	5A, 6A, 7A, 8A, 9A, 10A, 11A, 12A	Agilent 1100	500 nL/min	5% B to 25% B in 180 min; 25% B to 80% B in 10 min; 80% B for 10 min; 80% B to 5% B in 1 min; 5% B for 19 min	350 - 1600 m/z	120000	500 ms	1000000	30	100	500000	z=1, z = 4 and up	60 s	500	+/- 5 ppm	Yes	1000	35	2.0 m/z	10 ms
VK247 whole proteome	V2P_2013_0201_KES_PvVK247_sgSpz	7B, 13A, 14A, 15A	Agilent 1100	500 nL/min	5% B to 30% B in 180 min; 25% B to 80% B in 10 min; 80% B for 10 min; 80% B to 5% B in 1 min; 5% B for 19 min	350 - 1600 m/z	120000	500 ms	1000000	30	100	500000	z=1, z = 4 and up	60 s	500	+/- 5 ppm	Yes	1000	35	2.0 m/z	10 ms
VK247 whole proteome	V2P_2013_0201_KES_PvVK247_sgSpz	1B, 2B, 3B, 4B, 5B, 6B, 7B, 8B, 9B, 10B, Pooled 11&12&13&14&15B	Agilent 1100	500 nL/min	5% B to 25% B in 180 min; 25% B to 80% B in 15 min; 80% B for 5 min; 80% B to 5% B in 1 min; 5% B for 19 min	350 - 1600 m/z	120000	500 ms	1000000	30	100	500000	z=1, z = 4 and up	60 s	500	+/- 5 ppm	Yes	1000	35	2.0 m/z	10 ms
Vk210 surface	2016-03-24_KES_PvVK210_surface_2015-12-24_Label	1A, 2A, 3A, 4A, 5A, 6A, 7A, 8A, 1B, 2B, 3B, 4B, 5B, 6B, 7B, 8B	Agilent 1100	300 nL/min	5%-35% 60 min; 35%-80% 05 min; 80% 10 min; 80% - 5% 1 min; 5% 29 min	400 - 1600 m/z	60000	500 ms	1000000	20	100	200000	z=1, z = 4 and up	30 s	500	+/- 5 ppm	Yes	1000	35	2.0 m/z	10 ms
VK247 surface	2016-03-27_KES_PvVK247_surface_2016-01-20_Label	1A, 2A, 3A, 4A, 5A, 6A, 7A, 8A, 1B, 2B, 3B, 4B, 5B, 6B, 7B, 8B	Agilent 1100	300 nL/min	5%-35% 60 min; 35%-80% 05 min; 80% 10 min; 80% - 5% 1 min; 5% 29 min	400 - 1600 m/z	60000	500 ms	1000000	20	100	200000	z=1, z = 4 and up	30 s	500	+/- 5 ppm	Yes	1000	35	2.0 m/z	10 ms
VK247 unlabeled control	2016-03-26_KES_PvVK247_surface_2016-01-20_noLabel	1A, 2A, 3A, 4A, 5A, 6A, 7A, 8A, 1B, 2B, 3B, 4B, 5B, 6B, 7B, 8B	Agilent 1100	300 nL/min	5%-35% 60 min; 35%-80% 05 min; 80% 10 min; 80% - 5% 1 min; 5% 29 min	400 - 1600 m/z	60000	500 ms	1000000	20	100	200000	z=1, z = 4 and up	30 s	500	+/- 5 ppm	Yes	1000	35	2.0 m/z	10 ms
a) All .raw and .mzML files associated with this experiment have this file prefix.
b) Numbers denote SDS-PAGE gel fraction. A and B denote the first and second LC-MS technical replicates, respectively. "&" indicates peptides extracted from indicated gel fractions were pooled into a single sample for LC-MS analysis.
c) Buffer A = 0.1% formic acid in water. Buffer B = 0.1% formic acid in acetonitrile.
d) After these experiments were completed, it was discovered that the LC pumps were out of calibration and the actual %B at any point in the gradient was greater than the set point.
