# Supplementary material for: Proteogenomic analysis of the total and surface-exposed proteomes of Plasmodium vivax salivary gland sporozoites
Source: PLoS Negl Trop Dis. 2017 Jul 31;11(7):e0005791. doi: 10.1371/journal.pntd.0005791 (PMC5552340; doi:10.1371/journal.pntd.0005791)
Supplement: S2 Table — (XLSX) [file pntd.0005791.s012.xlsx]

## Sheet: S2_Table
S2 Table. Proteins identified from whole proteome analysis of P. vivax salivary gland sporozoites. Two separate samples of P. vivax salivary gland sporozoites obtained from Thai clinical field isolates were analyzed by liquid chromatography-mass spectrometry. The sample names VK210 and VK247 refer to the dominant haplotype present in the sample based on the sequence of the tandem repeat region of…
Gene IDa	Protein	Protein Description	Sequence varies from P.vivaxP01 reference?b	Protein Length	Sample ID'd	P. vivax VK210 salivary gland sporozoites					P. vivax VK247 salivary gland sporozoites					Mean ln(NSAF)h	Corrected Relative abundance VK210:VK247 (PSM+1)i	Corrected Relative abundance VK247:VK210 (PSM+1)i	p-value (ERFC)j	ERFC p-value FDRk	p-value (G-test)m	G-test p-value FDRk	FDR < 5%n
						Peptidesc	PSMd	ln(NSAF)e	Abundance Rank (of 1711)f	Abundance percentileg	Peptidesc	PSMd	ln(NSAF)e	Abundance Rank (of 1747)f	Abundance percentileg
PVP01_0905800	H4	histone H4, putative	NO	103	BOTH	13	383.304	-4.18078	2	0.999416	14	956.45	-3.67472	1	1	-3.92775	0.284325	3.5171	0.355763	0.701554	1.86532e-23	4.08299e-21	NO
PVP01_1218700	TRAP	thrombospondin-related anonymous protein, putative	YES	556	BOTH	125	2744	-3.89847	1	1	70	2502	-4.39914	3	0.998855	-4.14881	0.776851	1.28725	0.518603	0.838073	6.40227e-39	0	NO
PVP01_0518800	HSP20	small heat shock protein HSP20, putative	NO	171	BOTH	29	429	-4.57508	10	0.99474	27	1052	-4.08643	2	0.999428	-4.33076	0.289265	3.45703	0.369943	0.71536	1.65133e-24	4.06641e-22	NO
PVP01_0808400	-	tubulin beta chain, putative	NO	445	BOTH	56	1576.08	-4.23026	3	0.998831	43	1660.98	-4.58613	7	0.996566	-4.40819	0.672177	1.4877	0.674788	0.891376	1.26487e-10	5.41696e-09	NO
PVP01_1244000	GAPDH	glyceraldehyde-3-phosphate dehydrogenase, putative	NO	337	BOTH	59	1067.22	-4.34214	5	0.997662	52	1259.86	-4.58455	6	0.997138	-4.46334	0.600138	1.66628	0.80829	0.949511	0.00362456	0.0177181	NO
PVP01_0835600	CSP	circumsporozoite (CS) protein	YES	363	BOTH	58	1228	-4.27614	4	0.998247	35	1253	-4.66433	10	0.994848	-4.47023	0.694242	1.44042	0.638353	0.872696	1.78135e-10	7.31094e-09	NO
PVP01_1463200	-	actin	NO	376	BOTH	40	1113.34	-4.40935	7	0.996493	51	1287.15	-4.67262	11	0.994276	-4.54099	0.612782	1.6319	0.78318	0.941075	0.000604249	0.00409062	NO
PVP01_0905900	H2B	histone 2B, putative	NO	118	BOTH	17	264.246	-4.68868	12	0.993571	17	508.231	-4.44297	5	0.99771	-4.56582	0.368969	2.71025	0.605371	0.857434	7.22166e-06	0.000101619	NO
PVP01_0717700	TrxL1	thioredoxin-like protein 1, putative	YES	208	BOTH	30	544	-4.53347	8	0.995909	27	762	-4.60481	9	0.995421	-4.56914	0.505974	1.97639	0.981026	0.992855	0.497965	0.621274	NO
PVP01_1114800,PVP01_1114900	-	elongation factor 1-alpha, putative	NO	443	BOTH	62	1392.81	-4.34937	6	0.997078	58	1178.81	-4.92453	13	0.993131	-4.63695	0.836853	1.19495	0.446278	0.785673	1.48254e-27	5.84302e-25	NO
PVP01_1258000	GEST	gamete egress and sporozoite traversal protein, putative	YES	249	BOTH	28	619	-4.58422	11	0.994155	25	816.998	-4.71504	12	0.993703	-4.64963	0.536903	1.86253	0.945123	0.982472	0.743211	0.832401	NO
PVP01_0517100	14-3-3I	14-3-3 protein, putative	NO	262	BOTH	25	480.872	-4.88762	14	0.992402	30	964	-4.60047	8	0.995993	-4.74405	0.353721	2.82708	0.560183	0.838073	8.15558e-12	4.72544e-10	NO
PVP01_1311000	-	polyubiquitin 5, putative	NO	153	BOTH	5	398.137	-4.53852	9	0.995324	4	345.928	-5.08743	17	0.990841	-4.81297	0.814964	1.22705	0.471364	0.807241	3.32221e-08	9.21797e-07	NO
PVP01_1030500	ADF1	actin-depolymerizing factor 1, putative	NO	122	BOTH	11	154	-5.26194	24	0.986558	13	528	-4.43814	4	0.998283	-4.85004	0.207555	4.81801	0.157144	0.433653	3.8856e-25	1.27577e-22	NO
PVP01_0934200	AMA1	apical membrane antigen 1	YES	562	BOTH	68	1039	-4.88036	13	0.992987	48	1122	-5.21185	24	0.986835	-5.04611	0.656009	1.52437	0.702772	0.906654	2.25697e-06	3.7052e-05	NO
PVP01_1020600	PNP	purine nucleoside phosphorylase, putative	NO	245	BOTH	16	345	-5.15259	19	0.98948	17	606	-4.9976	16	0.991414	-5.07509	0.403779	2.4766	0.706944	0.906654	0.000181758	0.00153675	NO
PVP01_1435400	CelTOS	cell traversal protein for ookinetes and sporozoites	YES	196	BOTH	20	249	-5.25554	22	0.987726	14	519	-4.92943	14	0.992559	-5.09248	0.34056	2.93634	0.521029	0.838073	5.22512e-08	1.41007e-06	NO
PVP01_0307900	SIAP1	sporozoite invasion-associated protein 1, putative	YES	997	BOTH	108	1612.99	-5.01378	17	0.990649	94	1952	-5.23136	26	0.98569	-5.12257	0.585403	1.70822	0.838488	0.958689	0.00361108	0.0176961	NO
PVP01_1262200	-	fructose 1,6-bisphosphate aldolase, putative	NO	369	BOTH	27	514.465	-5.16255	21	0.988311	35	696	-5.26867	28	0.984545	-5.21561	0.523869	1.90887	0.975693	0.992855	0.924646	0.948726	NO
PVP01_0702100	-	alpha tubulin 1, putative	NO	453	BOTH	48	798.772	-4.92769	15	0.991818	45	670.718	-5.51076	41	0.977104	-5.21923	0.843404	1.18567	0.439045	0.78094	6.16834e-17	7.30815e-15	NO
PVP01_1008000	IMC1g	inner membrane complex protein 1g, putative	YES	301	BOTH	23	487	-5.01372	16	0.991233	17	466	-5.46614	39	0.978248	-5.23993	0.740218	1.35095	0.568611	0.846685	1.08339e-06	2.11315e-05	NO
PVP01_1212300	SPECT1	sporozoite protein essential for cell traversal, putative	NO	241	BOTH	21	294	-5.29609	26	0.985389	24	481.953	-5.21017	23	0.987407	-5.25313	0.432686	2.31114	0.788675	0.942736	0.0119089	0.0445172	NO
PVP01_1425700	-	conserved Plasmodium protein, unknown function	NO	393	BOTH	38	550	-5.15877	20	0.988895	27	674	-5.3638	33	0.981683	-5.26128	0.578235	1.7294	0.853546	0.966371	0.1321	0.254138	NO
PVP01_1444500	HAD2	haloacid dehalogenase-like hydrolase, putative	YES	293	BOTH	25	341	-5.34317	28	0.98422	35	597	-5.19148	22	0.987979	-5.26732	0.405118	2.46842	0.710789	0.906654	0.00024056	0.00192644	NO
PVP01_0920700	PGM1	phosphoglycerate mutase, putative	NO	250	BOTH	25	316	-5.26059	23	0.987142	25	438	-5.34246	31	0.982828	-5.30153	0.511507	1.95501	0.994568	0.998562	0.705789	0.808374	NO
PVP01_0938800	SPELD	sporozoite surface protein essential for liver stage development, putative	YES	154	BOTH	18	167	-5.41383	35	0.980129	22	306	-5.21659	25	0.986262	-5.31521	0.387639	2.57972	0.660197	0.882353	0.002376	0.0125153	NO
PVP01_0918300	RAN	GTP-binding nuclear protein RAN/TC4, putative	NO	214	BOTH	20	241.589	-5.37361	33	0.981297	20	404	-5.26778	27	0.985117	-5.3207	0.4243	2.35682	0.765258	0.931497	0.01176	0.044044	NO
PVP01_0505600	GAMA	GPI-anchored micronemal antigen	YES	691	BOTH	60	801	-5.34716	29	0.983635	64	1154	-5.39037	36	0.979966	-5.36876	0.491869	2.03306	0.945851	0.982472	0.160332	0.297976	NO
PVP01_1229700	LDH	L-lactate dehydrogenase	NO	316	BOTH	24	277	-5.6266	46	0.9737	29	686	-5.12808	19	0.989697	-5.37734	0.286645	3.48863	0.362409	0.71181	6.30653e-17	7.30815e-15	NO
PVP01_0728100	-	G2 protein, putative	NO	273	BOTH	19	281	-5.46599	37	0.97896	23	503	-5.2921	29	0.983973	-5.37905	0.396346	2.52305	0.685503	0.897303	0.000281372	0.00219961	NO
PVP01_1306500	-	conserved Plasmodium protein, unknown function	YES	352	BOTH	23	509	-5.12606	18	0.990064	25	458	-5.63998	50	0.971952	-5.38302	0.787071	1.27053	0.505475	0.835009	6.82289e-09	2.16792e-07	NO
PVP01_0819300	H2A.Z	histone H2A.Z, putative	NO	158	BOTH	9	170.591	-5.4182	36	0.979544	8	270.288	-5.36633	34	0.98111	-5.39226	0.448044	2.23192	0.83087	0.956033	0.117609	0.235218	NO
PVP01_1454700	-	p25-alpha family protein, putative	YES	152	BOTH	14	134	-5.62092	44	0.974868	15	311	-5.18731	21	0.988552	-5.40411	0.306504	3.2626	0.420113	0.762084	3.42867e-07	7.58931e-06	NO
PVP01_1212200	MyoA	myosin A, putative	NO	817	BOTH	80	997.985	-5.29478	25	0.985973	66	1160	-5.55268	44	0.975386	-5.42373	0.609513	1.64065	0.789601	0.942736	0.00171022	0.00965369	NO
PVP01_1411700	-	RNA-binding protein, putative	YES	158	BOTH	12	129	-5.69766	53	0.969608	10	329	-5.16976	20	0.989124	-5.43371	0.279052	3.58356	0.340748	0.689318	1.87045e-09	6.57997e-08	NO
PVP01_1268100	TPx1	thioredoxin peroxidase 1, putative	NO	195	BOTH	17	186	-5.54213	40	0.977206	18	337	-5.35614	32	0.982255	-5.44913	0.391905	2.55164	0.672621	0.891376	0.00204796	0.0111418	NO
PVP01_0602700	-	conserved Plasmodium protein, unknown function	NO	130	BOTH	7	94	-5.81912	62	0.964348	9	292	-5.094	18	0.990269	-5.45656	0.229674	4.35399	0.208874	0.523216	1.8463e-12	1.299e-10	NO
PVP01_0803400	IMC1c	inner membrane complex protein 1c, putative	NO	286	BOTH	21	315	-5.3983	34	0.980713	18	396	-5.5778	46	0.974242	-5.48805	0.563836	1.77356	0.884525	0.971328	0.403177	0.559597	NO
PVP01_0811100	ISP1	inner membrane complex sub-compartment protein 1, putative	NO	144	BOTH	18	123	-5.65251	48	0.972531	23	257	-5.32396	30	0.9834	-5.48823	0.340454	2.93725	0.520714	0.838073	0.000124693	0.00110651	NO
PVP01_0730900	PFN	profilin, putative	NO	173	BOTH	14	158	-5.58557	42	0.976037	14	271	-5.45439	38	0.978821	-5.51998	0.41408	2.41499	0.736389	0.918155	0.0224352	0.071057	NO
PVP01_0515400	HSP70	heat shock protein 70, putative	NO	690	BOTH	58	799.837	-5.34716	30	0.983051	42	831.469	-5.71672	56	0.968517	-5.53194	0.681447	1.46747	0.659237	0.881668	1.40475e-06	2.59787e-05	NO
PVP01_0836200	IMC1a	inner membrane complex protein 1a, putative	NO	869	BOTH	65	1029	-5.32588	27	0.984804	63	1007	-5.75583	63	0.964511	-5.54085	0.723824	1.38155	0.592554	0.857434	2.85263e-11	1.44094e-09	NO
PVP01_1341900	GAPM3	glideosome associated protein with multiple membrane spans 3, putative	NO	284	BOTH	12	321	-5.37241	32	0.981882	10	332	-5.74706	60	0.966228	-5.55973	0.684964	1.45993	0.65343	0.88103	0.00183112	0.010248	NO
PVP01_1249700	TRX1	thioredoxin 1, putative	NO	104	BOTH	10	52	-6.18802	100	0.942139	13	264	-4.97166	15	0.991986	-5.57984	0.141673	7.05852	0.0443431	0.193265	5.3457e-21	8.7766e-19	NO
PVP01_0716400	GAP50	glideosome-associated protein 50, putative	YES	395	BOTH	20	343	-5.63603	47	0.973115	25	562	-5.5506	43	0.975959	-5.59332	0.432819	2.31043	0.789044	0.942736	0.00670335	0.0288332	NO
PVP01_0308000	PLP1	perforin-like protein 1	YES	843	BOTH	74	740	-5.62519	45	0.974284	47	1020	-5.71263	54	0.969662	-5.66891	0.514102	1.94514	0.99913	0.99913	0.632331	0.746746	NO
PVP01_1432200	-	conserved Plasmodium protein, unknown function	NO	586	BOTH	46	582	-5.50173	38	0.978375	38	622.997	-5.842	66	0.962793	-5.67186	0.661824	1.51098	0.692579	0.90238	0.000237699	0.0019113	NO
PVP01_0917500	-	conserved Plasmodium protein, unknown function	NO	211	BOTH	18	159	-5.77783	57	0.967271	14	283	-5.60963	48	0.973097	-5.69373	0.399078	2.50577	0.693402	0.90238	0.00769579	0.0315192	NO
PVP01_1238100	eIF4A	eukaryotic initiation factor 4a, putative	NO	398	BOTH	34	335.972	-5.6643	49	0.971946	33	470.895	-5.73504	58	0.967373	-5.69967	0.505831	1.97694	0.980673	0.992855	0.59152	0.71206	NO
PVP01_0818200	CYP19A	peptidyl-prolyl cis-trans isomerase, putative	NO	170	BOTH	13	125.639	-5.79726	60	0.965517	13	222	-5.63634	49	0.972524	-5.7168	0.402273	2.48588	0.702612	0.906654	0.0215352	0.0688705	NO
PVP01_1122000	DJ1	protein DJ-1, putative	NO	189	BOTH	13	107	-6.06379	86	0.950321	17	317	-5.38607	35	0.980538	-5.72493	0.240576	4.15668	0.236304	0.545743	2.37137e-12	1.5572e-10	NO
PVP01_1423100	H2B.Z	histone H2B variant, putative	NO	123	BOTH	13	88.2515	-5.82687	66	0.962011	13	159.54	-5.64311	51	0.97138	-5.73499	0.393811	2.53929	0.678154	0.891832	0.0363842	0.102104	NO
PVP01_0319000	-	conserved Plasmodium protein, unknown function	YES	446	BOTH	32	507	-5.36668	31	0.982466	31	337	-6.18346	102	0.942187	-5.77507	1.06464	0.939283	0.255359	0.571939	5.34615e-21	8.7766e-19	NO
PVP01_0716300	HSP70-2	heat shock protein 70, putative	NO	652	BOTH	54	534.695	-5.69322	52	0.970193	39	671.261	-5.87411	69	0.961076	-5.78366	0.564464	1.77159	0.883155	0.971328	0.268717	0.413249	NO
PVP01_0108700	HSP90	heat shock protein 90, putative	YES	748	BOTH	59	715.912	-5.53872	39	0.977791	55	656	-6.03446	84	0.95249	-5.78659	0.77296	1.29373	0.523695	0.838073	4.37294e-11	2.00342e-09	NO
PVP01_1267100	-	triosephosphate isomerase, putative	NO	248	BOTH	22	164.582	-5.9049	72	0.958504	17	300	-5.71287	55	0.96909	-5.80888	0.389674	2.56624	0.66613	0.887272	0.00306231	0.0153897	NO
PVP01_1017800	RPS11	40S ribosomal protein S11, putative	NO	151	BOTH	11	85.9831	-6.05801	85	0.950906	11	212	-5.56391	45	0.974814	-5.81096	0.289275	3.45691	0.369972	0.71536	4.32221e-06	6.49981e-05	NO
PVP01_0816000	ENO	enolase, putative	NO	446	BOTH	30	341.921	-5.76062	56	0.967855	30	456	-5.88105	71	0.959931	-5.82083	0.531538	1.88133	0.957609	0.982472	0.910013	0.940068	NO
PVP01_0812500	HGPRT	hypoxanthine-guanine phosphoribosyltransferase, putative	NO	233	BOTH	20	211	-5.59406	43	0.975453	18	199	-6.06095	88	0.9502	-5.8275	0.750866	1.3318	0.553588	0.838073	0.000847288	0.005437	NO
PVP01_1246200	ISP3	inner membrane complex sub-compartment protein 3, putative	NO	151	BOTH	11	72	-6.23549	107	0.938048	11	244	-5.42333	37	0.979393	-5.82941	0.211064	4.73791	0.164963	0.447626	3.63877e-12	2.29523e-10	NO
PVP01_0418000	-	serine-repeat antigen (SERA)	YES	706	BOTH	60	544.497	-5.75463	55	0.96844	49	667.947	-5.95863	78	0.955924	-5.85663	0.577639	1.73119	0.854808	0.966978	0.13832	0.263275	NO
PVP01_0621700	ADT	ADP/ATP transporter on adenylate translocase, putative	NO	301	BOTH	20	209	-5.85965	70	0.959673	21	315	-5.85776	67	0.962221	-5.8587	0.470748	2.12428	0.891485	0.971328	0.234469	0.368932	NO
PVP01_1440500	GRP94	endoplasmin, putative	NO	814	BOTH	56	569.78	-5.85159	68	0.960842	65	832	-5.88135	72	0.959359	-5.86647	0.485379	2.06025	0.929359	0.982472	0.156368	0.291662	NO
PVP01_0517400	HMGB2	high mobility group protein B2, putative	NO	99	BOTH	3	48	-6.2188	103	0.940386	9	146	-5.51473	42	0.976531	-5.86676	0.236121	4.23511	0.224956	0.523216	1.18861e-06	2.25149e-05	NO
PVP01_0721000	PGK	phosphoglycerate kinase, putative	YES	416	BOTH	32	309	-5.79222	59	0.966102	35	400	-5.94244	77	0.956497	-5.86733	0.547613	1.82611	0.920612	0.982472	0.635463	0.746934	NO
PVP01_1341000	-	conserved Plasmodium protein, unknown function	YES	408	BOTH	29	294	-5.82256	64	0.963179	26	404	-5.91307	74	0.958214	-5.86782	0.515969	1.9381	0.994614	0.998562	0.796913	0.857879	NO
PVP01_0303900	-	6-cysteine protein, putative, pseudogene	YES	372	BOTH	24	258	-5.86081	71	0.959088	19	376.575	-5.891	73	0.958786	-5.8759	0.485906	2.05801	0.930707	0.982472	0.346239	0.492841	NO
PVP01_1131000	-	malate dehydrogenase, putative	NO	313	BOTH	16	202	-5.93281	75	0.95675	22	340	-5.82048	65	0.963366	-5.87664	0.421695	2.37138	0.757933	0.930297	0.0176105	0.0595073	NO
PVP01_0811600	-	conserved Plasmodium protein, unknown function	NO	175	BOTH	5	160	-5.58449	41	0.976622	4	130	-6.20047	105	0.940469	-5.89248	0.870585	1.14865	0.410327	0.750011	7.09138e-05	0.000684804	NO
PVP01_0822500	RPS11	40S ribosomal protein S11, putative	NO	161	BOTH	17	106	-5.91284	74	0.957335	13	166	-5.87264	68	0.961649	-5.89274	0.453862	2.20331	0.846608	0.964614	0.256873	0.397676	NO
PVP01_1303500	EIF5A	eukaryotic translation initiation factor 5A, putative	NO	161	BOTH	10	84	-6.14546	95	0.945061	11	207	-5.65191	52	0.970807	-5.89868	0.289476	3.45452	0.370548	0.71536	5.71838e-06	8.34459e-05	NO
PVP01_0206100	PHIL1	photosensitized INA-labeled protein PHIL1, putative	YES	272	BOTH	15	189	-5.85893	69	0.960257	12	253	-5.97563	80	0.95478	-5.91728	0.529879	1.88723	0.961498	0.984436	0.957125	0.968929	NO
PVP01_1421400	RAB11a	ras-related protein Rab-11A, putative	NO	216	BOTH	19	155.571	-5.82305	65	0.962595	16	179.077	-6.09068	92	0.947911	-5.95687	0.6159	1.62364	0.777099	0.937468	0.184455	0.335838	NO
PVP01_1440900	GAP45	glideosome-associated protein 45, putative	NO	193	BOTH	10	153	-5.72713	54	0.969024	12	145	-6.18918	104	0.941042	-5.95815	0.747178	1.33837	0.558744	0.838073	0.0049862	0.022738	NO
PVP01_1463500	MTIP	myosin A tail domain interacting protein, putative	NO	209	BOTH	9	174	-5.67816	51	0.970777	8	144	-6.27574	115	0.934745	-5.97695	0.854922	1.1697	0.426626	0.767536	6.05395e-05	0.000596314	NO
PVP01_1251700	-	methyltransferase, putative	NO	208	BOTH	10	152	-5.80853	61	0.964933	11	163	-6.14701	96	0.945621	-5.97777	0.660852	1.5132	0.694274	0.90238	0.061308	0.147469	NO
PVP01_1336600	NTF2	nuclear transport factor 2, putative	NO	125	BOTH	7	45.45	-6.50658	150	0.912916	5	189	-5.48979	40	0.977676	-5.99818	0.173176	5.77446	0.0896197	0.323555	1.36525e-12	1.03444e-10	NO
PVP01_1332400	GDH1	NADP-specific glutamate dehydrogenase, putative	NO	470	BOTH	29	258.966	-6.09091	90	0.947984	26	459.891	-5.92496	75	0.957642	-6.00794	0.399554	2.50279	0.694775	0.90238	0.000720633	0.00470082	NO
PVP01_1105500	NDK	nucleoside diphosphate kinase, putative	NO	149	BOTH	10	68	-6.27931	113	0.934541	10	175	-5.74238	59	0.9668	-6.01085	0.277711	3.60087	0.336949	0.683614	1.00513e-05	0.000130973	NO
PVP01_0216100	IMP2	IMP1-like protein, putative	NO	158	BOTH	8	62	-6.43034	134	0.922268	10	214	-5.59984	47	0.973669	-6.01509	0.207567	4.81772	0.157172	0.433653	4.04293e-11	1.89633e-09	NO
PVP01_1125500	-	hexokinase, putative	NO	493	BOTH	31	276	-6.07498	88	0.949153	35	464	-5.96384	79	0.955352	-6.01941	0.421972	2.36983	0.758713	0.930552	0.00570663	0.0252818	NO
PVP01_1405400	-	small heat shock protein, putative	NO	209	BOTH	23	176	-5.66673	50	0.971362	19	127	-6.40137	138	0.92158	-6.03405	0.979534	1.02089	0.313755	0.652293	5.87945e-07	1.19408e-05	NO
PVP01_1131600	H3.3	histone H3 variant, putative	NO	136	BOTH	10	73.3714	-6.112	92	0.946815	5	116.876	-6.05476	87	0.950773	-6.08338	0.446927	2.2375	0.827831	0.955559	0.295213	0.447362	NO
PVP01_1015000	-	conserved Plasmodium protein, unknown function	YES	215	BOTH	13	155	-5.82209	63	0.963764	11	138	-6.3466	123	0.930166	-6.08435	0.794998	1.25786	0.495527	0.826856	0.0010492	0.00635045	NO
PVP01_0530800	-	alpha tubulin 2, putative	NO	450	BOTH	39	296.9	-5.91073	73	0.957919	38	315.282	-6.259	112	0.936463	-6.08486	0.667193	1.49882	0.683297	0.896799	0.00663248	0.0287797	NO
PVP01_0526200	SAR1	small GTP-binding protein sar1, putative	NO	191	BOTH	15	103	-6.11242	93	0.94623	10	163	-6.06174	89	0.949628	-6.08708	0.449206	2.22615	0.834025	0.956361	0.230891	0.364467	NO
PVP01_0833900	GRX1	glutaredoxin 1, putative	NO	110	BOTH	11	43	-6.43416	136	0.921099	11	128	-5.75167	61	0.965655	-6.09291	0.241612	4.13886	0.238969	0.549322	8.76874e-06	0.000118318	NO
PVP01_1459800	-	40S ribosomal protein S17, putative	NO	137	BOTH	10	59.2889	-6.33244	121	0.929866	12	141	-5.87444	70	0.960504	-6.10344	0.30075	3.32502	0.403264	0.750011	0.00039576	0.0029077	NO
PVP01_0604600	-	60S ribosomal protein L30e, putative	NO	108	BOTH	4	62	-6.04987	84	0.95149	7	83	-6.16651	100	0.943331	-6.10819	0.531273	1.88227	0.958229	0.982472	0.963583	0.973213	NO
PVP01_1230900	GAPM1	glideosome associated protein with multiple membrane spans 1, putative	NO	303	BOTH	7	216	-5.83333	67	0.961426	9	187	-6.38584	133	0.924442	-6.10959	0.817633	1.22304	0.468228	0.805477	4.13266e-05	0.000437706	NO
PVP01_1216400	EF-1gamma	elongation factor 1-gamma, putative	NO	411	BOTH	28	249	-5.99602	80	0.953828	27	298	-6.22472	109	0.93818	-6.11037	0.592278	1.6884	0.824273	0.955559	0.204505	0.353422	NO
PVP01_0506500	PDI8	protein disulfide isomerase, putative	NO	482	BOTH	35	278.431	-6.04365	83	0.952075	37	356.997	-6.20344	107	0.939325	-6.12354	0.552907	1.80862	0.908698	0.977748	0.574556	0.699552	NO
PVP01_1422800	-	conserved Plasmodium protein, unknown function	NO	209	BOTH	10	74	-6.53315	154	0.910579	13	248	-5.73213	57	0.967945	-6.13264	0.213363	4.68686	0.170169	0.454245	3.84481e-12	2.29523e-10	NO
PVP01_0806500	GBP2	single-strand telomeric DNA-binding protein GBP2, putative	NO	250	BOTH	11	117	-6.25416	110	0.936295	17	215	-6.05404	86	0.951345	-6.1541	0.386977	2.58414	0.658265	0.881668	0.0104084	0.039892	NO
PVP01_1447500	MIF	macrophage migration inhibitory factor, putative	NO	116	BOTH	8	41	-6.53489	157	0.908825	9	132	-5.77401	64	0.963938	-6.15445	0.223694	4.4704	0.194339	0.499149	1.14079e-06	2.1819e-05	NO
PVP01_1426100	ALBA1	DNA/RNA-binding protein Alba 1, putative	NO	241	BOTH	12	124	-6.15939	97	0.943892	11	188	-6.15157	98	0.944476	-6.15548	0.468495	2.1345	0.885567	0.971328	0.338342	0.484048	NO
PVP01_1438100	RKIP	raf kinase inhibitor, putative	NO	191	BOTH	15	90	-6.24734	109	0.936879	15	154	-6.11854	94	0.946766	-6.18294	0.415878	2.40455	0.741493	0.92038	0.0902263	0.197715	NO
PVP01_0532000	GAPM2	glideosome associated protein with multiple membrane spans 2, putative	NO	371	BOTH	8	229	-5.97736	79	0.954413	7	228	-6.39008	136	0.922725	-6.18372	0.711457	1.40557	0.611286	0.857434	0.00282237	0.0144417	NO
PVP01_1315300	-	calmodulin, putative	NO	149	BOTH	13	71.0217	-6.23584	108	0.937463	11	116	-6.15358	99	0.943904	-6.19471	0.436048	2.29333	0.797989	0.944167	0.233457	0.367634	NO
PVP01_0606100	ARF1	ADP-ribosylation factor, putative	NO	181	BOTH	10	54.8352	-6.68904	199	0.884278	11	221.455	-5.7015	53	0.970235	-6.19527	0.177796	5.62441	0.0976593	0.326636	4.82444e-14	4.32007e-12	NO
PVP01_1430300	-	acyl-CoA binding protein, putative	NO	92	BOTH	6	29	-6.64937	188	0.890707	7	107	-5.75218	62	0.965083	-6.20077	0.196768	5.08213	0.13412	0.387983	1.04695e-06	2.0625e-05	NO
PVP01_0602300	RON12	rhoptry neck protein 12, putative	YES	293	BOTH	17	146	-6.19144	102	0.94097	15	214	-6.21742	108	0.938752	-6.20443	0.484323	2.06474	0.926659	0.982472	0.460055	0.600204	NO
PVP01_1327700	-	40S ribosomal protein S25, putative	NO	105	BOTH	7	41	-6.43526	138	0.91993	8	97	-5.98247	81	0.954207	-6.20887	0.303585	3.29398	0.411554	0.750011	0.00372205	0.0180701	NO
PVP01_0415300	-	conserved Plasmodium protein, unknown function	NO	492	BOTH	17	287	-6.03387	82	0.952659	19	296	-6.41134	141	0.919863	-6.22261	0.686898	1.45582	0.650258	0.880413	0.00291266	0.0148651	NO
PVP01_1202300	-	thioredoxin-related protein, putative	YES	209	BOTH	11	85	-6.39456	129	0.92519	9	180	-6.0526	85	0.951918	-6.22358	0.336571	2.97114	0.509156	0.838073	0.00100713	0.00616165	NO
PVP01_0314600	-	conserved Plasmodium protein, unknown function	NO	248	BOTH	11	154.779	-5.96631	78	0.954997	13	139	-6.48217	153	0.912994	-6.22424	0.788202	1.26871	0.504043	0.835009	0.00131272	0.00768977	NO
PVP01_0711600	EF-1beta	elongation factor 1-beta, putative	NO	280	BOTH	18	154	-6.09271	91	0.947399	17	176	-6.36753	128	0.927304	-6.23012	0.620319	1.61207	0.76856	0.931751	0.168036	0.309086	NO
PVP01_1453800	-	ATP synthase subunit beta, mitochondrial, putative	NO	547	BOTH	39	407.418	-5.78949	58	0.966686	25	253.503	-6.67229	186	0.894104	-6.23089	1.13676	0.879694	0.215072	0.523216	1.22681e-19	1.85909e-17	NO
PVP01_0833100	-	40S ribosomal protein S12, putative	NO	143	BOTH	11	56	-6.43237	135	0.921683	11	126	-6.02978	83	0.953062	-6.23108	0.317927	3.14538	0.453794	0.796059	0.00220678	0.0117496	NO
PVP01_0710400	ICP	inhibitor of cysteine proteases, putative	NO	364	BOTH	17	194	-6.12417	94	0.945646	16	231	-6.35796	126	0.928449	-6.24106	0.595392	1.67957	0.817906	0.95229	0.24226	0.378471	NO
PVP01_0941100	-	conserved Plasmodium protein, unknown function	NO	165	BOTH	5	73	-6.31036	117	0.932203	5	126	-6.17288	101	0.942759	-6.24162	0.412747	2.42279	0.732597	0.916237	0.114215	0.234476	NO
PVP01_1127700	-	nascent polypeptide-associated complex subunit alpha, putative	NO	184	BOTH	9	89	-6.22118	105	0.939217	10	123	-6.30597	120	0.931883	-6.26357	0.514135	1.94501	0.999048	0.99913	0.867921	0.91267	NO
PVP01_0815700	HSP60	heat shock protein 60, putative	NO	580	BOTH	44	289.786	-6.18876	101	0.941555	39	362	-6.3746	130	0.926159	-6.28168	0.567445	1.76228	0.876668	0.971328	0.380943	0.531011	NO
PVP01_1022200	INO1	inositol-3-phosphate synthase, putative	NO	622	BOTH	42	277.343	-6.30256	115	0.933372	35	433	-6.26542	113	0.93589	-6.28399	0.454304	2.20117	0.847799	0.964837	0.0693225	0.161425	NO
PVP01_1339600	-	conserved Plasmodium protein, unknown function	NO	262	BOTH	7	127	-6.21903	104	0.939801	6	164	-6.3717	129	0.926732	-6.29537	0.549519	1.81977	0.916308	0.982115	0.740001	0.832401	NO
PVP01_1240900	-	40S ribosomal protein S3, putative	NO	222	BOTH	14	125.675	-6.06386	87	0.949737	14	118	-6.53521	161	0.908414	-6.29953	0.754048	1.32617	0.549176	0.838073	0.00912232	0.036014	NO
PVP01_1128100	ALV7	inner membrane complex protein 1j, putative	NO	607	BOTH	38	366.986	-5.99808	81	0.953244	27	298	-6.61466	174	0.900973	-6.30637	0.8718	1.14705	0.40909	0.750011	1.72924e-09	6.30854e-08	NO
PVP01_0937400	CK1	casein kinase 1, putative	NO	323	BOTH	21	162.407	-6.18242	98	0.943308	21	190	-6.43385	146	0.917001	-6.30813	0.606031	1.65008	0.796496	0.944167	0.222348	0.360468	NO
PVP01_1131700	H2A	histone H2A, putative	NO	133	BOTH	9	43.0409	-6.62307	181	0.894798	9	121.499	-5.99367	82	0.953635	-6.30837	0.254672	3.92661	0.273343	0.598318	4.25936e-05	0.000448713	NO
PVP01_0805900	ALBA3	DNA/RNA-binding protein Alba 3, putative	NO	107	BOTH	7	38	-6.53012	153	0.911163	9	89	-6.08741	91	0.948483	-6.30877	0.306958	3.25778	0.421447	0.762397	0.00630063	0.0275828	NO
PVP01_1439700	IMC1h	inner membrane complex protein 1h, putative	NO	563	BOTH	29	356	-5.95323	77	0.955582	14	256	-6.69132	188	0.892959	-6.32227	0.983992	1.01627	0.310362	0.649059	9.47552e-13	7.93623e-11	NO
PVP01_0530900	RPS19	40S ribosomal protein S19, putative	YES	172	BOTH	13	63	-6.49924	147	0.91467	14	122	-6.24669	111	0.937035	-6.37296	0.36858	2.71312	0.60422	0.857434	0.0270226	0.0825341	NO
PVP01_1321000	-	proliferation-associated protein 2g4, putative	YES	379	BOTH	19	148	-6.4352	137	0.920514	25	248	-6.32733	121	0.931311	-6.38126	0.42388	2.35916	0.76408	0.931497	0.0472686	0.12508	NO
PVP01_0917300	DPAP1	dipeptidyl aminopeptidase 1, putative	YES	690	BOTH	33	273	-6.4221	133	0.922852	33	445	-6.34184	122	0.930738	-6.38197	0.435183	2.29788	0.795597	0.944167	0.0187969	0.0615116	NO
PVP01_1017000	-	60S ribosomal protein L12, putative	NO	165	BOTH	10	60.7759	-6.49363	146	0.915254	8	114	-6.27297	114	0.935318	-6.3833	0.38052	2.62798	0.639374	0.87288	0.0496506	0.127592	NO
PVP01_0909400	ERC	endoplasmic reticulum-resident calcium binding protein, putative	YES	344	BOTH	24	191	-6.08324	89	0.948568	19	150	-6.73323	196	0.88838	-6.40824	0.900701	1.11025	0.38081	0.723213	4.35628e-06	6.50142e-05	NO
PVP01_0830600	-	60S acidic ribosomal protein P2, putative	NO	111	BOTH	9	39	-6.54084	161	0.906487	9	76	-6.28202	116	0.934173	-6.41143	0.367981	2.71753	0.602453	0.857434	0.0789589	0.177163	NO
PVP01_0817300	RPS3A	40S ribosomal protein S3A, putative	NO	262	BOTH	20	115	-6.31829	119	0.931034	19	142	-6.51574	158	0.910132	-6.41701	0.574617	1.74029	0.861238	0.969442	0.518766	0.642748	NO
PVP01_1461700	ARFGAP	ADP-ribosylation factor GTPase-activating protein, putative	NO	341	BOTH	14	171	-6.1851	99	0.942724	18	156	-6.68525	187	0.893532	-6.43517	0.776042	1.28859	0.519658	0.838073	0.00111967	0.00672485	NO
PVP01_0930700	RPL38	60S ribosomal protein L38, putative	NO	93	BOTH	3	22	-6.93643	267	0.844535	6	90	-5.93601	76	0.957069	-6.43622	0.179037	5.58544	0.0998761	0.33292	1.60481e-06	2.84818e-05	NO
PVP01_0420400	HT	hexose transporter	YES	502	BOTH	13	200	-6.41516	132	0.923437	13	288	-6.45886	150	0.914711	-6.43701	0.492668	2.02976	0.94787	0.982472	0.49271	0.616279	NO
PVP01_0607900	-	phospholipid scramblase, putative	NO	344	BOTH	15	165	-6.22957	106	0.938632	13	163	-6.65011	180	0.897539	-6.43984	0.717002	1.3947	0.602814	0.857434	0.00938452	0.0366089	NO
PVP01_1021300	RAB1b	ras-related protein Rab-1B, putative	YES	200	BOTH	12	74.452	-6.48304	145	0.915839	12	118.195	-6.4292	145	0.917573	-6.45612	0.448402	2.23014	0.831842	0.956033	0.301892	0.453702	NO
PVP01_1113100	RPS15	40S ribosomal protein S15, putative	NO	151	BOTH	10	44	-6.72797	212	0.87668	9	114	-6.1843	103	0.941614	-6.45613	0.277186	3.60769	0.335465	0.682007	0.000345537	0.00262822	NO
PVP01_0606800	-	deoxyribose-phosphate aldolase, putative	YES	263	BOTH	12	93	-6.53443	156	0.90941	18	162	-6.38778	134	0.923869	-6.4611	0.408504	2.44795	0.720491	0.912664	0.0628386	0.150598	NO
PVP01_1018200	GAP40	glideosome-associated protein 40, putative	NO	464	BOTH	9	214	-6.26878	111	0.93571	7	218	-6.65861	183	0.895821	-6.4637	0.695426	1.43797	0.636454	0.870869	0.0072867	0.030335	NO
PVP01_0803800	-	60S ribosomal protein L13, putative	NO	202	BOTH	15	86	-6.3488	123	0.928697	12	102	-6.58651	170	0.903263	-6.46766	0.598327	1.67133	0.811948	0.95106	0.417064	0.572979	NO
PVP01_1403700	-	40S ribosomal protein S7, putative	NO	194	BOTH	10	66	-6.57308	169	0.901812	10	122	-6.36706	127	0.927876	-6.47007	0.385857	2.59164	0.654995	0.88103	0.051173	0.131093	NO
PVP01_0903900	-	60S acidic ribosomal protein P1, putative	NO	119	BOTH	7	42	-6.53633	159	0.907656	7	72	-6.40568	140	0.920435	-6.471	0.417255	2.39661	0.745396	0.920662	0.251219	0.390301	NO
PVP01_1425500	FeSOD	superoxide dismutase [Fe], putative	NO	198	BOTH	7	54	-6.79416	227	0.867914	11	155	-6.14806	97	0.945049	-6.47111	0.249744	4.00411	0.260208	0.579219	2.35946e-06	3.80995e-05	NO
PVP01_0930800	-	60S ribosomal protein P0, putative	NO	315	BOTH	20	109	-6.5561	165	0.90415	17	194	-6.38793	135	0.923297	-6.47202	0.39959	2.50257	0.694879	0.90238	0.0278835	0.0845085	NO
PVP01_0614000	IMC1m	inner membrane complex protein 1m, putative	YES	371	BOTH	24	158	-6.34848	122	0.929281	25	183	-6.60994	173	0.901546	-6.47921	0.612119	1.63367	0.784479	0.941075	0.198241	0.345605	NO
PVP01_1409300	RPS27	40S ribosomal protein S27, putative	NO	82	BOTH	5	27.6129	-6.58331	171	0.900643	5	50	-6.39792	137	0.922152	-6.49061	0.397419	2.51624	0.688605	0.899622	0.252155	0.391446	NO
PVP01_1259500	-	conserved Plasmodium protein, unknown function	YES	146	BOTH	7	35	-6.92313	262	0.847458	8	124	-6.06654	90	0.949056	-6.49484	0.204009	4.90175	0.149404	0.419268	3.29411e-07	7.37432e-06	NO
PVP01_1324800	-	60S ribosomal protein L5, putative	NO	295	BOTH	16	101	-6.56673	167	0.902981	17	175	-6.42541	143	0.918718	-6.49607	0.410529	2.43588	0.726275	0.913641	0.0577091	0.143784	NO
PVP01_0836100	IMC1e	inner membrane complex protein 1e, putative	YES	530	BOTH	29	341	-5.93587	76	0.956166	13	167	-7.0581	285	0.837436	-6.49699	1.44203	0.693469	0.107171	0.342031	1.32035e-24	3.71586e-22	NO
PVP01_1110200	GAC	glideosome-associated connector, putative	YES	2606	BOTH	124	778	-6.70372	207	0.879603	140	1747	-6.30314	118	0.933028	-6.50343	0.315684	3.16773	0.44716	0.786523	1.40493e-30	6.56667e-28	NO
PVP01_0926900	RPS18	40S ribosomal protein S18, putative	NO	156	BOTH	9	59.08	-6.46584	141	0.918177	7	82	-6.54636	164	0.906697	-6.5061	0.512753	1.95026	0.997599	0.998613	0.880119	0.91884	NO
PVP01_1122700	-	pyruvate kinase, putative	NO	511	BOTH	28	206	-6.40337	130	0.924605	27	250	-6.61813	175	0.900401	-6.51075	0.584189	1.71178	0.841022	0.960471	0.30669	0.453702	NO
PVP01_0507600	RACK1	receptor for activated c kinase, putative	NO	322	BOTH	18	143	-6.30658	116	0.932788	20	142	-6.72194	193	0.890097	-6.51426	0.713317	1.4019	0.608431	0.857434	0.0172166	0.0584771	NO
PVP01_0823100	-	proteasome subunit alpha type-3, putative	NO	253	BOTH	11	77	-6.68446	198	0.884863	14	162	-6.34901	124	0.929594	-6.51674	0.338972	2.9501	0.516302	0.838073	0.00209302	0.011235	NO
PVP01_1455800	-	conserved protein, unknown function	NO	210	BOTH	10	54	-6.853	240	0.860316	13	156	-6.20047	106	0.939897	-6.52674	0.248153	4.02977	0.256009	0.571939	1.86124e-06	3.24481e-05	NO
PVP01_1242100	-	vacuolar ATP synthase subunit d, putative	NO	382	BOTH	24	135	-6.53502	158	0.908241	19	198	-6.56037	167	0.90498	-6.5477	0.484108	2.06565	0.926108	0.982472	0.474979	0.611297	NO
PVP01_0926700	ThrRS	threonine--tRNA ligase, putative	YES	920	BOTH	55	381	-6.37645	127	0.926359	52	405	-6.72371	195	0.888952	-6.55008	0.66649	1.5004	0.684505	0.897189	0.00220418	0.0117496	NO
PVP01_1140400	-	proteasome subunit alpha type-2, putative	NO	235	BOTH	12	72	-6.6778	197	0.885447	14	139	-6.42833	144	0.918145	-6.55306	0.369361	2.70738	0.606529	0.857434	0.01896	0.0618398	NO
PVP01_0934800	HSP70-3	heat shock protein 70, putative	NO	663	BOTH	44	292.078	-6.31463	118	0.931619	30	272	-6.79419	212	0.879222	-6.55441	0.76046	1.31499	0.540398	0.838073	5.0956e-05	0.000512159	NO
PVP01_0303700	P36	6-cysteine protein	NO	353	BOTH	11	115	-6.61641	179	0.895967	20	195	-6.49669	157	0.910704	-6.55655	0.419236	2.38529	0.750997	0.924087	0.0651633	0.154108	NO
PVP01_0833400	CCT2	T-complex protein 1 subunit beta, putative	NO	532	BOTH	36	244	-6.27435	112	0.935126	32	208	-6.84233	226	0.871208	-6.55834	0.830379	1.20427	0.453549	0.796059	7.04151e-06	9.97969e-05	NO
PVP01_0109100	HSP110c	heat shock protein 110, putative	NO	887	BOTH	49	377	-6.35048	124	0.928112	48	373	-6.76949	205	0.883228	-6.55998	0.71594	1.39677	0.604428	0.857434	9.51839e-05	0.000892916	NO
PVP01_0701600	RAB7	ras-related protein RAB7, putative	NO	206	BOTH	9	65.8654	-6.63514	185	0.892461	13	115	-6.48616	155	0.911849	-6.56065	0.408319	2.44906	0.719962	0.912664	0.115954	0.234476	NO
PVP01_0213100	-	proteasome subunit alpha type-5, putative	NO	256	BOTH	15	78.7963	-6.67319	195	0.886616	16	148	-6.45118	148	0.915856	-6.56219	0.379361	2.63601	0.635974	0.870869	0.0242222	0.0757424	NO
PVP01_0105900	-	40S ribosomal protein S29, putative	NO	54	BOTH	4	13	-6.91891	259	0.849211	6	39	-6.22864	110	0.937607	-6.57378	0.247927	4.03344	0.255415	0.571939	0.0159964	0.0550926	NO
PVP01_0906200	-	40S ribosomal protein S4, putative	YES	261	BOTH	17	136	-6.14674	96	0.944477	14	86	-7.01339	269	0.846594	-6.58007	1.11547	0.896483	0.226192	0.525469	2.65755e-07	6.08764e-06	NO
PVP01_1433800	Trx-Px2	thioredoxin peroxidase 2, putative	NO	216	BOTH	8	63	-6.72702	209	0.878434	11	126	-6.44222	147	0.916428	-6.58462	0.356971	2.80135	0.569834	0.847865	0.015161	0.0539119	NO
PVP01_0614700	ADA	adenosine deaminase, putative	YES	363	BOTH	21	136	-6.47662	144	0.916423	18	164	-6.69776	189	0.892387	-6.58719	0.588157	1.70023	0.832767	0.956033	0.376323	0.526906	NO
PVP01_0210600	-	conserved Plasmodium membrane protein, unknown function	YES	789	BOTH	33	360	-6.27954	114	0.933957	25	292	-6.89723	243	0.861477	-6.58839	0.872762	1.14579	0.408114	0.750011	2.2955e-09	7.93355e-08	NO
PVP01_0945600	RAB6	ras-related protein Rab-6, putative	NO	207	BOTH	13	62.6937	-6.68933	200	0.883694	14	115.081	-6.4903	156	0.911276	-6.58982	0.388681	2.57281	0.663235	0.885212	0.0638202	0.151843	NO
PVP01_0909200	CK2alpha	casein kinase 2, alpha subunit, putative	NO	335	BOTH	22	93	-6.77641	223	0.870251	18	203	-6.40414	139	0.921007	-6.59028	0.326403	3.0637	0.478924	0.812644	0.000214223	0.00177319	NO
PVP01_1447600	CCT3	T-complex protein 1 subunit gamma, putative	YES	544	BOTH	40	229	-6.3601	125	0.927528	29	215	-6.83153	221	0.87407	-6.59582	0.754276	1.32577	0.548862	0.838073	0.000437873	0.00314935	NO
PVP01_1138700	H3	histone H3, putative	NO	136	BOTH	9	33.6286	-6.89216	251	0.853887	6	91.1238	-6.30366	119	0.932456	-6.59791	0.266268	3.75561	0.304942	0.639081	0.000753665	0.00490007	NO
PVP01_1110100	PCNA1	proliferating cell nuclear antigen 1, putative	NO	274	BOTH	12	97	-6.53329	155	0.909994	17	128	-6.66432	185	0.894677	-6.59881	0.538137	1.85826	0.942272	0.982472	0.883801	0.921211	NO
PVP01_1213000	IMC1k	inner membrane complex protein 1k, putative	YES	442	BOTH	21	186	-6.36044	126	0.926943	22	173	-6.84124	225	0.87178	-6.60084	0.761288	1.31356	0.539275	0.838073	0.00117555	0.00701768	NO
PVP01_1207300	ALBA4	DNA/RNA-binding protein Alba 4, putative	YES	373	BOTH	15	124	-6.59617	174	0.89889	19	177	-6.64865	179	0.898111	-6.62241	0.497447	2.01027	0.959871	0.983331	0.64389	0.756388	NO
PVP01_1103400	TIM9	mitochondrial import inner membrane translocase subunit TIM9, putative	NO	92	BOTH	6	25	-6.79779	228	0.867329	6	53	-6.45472	149	0.915283	-6.62625	0.341064	2.932	0.52253	0.838073	0.080314	0.179386	NO
PVP01_1028200	SUMO	small ubiquitin-related modifier, putative	NO	101	BOTH	5	19	-7.16556	315	0.816482	5	83	-6.0995	93	0.947338	-6.63253	0.168658	5.92916	0.0820921	0.307455	1.6428e-06	2.88956e-05	NO
PVP01_1104500	-	NADH-cytochrome b5 reductase, putative	YES	362	BOTH	26	109	-6.69517	204	0.881356	23	182	-6.59086	172	0.902118	-6.64301	0.425793	2.34856	0.769445	0.931751	0.0954217	0.207484	NO
PVP01_1114100	CCT4	T-complex protein 1, delta subunit, putative	YES	529	BOTH	33	201.642	-6.45937	140	0.918761	30	205	-6.8512	231	0.868346	-6.65529	0.696816	1.4351	0.634231	0.870869	0.00872529	0.0347329	NO
PVP01_0112900	-	proteasome subunit alpha type-6, putative	NO	260	BOTH	12	72	-6.77889	224	0.869667	14	137	-6.54392	163	0.90727	-6.66141	0.374714	2.6687	0.622314	0.862394	0.0248824	0.0776837	NO
PVP01_0906600	-	conserved Apicomplexan protein, unknown function	YES	266	BOTH	12	74	-6.77431	221	0.87142	15	139	-6.55224	165	0.906125	-6.66327	0.379481	2.63518	0.636325	0.870869	0.0290694	0.0874672	NO
PVP01_0808900	AK1	adenylate kinase, putative	NO	242	BOTH	20	88	-6.50648	148	0.914085	15	96	-6.82781	220	0.874642	-6.66714	0.649942	1.5386	0.713561	0.909259	0.18425	0.335775	NO
PVP01_1426400	-	40S ribosomal protein S16, putative	YES	144	BOTH	6	39	-6.80113	230	0.86616	8	75	-6.55554	166	0.905552	-6.67834	0.372823	2.68224	0.616743	0.857434	0.091549	0.200168	NO
PVP01_0213700	-	eukaryotic translation initiation factor 2 subunit alpha, putative	NO	329	BOTH	19	81.5192	-6.8901	250	0.854471	17	187	-6.46817	151	0.914139	-6.67913	0.310924	3.21622	0.433114	0.773557	0.000110305	0.000983261	NO
PVP01_1448300	TLAP1	thioredoxin-like associated protein 1, putative	NO	365	BOTH	17	95	-6.8409	237	0.862069	19	197	-6.51991	159	0.909559	-6.68041	0.343449	2.91164	0.529629	0.838073	0.000963661	0.00598868	NO
PVP01_1204200	-	conserved Plasmodium protein, unknown function	YES	256	BOTH	10	60	-6.94571	270	0.842782	9	153	-6.41796	142	0.91929	-6.68183	0.280586	3.56397	0.3451	0.69443	4.60349e-05	0.000472337	NO
PVP01_1267200	-	vesicle-associated membrane protein, putative	NO	239	BOTH	12	85	-6.52869	152	0.911748	13	94	-6.83639	223	0.872925	-6.68254	0.641256	1.55944	0.729286	0.916237	0.220348	0.360468	NO
PVP01_1213600	-	60S ribosomal protein L18a, putative	NO	184	BOTH	7	55	-6.70248	205	0.880771	8	86	-6.66381	184	0.895249	-6.68314	0.455958	2.19318	0.852245	0.966009	0.427186	0.578531	NO
PVP01_0116400	-	proteasome subunit beta type-4, putative	NO	256	BOTH	15	83	-6.62121	180	0.895383	16	110	-6.74792	200	0.88609	-6.68456	0.536059	1.86547	0.947078	0.982472	0.91203	0.941173	NO
PVP01_0823300	-	40S ribosomal protein S15A, putative	NO	130	BOTH	8	28	-7.03021	281	0.836353	8	83	-6.35191	125	0.929021	-6.69106	0.244554	4.08907	0.246588	0.564858	0.000396688	0.0029077	NO
PVP01_1014500	RPS24	40S ribosomal protein S24, putative	NO	133	BOTH	7	38	-6.74764	217	0.873758	5	63	-6.65043	181	0.896966	-6.69904	0.431659	2.31664	0.785822	0.941075	0.354466	0.502734	NO
PVP01_1017100	RPL2	60S ribosomal protein L2, putative	NO	260	BOTH	9	100.609	-6.44432	139	0.919345	9	89	-6.97527	262	0.850601	-6.70979	0.799733	1.25042	0.489684	0.821701	0.007386	0.0305681	NO
PVP01_0702300	RPL32	60S ribosomal protein L32, putative	NO	131	BOTH	4	28	-7.03787	283	0.835184	4	81	-6.38397	132	0.925014	-6.71092	0.250519	3.99171	0.262261	0.579962	0.000648632	0.00430237	NO
PVP01_0810700	eIF2beta	eukaryotic translation initiation factor 2 subunit beta, putative	NO	222	BOTH	14	78	-6.54084	162	0.905903	13	83	-6.88706	238	0.864339	-6.71395	0.666199	1.50105	0.685005	0.897248	0.164621	0.303371	NO
PVP01_0112200	-	plasmepsin X, putative	NO	545	BOTH	19	127	-6.95147	272	0.841613	25	305	-6.48369	154	0.912421	-6.71758	0.296309	3.37485	0.390326	0.734424	1.04334e-07	2.70445e-06	NO
PVP01_1211800	PMT	phosphoethanolamine N-methyltransferase	NO	264	BOTH	13	77	-6.72702	210	0.877849	12	118	-6.70848	192	0.89067	-6.71775	0.464306	2.15375	0.874507	0.971328	0.414549	0.570295	NO
PVP01_0514700	-	conserved Plasmodium protein, unknown function	NO	354	BOTH	9	110	-6.66369	193	0.887785	11	144	-6.8027	214	0.878077	-6.7332	0.542265	1.84412	0.932784	0.982472	0.832288	0.885317	NO
PVP01_0929700	SpdSyn	spermidine synthase, putative	YES	321	BOTH	14	103	-6.63159	183	0.893629	15	125	-6.84635	227	0.870635	-6.73897	0.584681	1.71033	0.839993	0.959853	0.465198	0.6053	NO
PVP01_1418700	RPS19	40S ribosomal protein S19, putative	YES	145	BOTH	12	42.2804	-6.72729	211	0.877265	9	61	-6.76908	204	0.883801	-6.74818	0.494488	2.02229	0.952453	0.982472	0.763712	0.837236	NO
PVP01_0717400	-	nucleosome assembly protein 1, putative	NO	287	BOTH	16	97	-6.57965	170	0.901227	15	104	-6.91831	248	0.858615	-6.74898	0.66114	1.51254	0.693772	0.90238	0.133525	0.25613	NO
PVP01_1255900	eEF2	elongation factor 2, putative	NO	832	BOTH	41	313.585	-6.47064	143	0.917008	33	269	-7.03234	275	0.84316	-6.75149	0.825337	1.21163	0.459298	0.797813	4.90343e-07	1.02763e-05	NO
PVP01_1459900	-	rab GDP dissociation inhibitor beta, putative	NO	453	BOTH	24	152	-6.58689	173	0.899474	21	162	-6.93152	249	0.858042	-6.7592	0.664906	1.50397	0.687236	0.898974	0.0549992	0.138553	NO
PVP01_1111200	-	falcilysin, putative	YES	1153	BOTH	69	394	-6.56865	168	0.902396	66	404	-6.95193	255	0.854608	-6.76029	0.690873	1.44744	0.643787	0.87587	0.000375161	0.0027995	NO
PVP01_1344100	-	conserved Plasmodium protein, unknown function	YES	381	BOTH	18	90	-6.93787	268	0.843951	19	193	-6.58333	169	0.903835	-6.7606	0.332274	3.00957	0.496373	0.827287	0.000481347	0.0034233	NO
PVP01_0706200	-	proteasome activator 28 subunit beta, putative	NO	276	BOTH	14	69	-6.88117	245	0.857393	20	132	-6.64082	178	0.898683	-6.76099	0.372823	2.68224	0.616743	0.857434	0.0256107	0.0789562	NO
PVP01_1130100	-	cell division cycle protein 48 homologue, putative	YES	822	BOTH	51	275.826	-6.58685	172	0.900058	47	286.223	-6.95819	258	0.852891	-6.77252	0.682722	1.46473	0.657127	0.881239	0.00429444	0.0199086	NO
PVP01_1138400	TK	transketolase, putative	NO	670	BOTH	37	232	-6.55542	164	0.904734	22	226	-6.98996	267	0.847739	-6.77269	0.727087	1.37535	0.587708	0.857434	0.00134594	0.00779205	NO
PVP01_1340400	-	40S ribosomal protein S8e, putative	NO	221	BOTH	9	62	-6.7659	220	0.872005	12	92	-6.77959	209	0.880939	-6.77275	0.479859	2.08394	0.915184	0.981444	0.590612	0.71206	NO
PVP01_0529000	RANBP1	ran-specific GTPase-activating protein 1, putative	YES	278	BOTH	13	114	-6.3863	128	0.925774	11	79	-7.16139	313	0.821408	-6.77385	1.01827	0.982055	0.285557	0.615479	2.26507e-05	0.000262481	NO
PVP01_1222800	-	60S ribosomal protein L23, putative	NO	139	BOTH	6	32	-6.96361	275	0.83986	8	70	-6.5892	171	0.90269	-6.77641	0.32924	3.0373	0.487351	0.820583	0.0316376	0.0905904	NO
PVP01_1448500	SPM2	subpellicular microtubule protein 2, putative	NO	284	BOTH	14	100	-6.53868	160	0.907072	14	93	-7.01959	273	0.844305	-6.77914	0.761114	1.31386	0.53951	0.838073	0.0171587	0.0583812	NO
PVP01_1213300	ISC1	inner membrane complex suture component, putative	YES	507	BOTH	23	192	-6.46589	142	0.917592	17	154	-7.09478	301	0.828277	-6.78034	0.882027	1.13375	0.398836	0.744386	8.63587e-06	0.000117329	NO
PVP01_0944700	RPS21	40S ribosomal protein S21, putative	NO	82	BOTH	4	18	-7.01122	280	0.836937	4	42	-6.57227	168	0.904408	-6.79175	0.312998	3.19491	0.439229	0.78094	0.0674008	0.157883	NO
PVP01_0530500	-	steroid dehydrogenase, putative	YES	322	BOTH	11	80	-6.8874	249	0.855056	16	145	-6.70104	191	0.891242	-6.79422	0.392996	2.54455	0.67579	0.891376	0.0445649	0.119936	NO
PVP01_1216500	-	60S ribosomal protein L6-2, putative	NO	231	BOTH	11	69	-6.70319	206	0.880187	12	86	-6.89129	241	0.862622	-6.79724	0.569948	1.75455	0.871255	0.971328	0.649155	0.762108	NO
PVP01_0210700	TRSP	thrombospondin related sporozoite protein, putative	NO	159	BOTH	2	40	-6.8749	243	0.858562	2	70	-6.72363	194	0.889525	-6.79926	0.409055	2.44466	0.722066	0.912664	0.221818	0.360468	NO
PVP01_0415000	UAP56	ATP-dependent RNA helicase UAP56, putative	NO	473	BOTH	25	172	-6.50648	149	0.913501	24	143	-7.09947	302	0.827705	-6.80297	0.851021	1.17506	0.430791	0.771996	7.66834e-05	0.000736909	NO
PVP01_1344700	-	cytochrome c, putative	NO	117	BOTH	7	19	-7.31261	364	0.787843	12	79	-6.29595	117	0.9336	-6.80428	0.177091	5.64682	0.0964097	0.323555	5.8523e-06	8.47723e-05	NO
PVP01_1269700	-	proteasome subunit alpha type-1, putative	NO	269	BOTH	8	52	-7.13834	308	0.820573	12	151	-6.48065	152	0.913566	-6.8095	0.246995	4.04866	0.252966	0.571939	2.41677e-06	3.87076e-05	NO
PVP01_0933000	-	T-complex protein 1 subunit alpha, putative	NO	543	BOTH	31	218.683	-6.40436	131	0.924021	26	144	-7.23052	330	0.811677	-6.81744	1.07321	0.931782	0.250167	0.571727	4.35002e-10	1.71391e-08	NO
PVP01_0714500	TRX3	thioredoxin 3, putative	NO	179	BOTH	9	54	-6.69328	202	0.882525	8	63	-6.94747	252	0.856325	-6.82037	0.60875	1.64271	0.791107	0.943125	0.465497	0.6053	NO
PVP01_1142100	GLP2	glutaredoxin-like protein	YES	220	BOTH	8	72	-6.61184	178	0.896552	7	71	-7.03417	277	0.842015	-6.823	0.718202	1.39237	0.600997	0.857434	0.0834002	0.185021	NO
PVP01_0317300	-	40S ribosomal protein S5, putative	NO	195	BOTH	10	43.4667	-6.99588	278	0.838106	10	92	-6.65443	182	0.896394	-6.82516	0.338694	2.95251	0.515477	0.838073	0.0199216	0.0644426	NO
PVP01_1317700	-	60S ribosomal protein L14, putative	NO	170	BOTH	9	46	-6.80203	231	0.865576	6	66	-6.84936	228	0.870063	-6.8257	0.496912	2.01243	0.958533	0.982472	0.772717	0.842472	NO
PVP01_1026900	RPL4	60S ribosomal protein L4, putative	NO	411	BOTH	19	108	-6.83134	236	0.862653	21	164	-6.82195	218	0.875787	-6.82664	0.467949	2.13698	0.884132	0.971328	0.366427	0.517834	NO
PVP01_0010840	-	conserved Plasmodium protein, unknown function	NO	289	BOTH	19	126	-6.32502	120	0.93045	13	69.4245	-7.32941	359	0.795077	-6.82721	1.27743	0.782823	0.15507	0.431391	1.54617e-08	4.5462e-07	NO
PVP01_0805700	IMP4	IMP1-like protein, putative	NO	435	BOTH	18	150	-6.55959	166	0.903565	15	131	-7.10337	303	0.827132	-6.83148	0.810325	1.23407	0.476866	0.811406	0.000785927	0.00509301	NO
PVP01_1246100	RPL27	60S ribosomal protein L27, putative	NO	146	BOTH	9	40	-6.7896	226	0.868498	8	55	-6.87949	235	0.866056	-6.83455	0.518624	1.92818	0.988223	0.996552	0.942214	0.961742	NO
PVP01_1026000	P38	6-cysteine protein	YES	355	BOTH	17	118	-6.59631	175	0.898305	19	110	-7.07486	293	0.832856	-6.83558	0.759417	1.3168	0.541816	0.838073	0.0100913	0.0388649	NO
PVP01_1205600	-	glutamate--tRNA ligase, putative	YES	787	BOTH	44	250	-6.64164	187	0.891292	28	253	-7.03806	279	0.84087	-6.83985	0.699997	1.42858	0.629173	0.867182	0.00304608	0.0153473	NO
PVP01_0410900	CCT8	T-complex protein 1 subunit theta, putative	NO	544	BOTH	32	180	-6.60087	177	0.897136	33	167	-7.08418	298	0.829994	-6.84252	0.763178	1.31031	0.53672	0.838073	0.00131909	0.00768977	NO
PVP01_1113200	YOP1L	YOP1-like protein, putative	NO	153	BOTH	5	25	-7.30644	362	0.789012	7	95	-6.37978	131	0.925587	-6.84311	0.191849	5.21244	0.124154	0.36669	2.70455e-06	4.29674e-05	NO
PVP01_1212000	PEPCK	phosphoenolpyruvate carboxykinase, putative	NO	599	BOTH	30	199	-6.59683	176	0.897721	23	182	-7.09447	300	0.828849	-6.84565	0.774168	1.29171	0.522108	0.838073	0.000475852	0.00339648	NO
PVP01_0516700	PBLP	BEM46-like protein, putative	YES	301	BOTH	17	94	-6.65869	190	0.889538	15	96	-7.04598	281	0.839725	-6.85234	0.693758	1.44142	0.63913	0.87288	0.0768297	0.174257	NO
PVP01_1203200	GK	glycerol kinase, putative	NO	501	BOTH	21	119	-6.93236	266	0.84512	19	210	-6.77272	207	0.882084	-6.85254	0.402861	2.48225	0.704304	0.906654	0.0261159	0.0802625	NO
PVP01_0611000	-	conserved Plasmodium protein, unknown function	NO	76	BOTH	2	23	-6.69012	201	0.883109	3	25	-7.01508	270	0.846022	-6.8526	0.653874	1.52935	0.70655	0.906654	0.478781	0.611297	NO
PVP01_1022600	-	conserved Plasmodium protein, unknown function	NO	553	BOTH	14	170	-6.67444	196	0.886032	12	178	-7.03679	278	0.841442	-6.85562	0.676705	1.47775	0.667147	0.887435	0.0298172	0.0874672	NO
PVP01_1013000	SAHH	adenosylhomocysteinase, putative	NO	477	BOTH	20	119	-6.88327	247	0.856224	20	185	-6.85038	230	0.868918	-6.86682	0.457009	2.18814	0.855063	0.966978	0.252965	0.392394	NO
PVP01_0602100	ETRAMP	early transcribed membrane protein	NO	167	BOTH	5	43	-6.85167	239	0.8609	4	62	-6.89408	242	0.862049	-6.87287	0.49473	2.0213	0.953062	0.982472	0.763623	0.837236	NO
PVP01_1338300	eIF2gamma	eukaryotic translation initiation factor 2 subunit gamma, putative	NO	465	BOTH	20	114.364	-6.89753	254	0.852133	23	175	-6.88047	236	0.865484	-6.889	0.464315	2.15371	0.874532	0.971328	0.321142	0.46348	NO
PVP01_1412800	M1AAP	M1-family alanyl aminopeptidase, putative	NO	1097	BOTH	67	340	-6.66627	194	0.8872	69	327	-7.11359	304	0.82656	-6.88993	0.736439	1.35789	0.574041	0.850906	5.82951e-05	0.000577093	NO
PVP01_1235900	-	proteasome subunit beta type-2, putative	NO	195	BOTH	14	41	-7.0543	287	0.832846	11	84	-6.7454	199	0.886663	-6.89985	0.350015	2.85702	0.549165	0.838073	0.0378097	0.104946	NO
PVP01_1015700	MDM2	SWIB/MDM2 domain-containing protein, putative	NO	140	BOTH	4	28	-7.10431	298	0.826417	8	60	-6.75052	201	0.885518	-6.92742	0.336763	2.96945	0.509729	0.838073	0.0565296	0.141684	NO
PVP01_0924500	-	splicing factor, putative	NO	145	BOTH	8	23	-7.33612	372	0.783168	5	78	-6.52324	160	0.908987	-6.92968	0.215199	4.64686	0.174374	0.464212	0.000103674	0.000941189	NO
PVP01_0611900	RPS2	40S ribosomal protein S2, putative	NO	263	BOTH	7	71	-6.80435	233	0.864407	13	83	-7.05653	284	0.838008	-6.93044	0.607169	1.64699	0.794236	0.943125	0.411923	0.567078	NO
PVP01_0517600	RON5	rhoptry neck protein 5	YES	1158	BOTH	62	360	-6.66322	192	0.888369	62	312	-7.21467	326	0.813967	-6.93894	0.816995	1.224	0.468976	0.805477	1.29363e-07	3.12915e-06	NO
PVP01_1314700	-	mitochondrial acidic protein MAM33, putative	NO	254	BOTH	7	49	-7.14039	309	0.819988	6	110	-6.74007	198	0.887235	-6.94023	0.319083	3.13398	0.457215	0.796434	0.00446043	0.0205786	NO
PVP01_0812600	-	phosphoglucomutase, putative	NO	593	BOTH	22	174	-6.72102	208	0.879018	13	167	-7.17042	316	0.819691	-6.94572	0.737879	1.35524	0.571966	0.849113	0.00379224	0.0183556	NO
PVP01_1260100	-	glutaminyl-peptide cyclotransferase, putative	NO	384	BOTH	9	92.8364	-6.91468	257	0.85038	8	131	-6.97867	264	0.849456	-6.94667	0.503563	1.98585	0.975078	0.992855	0.753038	0.832401	NO
PVP01_1311600	HSP40	HSP40, subfamily A, putative	NO	421	BOTH	27	97	-6.9628	274	0.840444	28	148	-6.94864	253	0.855753	-6.95572	0.465904	2.14637	0.878735	0.971328	0.374021	0.524428	NO
PVP01_1128300	PDX1	pyridoxine biosynthesis protein PDX1, putative	NO	302	BOTH	14	84	-6.77449	222	0.870836	17	87	-7.14774	308	0.82427	-6.96111	0.684215	1.46153	0.654663	0.88103	0.110739	0.232575	NO
PVP01_1265800	-	60S ribosomal protein L1, putative	NO	217	BOTH	13	69.5722	-6.63241	184	0.893045	9	54	-7.29413	346	0.802519	-6.96327	0.908923	1.1002	0.37315	0.716477	0.00471681	0.0215594	NO
PVP01_1260800	LAP	M17 leucyl aminopeptidase, putative	NO	621	BOTH	32	175.726	-6.75728	218	0.873174	29	174.966	-7.16996	315	0.820263	-6.96362	0.711424	1.40563	0.611337	0.857434	0.00885894	0.0351857	NO
PVP01_0916600	RON4	rhoptry neck protein 4	NO	757	BOTH	28	220	-6.73061	213	0.876096	30	204	-7.21446	325	0.814539	-6.97254	0.763651	1.3095	0.536083	0.838073	0.000378878	0.00281656	NO
PVP01_1410100	-	60S ribosomal protein L24, putative	NO	162	BOTH	6	28	-7.25027	345	0.798948	7	73	-6.70036	190	0.891815	-6.97531	0.277602	3.60228	0.336641	0.683614	0.00417064	0.0196559	NO
PVP01_0708000	SPM1	subpellicular microtubule protein 1, putative	YES	489	BOTH	13	175	-6.52245	151	0.912332	7	106	-7.43214	397	0.773326	-6.9773	1.16516	0.858252	0.201159	0.510674	1.02647e-09	3.81538e-08	NO
PVP01_0303800	P52	6-cysteine protein	YES	487	BOTH	16	120	-6.89565	252	0.853302	15	153	-7.06105	286	0.836863	-6.97835	0.556572	1.79671	0.90053	0.974214	0.674871	0.782056	NO
PVP01_0819900	CCT5	T-complex protein 1 subunit epsilon, putative	NO	535	BOTH	30	161.197	-6.69452	203	0.88194	20	135.589	-7.27586	343	0.804236	-6.98519	0.841167	1.18882	0.441502	0.782157	0.000179021	0.00152672	NO
PVP01_1029400	BCKDHB	2-oxoisovalerate dehydrogenase subunit beta, mitochondrial, putative	NO	339	BOTH	17	98	-6.73591	215	0.874927	13	89	-7.24058	334	0.809388	-6.98825	0.7792	1.28337	0.515555	0.838073	0.0125743	0.0463884	NO
PVP01_1468300	-	coronin, putative	NO	565	BOTH	23	155	-6.78828	225	0.869082	17	156	-7.19019	322	0.816256	-6.98923	0.703852	1.42075	0.623099	0.862394	0.0174133	0.0589418	NO
PVP01_1140200	CCT6	T-complex protein 1 subunit zeta, putative	YES	529	BOTH	30	165	-6.65992	191	0.888954	22	128	-7.32218	356	0.796795	-6.99105	0.911538	1.09705	0.370748	0.71536	1.33947e-05	0.000162886	NO
PVP01_1436800	TRAMP	thrombospondin-related apical membrane protein, putative	YES	340	BOTH	15	67	-7.11913	302	0.824079	18	130	-6.86463	232	0.867773	-6.99188	0.3677	2.71961	0.601622	0.857434	0.0216849	0.0692369	NO
PVP01_0313300	CDPK4	calcium-dependent protein kinase 4, putative	NO	529	BOTH	24	143	-6.80302	232	0.864991	25	147	-7.18378	318	0.818546	-6.9934	0.689219	1.45092	0.646472	0.877706	0.0331792	0.0940475	NO
PVP01_1132600	TLP	TRAP-like protein, putative	YES	1512	BOTH	47	288	-7.1531	312	0.818235	61	596	-6.83417	222	0.873497	-6.99364	0.34291	2.91622	0.528024	0.838073	8.894e-09	2.69556e-07	NO
PVP01_1204700	KRS1	lysine--tRNA ligase, putative	NO	585	BOTH	34	170	-6.73069	214	0.875511	25	151	-7.25755	339	0.806525	-6.99412	0.796909	1.25485	0.49316	0.824724	0.000562906	0.00391846	NO
PVP01_1341200	-	multifunctional methyltransferase subunit TRM112, putative	NO	128	BOTH	5	26	-7.08881	293	0.82934	6	47	-6.9051	245	0.860332	-6.99696	0.398455	2.5097	0.6916	0.902287	0.270721	0.415682	NO
PVP01_0730500	-	proteasome subunit beta type-6, putative	NO	282	BOTH	8	62	-7.00965	279	0.837522	10	95	-6.99125	268	0.847167	-7.00045	0.464864	2.15117	0.875985	0.971328	0.467778	0.607865	NO
PVP01_0943500	-	conserved Plasmodium protein, unknown function	NO	300	BOTH	15	55	-7.19133	323	0.811806	16	120	-6.81951	217	0.876359	-7.00542	0.327838	3.05029	0.483186	0.817061	0.00468673	0.0214718	NO
PVP01_1466000	RPT6	26S protease regulatory subunit 8, putative	NO	424	BOTH	23	74.5362	-7.23332	340	0.80187	21	176.468	-6.77982	210	0.880366	-7.00657	0.301503	3.31671	0.405466	0.750011	7.96303e-05	0.000761513	NO
PVP01_1413600	BCKDHA	2-oxoisovalerate dehydrogenase subunit alpha, mitochondrial, putative	NO	431	BOTH	20	89	-7.07235	290	0.831093	20	151	-6.95205	256	0.854035	-7.0122	0.419426	2.38421	0.751534	0.924171	0.105025	0.223675	NO
PVP01_0414800	-	60S ribosomal protein L37ae, putative	NO	96	BOTH	4	13	-7.49428	428	0.750438	7	51	-6.53574	162	0.907842	-7.01501	0.190713	5.24347	0.121903	0.361126	0.000523494	0.00369636	NO
PVP01_1004400	-	cell cycle regulator protein, putative	NO	179	BOTH	7	32	-7.21653	333	0.805961	7	72	-6.81394	215	0.877504	-7.01523	0.320219	3.12286	0.460581	0.798718	0.0219197	0.0697101	NO
PVP01_1261100	DDX5	ATP-dependent RNA helicase DDX5, putative	NO	528	BOTH	28	110	-7.06349	289	0.831677	31	181.989	-6.96837	260	0.851746	-7.01593	0.429689	2.32726	0.780337	0.939803	0.109644	0.231249	NO
PVP01_1426300	-	60S ribosomal protein L13, putative	NO	215	BOTH	11	74.5153	-6.55451	163	0.905319	11	43	-7.51266	426	0.756726	-7.03358	1.21573	0.822548	0.17876	0.472694	3.06072e-05	0.000342592	NO
PVP01_1249600	-	conserved Plasmodium protein, unknown function	NO	630	BOTH	25	157	-6.88435	248	0.85564	18	174	-7.18988	321	0.816829	-7.03712	0.639551	1.5636	0.73241	0.916237	0.101047	0.217516	NO
PVP01_1006700	UBC13	ubiquitin-conjugating enzyme E2 N, putative	NO	152	BOTH	4	26.6667	-7.23534	341	0.801286	4	59	-6.84956	229	0.869491	-7.04245	0.326634	3.06153	0.479611	0.81311	0.0449767	0.120592	NO
PVP01_1442500	PABP	polyadenylate-binding protein, putative	YES	885	BOTH	45	282	-6.63856	186	0.891876	41	189	-7.44706	401	0.771036	-7.04281	1.05509	0.947787	0.261285	0.579573	3.83172e-12	2.29523e-10	NO
PVP01_0412300	SPATR	secreted protein with altered thrombospondin repeat domain, putative	YES	274	BOTH	9	51	-7.17618	319	0.814144	9	100	-6.91118	246	0.85976	-7.04368	0.364702	2.74196	0.592754	0.857434	0.0396342	0.109508	NO
PVP01_1315200	HOP	Hsp70/Hsp90 organizing protein, putative	NO	559	BOTH	38	148	-6.82381	235	0.863238	30	143	-7.26652	341	0.805381	-7.04517	0.73296	1.36433	0.579088	0.854856	0.0087273	0.0347329	NO
PVP01_1209100	IDH	isocitrate dehydrogenase [NADP], mitochondrial, putative	YES	469	BOTH	25	84.4898	-7.20885	329	0.808299	25	175	-6.88904	240	0.863194	-7.04894	0.344079	2.90631	0.531503	0.838073	0.0019336	0.0107301	NO
PVP01_1317400	-	voltage-dependent anion-selective channel protein, putative	YES	289	BOTH	17	70	-6.91281	256	0.850964	19	80	-7.18762	320	0.817401	-7.05021	0.620912	1.61054	0.767421	0.931497	0.348119	0.495159	NO
PVP01_1331900	IMC1l	inner membrane complex protein 1l, putative	NO	390	BOTH	16	69	-7.22692	337	0.803624	16	147	-6.87893	234	0.866629	-7.05293	0.335037	2.98475	0.504593	0.835009	0.00269501	0.0138621	NO
PVP01_1260000	-	40S ribosomal protein S5, putative	NO	274	BOTH	11	71.3047	-6.84104	238	0.861485	14	70	-7.26785	342	0.804808	-7.05445	0.721381	1.38623	0.596208	0.857434	0.0808679	0.180215	NO
PVP01_1013900	RPS9	40S ribosomal protein S9, putative	NO	189	BOTH	9	38	-7.09904	297	0.827002	8	62	-7.01783	271	0.845449	-7.05843	0.438511	2.28044	0.804786	0.94879	0.395597	0.549983	NO
PVP01_0943200	-	60S ribosomal protein L28, putative	NO	127	BOTH	9	27	-7.04323	286	0.833431	6	39	-7.08385	297	0.830567	-7.06354	0.495855	2.01672	0.955885	0.982472	0.817209	0.874946	NO
PVP01_1324700	-	60S ribosomal protein L7-3, putative	NO	283	BOTH	11	81	-6.74587	216	0.874342	16	64	-7.38978	380	0.783057	-7.06783	0.893628	1.11903	0.387534	0.730567	0.00303982	0.0153473	NO
PVP01_0526900	-	memo-like protein	NO	296	BOTH	11	48	-7.31403	365	0.787259	19	118	-6.82289	219	0.875215	-7.06846	0.291679	3.42842	0.376907	0.719484	0.000687928	0.00450238	NO
PVP01_1231500	-	60S ribosomal protein L6, putative	NO	190	BOTH	10	61	-6.63103	182	0.894214	7	38	-7.51266	427	0.756153	-7.07184	1.12612	0.888007	0.220554	0.523216	0.000469544	0.00336364	NO
PVP01_0113600	-	V-type proton ATPase subunit a, putative	NO	981	BOTH	34	236	-6.91962	260	0.848627	41	260	-7.23111	331	0.811105	-7.07536	0.643227	1.55466	0.725689	0.913641	0.038941	0.107744	NO
PVP01_0811900	PREBP	PRE-binding protein, putative	YES	985	BOTH	59	267	-6.80027	229	0.866745	57	231	-7.35344	364	0.792215	-7.07686	0.818282	1.22207	0.467468	0.805477	5.02706e-06	7.39053e-05	NO
PVP01_0802700	-	conserved Plasmodium protein, unknown function	NO	126	BOTH	6	25	-7.11228	300	0.825248	6	40	-7.05062	282	0.839153	-7.08145	0.449206	2.22615	0.834025	0.956361	0.54915	0.675719	NO
PVP01_0916400	-	peptidyl-prolyl cis-trans isomerase 11, putative	NO	193	BOTH	9	34	-7.23121	338	0.803039	8	68	-6.9464	251	0.856898	-7.0888	0.359315	2.78307	0.576791	0.853702	0.0779281	0.175249	NO
PVP01_1301500	MPC	mitochondrial phosphate carrier protein, putative	NO	323	BOTH	12	75	-6.95504	273	0.841029	13	86	-7.22652	328	0.812822	-7.09078	0.618801	1.61603	0.771484	0.933552	0.341412	0.487732	NO
PVP01_1453700	SHMT	serine hydroxymethyltransferase	NO	442	BOTH	24	87	-7.12028	303	0.823495	20	138	-7.06728	288	0.835718	-7.09378	0.448461	2.22985	0.832001	0.956033	0.265281	0.408923	NO
PVP01_1015600	-	proteasome subunit beta type-1, putative	NO	241	BOTH	7	39	-7.31611	366	0.786674	9	91	-6.87716	233	0.867201	-7.09663	0.307984	3.24692	0.424463	0.765044	0.00601207	0.0264695	NO
PVP01_0910700	RPL36	60S ribosomal protein L36, putative	NO	113	BOTH	5	16	-7.44968	409	0.761543	4	48	-6.75941	203	0.884373	-7.10454	0.245759	4.06903	0.249729	0.57139	0.00711452	0.0296941	NO
PVP01_0620000	MRScyt	methionine--tRNA ligase, putative	NO	886	BOTH	38	218	-6.8971	253	0.852718	38	215	-7.3193	354	0.797939	-7.1082	0.718202	1.39237	0.600997	0.857434	0.00271151	0.0139106	NO
PVP01_0110100	PARE	prodrug activation and resistance esterase, putative	YES	384	BOTH	18	67	-7.24083	344	0.799532	17	131	-6.97867	265	0.848884	-7.10975	0.364915	2.74037	0.593383	0.857434	0.0188329	0.0615271	NO
PVP01_1014700	-	V-type proton ATPase 16 kDa proteolipid subunit, putative	YES	166	BOTH	5	26.3824	-7.33417	370	0.784337	5	62	-6.88807	239	0.863766	-7.11112	0.307884	3.24798	0.424168	0.765044	0.0229368	0.072529	NO
PVP01_0834500	-	ubiquitin-conjugating enzyme E2, putative	NO	139	BOTH	9	26	-7.17125	316	0.815897	8	44	-7.0535	283	0.83858	-7.11238	0.425018	2.35284	0.767274	0.931497	0.404534	0.560037	NO
PVP01_0928300	-	CRAL/TRIO domain-containing protein, putative	YES	293	BOTH	11	41	-7.46148	412	0.75979	19	123	-6.77121	206	0.882656	-7.11634	0.23993	4.16789	0.234645	0.542548	1.13398e-05	0.000141532	NO
PVP01_1260400	CEN2	centrin-2, putative	NO	168	BOTH	9	42	-6.88117	246	0.856809	5	39	-7.36362	368	0.789926	-7.1224	0.761491	1.31321	0.538999	0.838073	0.119477	0.237591	NO
PVP01_0317400	PSOP1	secreted ookinete protein, putative	YES	476	BOTH	21	90.0659	-7.15975	313	0.81765	19	145.8	-7.0864	299	0.829422	-7.12308	0.439426	2.27569	0.807306	0.949488	0.19959	0.346276	NO
PVP01_0407900	-	ATP synthase F1, alpha subunit, putative	NO	564	BOTH	27	150.608	-6.81525	234	0.863822	23	122	-7.43425	399	0.772181	-7.12475	0.873121	1.14532	0.40775	0.750011	0.000106582	0.000956572	NO
PVP01_0510400	DTC	dicarboxylate/tricarboxylate carrier, putative	NO	318	BOTH	12	56	-7.23158	339	0.802455	17	104	-7.02088	274	0.843732	-7.12623	0.38454	2.60051	0.651148	0.880413	0.0687741	0.160337	NO
PVP01_1303000	NAPL	nucleosome assembly protein, putative	NO	348	BOTH	13	88	-6.86974	242	0.859147	15	79	-7.38597	378	0.784201	-7.12786	0.788055	1.26895	0.504229	0.835009	0.0151949	0.0539351	NO
PVP01_0909300	-	succinyl-CoA synthetase alpha subunit, putative	NO	328	BOTH	14	54.1009	-7.29704	358	0.79135	19	114	-6.96003	259	0.852318	-7.12854	0.339405	2.94634	0.517591	0.838073	0.00994787	0.0384821	NO
PVP01_1239000	-	conserved Plasmodium protein, unknown function	NO	92	BOTH	4	12	-7.53176	441	0.74284	8	40	-6.73613	197	0.887808	-7.13394	0.224603	4.4523	0.196524	0.503449	0.0071144	0.0296941	NO
PVP01_1412500	RPT1	26S protease regulatory subunit 7, putative	NO	420	BOTH	18	76.3398	-7.19994	327	0.809468	22	130.147	-7.07481	292	0.833429	-7.13737	0.417736	2.39386	0.746755	0.920662	0.125827	0.243496	NO
PVP01_0927800	dUTPase	deoxyuridine 5'-triphosphate nucleotidohydrolase, putative	NO	193	BOTH	9	39	-7.094	295	0.828171	8	53	-7.19562	323	0.815684	-7.14481	0.524714	1.9058	0.973686	0.992855	0.984745	0.9895	NO
PVP01_0206900	-	proteasome subunit beta type-3, putative	NO	218	BOTH	7	35	-7.32402	369	0.784921	7	75	-6.97023	261	0.851173	-7.14712	0.335541	2.98026	0.506092	0.835009	0.0320446	0.0914898	NO
PVP01_0522400	-	60S ribosomal protein L15, putative	NO	205	BOTH	7	49	-6.92607	264	0.846289	7	47	-7.37608	375	0.785919	-7.15107	0.737879	1.35524	0.571966	0.849113	0.121764	0.239342	NO
PVP01_0806900	-	rhoGAP GTPase, putative	YES	529	BOTH	22	94	-7.22257	336	0.804208	15	163	-7.08046	295	0.831712	-7.15151	0.410333	2.43705	0.725715	0.913641	0.066454	0.156036	NO
PVP01_1336400	-	actin II	NO	376	BOTH	19	88.0306	-6.94678	271	0.842198	16	86.5225	-7.3724	373	0.787064	-7.15959	0.72057	1.38779	0.597427	0.857434	0.0535216	0.135873	NO
PVP01_1429700	DBP1	ATP-dependent RNA helicase DBP1, putative	NO	923	BOTH	38	236.561	-6.8563	241	0.859731	39	194	-7.46299	407	0.767602	-7.15965	0.862971	1.15879	0.418166	0.759251	2.01142e-06	3.35805e-05	NO
PVP01_1131800	-	conserved Plasmodium protein, unknown function	NO	139	BOTH	6	22	-7.33831	374	0.781999	7	47	-6.98755	266	0.848311	-7.16293	0.339424	2.94616	0.51765	0.838073	0.0958915	0.208276	NO
PVP01_0905200	-	thioredoxin, putative	NO	430	BOTH	17	78.5866	-7.19446	324	0.811222	24	125.075	-7.13809	306	0.825415	-7.16627	0.447163	2.23632	0.828475	0.955559	0.280493	0.426696	NO
PVP01_0406500	SNRPD2	small nuclear ribonucleoprotein Sm D2, putative	NO	101	BOTH	6	20	-7.11426	301	0.824664	6	27	-7.2225	327	0.813394	-7.16838	0.531273	1.88227	0.958229	0.982472	0.97897	0.98497	NO
PVP01_0722400	-	RNA-binding protein, putative	NO	202	BOTH	6	31	-7.36916	383	0.776739	7	69	-6.97738	263	0.850029	-7.17327	0.323823	3.0881	0.471267	0.807241	0.0278149	0.0844304	NO
PVP01_1335600	-	conserved Plasmodium protein, unknown function	NO	74	BOTH	3	11	-7.40105	395	0.769725	4	26	-6.94919	254	0.85518	-7.17512	0.314828	3.17633	0.444633	0.783476	0.151239	0.28511	NO
PVP01_0315300	-	60S ribosomal protein L11a, putative	NO	173	BOTH	8	24.7111	-7.44091	406	0.763296	7	63	-6.91338	247	0.859187	-7.17715	0.284575	3.51401	0.356478	0.702091	0.00996237	0.0384821	NO
PVP01_1117800	-	proteasome subunit alpha type-7, putative	NO	241	BOTH	11	47	-7.12953	305	0.822326	11	64	-7.22913	329	0.81225	-7.17933	0.523099	1.91168	0.977523	0.992855	0.971213	0.978665	NO
PVP01_1323200	-	basic transcription factor 3b, putative	YES	174	BOTH	7	29	-7.28664	356	0.792519	6	54	-7.07329	291	0.834001	-7.17996	0.38638	2.58812	0.656524	0.88103	0.194033	0.342936	NO
PVP01_1006300	HIP	Hsc70-interacting protein, putative	NO	467	BOTH	13	106	-6.97777	277	0.838691	10	106	-7.38611	379	0.783629	-7.18194	0.708364	1.4117	0.616064	0.857434	0.0444752	0.119858	NO
PVP01_1231400	-	V-type proton ATPase subunit G, putative	NO	121	BOTH	7	13	-7.72572	507	0.704267	9	58	-6.63857	176	0.899828	-7.18214	0.168086	5.94932	0.0811636	0.306307	5.68451e-05	0.00056558	NO
PVP01_0118600	-	conserved Plasmodium protein, unknown function	NO	125	BOTH	3	8	-8.24375	692	0.596143	8	99	-6.13641	95	0.946193	-7.19008	0.0637528	15.6856	0.00112488	0.0191036	1.99279e-14	1.86943e-12	YES
PVP01_0721400	FabG	3-oxoacyl-[acyl-carrier-protein] reductase, putative	NO	300	BOTH	13	63	-7.05552	288	0.832262	10	72	-7.33034	360	0.794505	-7.19293	0.621031	1.61022	0.767191	0.931497	0.372502	0.523789	NO
PVP01_1454300	-	conserved Plasmodium protein, unknown function	NO	867	BOTH	32	148	-7.2627	350	0.796026	50	252	-7.13883	307	0.824843	-7.20077	0.417179	2.39705	0.745179	0.920662	0.0325466	0.0927883	NO
PVP01_1214100	RAB11b	ras-related protein Rab-11B, putative	NO	229	BOTH	14	47.211	-7.07397	292	0.829924	10	55.0588	-7.32854	358	0.79565	-7.20126	0.609198	1.6415	0.790223	0.942907	0.492301	0.616158	NO
PVP01_1203300	-	60S ribosomal protein L17, putative	NO	199	BOTH	11	50	-6.87616	244	0.857978	9	39	-7.53296	435	0.751574	-7.20456	0.903164	1.10722	0.378498	0.721822	0.0174099	0.0589418	NO
PVP01_0407200	RPS26	40S ribosomal protein S26, putative	NO	107	BOTH	3	13	-7.60276	466	0.728229	4	43	-6.81485	216	0.876932	-7.2088	0.225389	4.43678	0.198419	0.505019	0.00544975	0.0244556	NO
PVP01_0519700	EIF3G	eukaryotic translation initiation factor 3 subunit G, putative	NO	269	BOTH	7	41	-7.37602	387	0.774401	13	86	-7.04358	280	0.840298	-7.2098	0.341969	2.92424	0.525223	0.838073	0.0272601	0.0831306	NO
PVP01_0832000	CCT7	T-complex protein 1 subunit eta, putative	NO	540	BOTH	21	129	-6.92663	265	0.845704	18	107	-7.52196	433	0.752719	-7.2243	0.85266	1.1728	0.429035	0.771167	0.000581416	0.00401891	NO
PVP01_1321400	-	conserved Plasmodium protein, unknown function	NO	281	BOTH	17	79	-6.76378	219	0.872589	9	47	-7.69143	483	0.724098	-7.2276	1.18061	0.847022	0.194007	0.499149	3.03581e-05	0.000341746	NO
PVP01_1334600	-	60S ribosomal protein L10, putative	NO	219	BOTH	8	52.5556	-6.92208	261	0.848042	8	42	-7.55462	441	0.74814	-7.23835	0.882252	1.13346	0.398615	0.744386	0.0190523	0.0620379	NO
PVP01_1229900	YKT6.2	SNARE protein, putative	NO	220	BOTH	9	32	-7.42277	402	0.765634	7	69	-7.06274	287	0.836291	-7.24275	0.333943	2.99452	0.501338	0.833448	0.037823	0.104946	NO
PVP01_1247900	DBP5	ATP-dependent RNA helicase DBP5, putative	NO	787	BOTH	36	153	-7.13267	307	0.821157	41	184	-7.35651	366	0.79107	-7.24459	0.589665	1.69588	0.829649	0.955794	0.337443	0.483113	NO
PVP01_1226300	-	proteasome subunit beta type-7, putative	NO	270	BOTH	9	44.3607	-7.30095	360	0.790181	10	74	-7.19758	324	0.815112	-7.24926	0.428425	2.33413	0.776808	0.937468	0.299166	0.451465	NO
PVP01_1456900	ACS11	acyl-CoA synthetase, putative	NO	752	BOTH	33	235	-6.65803	189	0.890123	18	108	-7.84382	537	0.693188	-7.25093	1.53371	0.652016	0.0877748	0.323555	6.13245e-19	8.62924e-17	NO
PVP01_1103900	RPN11	26S proteasome regulatory subunit RPN11, putative	NO	311	BOTH	16	57.0625	-7.19052	322	0.81239	14	76	-7.31228	352	0.799084	-7.2514	0.534148	1.87214	0.951518	0.982472	0.942003	0.961742	NO
PVP01_0807600	EIF3D	eukaryotic translation initiation factor 3 subunit D, putative	NO	545	BOTH	28	127.956	-6.94398	269	0.843366	21	103	-7.56928	446	0.745278	-7.25663	0.878343	1.13851	0.402499	0.749455	0.000305356	0.00234981	NO
PVP01_1222900	-	glutamine--tRNA ligase, putative	YES	866	BOTH	40	185	-7.03841	284	0.8346	47	179	-7.47972	414	0.763595	-7.25906	0.731976	1.36616	0.580523	0.855371	0.00350942	0.0172408	NO
PVP01_0904500	CK2beta1	casein kinase II beta chain, putative	NO	244	BOTH	9	52	-7.0408	285	0.834015	11	50	-7.48837	417	0.761878	-7.26458	0.736143	1.35843	0.574469	0.850906	0.113434	0.234476	NO
PVP01_1143000	-	long chain polyunsaturated fatty acid elongation enzyme, putative	NO	291	BOTH	5	41	-7.45463	410	0.760959	5	90	-7.07673	294	0.832284	-7.26568	0.326937	3.05869	0.48051	0.813234	0.0137071	0.0495469	NO
PVP01_1245400	-	phosphatidylinositol-4-phosphate 5-kinase, putative	NO	326	BOTH	13	57	-7.23872	343	0.800117	13	81	-7.29567	347	0.801946	-7.2672	0.501038	1.99586	0.968821	0.989926	0.783248	0.846228	NO
PVP01_1331000	-	conserved Plasmodium protein, unknown function	NO	144	BOTH	4	13	-7.89974	570	0.667446	7	69	-6.63893	177	0.899256	-7.26933	0.141673	7.05852	0.0443431	0.193265	1.34968e-06	2.53225e-05	NO
PVP01_0622100	ERH	enhancer of rudimentary homolog, putative	NO	105	BOTH	4	11	-7.75094	519	0.697253	4	43	-6.79598	213	0.878649	-7.27346	0.19319	5.17625	0.126837	0.369629	0.00157713	0.00900567	NO
PVP01_1333600	-	RNA-binding protein Nova-1, putative	NO	335	BOTH	15	60	-7.21466	331	0.80713	13	80	-7.33532	361	0.793932	-7.27499	0.533459	1.87456	0.953122	0.982472	0.94619	0.962827	NO
PVP01_0931200	RPT5	26S protease regulatory subunit 6A, putative	NO	441	BOTH	19	80.3542	-7.19748	326	0.810053	21	102	-7.36729	370	0.788781	-7.28238	0.559499	1.78731	0.894051	0.971328	0.706576	0.808781	NO
PVP01_0947000	-	conserved Plasmodium protein, unknown function	NO	247	BOTH	4	53	-7.03397	282	0.835769	4	48	-7.54141	436	0.751002	-7.28769	0.780646	1.28099	0.513688	0.838073	0.0641693	0.152352	NO
PVP01_1432600	PRS	proline--tRNA ligase, putative	NO	765	BOTH	35	183	-6.92527	263	0.846873	21	133	-7.65275	471	0.730967	-7.28901	0.972679	1.02809	0.31905	0.658434	4.5569e-07	9.75771e-06	NO
PVP01_1444800	PCNA2	proliferating cell nuclear antigen 2, putative	YES	264	BOTH	6	29	-7.70353	499	0.708942	15	99	-6.88405	237	0.864911	-7.29379	0.212509	4.70568	0.168229	0.452109	1.01055e-05	0.000130973	NO
PVP01_1203000	-	conserved Plasmodium protein, unknown function	NO	190	BOTH	7	25	-7.52302	435	0.746347	7	59	-7.07271	290	0.834574	-7.29787	0.306958	3.25778	0.421447	0.762397	0.0257187	0.0791654	NO
PVP01_1255000	RON2	rhoptry neck protein 2	YES	2218	BOTH	81	321	-7.4278	404	0.764465	93	626	-7.16823	314	0.820836	-7.29801	0.363785	2.74888	0.590039	0.857434	2.49152e-07	5.84321e-06	NO
PVP01_1252300	-	6-phosphogluconate dehydrogenase, decarboxylating, putative	NO	473	BOTH	21	93	-7.12137	304	0.822911	18	96	-7.49797	422	0.759015	-7.30967	0.686456	1.45676	0.650983	0.880413	0.0897341	0.196855	NO
PVP01_1023000	TCTP	translationally-controlled tumor protein homolog, putative	NO	171	BOTH	7	29	-7.26924	352	0.794857	5	40	-7.356	365	0.791643	-7.31262	0.518315	1.92933	0.988964	0.996552	0.948709	0.962827	NO
PVP01_1221300	-	conserved protein, unknown function	YES	236	BOTH	10	45	-7.15205	311	0.818819	7	49	-7.47523	412	0.76474	-7.31364	0.651695	1.53446	0.710428	0.906654	0.333954	0.478464	NO
PVP01_0708300	SNRPD3	small nuclear ribonucleoprotein Sm D3, putative	NO	116	BOTH	5	14	-7.60941	470	0.725891	5	38	-7.01922	272	0.844877	-7.31432	0.272448	3.67043	0.322135	0.661049	0.0331144	0.093999	NO
PVP01_0313500	-	serine--tRNA ligase, putative	YES	632	BOTH	32	144	-6.97395	276	0.839275	18	108	-7.66998	475	0.728678	-7.32197	0.942319	1.06121	0.343683	0.692286	1.87047e-05	0.000221977	NO
PVP01_1427900	SSP3	sporozoite surface protein 3, putative	NO	448	BOTH	13	61	-7.4888	425	0.752192	9	128	-7.15598	312	0.821981	-7.32239	0.340454	2.93725	0.520714	0.838073	0.00666842	0.0288061	NO
PVP01_0911500	ALP1	actin-like protein, putative	NO	378	BOTH	16	61	-7.3189	367	0.78609	14	91	-7.32725	357	0.796222	-7.32308	0.477376	2.09479	0.90876	0.977748	0.572773	0.69818	NO
PVP01_0318100	OLA1	Obg-like ATPase 1, putative	NO	392	BOTH	18	64	-7.30725	363	0.788428	18	93	-7.34188	363	0.792788	-7.32457	0.489826	2.04154	0.940682	0.982472	0.671372	0.778918	NO
PVP01_0505200	-	prohibitin, putative	NO	272	BOTH	10	47	-7.25053	346	0.798364	11	60	-7.41468	388	0.778477	-7.3326	0.557401	1.79404	0.89869	0.973827	0.786164	0.848162	NO
PVP01_0413100	AsnRS	asparagine--tRNA ligase, putative	YES	580	BOTH	27	111	-7.14837	310	0.819404	24	115	-7.52132	431	0.753864	-7.33484	0.683938	1.46212	0.65512	0.88103	0.0675366	0.158013	NO
PVP01_0943300	-	60S ribosomal protein L35ae, putative	NO	146	BOTH	4	19	-7.53404	442	0.742256	5	42	-7.14916	309	0.823698	-7.3416	0.329472	3.03516	0.488041	0.820922	0.0948873	0.20655	NO
PVP01_1009900	-	karyopherin beta, putative	NO	1124	BOTH	49	201	-7.21622	332	0.806546	55	233	-7.47683	413	0.764167	-7.34653	0.611494	1.63534	0.785705	0.941075	0.149689	0.28273	NO
PVP01_1137900	-	conserved Apicomplexan protein, unknown function	NO	280	BOTH	7	39	-7.4661	418	0.756283	10	73	-7.24755	337	0.80767	-7.35683	0.382899	2.61165	0.646346	0.877706	0.121889	0.239342	NO
PVP01_1227100	-	conserved Plasmodium protein, unknown function	YES	1798	BOTH	60	222	-7.58663	458	0.732905	72	523	-7.13807	305	0.825987	-7.36235	0.30146	3.31719	0.405339	0.750011	1.19204e-11	6.52309e-10	NO
PVP01_0934900	PDI-11	protein disulfide isomerase, putative	NO	424	BOTH	21	67.0963	-7.33848	375	0.781414	16	95	-7.39908	383	0.781339	-7.36878	0.502469	1.99017	0.97237	0.992523	0.778694	0.846228	NO
PVP01_1432400	DLC8	dynein light chain 1, putative	NO	93	BOTH	5	16	-7.25489	347	0.797779	4	19	-7.49138	418	0.761305	-7.37313	0.602109	1.66083	0.804327	0.94879	0.706965	0.808781	NO
PVP01_1450400	LPD1	dihydrolipoyl dehydrogenase, mitochondrial, putative	NO	512	BOTH	18	80	-7.35117	379	0.779077	24	111	-7.43201	396	0.773898	-7.39159	0.512299	1.95199	0.996496	0.998562	0.856495	0.904232	NO
PVP01_0514400	LSM3	U6 snRNA-associated Sm-like protein LSm3, putative	NO	91	BOTH	4	10	-7.70315	498	0.709527	6	28	-7.08187	296	0.831139	-7.39251	0.26869	3.72176	0.311653	0.649689	0.0615496	0.147689	NO
PVP01_0717900	MFS3	major facilitator superfamily domain-containing protein, putative	NO	466	BOTH	7	113	-6.91167	255	0.851549	9	63	-7.90427	562	0.678878	-7.40797	1.26177	0.792535	0.160735	0.441014	1.15381e-07	2.87723e-06	NO
PVP01_1117400	-	V-type proton ATPase 21 kDa proteolipid subunit, putative	NO	181	BOTH	3	15	-7.98532	597	0.651666	2	71	-6.83904	224	0.872353	-7.41218	0.157414	6.35267	0.0648386	0.260147	3.71801e-06	5.67789e-05	NO
PVP01_1134000	ENR	enoyl-acyl carrier reductase, putative	NO	403	BOTH	17	64	-7.33493	371	0.783752	17	82	-7.49544	420	0.76016	-7.41518	0.554743	1.80264	0.904598	0.976828	0.772448	0.842472	NO
PVP01_1137500	RPL39	60S ribosomal protein L39, putative	NO	51	BOTH	1	4	-8.04041	613	0.642314	1	21	-6.79052	211	0.879794	-7.41547	0.160992	6.2115	0.070096	0.277845	0.0116079	0.0436405	NO
PVP01_1469200	RON3	rhoptry neck protein 3, putative	YES	2257	BOTH	87	335	-7.40254	397	0.768556	93	491	-7.42857	393	0.775615	-7.41555	0.483761	2.06714	0.925218	0.982472	0.257379	0.397676	NO
PVP01_1403900	-	conserved Plasmodium protein, unknown function	NO	117	BOTH	3	9	-8.05983	621	0.637639	2	49	-6.77357	208	0.881511	-7.4167	0.141673	7.05852	0.0443431	0.193265	4.42604e-05	0.000463792	NO
PVP01_1221800	-	isoleucine--tRNA ligase, putative	YES	1206	BOTH	42	185	-7.36958	384	0.776154	53	252	-7.46886	410	0.765884	-7.41922	0.520773	1.92022	0.983071	0.992855	0.909063	0.940068	NO
PVP01_0208000	RAB5c	ras-related protein Rab-5C, putative	YES	194	BOTH	11	29.393	-7.38198	388	0.773816	7	41	-7.45751	405	0.768746	-7.41974	0.512603	1.95083	0.997235	0.998613	0.913658	0.941866	NO
PVP01_0925300	MGE1	GrpE protein homolog, mitochondrial, putative	NO	306	BOTH	11	51	-7.28664	357	0.791935	12	57	-7.58375	451	0.742416	-7.43519	0.635085	1.57459	0.740659	0.92038	0.363736	0.514769	NO
PVP01_0418900	PAT	pantothenate transporter, putative	YES	537	BOTH	16	92	-7.25909	348	0.797195	13	97	-7.61451	460	0.737264	-7.4368	0.672223	1.4876	0.67471	0.891376	0.118246	0.236252	NO
PVP01_0720700	SAMS	S-adenosylmethionine synthetase, putative	NO	402	BOTH	17	57	-7.44828	408	0.762127	18	87	-7.43376	398	0.772753	-7.44102	0.466876	2.1419	0.881303	0.971328	0.501608	0.625028	NO
PVP01_0929000	MBF1	multiprotein-bridging factor 1, putative	NO	136	BOTH	6	17	-7.57432	452	0.736411	5	33	-7.31937	355	0.797367	-7.44684	0.375016	2.66655	0.623202	0.862394	0.266548	0.41027	NO
PVP01_0312600	EIF3I	eukaryotic translation initiation factor 3 subunit I, putative	NO	327	BOTH	10	45	-7.47817	423	0.753361	11	72	-7.41651	389	0.777905	-7.44734	0.446366	2.24031	0.826305	0.955559	0.406674	0.562209	NO
PVP01_1450300	CPN60	60 kDa chaperonin, putative	NO	710	BOTH	32	144	-7.09033	294	0.828755	17	106	-7.80505	523	0.701202	-7.44769	0.959932	1.04174	0.329153	0.672302	1.10359e-05	0.000141532	NO
PVP01_1126900	QCR9	cytochrome b-c1 complex subunit 9, putative	NO	96	BOTH	3	9	-7.862	558	0.674459	4	31	-7.03358	276	0.842587	-7.44779	0.221364	4.51745	0.18878	0.491277	0.0159728	0.0550926	NO
PVP01_0520100	RPT3	26S protease regulatory subunit 6B, putative	NO	392	BOTH	19	65.9081	-7.27788	354	0.793688	20	70.4935	-7.61896	461	0.736691	-7.44842	0.662931	1.50845	0.690655	0.90165	0.209972	0.358755	NO
PVP01_1028800	ALP2b	actin-like protein, putative	YES	606	BOTH	23	112	-7.18326	320	0.813559	17	99	-7.71498	489	0.720664	-7.44912	0.800451	1.2493	0.488803	0.820922	0.00464687	0.0213388	NO
PVP01_0505500	-	conserved Plasmodium protein, unknown function	NO	191	BOTH	9	32	-7.28141	355	0.793103	6	34	-7.62913	463	0.735547	-7.45527	0.667886	1.49726	0.682107	0.895834	0.364252	0.515131	NO
PVP01_1224500	-	thioredoxin, putative	YES	206	BOTH	8	28	-7.49055	427	0.751023	7	45	-7.42443	392	0.776188	-7.45749	0.446577	2.23925	0.826879	0.955559	0.51126	0.635704	NO
PVP01_1243300	-	fam-a protein	NO	257	BOTH	18	53	-7.07366	291	0.830508	8	37	-7.84138	536	0.693761	-7.45752	1.00662	0.993421	0.293739	0.626261	0.00422449	0.0197678	NO
PVP01_0803300	-	40S ribosomal protein S20e, putative	NO	118	BOTH	4	15	-7.55751	449	0.738165	5	27	-7.37807	376	0.785346	-7.46779	0.404779	2.47048	0.709817	0.906654	0.42548	0.578531	NO
PVP01_0210900	ARP1	actin-related protein	NO	379	BOTH	13	58	-7.37197	386	0.774985	9	72	-7.56409	444	0.746422	-7.46803	0.572513	1.74668	0.865738	0.971244	0.65915	0.769826	NO
PVP01_1117900	-	proteasome subunit alpha type-4, putative	NO	246	BOTH	8	37	-7.38929	390	0.772648	9	47	-7.5584	442	0.747567	-7.47385	0.560788	1.7832	0.89121	0.971328	0.789454	0.850533	NO
PVP01_0939500	PPM2	protein phosphatase PPM2, putative	YES	872	BOTH	35	159	-7.19676	325	0.810637	40	137	-7.75403	505	0.711505	-7.47539	0.821291	1.21759	0.463964	0.801763	0.000381823	0.00282779	NO
PVP01_0211800	-	aspartate--tRNA ligase, putative	NO	631	BOTH	27	95	-7.38831	389	0.773232	16	120	-7.56303	443	0.746995	-7.47567	0.562008	1.77933	0.88853	0.971328	0.660667	0.769826	NO
PVP01_1412900	vapA	V-type proton ATPase catalytic subunit A, putative	NO	611	BOTH	30	96.2589	-7.34293	376	0.78083	18	111	-7.60879	459	0.737836	-7.47586	0.615131	1.62567	0.778595	0.938698	0.299296	0.451465	NO
PVP01_0512500	SEC61B	protein transport protein SEC61 subunit beta, putative	NO	121	BOTH	4	19	-7.34623	378	0.779661	5	22	-7.60797	458	0.738409	-7.4771	0.615969	1.62346	0.776967	0.937468	0.635032	0.746874	NO
PVP01_1229500	-	phosphoribosylpyrophosphate synthetase	NO	434	BOTH	15	56	-7.54257	446	0.739918	14	96	-7.41192	386	0.779622	-7.47724	0.416255	2.40237	0.742562	0.92038	0.181738	0.331503	NO
PVP01_1245500	-	40S ribosomal protein S28e, putative	NO	67	BOTH	2	8	-7.62013	473	0.724138	2	16	-7.33532	362	0.79336	-7.47773	0.375016	2.66655	0.623202	0.862394	0.432085	0.578531	NO
PVP01_0946100	DYN1	dynamin-like protein, putative	NO	814	BOTH	31	131	-7.32164	368	0.785506	24	143	-7.64234	467	0.733257	-7.48199	0.649334	1.54004	0.714652	0.909473	0.107357	0.227902	NO
PVP01_1434100	-	10 kDa chaperonin, putative	NO	103	BOTH	3	11	-7.73171	510	0.702513	3	27	-7.24211	335	0.808815	-7.48691	0.303585	3.29398	0.411554	0.750011	0.121011	0.239342	NO
PVP01_1412300	-	ATP synthase subunit gamma, mitochondrial, putative	NO	312	BOTH	8	28	-7.90567	573	0.665693	15	97	-7.07151	289	0.835146	-7.48859	0.209618	4.77059	0.161723	0.442491	9.80787e-06	0.00012881	NO
PVP01_1253300	P23	co-chaperone p23, putative	NO	266	BOTH	6	48	-7.20717	328	0.808884	4	41	-7.77314	511	0.708071	-7.49016	0.826425	1.21003	0.458051	0.796434	0.0465513	0.124095	NO
PVP01_0305500	-	V-type proton ATPase subunit B, putative	YES	494	BOTH	25	59.2834	-7.61508	472	0.724722	20	113.925	-7.37021	372	0.787636	-7.49265	0.371568	2.6913	0.613043	0.857434	0.0363214	0.102073	NO
PVP01_1264700	tRIP	tRNA import protein tRIP, putative	YES	405	BOTH	18	56	-7.47341	421	0.75453	17	81	-7.51266	428	0.755581	-7.49303	0.492399	2.03087	0.947191	0.982472	0.712627	0.813139	NO
PVP01_0508900	-	conserved Apicomplexan protein, unknown function	NO	119	BOTH	5	13	-7.70905	502	0.707189	4	30	-7.28115	344	0.803663	-7.4951	0.319906	3.12592	0.459653	0.797813	0.134652	0.257288	NO
PVP01_1339100	CELF2	CUGBP Elav-like family member 2, putative	NO	503	BOTH	24	98	-7.1305	306	0.821742	20	71	-7.86113	544	0.689181	-7.49581	0.974	1.02669	0.318022	0.657401	0.000209852	0.00175173	NO
PVP01_1463900	SRPR-beta	signal recognition particle receptor, beta subunit, putative	NO	261	BOTH	11	36	-7.47588	422	0.753945	9	52	-7.5165	429	0.755009	-7.49619	0.494518	2.02217	0.952529	0.982472	0.781263	0.846228	NO
PVP01_1255300	CNB	calcineurin subunit B, putative	NO	177	BOTH	11	33	-7.17452	317	0.815313	5	26	-7.82127	529	0.697768	-7.4979	0.892014	1.12106	0.389086	0.732792	0.0570794	0.14288	NO
PVP01_0727700	-	RNA-binding protein, putative	YES	287	BOTH	9	30	-7.75316	520	0.696669	13	75	-7.24521	336	0.808243	-7.49919	0.288938	3.46095	0.369	0.71536	0.00596969	0.0263684	NO
PVP01_1264900	RPA3	replication factor A protein 3, putative	NO	109	BOTH	3	15	-7.47817	424	0.752776	2	21	-7.55005	440	0.748712	-7.51411	0.515174	1.94109	0.996535	0.998562	0.948698	0.962827	NO
PVP01_1106100	-	ubiquitin-60S ribosomal protein L40, putative	NO	128	BOTH	3	30.8633	-6.91734	258	0.849795	2	14.0717	-8.11109	648	0.629651	-7.51421	1.49757	0.66775	0.0949128	0.323555	0.00131602	0.00768977	NO
PVP01_1131200	-	60S ribosomal protein L27a, putative	NO	148	BOTH	9	20.6835	-7.46275	415	0.758036	11	28	-7.56823	445	0.74585	-7.51549	0.52965	1.88804	0.962035	0.984436	0.986641	0.99016	NO
PVP01_0937200	TSN	tudor staphylococcal nuclease, putative	YES	1064	BOTH	46	165	-7.35872	382	0.777323	44	181	-7.67451	479	0.726388	-7.51662	0.64609	1.54777	0.720494	0.912664	0.0776311	0.174781	NO
PVP01_0928900	-	prefoldin subunit 5, putative	YES	247	BOTH	8	25	-7.78539	528	0.691993	12	64	-7.25373	338	0.807098	-7.51956	0.283346	3.52926	0.352963	0.698832	0.00898514	0.0356151	NO
PVP01_0618800	BDP1	bromodomain protein 1, putative	NO	482	BOTH	23	62	-7.54569	447	0.739334	23	98	-7.4962	421	0.759588	-7.52094	0.450777	2.21839	0.83828	0.958689	0.362144	0.512885	NO
PVP01_1267600	-	cytochrome b-c1 complex subunit Rieske, putative	NO	357	BOTH	13	43	-7.61141	471	0.725307	12	77	-7.43715	400	0.771608	-7.52428	0.39959	2.50257	0.694879	0.90238	0.16431	0.303082	NO
PVP01_0612400	nPrx	merozoite capping protein 1, putative	NO	485	BOTH	13	59	-7.60149	465	0.728814	11	103	-7.45264	404	0.769319	-7.52706	0.408671	2.44695	0.720969	0.912664	0.137876	0.262685	NO
PVP01_0833800	-	FAD-dependent glycerol-3-phosphate dehydrogenase, putative	NO	655	BOTH	28	108	-7.29738	359	0.790766	20	101	-7.77273	510	0.708643	-7.53506	0.756977	1.32104	0.545149	0.838073	0.014586	0.0521497	NO
PVP01_1204600	SNRPE	small nuclear ribonucleoprotein E, putative	NO	94	BOTH	3	14	-7.39911	394	0.77031	2	16	-7.67393	478	0.726961	-7.53652	0.625027	1.59993	0.759557	0.930552	0.654242	0.76672	NO
PVP01_0814800	-	prohibitin, putative	NO	283	BOTH	10	32	-7.67459	489	0.714787	15	63	-7.40553	384	0.780767	-7.54006	0.36525	2.73785	0.594376	0.857434	0.102723	0.219008	NO
PVP01_1221700	CPN20	20 kDa chaperonin, putative	NO	259	BOTH	9	38	-7.41412	399	0.767387	11	44	-7.67586	481	0.725243	-7.54499	0.613915	1.62889	0.780965	0.939803	0.51622	0.639996	NO
PVP01_0531100	-	conserved Plasmodium protein, unknown function	NO	136	BOTH	4	9	-8.21031	677	0.604909	7	50	-6.90385	244	0.860904	-7.55708	0.138895	7.19969	0.0411769	0.193265	3.09353e-05	0.000344308	NO
PVP01_1014200	-	FoP domain-containing protein, putative	NO	191	BOTH	7	34	-7.22079	335	0.804793	6	26	-7.8974	559	0.680595	-7.55909	0.918249	1.08903	0.364659	0.712676	0.0431655	0.11713	NO
PVP01_1317800	-	succinyl-CoA ligase [ADP-forming] subunit beta, putative	NO	462	BOTH	17	56	-7.60509	469	0.726476	16	92	-7.517	430	0.754436	-7.56104	0.434159	2.30331	0.79276	0.943125	0.277714	0.422795	NO
PVP01_1104300	AlaRS	alanine--tRNA ligase, putative	YES	1197	BOTH	55	177.811	-7.40173	396	0.769141	54	193	-7.7281	494	0.717802	-7.56492	0.652903	1.53162	0.708276	0.906654	0.054778	0.138172	NO
PVP01_0612900	RPL3	60S ribosomal protein L3, putative	NO	386	BOTH	14	77.0861	-7.10579	299	0.825833	10	46	-8.03042	618	0.646823	-7.5681	1.17688	0.849704	0.195706	0.502007	3.99694e-05	0.000427934	NO
PVP01_0317100	-	conserved Plasmodium protein, unknown function	NO	220	BOTH	9	41	-7.17493	318	0.814728	6	28	-7.96464	590	0.662851	-7.56979	1.02591	0.974748	0.280331	0.607412	0.00974423	0.0378622	NO
PVP01_1304700	-	conserved Plasmodium protein, unknown function	NO	334	BOTH	13	44	-7.52183	434	0.746932	15	60	-7.62002	462	0.736119	-7.57092	0.522564	1.91364	0.978799	0.992855	0.968235	0.976163	NO
PVP01_1111900	-	conserved Plasmodium protein, unknown function	NO	177	BOTH	7	20	-7.67529	490	0.714202	6	37	-7.46845	409	0.766457	-7.57187	0.391464	2.55451	0.671338	0.891197	0.299534	0.451478	NO
PVP01_0733200	-	V-type proton ATPase subunit E, putative	NO	235	BOTH	9	34	-7.4281	405	0.763881	8	38	-7.72522	493	0.718374	-7.57666	0.635711	1.57304	0.739497	0.919702	0.453913	0.592977	NO
PVP01_0622400	-	antigen UB05, putative	NO	120	BOTH	3	8	-8.20293	670	0.609001	4	42	-6.95304	257	0.853463	-7.57798	0.148262	6.74481	0.0523958	0.221934	0.000217702	0.00179445	NO
PVP01_0827900	RPN12	26S proteasome regulatory subunit RPN12, putative	NO	303	BOTH	6	37	-7.59769	460	0.731736	9	57	-7.5739	450	0.742988	-7.5858	0.4641	2.15471	0.873963	0.971328	0.56763	0.69329	NO
PVP01_1338200	-	conserved Plasmodium protein, unknown function	NO	397	BOTH	16	40	-7.78993	531	0.69024	15	89	-7.39852	382	0.781912	-7.59423	0.322699	3.09886	0.467931	0.805477	0.0120706	0.0449509	NO
PVP01_0513600	-	2-oxoglutarate dehydrogenase E1 component, mitochondrial precursor, putative	NO	1059	BOTH	35	159	-7.39105	392	0.771479	36	159	-7.7994	520	0.702919	-7.59522	0.708364	1.4117	0.616064	0.857434	0.013995	0.0504025	NO
PVP01_1455900	HUB1	ubiquitin-like modifier HUB1, putative	NO	73	BOTH	3	6.66667	-7.88822	565	0.670368	4	18	-7.30331	349	0.800801	-7.59576	0.285831	3.49857	0.360074	0.70793	0.16281	0.300597	NO
PVP01_0713800	PFK9	ATP-dependent 6-phosphofructokinase, putative	YES	1421	BOTH	36	155	-7.71057	503	0.706604	63	292	-7.48558	416	0.76245	-7.59807	0.377149	2.65147	0.629477	0.867182	0.00131936	0.00768977	NO
PVP01_1108100	RTN1	reticulon-like protein, putative	NO	180	BOTH	4	24	-7.50978	431	0.748685	4	30	-7.69498	484	0.723526	-7.60238	0.571261	1.75051	0.868427	0.971328	0.779712	0.846228	NO
PVP01_0405600	-	ribosome associated membrane protein RAMP4, putative	NO	102	BOTH	2	12	-7.63494	481	0.719462	2	19	-7.58375	452	0.741843	-7.60935	0.460437	2.17185	0.864225	0.970155	0.721945	0.823051	NO
PVP01_1407300	RPT4	26S protease regulatory subunit 10B, putative	NO	393	BOTH	15	57.4202	-7.41829	400	0.766803	17	57.9194	-7.81798	528	0.69834	-7.61813	0.702363	1.42377	0.625439	0.863192	0.148385	0.280535	NO
PVP01_1028100	-	conserved Plasmodium protein, unknown function	NO	126	BOTH	4	13	-7.76621	524	0.694331	5	26	-7.48141	415	0.763022	-7.62381	0.3673	2.72257	0.600438	0.857434	0.295948	0.448131	NO
PVP01_1310200	-	kinesin-7, putative	YES	1681	BOTH	50	204	-7.6039	468	0.72706	63	293	-7.65019	469	0.732112	-7.62705	0.493927	2.02459	0.951042	0.982472	0.505349	0.629291	NO
PVP01_0112000	SEC28	coatomer subunit epsilon, putative	YES	290	BOTH	9	25	-7.94588	592	0.654588	15	71.1024	-7.30898	351	0.799657	-7.62743	0.255435	3.91489	0.275393	0.600801	0.00175087	0.00985488	NO
PVP01_1435100	SRP19	signal recognition particle subunit SRP19, putative	NO	137	BOTH	3	11	-8.01696	605	0.64699	5	36	-7.23968	333	0.80996	-7.62832	0.22974	4.35275	0.209035	0.523216	0.012313	0.0455951	NO
PVP01_0407500	CDPK1	calcium-dependent protein kinase 1, putative	NO	526	BOTH	22	94	-7.21688	334	0.805377	20	62	-8.04139	622	0.644533	-7.62913	1.06817	0.936183	0.253209	0.571939	4.47168e-05	0.000466096	NO
PVP01_0917900	-	conserved Plasmodium protein, unknown function	NO	128	BOTH	6	23	-7.21141	330	0.807715	4	15	-8.0472	625	0.642816	-7.62931	1.06255	0.941136	0.256647	0.571939	0.0414601	0.113682	NO
PVP01_0205700	-	tubulin-specific chaperone a, putative	YES	168	BOTH	7	22	-7.5278	438	0.744594	5	27	-7.73135	495	0.71723	-7.62957	0.58187	1.7186	0.845878	0.964341	0.742975	0.832401	NO
PVP01_0716700	EIF3F	eukaryotic translation initiation factor 3 subunit F, putative	NO	320	BOTH	9	39	-7.59964	462	0.730567	10	55	-7.66421	474	0.72925	-7.63192	0.505974	1.97639	0.981026	0.992855	0.85433	0.902428	NO
PVP01_1460700	-	translation initiation factor SUI1, putative	NO	115	BOTH	3	11	-7.84191	552	0.677966	4	25	-7.42928	394	0.775043	-7.63559	0.326937	3.05869	0.48051	0.813234	0.187665	0.340424	NO
PVP01_1437400	RRS	arginine--tRNA ligase, putative	YES	591	BOTH	24	84.4017	-7.4411	407	0.762712	16	86	-7.83069	533	0.695478	-7.6359	0.69535	1.43812	0.636574	0.870869	0.0909067	0.198985	NO
PVP01_0317900	RALP1	rhoptry-associated leucine zipper-like protein 1	YES	675	BOTH	16	82	-7.60287	467	0.727645	17	115	-7.673	476	0.728105	-7.63793	0.506847	1.97298	0.983171	0.992855	0.800153	0.860896	NO
PVP01_1328500	GlyRS	glycine--tRNA ligase, putative	NO	842	BOTH	40	169.528	-7.09764	296	0.827586	16	86	-8.18465	671	0.616485	-7.64114	1.38846	0.720221	0.120673	0.358561	2.15228e-12	1.46207e-10	NO
PVP01_1126700	-	leucine--tRNA ligase, putative	NO	1356	BOTH	36	121	-7.91138	576	0.663939	60	311	-7.37572	374	0.786491	-7.64355	0.276988	3.61026	0.334907	0.681577	3.63959e-09	1.21525e-07	NO
PVP01_1225700	SIR2A	transcriptional regulatory protein sir2a, putative	NO	312	BOTH	9	38	-7.60029	463	0.729982	10	52	-7.69498	485	0.722954	-7.64764	0.521249	1.91847	0.981935	0.992855	0.961517	0.972376	NO
PVP01_1231200	RPL23	60S ribosomal protein L23, putative	NO	206	BOTH	7	26	-7.56466	451	0.736996	6	33	-7.73459	496	0.716657	-7.64962	0.562524	1.7777	0.887397	0.971328	0.813372	0.871786	NO
PVP01_0315400	RPS10	40S ribosomal protein S10, putative	NO	136	BOTH	4	12	-7.92262	582	0.660432	4	31	-7.38189	377	0.784774	-7.65226	0.287773	3.47496	0.365648	0.713194	0.072772	0.16787	NO
PVP01_0836500	BCKDH-E2	lipoamide acyltransferase component of branched- chain alpha-keto acid dehydrogenase complex, putative	NO	451	BOTH	16	56	-7.58099	455	0.734658	19	73	-7.72423	492	0.718947	-7.65261	0.545632	1.83274	0.925106	0.982472	0.853797	0.902428	NO
PVP01_0926200	SNRPD1	small nuclear ribonucleoprotein Sm D1, putative	NO	127	BOTH	4	12	-7.85416	555	0.676213	5	27	-7.45157	402	0.770464	-7.65286	0.328883	3.04059	0.486292	0.820202	0.176293	0.322767	NO
PVP01_1216600	RPN3	26S proteasome regulatory subunit RPN3, putative	NO	513	BOTH	18	64	-7.57627	453	0.735827	19	82	-7.73678	498	0.715512	-7.65652	0.554743	1.80264	0.904598	0.976828	0.772448	0.842472	NO
PVP01_1027100	ROM4	rhomboid protease ROM4, putative	NO	627	BOTH	16	118	-7.16514	314	0.817066	9	66	-8.15451	659	0.623354	-7.65982	1.25814	0.794825	0.162083	0.442861	6.60318e-08	1.75788e-06	NO
PVP01_0607700	-	citrate synthase, mitochondrial, putative	YES	547	BOTH	17	66.5913	-7.60075	464	0.729398	21	89	-7.71903	490	0.720092	-7.65989	0.531991	1.87973	0.956548	0.982472	0.956049	0.968338	NO
PVP01_1109900	14-3-3II	14-3-3 protein, putative	NO	273	BOTH	10	41	-7.39078	391	0.772063	11	36	-7.92917	573	0.672582	-7.65997	0.804089	1.24364	0.48437	0.818361	0.0814381	0.18128	NO
PVP01_1332000	-	prefoldin subunit 2, putative	NO	147	BOTH	7	17	-7.6521	483	0.718293	5	25	-7.67478	480	0.725816	-7.66344	0.490406	2.03913	0.942151	0.982472	0.826195	0.880326	NO
PVP01_1437900	-	clathrin heavy chain, putative	NO	1935	BOTH	61	172.677	-7.91132	575	0.664524	73	422.829	-7.42411	391	0.77676	-7.66771	0.290274	3.44502	0.372851	0.716477	1.11568e-10	4.8842e-09	NO
PVP01_0811500	-	proteasome subunit beta type-5, putative	NO	273	BOTH	4	25	-7.88547	563	0.671537	5	58	-7.45225	403	0.769891	-7.66886	0.31216	3.20348	0.436759	0.777952	0.0313978	0.0900343	NO
PVP01_0802900	-	conserved Plasmodium protein, unknown function	NO	95	BOTH	2	7	-8.10284	639	0.627119	3	25	-7.23822	332	0.810532	-7.67053	0.217958	4.58804	0.180767	0.474814	0.0276485	0.084055	NO
PVP01_1467400	VPS26	vacuolar protein sorting-associated protein 26, putative	NO	297	BOTH	12	31	-7.75462	523	0.694915	12	55	-7.58962	455	0.740126	-7.67212	0.404779	2.47048	0.709817	0.906654	0.259718	0.400976	NO
PVP01_0520400	USP13	ubiquitin carboxyl-terminal hydrolase 13, putative	YES	879	BOTH	34	123	-7.46148	413	0.759205	32	121	-7.88621	553	0.68403	-7.67385	0.719976	1.38893	0.598319	0.857434	0.0230266	0.0726962	NO
PVP01_0833000	-	60S ribosomal protein L7, putative	NO	256	BOTH	10	42	-7.30238	361	0.789597	9	30	-8.0472	626	0.642244	-7.67479	0.982569	1.01774	0.311441	0.649689	0.0134204	0.0485996	NO
PVP01_0317500	-	conserved Plasmodium protein, unknown function	NO	107	VK210	2	12	-7.6828	493	0.712449	0	0	N/A	N/A	0	-7.6828	9.20873	0.108593	6.63033e-06	0.000768338	0.000270095	0.00211987	YES
PVP01_0914200	DSK2	ubiquitin domain-containing protein DSK2, putative	YES	394	BOTH	14	52	-7.51998	433	0.747516	9	56	-7.85422	541	0.690899	-7.6871	0.658654	1.51825	0.698118	0.904797	0.277453	0.422725	NO
PVP01_1019300	-	ribose-5-phosphate isomerase, putative	NO	237	BOTH	6	27	-7.6671	486	0.71654	9	39	-7.70772	488	0.721236	-7.68741	0.495855	2.01672	0.955885	0.982472	0.817209	0.874946	NO
PVP01_1028300	-	conserved Plasmodium protein, unknown function	NO	554	BOTH	10	49	-7.92022	580	0.661601	10	117	-7.45821	406	0.768174	-7.68922	0.300154	3.33162	0.401525	0.748349	0.00119756	0.0071275	NO
PVP01_0827400	-	60S ribosomal protein L26, putative	NO	127	BOTH	4	20	-7.34333	377	0.780245	3	15	-8.03936	620	0.645678	-7.69134	0.929728	1.07558	0.35449	0.700413	0.110401	0.232113	NO
PVP01_0112500	TyrRS	tyrosine--tRNA ligase, putative	YES	385	BOTH	14	50	-7.5361	444	0.741087	9	55	-7.84913	539	0.692044	-7.69261	0.645117	1.55011	0.722255	0.912664	0.331439	0.4759	NO
PVP01_0117300	-	conserved Plasmodium protein, unknown function	NO	136	BOTH	6	9	-8.21031	678	0.604325	3	38	-7.17829	317	0.819118	-7.6943	0.181632	5.50564	0.104591	0.342031	0.00187048	0.0104092	NO
PVP01_1210600	HSP110	heat shock protein 110, putative	NO	928	BOTH	45	129	-7.4681	419	0.755698	40	123	-7.92407	571	0.673726	-7.69608	0.74264	1.34655	0.565158	0.84218	0.0111263	0.0425606	NO
PVP01_0205100	-	conserved Plasmodium protein, unknown function	NO	166	BOTH	4	14	-7.96781	595	0.652835	4	36	-7.43169	395	0.774471	-7.69975	0.287175	3.4822	0.363929	0.712676	0.0529926	0.134704	NO
PVP01_1210000	ATCase	aspartate carbamoyltransferase, putative	NO	372	BOTH	12	39	-7.75021	518	0.697838	15	64	-7.66323	473	0.729823	-7.70672	0.435916	2.29402	0.797625	0.944167	0.373766	0.524428	NO
PVP01_1228500	-	conserved Plasmodium protein, unknown function	NO	168	BOTH	4	12	-8.13393	645	0.623612	5	42	-7.28951	345	0.803091	-7.71172	0.214157	4.66948	0.171982	0.458463	0.00402816	0.0192876	NO
PVP01_1466200	-	conserved Plasmodium protein, unknown function	NO	400	BOTH	13	68	-7.26683	351	0.795441	12	42	-8.15701	660	0.622782	-7.71192	1.13668	0.879757	0.215114	0.523216	0.000194243	0.00163529	NO
PVP01_0927600	SNRPF	small nuclear ribonucleoprotein F, putative	NO	86	BOTH	4	12	-7.46432	417	0.756867	6	11	-7.95967	587	0.664568	-7.71199	0.767394	1.30311	0.531065	0.838073	0.383013	0.53324	NO
PVP01_0808100	RPT2	26S protease regulatory subunit 4, putative	NO	447	BOTH	18	60.3766	-7.49683	429	0.749854	21	58.9026	-7.92989	574	0.672009	-7.71336	0.725793	1.3778	0.589625	0.857434	0.101613	0.217932	NO
PVP01_0912300	-	acylphosphatase, putative	NO	129	BOTH	3	8	-8.27525	707	0.587376	5	37	-7.15211	310	0.823125	-7.71368	0.16777	5.96053	0.0806527	0.304963	0.00121873	0.00720988	NO
PVP01_1233600	-	DnaJ protein, putative	NO	339	BOTH	11	32	-7.85514	556	0.675628	13	63	-7.58609	453	0.741271	-7.72061	0.36525	2.73785	0.594376	0.857434	0.102723	0.219008	NO
PVP01_0825000	eIF4E	eukaryotic translation initiation factor 4E, putative	NO	227	BOTH	7	36	-7.33631	373	0.782583	6	25	-8.10929	647	0.630223	-7.7228	1.00806	0.992008	0.292718	0.625439	0.0176683	0.0596004	NO
PVP01_0833600	-	conserved Plasmodium protein, unknown function	NO	85	BOTH	2	6	-8.14577	651	0.620105	3	21	-7.30135	348	0.801374	-7.72356	0.225389	4.43678	0.198419	0.505019	0.0493943	0.127365	NO
PVP01_0907800	-	U6 snRNA-associated Sm-like protein LSm4, putative	NO	127	BOTH	2	9	-8.14184	648	0.621859	4	31	-7.31342	353	0.798512	-7.72763	0.221364	4.51745	0.18878	0.491277	0.0159728	0.0550926	NO
PVP01_0925800	-	conserved Apicomplexan protein, unknown function	NO	493	BOTH	19	56	-7.67003	487	0.715956	17	75	-7.78624	514	0.706354	-7.72814	0.531273	1.88227	0.958229	0.982472	0.96536	0.974262	NO
PVP01_1020100	RAB1a	ras-related protein Rab-1A, putative	NO	207	BOTH	8	38.2347	-7.18385	321	0.812975	8	19.2954	-8.27607	711	0.593589	-7.72996	1.36939	0.73025	0.125926	0.369629	0.000860335	0.00550279	NO
PVP01_1421600	-	dihydrolipoyllysine-residue succinyltransferase component of 2-oxoglutarate dehydrogenase complex, putative	NO	415	BOTH	13	47	-7.67301	488	0.715371	9	63	-7.78836	515	0.705781	-7.73069	0.531273	1.88227	0.958229	0.982472	0.96821	0.976163	NO
PVP01_0815300	CysRS	cysteine--tRNA ligase, putative	NO	686	BOTH	21	75	-7.70827	501	0.707773	10	107	-7.76127	508	0.709788	-7.73477	0.498478	2.00611	0.962448	0.984436	0.728357	0.829401	NO
PVP01_1246400	UCHL3	ubiquitin carboxyl-terminal hydrolase isozyme L3, putative	NO	228	BOTH	7	34	-7.39786	393	0.770894	7	26	-8.07447	629	0.640527	-7.73617	0.918249	1.08903	0.364659	0.712676	0.0431655	0.11713	NO
PVP01_0112600	RPN10	26S proteasome regulatory subunit RPN10, putative	NO	487	BOTH	14	68	-7.46363	416	0.757452	9	59	-8.01395	611	0.65083	-7.73879	0.814618	1.22757	0.471771	0.807241	0.0217565	0.0693532	NO
PVP01_0837300	-	exportin-1, putative	NO	1250	BOTH	47	137	-7.70579	500	0.708358	51	191	-7.78185	513	0.706926	-7.74382	0.509137	1.96411	0.988784	0.996552	0.77313	0.842472	NO
PVP01_1460400	-	conserved Plasmodium protein, unknown function	NO	77	BOTH	2	3	-8.74007	885	0.483343	5	33	-6.75052	202	0.884946	-7.74529	0.0833369	11.9995	0.00452377	0.0464158	3.27149e-05	0.000358047	YES
PVP01_1325700	PP7	serine/threonine protein phosphatase 7, putative	YES	969	BOTH	35	95	-7.81726	541	0.684395	41	165	-7.67354	477	0.727533	-7.7454	0.409656	2.44107	0.723783	0.913641	0.0631805	0.151102	NO
PVP01_0511700	SEC23	protein transport protein SEC23, putative	NO	759	BOTH	25	102	-7.50191	430	0.749269	16	94	-7.99193	603	0.655409	-7.74692	0.768016	1.30206	0.530237	0.838073	0.013882	0.0500871	NO
PVP01_1123400	-	putative oxidoreductase, short-chain dehydrogenase family, putative	NO	383	BOTH	17	53	-7.47262	420	0.755114	14	46	-8.02261	615	0.64854	-7.74762	0.813865	1.22871	0.472662	0.807583	0.0427575	0.116504	NO
PVP01_0837200	NSF	N-ethylmaleimide-sensitive fusion protein, putative	NO	785	BOTH	26	114.132	-7.42321	403	0.76505	17	88.5481	-8.08536	637	0.635947	-7.75428	0.91074	1.09801	0.371479	0.71536	0.000293849	0.00228807	NO
PVP01_1146700	-	MYND-type zinc finger protein, putative	NO	276	BOTH	7	24	-7.93722	585	0.658679	12	52	-7.57238	448	0.744133	-7.7548	0.334134	2.99281	0.501906	0.833688	0.0710636	0.164314	NO
PVP01_0419200	RPN1	26S proteasome regulatory subunit RPN1, putative	NO	1039	BOTH	34	109	-7.74954	517	0.698422	36	160	-7.77406	512	0.707499	-7.7618	0.483975	2.06622	0.925768	0.982472	0.519177	0.642853	NO
PVP01_1318700	GDH2	NADP-specific glutamate dehydrogenase, putative	NO	511	BOTH	18	49.9375	-7.82047	542	0.683811	14	84.1094	-7.70747	487	0.721809	-7.76397	0.423952	2.35876	0.764281	0.931497	0.246452	0.384106	NO
PVP01_1305300	EIF3C	eukaryotic translation initiation factor 3 subunit C, putative	NO	963	BOTH	31	122	-7.56091	450	0.73758	32	122	-7.96925	592	0.661706	-7.76508	0.708364	1.4117	0.616064	0.857434	0.0311931	0.0895778	NO
PVP01_0823500	FNT	formate-nitrite transporter, putative	NO	313	BOTH	7	41	-7.52751	437	0.745178	7	38	-8.01184	609	0.651975	-7.76967	0.762853	1.31087	0.537158	0.838073	0.122216	0.239342	NO
PVP01_0732300	MAS1	mitochondrial-processing peptidase subunit beta, putative	NO	467	BOTH	16	47	-7.79106	532	0.689655	12	73	-7.75909	507	0.710361	-7.77507	0.459479	2.17638	0.861671	0.969442	0.48724	0.611297	NO
PVP01_1439200	HP1	heterochromatin protein 1, putative	NO	275	BOTH	10	29	-7.74435	516	0.699006	10	41	-7.80642	524	0.70063	-7.77539	0.505974	1.97639	0.981026	0.992855	0.873669	0.915007	NO
PVP01_1427800	-	karyopherin alpha, putative	NO	545	BOTH	17	80	-7.41364	398	0.767972	12	58	-8.14356	656	0.625072	-7.7786	0.9725	1.02828	0.31919	0.658434	0.000820326	0.0052985	NO
PVP01_0939100	URM1	ubiquitin-related modifier 1, putative	NO	125	BOTH	5	17	-7.48998	426	0.751607	5	14	-8.09248	641	0.633658	-7.79123	0.850037	1.17642	0.431848	0.771996	0.203063	0.351524	NO
PVP01_0726500	COX6B	cytochrome c oxidase subunit 6B, putative	NO	103	BOTH	3	8	-8.05016	619	0.638808	2	20	-7.54222	437	0.750429	-7.79619	0.303585	3.29398	0.411554	0.750011	0.179333	0.327723	NO
PVP01_1305200	-	IMP-specific 5'-nucleotidase, putative	NO	444	BOTH	16	53	-7.62041	475	0.722969	13	56	-7.97369	595	0.659989	-7.79705	0.671082	1.49013	0.676649	0.891376	0.236977	0.372285	NO
PVP01_0315900	-	conserved Plasmodium protein, unknown function	NO	120	VK247	0	0	N/A	N/A	0	2	18	-7.80034	521	0.702347	-7.80034	0.0372823	26.8224	4.22684e-05	0.00203094	0.000224474	0.00183491	YES
PVP01_1203700	-	conserved protein, unknown function	NO	156	BOTH	4	10	-8.24215	690	0.597312	5	36	-7.36956	371	0.788208	-7.80585	0.210595	4.74846	0.163909	0.445388	0.00680697	0.0290884	NO
PVP01_1030200	RPL31	60S ribosomal protein L31, putative	NO	119	BOTH	4	9	-8.07678	629	0.632963	4	23	-7.54685	439	0.749284	-7.81181	0.295152	3.38809	0.386964	0.730191	0.13406	0.256655	NO
PVP01_1244100	-	cytochrome c1 precursor, putative	NO	394	BOTH	10	42	-7.73356	511	0.701929	8	54	-7.89059	555	0.682885	-7.81207	0.553812	1.80567	0.906676	0.977541	0.819952	0.877407	NO
PVP01_1212800	-	40S ribosomal protein S6, putative	NO	350	BOTH	6	22	-8.26177	702	0.590298	12	81	-7.3667	369	0.789353	-7.81424	0.198687	5.03303	0.138102	0.396185	2.41369e-05	0.000276863	NO
PVP01_1138600	-	peptidyl-tRNA hydrolase PTRHD1, putative	YES	123	BOTH	2	11	-7.90917	574	0.665108	4	20	-7.71967	491	0.719519	-7.81442	0.404779	2.47048	0.709817	0.906654	0.490082	0.61377	NO
PVP01_0118200	GDH3	glutamate dehydrogenase, putative	YES	1247	BOTH	33	135	-7.7181	505	0.705435	33	167	-7.91372	566	0.676588	-7.81591	0.573437	1.74387	0.863759	0.970155	0.494965	0.618314	NO
PVP01_1023700	SIP	stripes inner membrane complex protein, putative	NO	245	BOTH	9	29	-7.62884	478	0.721216	9	30	-8.00328	607	0.65312	-7.81606	0.685513	1.45876	0.652528	0.880466	0.340121	0.486239	NO
PVP01_0517500	-	conserved Plasmodium protein, unknown function	NO	54	BOTH	2	7	-7.53795	445	0.740503	1	6	-8.10044	643	0.632513	-7.8192	0.809559	1.23524	0.477782	0.811406	0.440506	0.578531	NO
PVP01_0208500	ATP6	calcium-transporting ATPase, putative	NO	1189	BOTH	32	113.011	-7.84826	553	0.677382	37	180	-7.79113	517	0.704637	-7.81969	0.446195	2.24117	0.825838	0.955559	0.190379	0.342936	NO
PVP01_0115300	GAMER	gamete release protein, putative	NO	96	BOTH	2	11	-7.66133	485	0.717124	2	12	-7.98266	598	0.658271	-7.822	0.653874	1.52935	0.70655	0.906654	0.616499	0.734727	NO
PVP01_0812300	RA	rhoptry associated adhesin, putative	YES	254	BOTH	5	28	-7.70001	496	0.710695	6	33	-7.94405	579	0.669147	-7.82203	0.604193	1.6551	0.800158	0.945597	0.614757	0.733538	NO
PVP01_0605100	ATG8	autophagy-related protein 8, putative	NO	124	BOTH	4	10	-8.01257	603	0.648159	4	22	-7.63246	465	0.734402	-7.82252	0.338783	2.95174	0.51574	0.838073	0.247261	0.384758	NO
PVP01_1212400	-	casein kinase II beta chain, putative	NO	384	BOTH	9	39	-7.78196	526	0.693162	8	54	-7.86488	546	0.688037	-7.82342	0.515174	1.94109	0.996535	0.998562	0.918968	0.944523	NO
PVP01_1444000	-	ubiquitin-activating enzyme E1, putative	NO	1143	BOTH	34	124	-7.71601	504	0.70602	34	150	-7.934	576	0.670864	-7.825	0.586394	1.70534	0.836425	0.958556	0.410742	0.566639	NO
PVP01_0810200	-	conserved Plasmodium protein, unknown function	YES	231	BOTH	6	23	-7.8018	537	0.686733	9	33	-7.84913	540	0.691471	-7.82546	0.500022	1.99991	0.966294	0.987857	0.853878	0.902428	NO
PVP01_1342000	VPS29	vacuolar protein sorting-associated protein 29, putative	NO	169	BOTH	6	15	-7.91672	578	0.66277	6	27	-7.73728	499	0.71494	-7.827	0.404779	2.47048	0.709817	0.906654	0.42548	0.578531	NO
PVP01_0929200	GGPPS	geranylgeranyl pyrophosphate synthase	YES	375	BOTH	13	36	-7.83828	548	0.680304	12	55	-7.82281	530	0.697195	-7.83055	0.468026	2.13663	0.884333	0.971328	0.599257	0.718087	NO
PVP01_1102300	-	U2 small nuclear ribonucleoprotein A', putative	NO	176	BOTH	7	14	-8.0263	608	0.645237	8	31	-7.63972	466	0.733829	-7.83301	0.332046	3.01163	0.495694	0.826856	0.155704	0.291662	NO
PVP01_1301400	-	SRAP domain-containing protein, putative	NO	380	BOTH	15	39	-7.77149	525	0.693746	12	51	-7.91157	565	0.677161	-7.84153	0.544895	1.83521	0.92678	0.982472	0.882001	0.919822	NO
PVP01_1319600	-	coatomer subunit beta, putative	NO	1317	BOTH	37	126	-7.84171	551	0.678551	45	189	-7.84458	538	0.692616	-7.84315	0.473485	2.112	0.898643	0.973827	0.381142	0.531011	NO
PVP01_0207500	-	conserved Apicomplexan protein, unknown function	NO	178	BOTH	6	14	-8.0376	611	0.643483	6	31	-7.65102	470	0.73154	-7.84431	0.332046	3.01163	0.495694	0.826856	0.155704	0.291662	NO
PVP01_0833200	-	40S ribosomal protein S23, putative	YES	138	BOTH	3	13	-7.85718	557	0.675044	3	20	-7.83474	534	0.694906	-7.84596	0.472243	2.11756	0.895397	0.971328	0.765614	0.838854	NO
PVP01_1311200	TPx(Gl)	glutathione peroxidase-like thioredoxin peroxidase, putative	NO	201	BOTH	8	25	-7.57931	454	0.735243	7	22	-8.11548	649	0.629078	-7.84739	0.800759	1.24881	0.488426	0.820922	0.17419	0.319214	NO
PVP01_1419600	-	conserved Plasmodium protein, unknown function	NO	824	BOTH	17	61	-8.09817	637	0.628288	36	151	-7.60011	457	0.738981	-7.84914	0.288938	3.46095	0.369	0.71536	0.00010095	0.000925255	NO
PVP01_1005600	EIF3E	eukaryotic translation initiation factor 3 subunit E, putative	NO	524	BOTH	17	59	-7.67883	492	0.713033	13	63	-8.02158	613	0.649685	-7.8502	0.664091	1.50582	0.688645	0.899622	0.231821	0.36535	NO
PVP01_0715100	HoMu	RNA-binding protein musashi, putative	NO	340	BOTH	11	22	-8.23278	684	0.600818	14	71	-7.46949	411	0.765312	-7.85113	0.226283	4.41925	0.200585	0.509873	0.000397041	0.0029077	NO
PVP01_0602600	PMM	phosphomannomutase, putative	NO	246	BOTH	9	29	-7.63291	480	0.720047	6	28	-8.07635	632	0.638809	-7.85463	0.73279	1.36465	0.579335	0.854856	0.239589	0.375789	NO
PVP01_1217800	cTrpRS	tryptophan--tRNA ligase, putative	YES	654	BOTH	27	111.787	-7.26139	349	0.79661	11	51	-8.4545	780	0.554093	-7.85794	1.53643	0.650859	0.0872611	0.323128	7.60334e-10	2.93698e-08	NO
PVP01_0918700	-	AP-1 complex subunit sigma, putative	NO	155	BOTH	1	8	-8.45886	788	0.540035	2	40	-7.25777	340	0.805953	-7.85831	0.155495	6.4311	0.0621082	0.251756	0.000438031	0.00314935	NO
PVP01_0117400	CNA	serine/threonine protein phosphatase 2B catalytic subunit A, putative	NO	564	BOTH	23	88	-7.35259	380	0.778492	14	48	-8.36707	752	0.57012	-7.85983	1.28662	0.77723	0.151845	0.424306	1.88904e-06	3.2644e-05	NO
PVP01_0945800	SEC21	coatomer subunit gamma, putative	NO	1010	BOTH	29	113	-7.68519	494	0.711864	37	119	-8.0418	623	0.643961	-7.8635	0.672946	1.486	0.673485	0.891376	0.0824308	0.183283	NO
PVP01_0733500	PKAc	cAMP-dependent protein kinase catalytic subunit, putative	NO	341	BOTH	11	44.6457	-7.528	439	0.744009	10	34.2857	-8.20037	682	0.610189	-7.86419	0.916341	1.0913	0.366379	0.713209	0.0213473	0.0683807	NO
PVP01_1441300	-	cAMP-dependent protein kinase regulatory subunit, putative	YES	440	BOTH	15	77	-7.23785	342	0.800701	10	33	-8.49349	797	0.544362	-7.86567	1.62507	0.615358	0.0722439	0.285211	1.092e-07	2.79381e-06	NO
PVP01_1334500	PP1	serine/threonine protein phosphatase PP1, putative	NO	304	BOTH	11	26.3318	-7.94113	588	0.656926	14	46	-7.79161	518	0.704064	-7.86637	0.411933	2.42758	0.730279	0.916237	0.332955	0.47738	NO
PVP01_0615600	RPN9	26S proteasome regulatory subunit RPN9, putative	NO	391	BOTH	13	38	-7.826	545	0.682057	10	52	-7.92068	568	0.675444	-7.87334	0.521249	1.91847	0.981935	0.992855	0.961517	0.972376	NO
PVP01_1262700	LPAAT	1-acyl-sn-glycerol-3-phosphate acyltransferase, putative	NO	292	BOTH	4	20	-8.1759	663	0.613092	7	55	-7.57264	449	0.74356	-7.87427	0.265636	3.76454	0.303198	0.638141	0.00842655	0.0338032	NO
PVP01_1310600	-	heat shock protein DNAJ homologue Pfj4, putative	NO	245	BOTH	4	14	-8.35708	737	0.569842	8	55	-7.39714	381	0.782484	-7.87711	0.18974	5.27036	0.119989	0.357608	0.000302802	0.00233929	NO
PVP01_0521400	ARO	armadillo-domain containing rhoptry protein, putative	NO	275	BOTH	6	22	-8.0206	607	0.645821	8	44	-7.7358	497	0.716085	-7.8782	0.362053	2.76203	0.584907	0.857434	0.162098	0.300597	NO
PVP01_0717500	-	DnaJ protein, putative	NO	378	BOTH	10	24	-8.25172	697	0.59322	10	76	-7.50738	425	0.757298	-7.87955	0.229988	4.34805	0.209648	0.523216	0.000309582	0.00237306	NO
PVP01_0605300	-	flagellar outer arm dynein-associated protein, putative	NO	100	BOTH	2	6	-8.30829	717	0.581531	2	21	-7.46387	408	0.767029	-7.88608	0.225389	4.43678	0.198419	0.505019	0.0493943	0.127365	NO
PVP01_0823000	B9	6-cysteine protein	NO	864	BOTH	27	92	-7.73466	512	0.701344	23	102	-8.03982	621	0.645106	-7.88724	0.639591	1.5635	0.732338	0.916237	0.208231	0.358266	NO
PVP01_0603700	-	PHF5-like protein, putative	NO	111	BOTH	3	7	-8.2585	698	0.592636	4	22	-7.52171	432	0.753291	-7.8901	0.246387	4.05865	0.251373	0.571939	0.0659227	0.15553	NO
PVP01_0925200	EK	ethanolamine kinase, putative	NO	467	BOTH	10	47	-7.79106	533	0.689071	14	57.9649	-7.98971	601	0.656554	-7.89038	0.576639	1.73419	0.856931	0.967576	0.666083	0.774607	NO
PVP01_0829600	EIF3K	eukaryotic translation initiation factor 3 subunit K, putative	NO	236	BOTH	7	33	-7.4622	414	0.758621	6	21	-8.32253	730	0.582713	-7.89236	1.09474	0.913455	0.237622	0.546864	0.0120283	0.0448785	NO
PVP01_0521100	APH	acylated pleckstrin-homology domain-containing protein, putative	YES	280	BOTH	10	27	-7.83383	547	0.680888	6	36	-7.95449	584	0.666285	-7.89416	0.536059	1.86547	0.947078	0.982472	0.949142	0.962827	NO
PVP01_0820300	-	conserved Plasmodium protein, unknown function	NO	297	BOTH	10	30	-7.78741	529	0.691409	13	36	-8.01343	610	0.651402	-7.90042	0.593494	1.68494	0.821781	0.955559	0.649533	0.762108	NO
PVP01_0520000	PGM2	phosphoglucomutase-2, putative	NO	314	BOTH	4	28	-7.91206	577	0.663355	5	43	-7.89141	557	0.68174	-7.90174	0.466876	2.1419	0.881303	0.971328	0.634681	0.746874	NO
PVP01_1030600	SRSF12	serine/arginine-rich splicing factor 12, putative	YES	328	BOTH	7	37	-7.67697	491	0.713618	9	35	-8.14089	655	0.625644	-7.90893	0.747717	1.3374	0.557987	0.838073	0.16228	0.300597	NO
PVP01_0609500	-	conserved Plasmodium protein, unknown function	YES	143	BOTH	4	6	-8.66596	861	0.49737	5	41	-7.15249	311	0.822553	-7.90923	0.118061	8.47022	0.0217085	0.132402	4.58575e-05	0.000472337	NO
PVP01_1425600	-	conserved Plasmodium protein, unknown function	NO	368	BOTH	11	37	-7.79204	535	0.687902	11	44	-8.02711	617	0.647396	-7.90958	0.598174	1.67175	0.812257	0.95106	0.592451	0.71206	NO
PVP01_1261900	-	histidine--tRNA ligase, putative	YES	1055	BOTH	37	107	-7.78334	527	0.692577	38	125	-8.0362	619	0.646251	-7.90977	0.607169	1.64699	0.794236	0.943125	0.314935	0.456865	NO
PVP01_1244900	-	valine--tRNA ligase, putative	NO	1071	BOTH	38	115.33	-7.72343	506	0.704851	33	119	-8.10044	644	0.63194	-7.91194	0.686699	1.45624	0.650584	0.880413	0.0587611	0.145448	NO
PVP01_1346200	-	ubiquitin-40S ribosomal protein S27a, putative	NO	149	BOTH	2	8	-8.41938	764	0.554062	3	33	-7.41066	385	0.780195	-7.91502	0.187508	5.3331	0.115651	0.347306	0.0045198	0.0208037	NO
PVP01_0836000	EHD	EH domain-containing protein, putative	NO	529	BOTH	22	82.3287	-7.35515	381	0.777908	15	40	-8.48533	794	0.546079	-7.92024	1.43968	0.694597	0.107725	0.342031	4.46105e-07	9.65744e-06	NO
PVP01_0619800	-	ADP-ribosylation factor, putative	NO	178	BOTH	5	16.1739	-7.89326	568	0.668615	3	23	-7.94951	582	0.66743	-7.92138	0.506891	1.97281	0.983279	0.992855	0.908531	0.940068	NO
PVP01_1010800	-	mitochondrial-processing peptidase subunit alpha, putative	NO	534	BOTH	16	45	-7.96861	596	0.65225	19	74	-7.87955	551	0.685175	-7.92408	0.434463	2.30169	0.793604	0.943125	0.331339	0.4759	NO
PVP01_0606300	-	conserved Plasmodium protein, unknown function	YES	1640	BOTH	36	87	-8.43142	774	0.548217	59	360	-7.41957	390	0.777333	-7.92549	0.172676	5.79119	0.0887697	0.323555	1.26942e-22	2.50076e-20	NO
PVP01_0926600	-	conserved Plasmodium protein, unknown function	NO	95	BOTH	2	5	-8.43932	777	0.546464	2	21	-7.41257	387	0.77905	-7.92594	0.19319	5.17625	0.126837	0.369629	0.0254482	0.0785783	NO
PVP01_0617900	-	leucine-rich repeat protein	NO	317	BOTH	13	21	-8.20926	676	0.605494	12	55	-7.65479	472	0.730395	-7.93202	0.278286	3.59343	0.338576	0.686208	0.012983	0.04765	NO
PVP01_0316500	-	Ham1-like protein, putative	NO	198	BOTH	6	18	-7.89277	567	0.669199	4	25	-7.97261	593	0.661133	-7.93269	0.517651	1.93181	0.990561	0.997531	0.955993	0.968338	NO
PVP01_0414000	-	conserved Plasmodium protein, unknown function	YES	306	BOTH	8	29	-7.85117	554	0.676797	6	37	-8.01589	612	0.650258	-7.93353	0.559235	1.78816	0.894634	0.971328	0.820554	0.877574	NO
PVP01_0703400	-	conserved Plasmodium protein, unknown function	NO	282	BOTH	8	26	-7.87869	562	0.672122	9	35	-7.98978	602	0.655982	-7.93423	0.531273	1.88227	0.958229	0.982472	0.976155	0.983142	NO
PVP01_1008700	ACS10	acyl-CoA synthetase, putative	NO	674	BOTH	24	88	-7.53077	440	0.743425	13	59	-8.33891	737	0.578706	-7.93484	1.05074	0.95171	0.264032	0.581816	0.000106825	0.000956572	NO
PVP01_1329600	GST	glutathione S-transferase, putative	NO	205	BOTH	3	14	-8.17883	664	0.612507	3	34	-7.69987	486	0.722381	-7.93935	0.303585	3.29398	0.411554	0.750011	0.0829957	0.184331	NO
PVP01_0309900	-	conserved Plasmodium protein, unknown function	NO	326	BOTH	10	23	-8.14628	652	0.619521	8	52	-7.73887	500	0.714367	-7.94258	0.320769	3.11751	0.462208	0.799958	0.0515519	0.131892	NO
PVP01_1311800	-	succinyl-CoA ligase, putative	YES	994	BOTH	30	75	-8.07913	630	0.632379	41	147	-7.81452	526	0.699485	-7.94682	0.363754	2.74911	0.589949	0.857434	0.0121877	0.045216	NO
PVP01_0820600	EF-1delta	elongation factor 1-delta, putative	NO	156	BOTH	5	18	-7.65436	484	0.717709	4	15	-8.24503	701	0.599313	-7.94969	0.841182	1.1888	0.441485	0.782157	0.19968	0.346276	NO
PVP01_1016300	EIF3B	eukaryotic translation initiation factor 3 subunit B, putative	YES	716	BOTH	28	121	-7.27277	353	0.794272	14	47	-8.62675	851	0.513452	-7.94976	1.80042	0.555424	0.0502849	0.21724	1.60945e-12	1.1743e-10	NO
PVP01_1269800	CITH	trailer hitch homolog, putative	NO	341	BOTH	8	19	-8.38232	749	0.562829	10	67	-7.53041	434	0.752147	-7.95636	0.208342	4.79979	0.158886	0.436548	0.000214134	0.00177319	NO
PVP01_1419700	SEC63	translocation protein SEC63, putative	YES	728	BOTH	27	86	-7.63083	479	0.720631	14	67	-8.28883	716	0.590727	-7.95983	0.906289	1.1034	0.375586	0.719484	0.00179004	0.0100467	NO
PVP01_0611700	-	conserved Plasmodium protein, unknown function	NO	69	BOTH	1	3	-8.63037	854	0.501461	2	17	-7.30411	350	0.800229	-7.96724	0.157414	6.35267	0.0648386	0.260147	0.0207074	0.0666563	NO
PVP01_1013800	-	protein phosphatase 2C, putative	NO	701	BOTH	23	87	-7.58148	456	0.734074	18	60	-8.36138	750	0.571265	-7.97143	1.0219	0.978567	0.28306	0.610764	0.00019678	0.0016496	NO
PVP01_1312900	PKG	cGMP-dependent protein kinase, putative	YES	854	BOTH	24	90.3543	-7.74107	515	0.699591	22	85.7143	-8.20213	684	0.609044	-7.9716	0.746268	1.34	0.560024	0.838073	0.0311013	0.0894447	NO
PVP01_1025800	-	longevity-assurance (LAG1) protein, putative	NO	356	BOTH	6	28	-8.0376	612	0.642899	3	48	-7.90695	564	0.677733	-7.97228	0.419236	2.38529	0.750997	0.924087	0.356493	0.505246	NO
PVP01_0608100	-	CDGSH iron-sulfur domain-containing protein, putative	NO	118	BOTH	2	7	-8.31965	720	0.579778	3	21	-7.62938	464	0.734974	-7.97452	0.257587	3.88219	0.281198	0.607412	0.0868533	0.191602	NO
PVP01_1240500	RPN2	26S proteasome regulatory subunit RPN2, putative	NO	1266	BOTH	38	103	-8.00376	600	0.649912	38	164	-7.94697	581	0.668002	-7.97537	0.446484	2.23972	0.826625	0.955559	0.212918	0.360468	NO
PVP01_0812700	GMPS	GMP synthase [glutamine-hydrolyzing], putative	NO	547	BOTH	23	67.3259	-7.58978	459	0.73232	17	45.9535	-8.38004	757	0.567258	-7.98491	1.0308	0.970121	0.277035	0.603042	0.000911871	0.00577616	NO
PVP01_0702400	-	GTPase-activating protein, putative	NO	443	BOTH	14	52	-7.6372	482	0.718878	11	39	-8.33323	734	0.580424	-7.98522	0.938582	1.06544	0.346853	0.697245	0.0101009	0.0388649	NO
PVP01_1346600	-	conserved Plasmodium protein, unknown function	YES	187	BOTH	7	20	-7.73025	509	0.703098	2	18	-8.24396	700	0.599886	-7.9871	0.782929	1.27726	0.510754	0.838073	0.245223	0.382494	NO
PVP01_0933100	-	nucleic acid binding protein, putative	NO	274	BOTH	6	22	-8.01696	606	0.646406	12	35	-7.961	588	0.663995	-7.98898	0.452566	2.20962	0.843114	0.961745	0.591876	0.71206	NO
PVP01_1265900	-	KS1 protein precursor, putative	NO	242	BOTH	6	26	-7.72572	508	0.703682	7	23	-8.25666	705	0.597023	-7.99119	0.796909	1.25485	0.49316	0.824724	0.170547	0.312829	NO
PVP01_0725600	-	conserved Plasmodium protein, unknown function	NO	193	BOTH	7	17	-7.92435	583	0.659848	4	22	-8.07487	630	0.639954	-7.99961	0.554372	1.80384	0.905426	0.976828	0.880593	0.91884	NO
PVP01_1449300	RAB2	ras-related protein Rab-2, putative	NO	213	BOTH	12	28.3209	-7.51257	432	0.748101	5	16	-8.49192	796	0.544934	-8.00225	1.22176	0.818494	0.17628	0.468022	0.00905782	0.0358311	NO
PVP01_1212700	IRP	iron regulatory protein, putative	YES	907	BOTH	28	89.0233	-7.81612	540	0.68498	27	92	-8.19157	678	0.612479	-8.00385	0.685691	1.45838	0.652237	0.880466	0.0981317	0.212206	NO
PVP01_1231800	-	conserved Plasmodium protein, unknown function	NO	103	BOTH	2	5	-8.52017	809	0.527762	2	21	-7.49343	419	0.760733	-8.0068	0.19319	5.17625	0.126837	0.369629	0.0254482	0.0785783	NO
PVP01_0925600	RPL35	60S ribosomal protein L35, putative	NO	124	BOTH	4	19	-7.37072	385	0.77557	1	8	-8.64406	858	0.509445	-8.00739	1.57414	0.635267	0.0804854	0.304916	0.00844222	0.0338032	NO
PVP01_1208500	ALBA2	DNA/RNA-binding protein Alba 2, putative	NO	207	BOTH	5	20	-7.83186	546	0.681473	5	21	-8.19142	677	0.613051	-8.01164	0.676166	1.47893	0.668053	0.887435	0.44782	0.586963	NO
PVP01_1132300	-	malate:quinone oxidoreductase, putative	NO	545	BOTH	13	41	-8.08209	632	0.63121	15	71	-7.94133	578	0.66972	-8.01171	0.413212	2.42006	0.73392	0.916237	0.236352	0.371598	NO
PVP01_1255200	-	sortilin, putative	NO	898	BOTH	24	90	-7.79524	536	0.687317	15	87	-8.23748	693	0.603892	-8.01636	0.732513	1.36516	0.57974	0.854856	0.0407522	0.112282	NO
PVP01_1315100	-	conserved Plasmodium protein, unknown function	NO	288	BOTH	4	10	-8.85525	928	0.458212	9	80	-7.18415	319	0.817974	-8.0197	0.0961976	10.3953	0.00891998	0.0691825	9.27767e-10	3.51481e-08	NO
PVP01_1303100	UBC	ubiquitin-conjugating enzyme E2, putative	NO	147	BOTH	1	4	-9.09901	1007	0.41204	4	52	-6.94241	250	0.85747	-8.02071	0.0668268	14.9641	0.00145373	0.0230956	3.64399e-08	9.97037e-07	YES
PVP01_0411800	SIS1	protein SIS1, putative	NO	328	BOTH	11	21	-8.24337	691	0.596727	10	49	-7.80441	522	0.701774	-8.02389	0.31168	3.20842	0.435343	0.776131	0.0470185	0.12508	NO
PVP01_1267400	-	conserved Plasmodium protein, unknown function	NO	180	BOTH	5	9	-8.49061	806	0.529515	4	34	-7.56982	447	0.744705	-8.03021	0.20239	4.94096	0.145925	0.410674	0.00654745	0.0285074	NO
PVP01_0109000	-	cloroquine resistance associated protein Cg8, putative	NO	214	BOTH	5	16	-8.08826	634	0.630041	3	27	-7.97336	594	0.660561	-8.03081	0.430078	2.32516	0.78142	0.939803	0.533179	0.658574	NO
PVP01_1142200	-	coatomer alpha subunit, putative	YES	1399	BOTH	37	128.99	-7.87866	561	0.672706	33	143	-8.18389	670	0.617058	-8.03127	0.639444	1.56386	0.732607	0.916237	0.137242	0.26173	NO
PVP01_1431600	EIF3A	eukaryotic translation initiation factor 3 subunit A, putative	YES	1285	BOTH	30	72	-8.37672	745	0.565167	48	216	-7.68646	482	0.724671	-8.03159	0.238298	4.19643	0.230476	0.534162	4.98323e-09	1.63616e-07	NO
PVP01_0940800	-	V-type proton ATPase subunit F, putative	NO	129	BOTH	4	13	-7.78974	530	0.690824	5	12	-8.27813	712	0.593017	-8.03393	0.762853	1.31087	0.537158	0.838073	0.372222	0.52377	NO
PVP01_1022000	-	prefoldin subunit 6, putative	NO	119	BOTH	3	6	-8.48224	801	0.532437	5	22	-7.5913	456	0.739554	-8.03677	0.215589	4.63846	0.175272	0.465973	0.0365066	0.102187	NO
PVP01_0728400	-	conserved Plasmodium protein, unknown function	NO	192	BOTH	4	19	-7.80793	538	0.686148	3	18	-8.27034	709	0.594734	-8.03914	0.745646	1.34112	0.560901	0.838073	0.314188	0.456453	NO
PVP01_0921300	-	conserved Plasmodium protein, unknown function	NO	1200	VK210	1	94	-8.04166	615	0.641146	0	0	N/A	N/A	0	-8.04166	67.2946	0.01486	2.7439e-14	5.40549e-11	8.33944e-29	4.08775e-26	YES
PVP01_0821100	RBX1	E3 ubiquitin-protein ligase RBX1, putative	NO	158	BOTH	2	7	-8.61156	852	0.50263	5	32	-7.50008	424	0.757871	-8.05582	0.171725	5.82328	0.0871646	0.323128	0.00297894	0.0151641	NO
PVP01_1006600	USP14	ubiquitin carboxyl-terminal hydrolase 14, putative	NO	590	BOTH	14	65	-7.70061	497	0.710111	9	48	-8.41214	768	0.560962	-8.05638	0.954123	1.04808	0.333872	0.680173	0.00328071	0.0162796	NO
PVP01_1016700	SR1	serine/arginine-rich splicing factor 1, putative	NO	314	BOTH	7	27	-7.94843	593	0.654004	9	32	-8.18688	672	0.615913	-8.06765	0.601036	1.66379	0.806483	0.949488	0.633916	0.746746	NO
PVP01_1420800	PRP2	golgi protein 1, putative	NO	1307	BOTH	37	116	-7.91678	579	0.662186	27	127	-8.23452	692	0.604465	-8.07565	0.647489	1.54443	0.717969	0.912664	0.134562	0.257288	NO
PVP01_0802200	-	RNA-binding protein, putative	NO	328	BOTH	4	25	-8.06901	622	0.637054	6	37	-8.08532	636	0.63652	-8.07716	0.48467	2.06326	0.927547	0.982472	0.758082	0.833848	NO
PVP01_0521500	-	arsenical pump-driving ATPase, putative	NO	374	BOTH	10	25	-8.20026	669	0.609585	11	48	-7.95627	585	0.665713	-8.07827	0.375867	2.66052	0.625705	0.863192	0.184949	0.336426	NO
PVP01_1132100	TOM40	mitochondrial import receptor subunit TOM40, putative	NO	397	BOTH	14	25	-8.25994	701	0.590883	15	54	-7.89817	560	0.680023	-8.07905	0.334863	2.9863	0.504075	0.835009	0.0670985	0.157362	NO
PVP01_1426700	-	translation initiation factor SUI1, putative	NO	270	BOTH	6	16	-8.32071	721	0.579193	6	39	-7.83808	535	0.694333	-8.07939	0.301055	3.32166	0.404155	0.750011	0.0604562	0.145954	NO
PVP01_1329100	GR	glutathione reductase, putative	YES	563	BOTH	25	82	-7.42144	401	0.766219	14	33	-8.73999	895	0.488266	-8.08071	1.72924	0.578288	0.0581502	0.239156	1.25348e-08	3.74143e-07	NO
PVP01_0512900	-	conserved Plasmodium protein, unknown function	NO	130	BOTH	3	9	-8.16519	658	0.616014	3	16	-7.99817	605	0.654264	-8.08168	0.416685	2.3999	0.743779	0.92038	0.577693	0.70207	NO
PVP01_0810800	-	dolichyl-phosphate-mannose protein mannosyltransferase, putative	NO	224	BOTH	6	17	-8.07331	628	0.633548	6	25	-8.09599	642	0.633085	-8.08465	0.490406	2.03913	0.942151	0.982472	0.826195	0.880326	NO
PVP01_1308300	-	U6 snRNA-associated Sm-like protein LSm7, putative	NO	107	BOTH	4	8	-8.08826	635	0.629456	3	12	-8.09114	640	0.63423	-8.0897	0.490406	2.03913	0.942151	0.982472	0.876609	0.916137	NO
PVP01_0917000	SEC12	guanine nucleotide-exchange factor SEC12, putative	NO	465	BOTH	10	34	-8.11055	640	0.626534	11	53	-8.07497	631	0.639382	-8.09276	0.459125	2.17806	0.860725	0.969442	0.550725	0.677233	NO
PVP01_1312600	-	histidine triad protein, putative	NO	201	BOTH	7	24	-7.62013	474	0.723553	5	14	-8.56747	824	0.528907	-8.0938	1.18061	0.847022	0.194007	0.499149	0.0197256	0.0639134	NO
PVP01_1334100	SMB1	small nuclear ribonucleoprotein-associated protein B, putative	NO	201	BOTH	7	21	-7.75366	521	0.696084	4	16	-8.43394	773	0.5581	-8.0938	0.916706	1.09086	0.366049	0.713209	0.109823	0.231249	NO
PVP01_1413900	NEDD8	ubiquitin-like protein nedd8 homologue, putative	NO	76	BOTH	1	4	-8.43932	778	0.54588	1	12	-7.74905	502	0.713223	-8.09418	0.272448	3.67043	0.322135	0.661049	0.218638	0.360468	NO
PVP01_1237600	SHLP1	shewanella-like protein phosphatase 1, putative	YES	381	BOTH	12	24	-8.25962	700	0.591467	12	50	-7.934	577	0.670292	-8.09681	0.347237	2.87988	0.540902	0.838073	0.101664	0.217932	NO
PVP01_1319800	-	conserved Plasmodium protein, unknown function	NO	209	BOTH	4	20	-7.84148	550	0.679135	2	18	-8.35518	746	0.573555	-8.09833	0.782929	1.27726	0.510754	0.838073	0.245223	0.382494	NO
PVP01_0915500	G3PDH	glycerol-3-phosphate dehydrogenase, putative	NO	394	BOTH	8	17.5242	-8.60764	850	0.503799	13	73	-7.58911	454	0.740698	-8.09838	0.177323	5.63943	0.0968196	0.324379	1.33317e-05	0.000162886	NO
PVP01_1208700	SEC61	protein transport protein SEC61 subunit alpha, putative	NO	472	BOTH	15	42.6796	-7.89813	569	0.66803	8	43	-8.299	722	0.587293	-8.09857	0.703206	1.42206	0.624113	0.862394	0.209647	0.358511	NO
PVP01_1411500	-	conserved protein, unknown function	NO	198	BOTH	6	14	-8.14409	650	0.62069	4	23	-8.05599	628	0.641099	-8.10004	0.442727	2.25873	0.816367	0.95106	0.618334	0.735622	NO
PVP01_0710900	-	SAP domain-containing protein, putative	NO	335	BOTH	6	24	-8.13095	644	0.624196	7	38	-8.07976	633	0.638237	-8.10536	0.454079	2.20226	0.847194	0.964723	0.584911	0.707786	NO
PVP01_0938400	-	UVB-resistance protein UVR8 homologue	NO	453	BOTH	10	26	-8.35267	733	0.57218	15	64	-7.86023	543	0.689754	-8.10645	0.294243	3.39855	0.38433	0.72871	0.0132519	0.0481663	NO
PVP01_0621500	PyKII	pyruvate kinase 2, putative	NO	723	BOTH	27	67	-7.87359	559	0.673875	14	63	-8.34349	741	0.576417	-8.10854	0.752637	1.32866	0.551129	0.838073	0.0572635	0.143159	NO
PVP01_0707800	ARP	apoptosis-related protein, putative	NO	131	BOTH	4	6	-8.57831	838	0.510812	4	23	-7.64292	468	0.732685	-8.11062	0.206606	4.84013	0.155058	0.431391	0.026803	0.0820923	NO
PVP01_0618500	HAD1	haloacid dehalogenase-like hydrolase, putative	YES	292	BOTH	5	19	-8.22719	681	0.602572	10	36	-7.99645	604	0.654837	-8.11182	0.382899	2.61165	0.646346	0.877706	0.274035	0.418918	NO
PVP01_1118100	ERD2	ER lumen protein retaining receptor, putative	NO	221	BOTH	5	15	-8.18499	666	0.611338	6	26	-8.04329	624	0.643389	-8.11414	0.419771	2.38225	0.752509	0.924683	0.495963	0.619168	NO
PVP01_1322600	PEPC	phosphoenolpyruvate carboxylase, putative	YES	1171	BOTH	36	71	-8.29781	714	0.583285	44	154	-7.93188	575	0.671437	-8.11485	0.329046	3.03908	0.486777	0.820317	0.00147963	0.00847348	NO
PVP01_0316800	-	conserved Plasmodium protein, unknown function	NO	238	BOTH	5	15	-8.2591	699	0.592051	3	30	-7.97429	597	0.658844	-8.11669	0.365607	2.73518	0.595432	0.857434	0.257243	0.397676	NO
PVP01_0209500	C-CAP	cyclase-associated protein, putative	YES	162	BOTH	4	16	-7.80988	539	0.685564	2	13	-8.42587	770	0.559817	-8.11788	0.860156	1.16258	0.421104	0.762397	0.206272	0.355206	NO
PVP01_1123100	-	Sec14 domain containing protein	NO	946	BOTH	27	61	-8.23624	686	0.599649	31	116	-8.00187	606	0.653692	-8.11906	0.375372	2.66402	0.624251	0.862394	0.0398042	0.109824	NO
PVP01_1112500	CELF1	CUGBP Elav-like family member 1, putative	NO	513	BOTH	16	60.9836	-7.62455	477	0.7218	6	34	-8.61714	840	0.519748	-8.12084	1.25448	0.79714	0.16345	0.445363	0.00010098	0.000925255	NO
PVP01_1253200	GluPho	glucose-6-phosphate dehydrogenase-6-phosphogluconolactonase, putative	NO	927	BOTH	23	72	-8.05016	620	0.638223	30	94	-8.19188	679	0.611906	-8.12102	0.544322	1.83715	0.928086	0.982472	0.84597	0.896001	NO
PVP01_1268400	-	conserved Plasmodium protein, unknown function	NO	277	BOTH	7	25	-7.90002	571	0.666861	5	24	-8.34918	743	0.575272	-8.1246	0.736698	1.35741	0.573667	0.850906	0.266571	0.41027	NO
PVP01_0944100	-	translation initiation factor eIF-1A, putative	NO	155	BOTH	4	12.5217	-8.01084	602	0.648743	4	15	-8.23859	694	0.60332	-8.12471	0.598644	1.67044	0.811305	0.95106	0.748038	0.832401	NO
PVP01_0721100	-	glutamine synthetase, putative	NO	543	BOTH	19	47	-7.94184	589	0.656341	15	49	-8.30851	725	0.585575	-8.12517	0.680029	1.47052	0.661593	0.883619	0.241141	0.377228	NO
PVP01_0305700	cGloII	cytosolic glyoxalase II, putative	NO	263	BOTH	5	20	-8.0713	624	0.635885	7	27	-8.17954	668	0.618203	-8.12542	0.531273	1.88227	0.958229	0.982472	0.97897	0.98497	NO
PVP01_0716000	PRP43	pre-mRNA-splicing factor ATP-dependent RNA helicase PRP43, putative	YES	840	BOTH	25	61.95	-8.10195	638	0.627703	23	87.8529	-8.16096	661	0.62221	-8.13145	0.501857	1.9926	0.970855	0.99149	0.781635	0.846228	NO
PVP01_1229400	-	lactate dehydrogenase, putative	NO	334	BOTH	10	20	-8.31028	719	0.580362	7	43	-7.95316	583	0.666857	-8.13172	0.338083	2.95786	0.513657	0.838073	0.108059	0.228653	NO
PVP01_1122800	-	conserved protein, unknown function	NO	369	BOTH	9	19	-8.46123	791	0.538282	14	55	-7.80668	525	0.700057	-8.13396	0.252987	3.95277	0.268831	0.589752	0.00530351	0.0239082	NO
PVP01_1323300	RPL21	60S ribosomal protein L21, putative	NO	161	BOTH	5	18	-7.68591	495	0.71128	2	11	-8.58673	831	0.5249	-8.13632	1.12158	0.891602	0.222939	0.523216	0.0538777	0.136601	NO
PVP01_1131300	-	conserved Plasmodium protein, unknown function	NO	206	BOTH	7	27	-7.52692	436	0.745763	6	12	-8.74619	899	0.485976	-8.13655	1.52571	0.655434	0.0893018	0.323555	0.00228102	0.0120472	NO
PVP01_0115700	CYP24	peptidyl-prolyl cis-trans isomerase precursor, putative	NO	262	BOTH	5	18	-8.17285	660	0.614845	10	29	-8.10427	646	0.630796	-8.13856	0.44863	2.22901	0.832462	0.956033	0.605599	0.725247	NO
PVP01_0816100	-	conserved Plasmodium protein, unknown function	YES	499	BOTH	19	70	-7.45899	411	0.760374	11	27	-8.81999	933	0.466514	-8.13949	1.79621	0.556728	0.0507163	0.218146	7.35495e-08	1.9319e-06	NO
PVP01_1135800	ROP14	rhoptry protein ROP14, putative	NO	1088	BOTH	21	73	-8.19651	668	0.610169	21	123	-8.08313	635	0.637092	-8.13982	0.422733	2.36556	0.760856	0.931497	0.156638	0.291662	NO
PVP01_0911200	-	RNA-binding protein, putative	YES	1572	BOTH	28	86	-8.40063	755	0.559322	45	216	-7.88805	554	0.683457	-8.14434	0.283998	3.52115	0.354828	0.700413	1.94881e-06	3.31381e-05	NO
PVP01_1134600	-	60S ribosomal protein L19, putative	NO	182	BOTH	3	13	-8.13393	646	0.623027	3	19	-8.16279	662	0.621637	-8.14836	0.495855	2.01672	0.955885	0.982472	0.870174	0.914262	NO
PVP01_1120200	PL	phosphatidylcholine-sterol acyltransferase, putative	NO	778	BOTH	21	76	-7.82087	543	0.683226	16	59	-8.48241	793	0.546651	-8.15164	0.909067	1.10003	0.373017	0.716477	0.00315327	0.0157664	NO
PVP01_1221900	-	eukaryotic translation initiation factor 6, putative	NO	247	BOTH	3	14	-8.36521	741	0.567504	4	32	-7.94687	580	0.668575	-8.15604	0.321984	3.10575	0.465809	0.803542	0.12702	0.245083	NO
PVP01_1209500	-	conserved Plasmodium protein, unknown function	NO	86	VK210	2	6	-8.15746	655	0.617767	0	0	N/A	N/A	0	-8.15746	4.95855	0.201672	0.000401757	0.00869738	0.0157032	0.0546561	NO
PVP01_0314200	-	prefoldin subunit 3, putative	NO	189	BOTH	8	20	-7.74089	514	0.700175	4	13	-8.58002	828	0.526617	-8.16045	1.06255	0.941136	0.256647	0.571939	0.0564927	0.141684	NO
PVP01_1025200	SSB	single-strand binding protein, putative	NO	280	BOTH	7	15	-8.42162	766	0.552893	7	38	-7.90042	561	0.67945	-8.16102	0.290611	3.44103	0.373822	0.717068	0.0507658	0.130219	NO
PVP01_0527600	EIF3M	eukaryotic translation initiation factor 3 subunit M, putative	NO	434	BOTH	14	33.7778	-8.04812	618	0.639392	11	40	-8.28738	715	0.591299	-8.16775	0.600862	1.66428	0.806834	0.949488	0.596385	0.715081	NO
PVP01_0731500	CSE1	importin alpha re-exporter, putative	YES	1392	BOTH	36	112	-8.01487	604	0.647575	43	123	-8.32953	732	0.581568	-8.1722	0.645525	1.54913	0.721516	0.912664	0.147068	0.278313	NO
PVP01_0318600	-	conserved Plasmodium protein, unknown function	NO	309	BOTH	7	15	-8.52017	810	0.527177	10	45	-7.8299	532	0.69605	-8.17503	0.246387	4.05865	0.251373	0.571939	0.00930429	0.036368	NO
PVP01_0918900	-	insulinase, putative	NO	1315	BOTH	27	70	-8.42797	770	0.550555	49	174	-7.92576	572	0.673154	-8.17686	0.287393	3.47955	0.364557	0.712676	2.62581e-05	0.000299009	NO
PVP01_0819400	DOZI	ATP-dependent RNA helicase DDX6, putative	YES	433	BOTH	8	28	-8.23341	685	0.600234	15	47	-8.12381	651	0.627934	-8.17861	0.42797	2.33661	0.775537	0.937468	0.403932	0.559597	NO
PVP01_0413800	RAB5a	ras-related protein Rab-5A, putative	NO	245	BOTH	8	20	-8.0004	599	0.650497	3	21	-8.35996	749	0.571837	-8.18018	0.676166	1.47893	0.668053	0.887435	0.44782	0.586963	NO
PVP01_0512000	SNRPG	small nuclear ribonucleoprotein G, putative	NO	83	BOTH	3	6	-8.12196	642	0.625365	2	8	-8.24262	699	0.600458	-8.18229	0.55095	1.81505	0.913088	0.980797	0.934356	0.95769	NO
PVP01_0305300	RON1	rhoptry neck protein 1	YES	756	BOTH	22	59	-8.04538	617	0.639977	17	67	-8.32657	731	0.582141	-8.18597	0.625027	1.59993	0.759557	0.930552	0.370384	0.522676	NO
PVP01_0921600	DHHC3	palmitoyltransferase DHHC3, putative	NO	289	BOTH	3	14	-8.52225	811	0.526593	2	41	-7.85607	542	0.690326	-8.18916	0.252987	3.95277	0.268831	0.589752	0.0157579	0.0546812	NO
PVP01_0320900	-	mago nashi protein homologue, putative	NO	148	BOTH	3	5	-8.88265	940	0.451198	6	30	-7.49923	423	0.758443	-8.19094	0.137103	7.2938	0.0392062	0.189304	0.0010773	0.00649013	NO
PVP01_0904800	-	phenylalanine--tRNA ligase beta subunit, putative	NO	617	BOTH	23	50	-8.00772	601	0.649328	11	52	-8.37685	756	0.567831	-8.19228	0.681633	1.46706	0.658929	0.881668	0.222975	0.360468	NO
PVP01_0615300	CLAMP	claudin-like apicomplexan microneme protein, putative	NO	470	BOTH	8	25	-8.42873	771	0.549971	9	60	-7.96161	589	0.663423	-8.19517	0.301926	3.31207	0.4067	0.750011	0.020989	0.0674523	NO
PVP01_0835800	RPL44	60S ribosomal protein L44, putative	NO	103	BOTH	3	9	-7.93238	584	0.659264	3	8	-8.45851	784	0.551803	-8.19544	0.787071	1.27053	0.505475	0.835009	0.417082	0.572979	NO
PVP01_0703200	RPA1	replication protein A1, small fragment, putative	NO	485	BOTH	12	38	-8.04144	614	0.64173	14	42	-8.3497	744	0.574699	-8.19557	0.64247	1.55649	0.727069	0.914056	0.404902	0.560153	NO
PVP01_1342700	RBM8A	RNA-binding protein 8A, putative	NO	119	VK247	0	0	N/A	N/A	0	1	12	-8.19744	681	0.610761	-8.19744	0.0544895	18.3521	0.000461175	0.00966505	0.004295	0.0199086	YES
PVP01_1222700	SYN5	syntaxin, Qa-SNARE family, putative	NO	281	BOTH	6	13	-8.56828	834	0.51315	10	41	-7.828	531	0.696623	-8.19814	0.236121	4.23511	0.224956	0.523216	0.00941905	0.036671	NO
PVP01_0719200	-	inosine-5'-monophosphate dehydrogenase, putative	NO	510	BOTH	9	34	-8.20293	671	0.608416	13	51	-8.2058	685	0.608472	-8.20437	0.476783	2.09739	0.907224	0.977541	0.667783	0.775714	NO
PVP01_1319300	PTPA	serine/threonine protein phosphatase 2A activator, putative	NO	373	BOTH	5	22	-8.32541	725	0.576856	12	42	-8.08713	638	0.635375	-8.20627	0.378892	2.63927	0.634598	0.870869	0.224434	0.360468	NO
PVP01_1212900	-	V-type proton ATPase subunit D, putative	NO	248	BOTH	6	17	-8.17509	662	0.613676	8	24	-8.23859	695	0.602748	-8.20684	0.510022	1.9607	0.990948	0.997531	0.921285	0.94577	NO
PVP01_1462400	UBC12	NEDD8-conjugating enzyme UBC12, putative	NO	150	BOTH	3	7	-8.5596	828	0.516657	5	21	-7.86933	548	0.686892	-8.21447	0.257587	3.88219	0.281198	0.607412	0.0868533	0.191602	NO
PVP01_0929900	RPN7	26S proteasome regulatory subunit RPN7, putative	NO	393	BOTH	8	19	-8.52425	813	0.525424	11	53	-7.90674	563	0.678306	-8.21549	0.262357	3.8116	0.294183	0.626529	0.00864512	0.0345454	NO
PVP01_1420200	TRM1	tRNA (guanine(26)-N(2))-dimethyltransferase, putative	YES	946	BOTH	27	67	-8.14243	649	0.621274	24	87	-8.28955	717	0.590155	-8.21599	0.547372	1.82691	0.921157	0.982472	0.826255	0.880326	NO
PVP01_1440400	-	conserved Plasmodium protein, unknown function	NO	519	BOTH	8	24	-8.56873	835	0.512566	7	73	-7.86466	545	0.688609	-8.2167	0.239312	4.17864	0.233065	0.539527	0.000673416	0.00442688	NO
PVP01_1343900	-	conserved Plasmodium protein, unknown function	NO	321	BOTH	6	13	-8.70137	872	0.490941	11	51	-7.74284	501	0.713795	-8.2221	0.190713	5.24347	0.121903	0.361126	0.000523494	0.00369636	NO
PVP01_1005700	-	AP-1 complex subunit beta, putative	NO	934	BOTH	22	58	-8.27391	706	0.58796	29	96	-8.17835	667	0.618775	-8.22613	0.430861	2.32094	0.783599	0.941075	0.25014	0.388931	NO
PVP01_0906800	RUVB2	RuvB-like helicase 2, putative	NO	475	BOTH	14	30.3077	-8.24679	693	0.595558	15	47.1637	-8.21291	687	0.607327	-8.22985	0.460455	2.17176	0.864275	0.970155	0.580899	0.70553	NO
PVP01_1404100	VAMP8	SNARE protein, putative	NO	208	BOTH	3	18	-7.94204	590	0.655757	3	15	-8.53271	817	0.532914	-8.23738	0.841182	1.1888	0.441485	0.782157	0.19968	0.346276	NO
PVP01_0703100	HU	bacterial histone-like protein, putative	YES	188	BOTH	5	20	-7.73559	513	0.70076	3	11	-8.74177	896	0.487693	-8.23868	1.23964	0.806688	0.169139	0.452109	0.0251717	0.0783384	NO
PVP01_0518700	ClpB1	chaperone protein ClpB1, putative	NO	1090	BOTH	33	70	-8.24031	688	0.59848	34	104	-8.25276	703	0.598168	-8.24654	0.478989	2.08773	0.912936	0.980797	0.560282	0.687269	NO
PVP01_1313500	GPI	glucose-6-phosphate isomerase, putative	NO	595	BOTH	20	57	-7.84039	549	0.679719	6	38	-8.6542	866	0.504865	-8.24729	1.05346	0.949249	0.262308	0.579962	0.00170388	0.00964554	NO
PVP01_0828400	-	conserved Plasmodium protein, unknown function	NO	574	BOTH	18	53	-7.87721	560	0.67329	8	38	-8.61826	841	0.519176	-8.24774	0.980812	1.01956	0.312779	0.651347	0.00571087	0.0252818	NO
PVP01_1424600	-	mitochondrial ATP synthase F1, epsilon subunit, putative	NO	68	BOTH	2	4	-8.32809	726	0.576271	3	7	-8.17682	666	0.619347	-8.25245	0.442727	2.25873	0.816367	0.95106	0.77362	0.842472	NO
PVP01_1143200	-	conserved Plasmodium protein, unknown function	NO	265	BOTH	8	17	-8.24139	689	0.597896	6	25	-8.26407	707	0.595879	-8.25273	0.490406	2.03913	0.942151	0.982472	0.826195	0.880326	NO
PVP01_0833500	-	membrane magnesium transporter, putative	NO	116	BOTH	1	3	-9.14985	1021	0.403857	1	27	-7.36097	367	0.790498	-8.25541	0.101195	9.88193	0.011211	0.0797315	0.000407564	0.00296274	NO
PVP01_1142000	-	translation initiation factor IF-2, putative	YES	1006	BOTH	25	64	-8.24973	696	0.593805	34	95	-8.26308	706	0.596451	-8.25641	0.479621	2.08498	0.914569	0.981444	0.582741	0.705593	NO
PVP01_1427600	-	ubiquitin-conjugating enzyme E2, putative	NO	164	BOTH	2	7	-8.64883	857	0.499708	4	23	-7.86759	547	0.687464	-8.25821	0.236121	4.23511	0.224956	0.523216	0.0496767	0.127592	NO
PVP01_1137000	EIF3L	eukaryotic translation initiation factor 3 subunit L, putative	NO	620	BOTH	20	74	-7.62053	476	0.722385	9	31	-8.89895	958	0.452204	-8.25974	1.66023	0.602327	0.0671022	0.268136	1.30249e-07	3.12915e-06	NO
PVP01_1438300	-	ribulose-phosphate 3-epimerase, putative	NO	227	BOTH	4	27.6923	-7.59867	461	0.731151	3	11	-8.93027	972	0.44419	-8.26447	1.69372	0.590418	0.0625803	0.253148	0.000948827	0.00595283	NO
PVP01_1443100	SF3B6	splicing factor 3B subunit 6, putative	NO	110	BOTH	2	5	-8.58592	843	0.50789	2	14	-7.96464	591	0.662278	-8.27528	0.283346	3.52926	0.352963	0.698832	0.209456	0.358496	NO
PVP01_0505000	-	prolyl 4-hydroxylase subunit alpha, putative	NO	474	BOTH	11	41	-7.94251	591	0.655172	9	31	-8.63044	853	0.512307	-8.28648	0.929728	1.07558	0.35449	0.700413	0.0239681	0.0751865	NO
PVP01_0204400	-	chromatin assembly factor 1 protein WD40 domain, putative	NO	447	BOTH	9	27	-8.3016	715	0.5827	11	41	-8.29221	720	0.588437	-8.2969	0.472243	2.11756	0.895397	0.971328	0.673316	0.780713	NO
PVP01_1229600	LSM6	U6 snRNA-associated Sm-like protein LSm6, putative	NO	77	VK247	0	0	N/A	N/A	0	1	7	-8.30112	723	0.58672	-8.30112	0.0885455	11.2936	0.0060605	0.055274	0.0480002	0.12508	NO
PVP01_0420900	-	conserved Plasmodium protein, unknown function	YES	277	BOTH	6	14	-8.47984	800	0.533022	9	30	-8.12604	652	0.627361	-8.30294	0.342757	2.91752	0.527568	0.838073	0.189649	0.34276	NO
PVP01_0905000	SNF2L	chromatin remodeling protein, putative	YES	1396	BOTH	38	77.0115	-8.39229	753	0.560491	42	136.565	-8.22779	690	0.60561	-8.31004	0.401705	2.48939	0.700977	0.906119	0.0696682	0.161794	NO
PVP01_0711300	RPN8	26S proteasome regulatory subunit RPN8, putative	NO	328	BOTH	7	29	-7.92059	581	0.661017	6	20	-8.7005	876	0.499141	-8.31055	1.01195	0.988193	0.289968	0.621585	0.031798	0.0909173	NO
PVP01_1011100	BUD31	pre-mRNA-splicing factor BUD31, putative	NO	147	BOTH	4	5	-8.87587	937	0.452951	3	23	-7.75816	506	0.710933	-8.31701	0.177091	5.64682	0.0964097	0.323555	0.0130614	0.04765	NO
PVP01_1141700	UROD	uroporphyrinogen III decarboxylase, putative	NO	422	BOTH	7	22	-8.44884	781	0.544126	9	43	-8.18702	673	0.615341	-8.31793	0.370281	2.70065	0.609245	0.857434	0.191221	0.342936	NO
PVP01_1411000	OSCP	ATP synthase subunit O, mitochondrial, putative	NO	244	BOTH	6	15	-8.28399	711	0.585038	5	21	-8.35587	748	0.57241	-8.31993	0.515174	1.94109	0.996535	0.998562	0.948698	0.962827	NO
PVP01_0412600	-	peptide chain release factor subunit 1, putative	NO	428	BOTH	11	22.5	-8.44048	779	0.545295	8	43	-8.20114	683	0.609616	-8.32081	0.378331	2.64319	0.632949	0.870139	0.217228	0.360468	NO
PVP01_0724700	-	conserved Plasmodium protein, unknown function	NO	51	VK210	1	3	-8.32809	727	0.575687	0	0	N/A	N/A	0	-8.32809	2.83346	0.352926	0.00768994	0.0603553	0.117119	0.234476	NO
PVP01_0518900	-	EF-hand calcium-binding domain-containing protein, putative	NO	275	BOTH	7	14	-8.47259	796	0.535359	7	28	-8.18779	674	0.614768	-8.33019	0.366395	2.72929	0.597763	0.857434	0.275753	0.42046	NO
PVP01_0416000	-	conserved Plasmodium protein, unknown function	NO	216	BOTH	6	14	-8.2311	683	0.601403	3	17	-8.44528	776	0.556382	-8.33819	0.590303	1.69404	0.828333	0.955559	0.762524	0.836865	NO
PVP01_1013600	-	U6 snRNA-associated Sm-like protein LSm2, putative	NO	103	BOTH	1	6	-8.33785	728	0.575102	1	9	-8.34072	739	0.577562	-8.33928	0.495855	2.01672	0.955885	0.982472	0.907995	0.940068	NO
PVP01_1308600	-	3',5'-cyclic nucleotide phosphodiesterase, putative	NO	1005	BOTH	15	53	-8.43733	776	0.547049	22	97	-8.24125	698	0.60103	-8.33929	0.390323	2.56198	0.668018	0.887435	0.0927313	0.20208	NO
PVP01_1346500	RPN6	26S proteasome regulatory subunit RPN6, putative	YES	615	BOTH	24	60	-7.82215	544	0.682642	9	32	-8.85911	950	0.456783	-8.34063	1.3094	0.763709	0.14417	0.410674	6.20544e-05	0.000608194	NO
PVP01_0608400	OMPDC	orotidine 5'-phosphate decarboxylase, putative	YES	337	BOTH	6	16	-8.54237	819	0.521917	6	36	-8.13978	654	0.626216	-8.34108	0.325464	3.07253	0.476137	0.811406	0.113017	0.234476	NO
PVP01_0804000	-	E3 ubiquitin-protein ligase, putative	YES	1169	BOTH	17	63	-8.41565	762	0.555231	16	110	-8.26664	708	0.595306	-8.34114	0.408426	2.44842	0.720267	0.912664	0.124475	0.241117	NO
PVP01_1013300	-	bis(5'-nucleosyl)-tetraphosphatase [asymmetrical], putative	NO	158	BOTH	3	6	-8.76571	891	0.479836	3	21	-7.92129	569	0.674871	-8.3435	0.225389	4.43678	0.198419	0.505019	0.0493943	0.127365	NO
PVP01_0107500	RAMA	rhoptry-associated membrane antigen, putative	YES	730	BOTH	13	95	-7.53404	443	0.741672	6	28	-9.16406	1056	0.396108	-8.34905	2.34493	0.426452	0.0177886	0.121679	9.66851e-13	7.93623e-11	NO
PVP01_0510600	TOM7	mitochondrial import receptor subunit TOM7, putative	NO	75	BOTH	1	4	-8.42607	768	0.551724	2	7	-8.2748	710	0.594161	-8.35043	0.442727	2.25873	0.816367	0.95106	0.77362	0.842472	NO
PVP01_1142700	-	ubiquitin-conjugating enzyme E2, putative	NO	152	BOTH	1	5	-8.90932	948	0.446523	1	23	-7.79161	519	0.703492	-8.35046	0.177091	5.64682	0.0964097	0.323555	0.0130614	0.04765	NO
PVP01_0517800	-	protein kinase c inhibitor-like protein, putative	NO	185	BOTH	5	10	-8.41265	761	0.555815	4	17	-8.29036	719	0.58901	-8.3515	0.432889	2.31006	0.789238	0.942736	0.628097	0.744422	NO
PVP01_0512600	-	60S ribosomal protein L22, putative	NO	136	BOTH	4	7	-8.46162	792	0.537697	4	13	-8.25093	702	0.598741	-8.35627	0.404779	2.47048	0.709817	0.906654	0.573075	0.69818	NO
PVP01_1432500	RPB8	DNA-directed RNA polymerases I, II, and III subunit RPABC3, putative	NO	143	BOTH	3	5	-8.84828	925	0.459965	5	20	-7.87033	549	0.686319	-8.35931	0.20239	4.94096	0.145925	0.410674	0.0351915	0.0990389	NO
PVP01_0521900	-	coatomer subunit zeta, putative	NO	208	BOTH	4	10	-8.52983	815	0.524255	3	21	-8.19624	680	0.611334	-8.36303	0.354182	2.82341	0.561551	0.838073	0.303433	0.453702	NO
PVP01_1436700	-	PPPDE peptidase domain-containing protein, putative	NO	422	BOTH	6	16	-8.76729	892	0.479252	9	54	-7.95924	586	0.66514	-8.36327	0.218949	4.56728	0.183084	0.480261	0.00142195	0.00816688	NO
PVP01_0318400	-	conserved Plasmodium protein, unknown function	NO	79	BOTH	2	6	-8.07256	627	0.634132	2	5	-8.66323	868	0.503721	-8.3679	0.826425	1.21003	0.458051	0.796434	0.451879	0.591497	NO
PVP01_0612500	RPB7	DNA-directed RNA polymerase II subunit RPB7, putative	NO	177	BOTH	4	10	-8.36844	743	0.566335	4	15	-8.37132	754	0.568975	-8.36988	0.487	2.05339	0.933498	0.982472	0.850387	0.900195	NO
PVP01_0210200	-	conserved protein, unknown function	NO	282	BOTH	4	20	-8.14105	647	0.622443	5	19	-8.60069	833	0.523755	-8.37087	0.743782	1.34448	0.563537	0.840399	0.305584	0.453702	NO
PVP01_0529200	-	60S ribosomal protein L7ae/L30e, putative	NO	217	BOTH	6	15	-8.16672	659	0.61543	4	15	-8.57507	827	0.527189	-8.3709	0.708364	1.4117	0.616064	0.857434	0.437103	0.578531	NO
PVP01_1328000	-	mannose-1-phosphate guanyltransferase, putative	NO	452	BOTH	10	21.1268	-8.55802	827	0.517241	11	46	-8.18826	675	0.614196	-8.37314	0.333485	2.99863	0.499975	0.831885	0.0879611	0.193829	NO
PVP01_1109800	RUVB3	RuvB-like helicase 3, putative	NO	483	BOTH	17	36.7185	-8.07161	626	0.634717	13	30.1068	-8.67849	873	0.500859	-8.37505	0.858926	1.16425	0.422396	0.763412	0.0604116	0.145954	NO
PVP01_0719100	-	conserved Plasmodium protein, unknown function	YES	537	BOTH	17	54	-7.79189	534	0.688486	10	25	-8.97034	985	0.436749	-8.38112	1.49846	0.667351	0.0947284	0.323555	2.41728e-05	0.000276863	NO
PVP01_0111900	-	regulator of chromosome condensation, putative	NO	686	BOTH	17	58	-7.96531	594	0.653419	7	37.9737	-8.7972	916	0.476245	-8.38126	1.07235	0.93253	0.250684	0.571939	0.00123244	0.00726916	NO
PVP01_1110900	SEC24A	protein transport protein Sec24A, putative	YES	935	BOTH	19	56	-8.31007	718	0.580947	13	73	-8.45331	779	0.554665	-8.38169	0.545632	1.83274	0.925106	0.982472	0.853797	0.902428	NO
PVP01_1416500	PIS	phosphatidylinositol synthase, putative	NO	207	BOTH	2	10	-8.52501	814	0.524839	2	20	-8.24021	697	0.601603	-8.38261	0.371048	2.69507	0.611507	0.857434	0.369134	0.521287	NO
PVP01_1322400	QCR6	cytochrome b-c1 complex subunit 6, putative	NO	88	BOTH	1	4	-8.58592	844	0.507306	1	9	-8.18333	669	0.61763	-8.38463	0.354182	2.82341	0.561551	0.838073	0.487796	0.611297	NO
PVP01_1116400	PP5	serine/threonine protein phosphatase 5, putative	NO	682	BOTH	18	42	-8.28224	709	0.586207	12	51	-8.49642	802	0.5415	-8.38933	0.585762	1.70718	0.837739	0.958689	0.632846	0.746746	NO
PVP01_1268900	-	translocation protein sec62, putative	NO	376	BOTH	7	21	-8.37994	747	0.563998	7	31	-8.39882	763	0.563824	-8.38938	0.487	2.05339	0.933498	0.982472	0.789657	0.850533	NO
PVP01_1021200	OPRT	orotate phosphoribosyltransferase, putative	NO	257	BOTH	2	8	-8.96451	964	0.437171	8	38	-7.81471	527	0.698912	-8.38961	0.163469	6.11738	0.0738635	0.285876	0.000869612	0.00552625	NO
PVP01_1326100	-	14-3-3 protein, putative	NO	518	BOTH	11	41	-8.03128	610	0.644068	8	30	-8.752	905	0.482541	-8.39164	0.959719	1.04197	0.329326	0.672302	0.018027	0.0603419	NO
PVP01_1318500	COX2	cytochrome c oxidase subunit 2, putative	NO	172	BOTH	5	9	-8.44515	780	0.544711	4	15	-8.34266	740	0.576989	-8.39391	0.442727	2.25873	0.816367	0.95106	0.684163	0.789411	NO
PVP01_0726300	COX5B	cytochrome c oxidase subunit 5B, putative	NO	280	BOTH	6	17	-8.29645	713	0.583869	6	21	-8.49349	798	0.543789	-8.39497	0.57957	1.72542	0.850722	0.964837	0.780416	0.846228	NO
PVP01_1128400	-	conserved Plasmodium protein, unknown function	NO	1399	BOTH	21	42	-9.00072	976	0.430158	39	212	-7.79015	516	0.705209	-8.39543	0.143003	6.99286	0.0459073	0.199641	4.91597e-17	6.4563e-15	NO
PVP01_1404600	-	conserved Plasmodium protein, unknown function	NO	926	BOTH	24	59	-8.24821	694	0.594974	30	66	-8.54444	820	0.531196	-8.39633	0.634356	1.5764	0.742014	0.92038	0.332091	0.476488	NO
PVP01_1121700	ACS	acetyl-CoA synthetase, putative	YES	978	BOTH	23	56.875	-8.33953	729	0.574518	23	76	-8.458	783	0.552376	-8.39876	0.532423	1.87821	0.95554	0.982472	0.955869	0.968338	NO
PVP01_1252600	APP	aminopeptidase P, putative	NO	816	BOTH	19	50	-8.28727	712	0.584454	10	60	-8.51329	808	0.538065	-8.40028	0.592239	1.68851	0.824353	0.955559	0.566802	0.693109	NO
PVP01_0927900	-	conserved Plasmodium protein, unknown function	NO	70	BOTH	1	2	-9.05022	992	0.420807	4	11	-7.75382	504	0.712078	-8.40202	0.177091	5.64682	0.0964097	0.323555	0.0792417	0.177192	NO
PVP01_0831700	-	activator of Hsp90 ATPase, putative	NO	140	BOTH	3	4	-9.05022	991	0.421391	2	22	-7.75382	503	0.71265	-8.40202	0.153992	6.49384	0.0600158	0.244785	0.00809591	0.0326154	NO
PVP01_1213400	-	60S ribosomal protein L18-2, putative	NO	187	BOTH	3	13	-8.16104	657	0.616598	2	12	-8.64942	861	0.507728	-8.40523	0.762853	1.31087	0.537158	0.838073	0.372222	0.52377	NO
PVP01_0613700	-	conserved Plasmodium protein, unknown function	NO	147	BOTH	4	8	-8.40587	757	0.558153	3	12	-8.40875	766	0.562106	-8.40731	0.490406	2.03913	0.942151	0.982472	0.876609	0.916137	NO
PVP01_1113500	-	conserved Plasmodium protein, unknown function	NO	135	VK247	0	0	N/A	N/A	0	1	11	-8.4106	767	0.561534	-8.4106	0.0590303	16.9404	0.000731731	0.0142724	0.00699034	0.0293624	YES
PVP01_0725200	NADSYN	glutamine-dependent NAD(+) synthetase, putative	NO	860	BOTH	22	58	-8.19137	667	0.610754	11	56	-8.6348	856	0.51059	-8.41308	0.733219	1.36385	0.578711	0.854856	0.0985548	0.212887	NO
PVP01_0914500	GloI	glyoxalase I, putative	NO	361	BOTH	6	13	-8.8188	913	0.466978	8	44	-8.00791	608	0.652547	-8.41336	0.22038	4.53762	0.186452	0.488444	0.00411966	0.0194622	NO
PVP01_0702900	-	prefoldin subunit 4, putative	NO	129	BOTH	3	4	-8.96839	966	0.436002	3	18	-7.87266	550	0.685747	-8.42053	0.186412	5.36447	0.113547	0.342031	0.033046	0.0939402	NO
PVP01_1116100	SF3B5	splicing factor 3B subunit 5, putative	NO	88	BOTH	2	3	-8.8736	936	0.453536	3	11	-7.98266	599	0.657699	-8.42813	0.236121	4.23511	0.224956	0.523216	0.165178	0.304113	NO
PVP01_1117300	ADSS	adenylosuccinate synthetase, putative	NO	437	BOTH	10	29	-8.20751	673	0.607247	11	28	-8.65095	862	0.507155	-8.42923	0.73279	1.36465	0.579335	0.854856	0.239589	0.375789	NO
PVP01_1329700	-	thioredoxin-like protein, putative	NO	661	BOTH	21	46	-8.15999	656	0.617183	7	40	-8.70809	881	0.496279	-8.43404	0.812027	1.23149	0.47484	0.810602	0.059914	0.145448	NO
PVP01_0208700	-	V-type proton ATPase subunit C, putative	NO	383	BOTH	7	12	-8.958	960	0.439509	12	51	-7.91943	567	0.676016	-8.43872	0.177091	5.64682	0.0964097	0.323555	0.000258651	0.00204262	NO
PVP01_0106200	-	importin-7, putative	NO	1249	BOTH	31	77.1578	-8.27912	708	0.586791	27	84	-8.6025	834	0.523183	-8.44081	0.651343	1.53529	0.711056	0.906654	0.20898	0.358496	NO
PVP01_1105900	DIP13	DIP13 homolog, putative	NO	128	BOTH	2	4	-8.96061	961	0.438925	6	17	-7.92204	570	0.674299	-8.44132	0.196768	5.08213	0.13412	0.387983	0.0462271	0.123398	NO
PVP01_1464500	FKBP35	peptidyl-prolyl cis-trans isomerase FKBP35, putative	YES	302	BOTH	8	14	-8.56625	831	0.514904	10	27	-8.31781	729	0.583286	-8.44203	0.379481	2.63518	0.636325	0.870869	0.329033	0.473135	NO
PVP01_0411700	-	conserved Plasmodium protein, unknown function	NO	127	VK247	0	0	N/A	N/A	0	3	10	-8.44482	775	0.556955	-8.44482	0.0643967	15.5287	0.00118867	0.0191942	0.011356	0.0430218	YES
PVP01_0708600	-	exportin-7, putative	NO	1195	BOTH	32	75	-8.26329	704	0.589129	27	78	-8.63241	855	0.511162	-8.44785	0.681464	1.46743	0.659209	0.881668	0.137196	0.26173	NO
PVP01_1265200	-	vacuolar-sorting protein SNF7, putative	NO	231	BOTH	4	12	-8.45239	783	0.542957	4	18	-8.45527	781	0.55352	-8.45383	0.48467	2.06326	0.927547	0.982472	0.827593	0.881275	NO
PVP01_0704900	-	dynein light intermediate chain 2, putative	YES	810	BOTH	13	45	-8.38525	750	0.562244	21	59	-8.52272	813	0.535203	-8.45398	0.543079	1.84135	0.930922	0.982472	0.885961	0.922974	NO
PVP01_0835700	GLP1	1-cys-glutaredoxin-like protein-1, putative	NO	168	BOTH	3	6	-8.82708	916	0.465225	3	19	-8.08274	634	0.637665	-8.45491	0.247927	4.03344	0.255415	0.571939	0.0884899	0.194342	NO
PVP01_1225100	-	AMP deaminase, putative	NO	697	BOTH	20	53	-8.07137	625	0.635301	10	37	-8.83909	943	0.46079	-8.45523	1.00662	0.993421	0.293739	0.626261	0.00422449	0.0197678	NO
PVP01_0109200	SCO1	protein SCO1, putative	YES	322	VK247	0	0	N/A	N/A	0	7	25	-8.4589	785	0.551231	-8.4589	0.0272448	36.7043	4.55456e-06	0.000747707	6.88757e-06	9.83225e-05	YES
PVP01_1251600	-	conserved Plasmodium protein, unknown function	NO	624	BOTH	10	47	-8.08088	631	0.631794	6	33	-8.84286	945	0.459645	-8.46187	1.00004	0.999957	0.29847	0.633606	0.00748806	0.0307964	NO
PVP01_0940600	-	conserved protein, unknown function	NO	198	BOTH	6	13	-8.21819	679	0.603741	5	12	-8.70658	880	0.496852	-8.46239	0.762853	1.31087	0.537158	0.838073	0.372222	0.52377	NO
PVP01_0802500	-	conserved Plasmodium protein, unknown function	YES	948	BOTH	12	99	-7.75411	522	0.6955	12	36	-9.17406	1058	0.394963	-8.46408	1.9145	0.52233	0.0400313	0.192345	3.72053e-11	1.78767e-09	NO
PVP01_1437300	-	conserved Plasmodium protein, unknown function	YES	1047	BOTH	29	62	-8.32143	722	0.578609	24	70	-8.60841	837	0.521465	-8.46492	0.628548	1.59097	0.752889	0.924683	0.343762	0.489668	NO
PVP01_1418300	-	conserved Plasmodium protein, unknown function	NO	209	VK247	0	0	N/A	N/A	0	1	16	-8.47297	791	0.547796	-8.47297	0.0416685	23.999	8.81462e-05	0.00315724	0.000603152	0.00409062	YES
PVP01_0115600	-	GTPase-activating protein, putative	YES	465	BOTH	10	24	-8.45886	789	0.539451	11	35	-8.48991	795	0.545507	-8.47438	0.491919	2.03285	0.945979	0.982472	0.804522	0.86483	NO
PVP01_0705400	-	tubulin-specific chaperone, putative	NO	261	BOTH	4	11	-8.6615	860	0.497954	8	24	-8.28969	718	0.589582	-8.47559	0.340015	2.94105	0.519407	0.838073	0.231127	0.364548	NO
PVP01_0718200	-	TLD domain-containing protein	YES	960	BOTH	21	51	-8.42998	772	0.549386	26	70	-8.52166	812	0.535776	-8.47582	0.518802	1.92752	0.987795	0.996552	0.936342	0.959227	NO
PVP01_0725800	-	fumarate hydratase, putative	NO	710	BOTH	19	54	-8.07116	623	0.63647	8	36	-8.88497	956	0.453349	-8.47806	1.05297	0.949692	0.262618	0.579996	0.0022612	0.0119746	NO
PVP01_1465400	-	conserved Plasmodium protein, unknown function	NO	137	BOTH	3	6	-8.6231	853	0.502046	3	12	-8.33829	736	0.579279	-8.4807	0.381427	2.62174	0.642032	0.874087	0.512113	0.635704	NO
PVP01_1407100	-	conserved Plasmodium protein, unknown function	NO	476	BOTH	6	26	-8.4022	756	0.558738	9	33	-8.57213	826	0.527762	-8.48716	0.562524	1.7777	0.887397	0.971328	0.813372	0.871786	NO
PVP01_1205700	-	nucleoside diphosphate hydrolase, putative	NO	203	BOTH	5	12	-8.32318	724	0.57744	5	13	-8.65148	864	0.50601	-8.48733	0.657766	1.5203	0.699676	0.905031	0.592781	0.71206	NO
PVP01_1146600	PALM	liver merozoite formation protein, putative	NO	308	BOTH	10	21	-8.18045	665	0.611923	4	17	-8.80011	919	0.474528	-8.49028	0.865778	1.15503	0.415258	0.754666	0.145799	0.276176	NO
PVP01_0410000	RON6	rhoptry neck protein 6, putative	YES	994	BOTH	21	64	-8.23773	687	0.599065	22	58	-8.74451	898	0.486548	-8.49112	0.780401	1.28139	0.514004	0.838073	0.0424242	0.116077	NO
PVP01_1435000	-	glycerol-3-phosphate dehydrogenase, putative	NO	367	BOTH	6	21	-8.35572	736	0.570427	6	24	-8.63053	854	0.511734	-8.49312	0.62336	1.60421	0.762733	0.931497	0.59315	0.712069	NO
PVP01_0706000	-	conserved Plasmodium protein, unknown function	NO	168	BOTH	2	5	-9.0094	980	0.42782	2	21	-7.98266	600	0.657127	-8.49603	0.19319	5.17625	0.126837	0.369629	0.0254482	0.0785783	NO
PVP01_1458800	RFC4	replication factor C subunit 4, putative	NO	336	BOTH	7	12	-8.82708	917	0.464641	12	34.9808	-8.16553	663	0.621065	-8.49631	0.255935	3.90725	0.276738	0.603042	0.0273941	0.0834101	NO
PVP01_1302200	HMGB1	high mobility group protein B1, putative	NO	107	VK247	0	0	N/A	N/A	0	4	8	-8.49661	803	0.540927	-8.49661	0.0787071	12.7053	0.00340772	0.0362876	0.0297688	0.0874672	NO
PVP01_0711800	-	conserved Plasmodium protein, unknown function	NO	151	BOTH	5	12	-8.02725	609	0.644652	2	7	-8.97459	990	0.433887	-8.50092	1.15109	0.868741	0.207924	0.523216	0.10125	0.217516	NO
PVP01_1416800	-	exportin-T, putative	NO	1243	BOTH	25	72	-8.34349	731	0.573349	24	79	-8.65906	867	0.504293	-8.50127	0.646382	1.54707	0.719966	0.912664	0.240939	0.377228	NO
PVP01_1244500	-	conserved Plasmodium protein, unknown function	YES	1366	BOTH	23	51.9804	-8.76365	890	0.480421	39	132	-8.24006	696	0.602175	-8.50186	0.282176	3.54389	0.349626	0.698832	0.000171124	0.00147211	NO
PVP01_1431700	-	iron-sulfur subunit of succinate dehydrogenase, putative	NO	340	BOTH	4	9	-9.1266	1018	0.405611	12	47	-7.88202	552	0.684602	-8.50431	0.147576	6.77618	0.0515214	0.219691	8.9879e-05	0.000847185	NO
PVP01_0823400	YOP1	protein YOP1, putative	NO	227	BOTH	6	17	-8.08661	633	0.630625	5	11	-8.93027	973	0.443618	-8.50844	1.06255	0.941136	0.256647	0.571939	0.0774398	0.174651	NO
PVP01_0205300	-	phenylalanine--tRNA ligase alpha subunit, putative	NO	569	BOTH	17	37	-8.22784	682	0.601987	8	31	-8.81311	927	0.469948	-8.52048	0.841182	1.1888	0.441485	0.782157	0.0697274	0.161794	NO
PVP01_0603100	RPN5	26S proteasome regulatory subunit p55, putative	NO	467	BOTH	12	22	-8.55016	822	0.520164	11	35	-8.4942	801	0.542072	-8.52218	0.452566	2.20962	0.843114	0.961745	0.591876	0.71206	NO
PVP01_1323100	PRMT1	protein arginine N-methyltransferase 1, putative	NO	400	BOTH	10	28	-8.15414	653	0.618936	10	20	-8.89895	959	0.451631	-8.52654	0.978217	1.02227	0.314765	0.652293	0.0435717	0.118069	NO
PVP01_1237900	-	conserved Plasmodium protein, unknown function	YES	866	BOTH	20	46	-8.43012	773	0.548802	22	57	-8.62405	849	0.514596	-8.52709	0.574019	1.7421	0.862515	0.969837	0.684824	0.789411	NO
PVP01_1013500	-	single-stranded DNA-binding protein, putative	NO	323	BOTH	4	13	-8.70758	876	0.488603	3	28	-8.34867	742	0.575844	-8.52812	0.341969	2.92424	0.525223	0.838073	0.20243	0.350737	NO
PVP01_1115000	PK5	protein kinase 5	NO	288	BOTH	7	12.1429	-8.6611	859	0.498539	7	23.8077	-8.39617	761	0.564969	-8.52863	0.375284	2.66465	0.62399	0.862394	0.343525	0.489668	NO
PVP01_1121800	-	transportin, putative	NO	1138	BOTH	26	65	-8.35752	738	0.569258	25	69	-8.70614	879	0.497424	-8.53183	0.667886	1.49726	0.682107	0.895834	0.199455	0.346276	NO
PVP01_1460600	SNF7	vacuolar-sorting protein SNF7, putative	NO	228	BOTH	6	9	-8.727	880	0.486265	6	20	-8.33683	735	0.579851	-8.53192	0.337316	2.96458	0.511375	0.838073	0.264753	0.408429	NO
PVP01_1461200	-	N-alpha-acetyltransferase 15, NatA auxiliary subunit, putative	YES	1256	BOTH	25	65	-8.45618	786	0.541204	29	83.9881	-8.60823	836	0.522038	-8.5322	0.550101	1.81785	0.914997	0.981444	0.80704	0.866413	NO
PVP01_0520200	-	lysine decarboxylase-like protein, putative	NO	368	BOTH	6	13	-8.83801	922	0.461718	5	36	-8.22778	688	0.606754	-8.5329	0.26803	3.73093	0.30982	0.648614	0.0341651	0.0964257	NO
PVP01_1129400	-	conserved Plasmodium protein, unknown function	NO	128	BOTH	5	8	-8.26746	705	0.588545	3	7	-8.80934	926	0.470521	-8.5384	0.796909	1.25485	0.49316	0.824724	0.428811	0.578531	NO
PVP01_1314200	-	NAD(P)H-dependent glutamate synthase, putative	YES	3056	BOTH	75	165.941	-8.40811	759	0.556984	53	191	-8.67581	871	0.501431	-8.54196	0.615911	1.62361	0.777079	0.937468	0.170516	0.312829	NO
PVP01_1235300	-	conserved protein, unknown function	NO	446	BOTH	5	21	-8.55067	823	0.519579	6	32	-8.5378	818	0.532341	-8.54424	0.472243	2.11756	0.895397	0.971328	0.70862	0.809734	NO
PVP01_0616100	-	ookinete surface protein Pvs25	NO	219	BOTH	8	18	-7.99358	598	0.651081	3	9	-9.09507	1028	0.412135	-8.54432	1.34589	0.743002	0.13275	0.385151	0.0222003	0.0704262	NO
PVP01_1429100	EMC1	ER membrane protein complex subunit 1, putative	NO	1113	BOTH	27	57	-8.46664	793	0.537113	27	73	-8.62757	852	0.512879	-8.54711	0.555204	1.80114	0.90357	0.976828	0.78138	0.846228	NO
PVP01_0726400	PSD	phosphatidylserine decarboxylase, putative	NO	354	BOTH	5	14	-8.72512	879	0.48685	6	30	-8.37132	755	0.568403	-8.54822	0.342757	2.91752	0.527568	0.838073	0.189649	0.34276	NO
PVP01_0704300	SEC27	coatomer subunit beta, putative	NO	1013	BOTH	18	51	-8.48372	803	0.531268	20	67	-8.6192	842	0.518603	-8.55146	0.54169	1.84607	0.9341	0.982472	0.888966	0.925126	NO
PVP01_0306900	-	conserved Plasmodium protein, unknown function	YES	1158	BOTH	19	42	-8.81166	907	0.470485	22	106	-8.29423	721	0.587865	-8.55294	0.28467	3.51284	0.356748	0.702091	0.000866145	0.00552202	NO
PVP01_1231600	FabZ	beta-hydroxyacyl-ACP dehydratase precursor, putative	NO	241	BOTH	4	8	-8.90023	946	0.447691	4	24	-8.20996	686	0.607899	-8.5551	0.255011	3.9214	0.274253	0.598978	0.0648566	0.153567	NO
PVP01_1404200	-	conserved Plasmodium protein, unknown function	NO	321	BOTH	4	10	-8.96373	963	0.437756	9	34	-8.1483	657	0.624499	-8.55602	0.222629	4.49178	0.19179	0.498452	0.0121777	0.045216	NO
PVP01_0813000	ATG18	autophagy-related protein 18, putative	NO	380	BOTH	5	17	-8.60183	847	0.505552	8	28	-8.51119	805	0.539782	-8.55651	0.439674	2.27441	0.807988	0.949511	0.569742	0.69541	NO
PVP01_0833700	-	conserved Plasmodium protein, unknown function	NO	305	BOTH	5	17	-8.38197	748	0.563413	4	18	-8.73316	892	0.489983	-8.55757	0.671082	1.49013	0.676649	0.891376	0.494758	0.618314	NO
PVP01_0933600	AQP	aquaglyceroporin, putative	NO	258	BOTH	2	9	-8.85061	926	0.45938	3	24	-8.27813	713	0.592444	-8.56437	0.283346	3.52926	0.352963	0.698832	0.105173	0.223747	NO
PVP01_0718100	-	pyridoxal 5'-phosphate dependent enzyme class III, putative	NO	242	BOTH	10	21	-7.93929	587	0.65751	4	9	-9.19493	1075	0.385232	-8.56711	1.5584	0.641684	0.0832401	0.309987	0.00607202	0.0266412	NO
PVP01_1003900	-	conserved Plasmodium protein, unknown function	NO	108	VK210	2	5	-8.56757	833	0.513735	0	0	N/A	N/A	0	-8.56757	4.25018	0.235284	0.000972709	0.016867	0.0307545	0.0885766	NO
PVP01_0812400	QCR7	cytochrome b-c1 complex subunit 7, putative	NO	193	BOTH	3	7	-8.81166	908	0.469901	5	17	-8.3327	733	0.580996	-8.57218	0.314828	3.17633	0.444633	0.783476	0.241273	0.377228	NO
PVP01_0925100	pdhA	pyruvate dehydrogenase E1 component subunit alpha, putative	NO	582	BOTH	9	27	-8.56551	830	0.515488	12	40	-8.58081	830	0.525472	-8.57316	0.483761	2.06714	0.925218	0.982472	0.743701	0.832401	NO
PVP01_0811800	RAD23	DNA repair protein RAD23, putative	NO	406	BOTH	7	21	-8.45671	787	0.54062	9	25	-8.6907	875	0.499714	-8.5737	0.599385	1.66838	0.809809	0.950163	0.67918	0.786126	NO
PVP01_0937300	SRP72	signal recognition particle subunit SRP72, putative	NO	856	BOTH	17	49	-8.35533	735	0.571011	16	47	-8.80534	923	0.472238	-8.58033	0.737879	1.35524	0.571966	0.849113	0.121764	0.239342	NO
PVP01_1329200	-	conserved Plasmodium protein, unknown function	NO	489	BOTH	11	44	-7.90305	572	0.666277	4	17	-9.26237	1093	0.374928	-8.58271	1.77091	0.564682	0.0533927	0.221934	2.13546e-05	0.000248926	NO
PVP01_0110000	-	lysophospholipase, putative	YES	734	BOTH	13	33	-8.59688	846	0.506137	21	51	-8.5699	825	0.528334	-8.58339	0.463161	2.15908	0.871472	0.971328	0.582641	0.705593	NO
PVP01_1341600	NOP1	rRNA 2'-O-methyltransferase fibrillarin, putative	NO	341	BOTH	8	18	-8.43639	775	0.547633	5	20	-8.73937	894	0.488838	-8.58788	0.640901	1.5603	0.729936	0.916237	0.565611	0.692083	NO
PVP01_1242900	-	EF-hand calcium-binding domain-containing protein, putative	NO	1027	BOTH	16	47	-8.57913	840	0.509643	22	69	-8.60351	835	0.52261	-8.59132	0.485735	2.05873	0.93027	0.982472	0.683799	0.789411	NO
PVP01_0522000	CBP20	nuclear cap-binding protein subunit 2, putative	NO	236	BOTH	7	17	-8.12549	643	0.624781	3	10	-9.06447	1018	0.417859	-8.59498	1.15914	0.862708	0.204023	0.516613	0.05211	0.132975	NO
PVP01_0727400	GK	guanylate kinase, putative	YES	196	BOTH	5	13	-8.20804	674	0.606663	3	9	-8.98411	992	0.432742	-8.59608	0.991709	1.00836	0.304582	0.639006	0.153173	0.28793	NO
PVP01_1215400	-	conserved Plasmodium protein, unknown function	NO	154	BOTH	1	3	-9.43322	1094	0.361192	2	24	-7.76212	509	0.709216	-8.59767	0.113338	8.82315	0.0183168	0.124858	0.00138274	0.00796493	NO
PVP01_1441900	VIT	vacuolar iron transporter, putative	NO	273	BOTH	7	25	-7.88547	564	0.670953	3	9	-9.31547	1108	0.366342	-8.60047	1.84175	0.542963	0.0462666	0.200319	0.000956406	0.00598133	NO
PVP01_0936800	-	3-oxo-5-alpha-steroid 4-dehydrogenase, putative	NO	296	BOTH	7	22	-8.09419	636	0.628872	4	12	-9.10867	1037	0.406983	-8.60143	1.25326	0.79792	0.163912	0.445388	0.0179607	0.0603419	NO
PVP01_0405800	-	40S ribosomal protein S30, putative	NO	58	BOTH	1	2	-8.86217	932	0.455874	3	5	-8.35422	745	0.574127	-8.6082	0.354182	2.82341	0.561551	0.838073	0.590971	0.71206	NO
PVP01_1243600	RFC3	replication factor C subunit 3, putative	NO	344	BOTH	6	10	-9.03293	988	0.423144	7	34.9808	-8.18906	676	0.613623	-8.611	0.21656	4.61765	0.177516	0.470037	0.00917724	0.0360514	NO
PVP01_0106600	RPL37	60S ribosomal protein L37, putative	NO	92	BOTH	2	5	-8.40723	758	0.557569	1	5	-8.81557	929	0.468804	-8.6114	0.708364	1.4117	0.616064	0.857434	0.634166	0.746746	NO
PVP01_1127600	SRP68	signal recognition particle subunit SRP68, putative	NO	724	BOTH	21	48	-8.20847	675	0.606078	7	32	-9.02228	1004	0.425873	-8.61537	1.05181	0.950739	0.263351	0.580966	0.00399667	0.0192876	NO
PVP01_0932300	-	conserved Plasmodium protein, unknown function	NO	258	BOTH	3	13	-8.48289	802	0.531853	2	15	-8.74813	901	0.484831	-8.61551	0.619818	1.61338	0.769522	0.931751	0.680093	0.786719	NO
PVP01_1123800	-	conserved Plasmodium protein, unknown function	NO	93	BOTH	2	5	-8.41804	763	0.554646	1	5	-8.82638	936	0.464797	-8.62221	0.708364	1.4117	0.616064	0.857434	0.634166	0.746746	NO
PVP01_1025700	TPT	triose phosphate transporter, putative	NO	344	BOTH	6	20	-8.33979	730	0.573933	5	17	-8.91065	963	0.449342	-8.62522	0.826425	1.21003	0.458051	0.796434	0.192576	0.342936	NO
PVP01_0111000	RPL34	60S ribosomal protein L34, putative	NO	150	BOTH	3	8	-8.42607	769	0.55114	4	8	-8.83441	939	0.46308	-8.63024	0.708364	1.4117	0.616064	0.857434	0.560013	0.687269	NO
PVP01_1123200	-	3-oxoacyl-[acyl-carrier-protein] synthase i/ii, putative	NO	474	BOTH	5	13	-9.09113	1005	0.413209	10	49	-8.17261	664	0.620492	-8.63187	0.198342	5.0418	0.137382	0.396185	0.000960501	0.00598793	NO
PVP01_1419200	-	conserved Plasmodium protein, unknown function	NO	1522	BOTH	20	50	-8.91063	949	0.445938	39	131	-8.3558	747	0.572982	-8.63322	0.273686	3.65382	0.325607	0.667478	9.72447e-05	0.000903642	NO
PVP01_0214400	-	alpha/beta hydrolase, putative	YES	591	BOTH	12	29	-8.5094	808	0.528346	9	34	-8.75868	907	0.481397	-8.63404	0.607169	1.64699	0.794236	0.943125	0.596362	0.715081	NO
PVP01_0813400	-	conserved Plasmodium protein, unknown function	NO	639	BOTH	13	32	-8.48904	804	0.530684	7	36	-8.77961	912	0.478535	-8.63433	0.631784	1.58282	0.746811	0.920662	0.481266	0.611297	NO
PVP01_0204200	AKLP1	adenylate kinase-like protein 1, putative	NO	193	BOTH	2	7	-8.81166	909	0.469316	3	15	-8.45786	782	0.552948	-8.63476	0.354182	2.82341	0.561551	0.838073	0.380151	0.53038	NO
PVP01_0911300	VPS35	vacuolar protein sorting-associated protein 35, putative	YES	1055	BOTH	25	49	-8.56435	829	0.516072	26	64	-8.70563	878	0.497997	-8.63499	0.544895	1.83521	0.92678	0.982472	0.868194	0.91267	NO
PVP01_0829500	TRAPPC4	trafficking protein particle complex subunit 4, putative	NO	146	BOTH	2	3	-9.37987	1081	0.36879	5	20	-7.89109	556	0.682313	-8.63548	0.134926	7.41144	0.0368888	0.179879	0.00668243	0.0288061	NO
PVP01_1428800	CARM1	histone-arginine methyltransferase CARM1, putative	YES	827	BOTH	14	32	-8.74694	886	0.482759	25	60	-8.52668	815	0.534058	-8.63681	0.383213	2.60951	0.647265	0.878177	0.161172	0.299254	NO
PVP01_0814100	FS	GDP-L-fucose synthase, putative	NO	343	BOTH	6	11	-8.93471	954	0.443016	9	30	-8.33975	738	0.578134	-8.63723	0.274205	3.6469	0.327066	0.669771	0.0595467	0.145448	NO
PVP01_0505300	-	conserved protein, unknown function	NO	216	VK247	0	0	N/A	N/A	0	5	14	-8.63944	857	0.510017	-8.63944	0.0472243	21.1756	0.000194756	0.00548098	0.00161374	0.00916158	YES
PVP01_0410800	SEC31	protein transport protein SEC31, putative	YES	1432	BOTH	14	33	-9.2652	1050	0.386908	28	172	-8.02255	614	0.649113	-8.64387	0.139216	7.18308	0.041536	0.193265	1.79119e-14	1.76432e-12	NO
PVP01_0948400	MAEBL	membrane associated erythrocyte binding-like protein, putative	YES	1746	BOTH	33	90	-8.46015	790	0.538866	27	93	-8.8357	942	0.461362	-8.64793	0.685757	1.45824	0.652129	0.880466	0.0962133	0.208515	NO
PVP01_1425200	-	importin beta, putative	NO	878	BOTH	25	64	-8.11364	641	0.62595	10	33	-9.18436	1065	0.390956	-8.649	1.35423	0.73843	0.130284	0.379114	2.12602e-05	0.000248926	NO
PVP01_1110000	-	conserved Plasmodium protein, unknown function	NO	199	BOTH	3	9	-8.59096	845	0.506721	3	12	-8.71162	883	0.495135	-8.65129	0.544895	1.83521	0.92678	0.982472	0.940838	0.961334	NO
PVP01_0407000	RFC2	replication factor C subunit 2, putative	NO	330	BOTH	5	8	-9.21453	1038	0.393922	13	37.0385	-8.09036	639	0.634803	-8.65244	0.167601	5.96656	0.0803791	0.304916	0.00120309	0.00713882	NO
PVP01_1102500	-	conserved Plasmodium protein, unknown function	YES	1121	BOTH	23	43	-8.75565	889	0.481005	25	79	-8.55575	823	0.529479	-8.6557	0.3896	2.56673	0.665913	0.887272	0.126608	0.244527	NO
PVP01_0305100	-	lysine decarboxylase, putative	NO	2090	BOTH	23	52	-9.18855	1031	0.398013	48	227	-8.12319	650	0.628506	-8.65587	0.164664	6.07299	0.0757183	0.291908	1.10142e-15	1.14199e-13	NO
PVP01_1103600	-	conserved Plasmodium protein, unknown function	NO	308	BOTH	6	16	-8.45239	784	0.542373	4	16	-8.86073	951	0.456211	-8.65656	0.708364	1.4117	0.616064	0.857434	0.423125	0.578531	NO
PVP01_0831600	PRPF19	pre-mRNA-processing factor 19, putative	NO	498	BOTH	9	23	-8.56998	836	0.511981	9	29	-8.74652	900	0.485404	-8.65825	0.566691	1.76463	0.878305	0.971328	0.804698	0.86483	NO
PVP01_1003700	PPT	phosphoenolpyruvate/phosphate translocator, putative	YES	540	BOTH	7	16	-9.01386	982	0.426651	9	49	-8.30297	724	0.586148	-8.65841	0.240844	4.15207	0.23699	0.546687	0.00549049	0.0245824	NO
PVP01_1314100	EMC4	ER membrane protein complex subunit 4, putative	NO	191	BOTH	4	7	-8.80124	903	0.472823	3	14	-8.51644	810	0.53692	-8.65884	0.377794	2.64694	0.631372	0.868577	0.469501	0.608898	NO
PVP01_1410500	GAR1	H/ACA ribonucleoprotein complex subunit 1, putative	NO	197	BOTH	3	8	-8.69864	870	0.49211	2	13	-8.62147	844	0.517459	-8.66006	0.455377	2.19598	0.850683	0.964837	0.748041	0.832401	NO
PVP01_1225400	MyoC	myosin C, putative	YES	1992	BOTH	34	69	-8.85766	930	0.457043	48	152	-8.47623	792	0.547224	-8.66695	0.324088	3.08558	0.472052	0.807241	0.00116401	0.00696988	NO
PVP01_1257800	-	conserved Plasmodium protein, unknown function	NO	80	VK247	0	0	N/A	N/A	0	2	5	-8.67581	872	0.502003	-8.67581	0.118061	8.47022	0.0217085	0.132402	0.123437	0.239342	NO
PVP01_0529100	Pv34	apical merozoite protein	NO	362	BOTH	4	20	-8.39079	752	0.561075	4	17	-8.96165	982	0.438466	-8.67622	0.826425	1.21003	0.458051	0.796434	0.192576	0.342936	NO
PVP01_1450500	-	cytochrome b5, putative	NO	160	BOTH	2	6	-8.77829	897	0.47633	3	11	-8.5805	829	0.526045	-8.67939	0.413212	2.42006	0.73392	0.916237	0.628791	0.744422	NO
PVP01_1317600	ISC3	inner membrane complex suture component, putative	NO	773	BOTH	11	53	-8.17486	661	0.614261	8	29	-9.1862	1067	0.389811	-8.68053	1.27506	0.78428	0.155914	0.431391	0.00023113	0.00186609	NO
PVP01_1455000	-	conserved Plasmodium protein, unknown function	NO	383	BOTH	6	17	-8.6097	851	0.503214	5	22	-8.76021	908	0.480824	-8.68496	0.554372	1.80384	0.905426	0.976828	0.880593	0.91884	NO
PVP01_1339800	-	conserved Plasmodium protein, unknown function	NO	219	VK210	2	9	-8.68672	868	0.492694	0	0	N/A	N/A	0	-8.68672	7.08364	0.14117	4.20926e-05	0.00203094	0.00207001	0.0111418	YES
PVP01_0114300	-	C-mannosyltransferase, putative	NO	1050	BOTH	11	50	-8.5394	818	0.522501	10	56	-8.83441	940	0.462507	-8.68691	0.633799	1.57779	0.743049	0.92038	0.37337	0.524261	NO
PVP01_1448900	SEC13	protein transport protein SEC13, putative	NO	763	BOTH	13	46	-8.30349	716	0.582116	7	32	-9.07474	1023	0.414997	-8.68912	1.00888	0.991196	0.292132	0.624865	0.00743335	0.0306576	NO
PVP01_0914900	ROM1	rhomboid protease ROM1, putative	NO	276	BOTH	4	12	-8.63037	855	0.500877	3	16	-8.75103	903	0.483686	-8.6907	0.54169	1.84607	0.9341	0.982472	0.944348	0.962827	NO
PVP01_0708500	SET4	SET domain protein, putative	NO	1074	BOTH	29	60	-8.37968	746	0.564582	19	48	-9.01116	1001	0.42759	-8.69542	0.881841	1.13399	0.399021	0.744386	0.0124129	0.0458788	NO
PVP01_0306500	PTH2	peptidyl-tRNA hydrolase 2, putative	NO	192	BOTH	2	4	-9.36608	1077	0.371128	3	23	-8.02522	616	0.647968	-8.69565	0.147576	6.77618	0.0515214	0.219691	0.0056174	0.0249803	NO
PVP01_1138500	-	conserved Plasmodium protein, unknown function	NO	85	BOTH	1	2	-9.24438	1043	0.390999	1	9	-8.14865	658	0.623927	-8.69651	0.212509	4.70568	0.168229	0.452109	0.16268	0.300597	NO
PVP01_1117600	-	inositol-polyphosphate 5-phosphatase, putative	NO	820	BOTH	17	38	-8.56659	832	0.514319	9	44	-8.82833	937	0.464224	-8.69746	0.613915	1.62889	0.780965	0.939803	0.51622	0.639996	NO
PVP01_0826200	P23	co-chaperone p23, putative	NO	311	BOTH	6	10	-8.93208	953	0.4436	5	24	-8.46496	789	0.548941	-8.69852	0.31168	3.20842	0.435343	0.776131	0.160197	0.297976	NO
PVP01_1258400	VTI1	SNARE protein, putative	NO	223	VK210	4	9	-8.70482	874	0.489772	0	0	N/A	N/A	0	-8.70482	7.08364	0.14117	4.20926e-05	0.00203094	0.00207001	0.0111418	YES
PVP01_1432300	-	integral membrane protein GPR180, putative	NO	659	BOTH	12	39	-8.32204	723	0.578025	9	27	-9.09811	1030	0.41099	-8.71007	1.01195	0.988193	0.289968	0.621585	0.0131724	0.047966	NO
PVP01_1426500	GMD	GDP-mannose 4,6-dehydratase, putative	NO	357	BOTH	5	11	-8.97472	968	0.434833	6	28	-8.44875	777	0.55581	-8.71173	0.293116	3.41162	0.381064	0.723213	0.09616	0.208515	NO
PVP01_1226100	-	conserved Plasmodium protein, unknown function	NO	373	BOTH	3	14	-8.7774	896	0.476914	5	24	-8.64674	859	0.508872	-8.71207	0.425018	2.35284	0.767274	0.931497	0.534408	0.658574	NO
PVP01_1424100	PNPase	4-nitrophenylphosphatase, putative	NO	314	BOTH	6	14	-8.60521	849	0.504383	7	17	-8.8194	932	0.467086	-8.71231	0.590303	1.69404	0.828333	0.955559	0.762524	0.836865	NO
PVP01_0926300	-	conserved Plasmodium protein, unknown function	NO	83	VK247	0	0	N/A	N/A	0	3	5	-8.71262	884	0.494562	-8.71262	0.118061	8.47022	0.0217085	0.132402	0.123437	0.239342	NO
PVP01_1107200	RPB5	DNA-directed RNA polymerases I, II, and III subunit RPABC1, putative	NO	205	BOTH	9	25.3235	-7.58615	457	0.733489	2	4	-9.83994	1277	0.269605	-8.71304	3.72933	0.268145	0.00197323	0.0275067	1.20855e-05	0.000149739	YES
PVP01_0509700	DRE2	Fe-S cluster assembly protein DRE2, putative	NO	242	BOTH	3	7	-9.0379	989	0.42256	4	20	-8.39643	762	0.564396	-8.71716	0.269853	3.70572	0.314889	0.652293	0.113558	0.234476	NO
PVP01_1256900	SRP54	signal recognition particle subunit SRP54, putative	NO	500	BOTH	9	18	-8.81911	914	0.466394	12	33	-8.62132	843	0.518031	-8.72022	0.39585	2.52621	0.684067	0.897189	0.343556	0.489668	NO
PVP01_0711200	GCD10	tRNA (adenine(58)-N(1))-methyltransferase non- catalytic subunit TRM6, putative	YES	522	BOTH	12	28	-8.42034	765	0.553477	9	23	-9.02539	1005	0.425301	-8.72287	0.85594	1.16831	0.425546	0.766294	0.101797	0.217952	NO
PVP01_0803100	ARD1	N-terminal acetyltransferase A complex catalytic subunit ARD1, putative	NO	152	BOTH	2	6	-8.727	881	0.485681	2	9	-8.72988	890	0.491128	-8.72844	0.495855	2.01672	0.955885	0.982472	0.907995	0.940068	NO
PVP01_1142300	-	conserved Plasmodium protein, unknown function	YES	1899	BOTH	21	52	-9.09272	1006	0.412624	47	162	-8.36471	751	0.570693	-8.72871	0.230327	4.34166	0.210483	0.523216	1.59856e-07	3.79417e-06	NO
PVP01_1120300	-	DnaJ protein, putative	NO	380	BOTH	6	12	-8.95014	957	0.441262	9	28	-8.51119	806	0.53921	-8.73066	0.317542	3.14919	0.452656	0.795479	0.142722	0.27087	NO
PVP01_1112600	DIS3	exosome complex exonuclease RRP44, putative	YES	1000	BOTH	22	40	-8.71375	877	0.488019	22	58	-8.75053	902	0.484259	-8.73214	0.492253	2.03148	0.946821	0.982472	0.753689	0.832401	NO
PVP01_1223900	-	elongation factor Tu, mitochondrial precursor, putative	NO	456	BOTH	7	9.09	-9.41019	1085	0.366452	12	53	-8.05542	627	0.641671	-8.73281	0.132359	7.5552	0.0342615	0.168738	1.13437e-05	0.000141532	NO
PVP01_0118000	1-CysPrx	1-cys peroxiredoxin	NO	220	BOTH	4	14	-8.24945	695	0.594389	3	8	-9.21741	1080	0.38237	-8.73343	1.18061	0.847022	0.194007	0.499149	0.0709194	0.164173	NO
PVP01_1444300	HAD3	haloacid dehalogenase-like hydrolase, putative	NO	336	BOTH	8	10	-9.0094	981	0.427236	5	26	-8.46223	787	0.550086	-8.73582	0.288593	3.46509	0.368006	0.71536	0.100684	0.217248	NO
PVP01_1106800	-	conserved Plasmodium protein, unknown function	NO	51	VK247	0	0	N/A	N/A	0	1	3	-8.73643	893	0.48941	-8.73643	0.177091	5.64682	0.0964097	0.323555	0.310913	0.453702	NO
PVP01_0823800	-	inorganic pyrophosphatase, putative	YES	374	BOTH	4	8	-9.33969	1069	0.375804	8	40	-8.1386	653	0.626789	-8.73914	0.155495	6.4311	0.0621082	0.251756	0.000438031	0.00314935	NO
PVP01_0413600	KASIII	oxoacyl-ACP synthase, putative	NO	377	BOTH	5	13	-8.86217	933	0.455289	7	25	-8.61659	839	0.520321	-8.73938	0.381427	2.62174	0.642032	0.874087	0.35388	0.502265	NO
PVP01_0924000	-	translation elongation factor EF-1, subunit alpha, putative	NO	547	BOTH	9	26.1722	-8.53463	816	0.52367	7	26	-8.94957	980	0.439611	-8.7421	0.712881	1.40276	0.609099	0.857434	0.301693	0.453702	NO
PVP01_1247500	-	conserved Plasmodium protein, unknown function	NO	351	BOTH	5	10	-9.05308	995	0.419053	7	28	-8.4318	771	0.559244	-8.74244	0.26869	3.72176	0.311653	0.649689	0.0615496	0.147689	NO
PVP01_0531200	EIF4A3	eukaryotic initiation factor 4A-III, putative	NO	388	BOTH	10	11.0685	-9.05178	994	0.419638	10	30.1051	-8.45953	786	0.550658	-8.75566	0.274839	3.63849	0.328848	0.672302	0.0598717	0.145448	NO
PVP01_1110300	-	cytochrome c oxidase subunit 2, putative	NO	222	BOTH	2	9	-8.70033	871	0.491525	3	12	-8.82099	934	0.465942	-8.76066	0.544895	1.83521	0.92678	0.982472	0.940838	0.961334	NO
PVP01_0519400	aLipDH	dihydrolipoyl dehydrogenase, apicoplast, putative	NO	674	BOTH	11	31	-8.57412	837	0.511397	11	32	-8.95071	981	0.439038	-8.76242	0.686898	1.45582	0.650258	0.880413	0.321066	0.46348	NO
PVP01_1232700	-	conserved Plasmodium protein, unknown function	NO	334	BOTH	4	9	-9.10879	1010	0.410286	8	27	-8.41852	769	0.560389	-8.76366	0.252987	3.95277	0.268831	0.589752	0.0486768	0.126342	NO
PVP01_1240400	AP2-SP	AP2 domain transcription factor AP2-SP, putative	NO	1253	BOTH	17	49	-8.73635	884	0.483928	17	69	-8.80241	921	0.473383	-8.76938	0.505974	1.97639	0.981026	0.992855	0.837363	0.890235	NO
PVP01_0609300	-	conserved Plasmodium protein, unknown function	YES	1383	BOTH	21	42	-8.98922	970	0.433665	30	98	-8.55026	822	0.530052	-8.76974	0.307673	3.2502	0.423549	0.764795	0.00431238	0.0199422	NO
PVP01_0302700	-	ubiquitin specific protease, putative	NO	383	BOTH	5	15	-8.73486	883	0.484512	4	21	-8.80673	924	0.471666	-8.7708	0.515174	1.94109	0.996535	0.998562	0.948698	0.962827	NO
PVP01_0708100	-	conserved Plasmodium protein, unknown function	NO	560	BOTH	11	29	-8.45552	785	0.541788	8	23	-9.09566	1029	0.411563	-8.77559	0.885455	1.12936	0.395461	0.740851	0.0774849	0.174651	NO
PVP01_0935600	-	coatomer subunit delta, putative	NO	518	BOTH	10	27	-8.44901	782	0.543542	9	21	-9.10867	1038	0.406411	-8.77884	0.901554	1.1092	0.380008	0.722602	0.0789351	0.177163	NO
PVP01_0405400	RFC1	replication factor C subunit 1, putative	YES	945	BOTH	19	39	-8.6825	867	0.493863	20	48	-8.8832	954	0.454493	-8.78285	0.578256	1.72934	0.8535	0.966371	0.684821	0.789411	NO
PVP01_1260600	pdhB	pyruvate dehydrogenase E1 component subunit beta, putative	NO	406	BOTH	9	15	-8.79318	901	0.473992	6	23	-8.77408	911	0.479107	-8.78363	0.472243	2.11756	0.895397	0.971328	0.749953	0.832401	NO
PVP01_1106500	GCVT	glycine cleavage system T protein, putative	NO	400	BOTH	6	9	-9.28912	1056	0.383402	10	37	-8.28377	714	0.591872	-8.78644	0.186412	5.36447	0.113547	0.342031	0.00257462	0.0135253	NO
PVP01_0830900	-	N2227-like protein, putative	YES	764	BOTH	14	39	-8.46988	795	0.535944	13	31	-9.1078	1036	0.407556	-8.78884	0.885455	1.12936	0.395461	0.740851	0.0414911	0.113682	NO
PVP01_1468400	-	thymidylate kinase, putative	NO	219	BOTH	5	9	-8.68672	869	0.493279	5	11	-8.8944	957	0.452776	-8.79056	0.590303	1.69404	0.828333	0.955559	0.805126	0.86483	NO
PVP01_0118400	-	mannose-6-phosphate isomerase, putative	YES	858	BOTH	12	32	-8.78374	899	0.475161	14	47	-8.80768	925	0.471093	-8.79571	0.487	2.05339	0.933498	0.982472	0.743889	0.832401	NO
PVP01_0510500	-	DnaJ protein, putative	NO	691	BOTH	13	39	-8.36945	744	0.565751	7	25	-9.22248	1081	0.381797	-8.79597	1.08979	0.917607	0.240446	0.551431	0.00672695	0.0288717	NO
PVP01_0904900	SYN13	syntaxin, Qa-SNARE family, putative	NO	362	VK247	0	0	N/A	N/A	0	3	20	-8.79913	918	0.4751	-8.79913	0.0337316	29.6458	2.12872e-05	0.00154168	8.3246e-05	0.000788436	YES
PVP01_1251400	-	AP-1 complex subunit gamma, putative	NO	1038	BOTH	17	37	-8.82901	919	0.463472	19	59	-8.77073	910	0.479679	-8.79987	0.44863	2.22901	0.832462	0.956033	0.465237	0.6053	NO
PVP01_1462900	-	conserved Plasmodium protein, unknown function	NO	309	VK247	0	0	N/A	N/A	0	4	17	-8.80335	922	0.472811	-8.80335	0.0393535	25.4107	6.06363e-05	0.00265452	0.000368134	0.00275751	YES
PVP01_1325400	-	calcium-dependent protein kinase, putative	NO	284	BOTH	3	6	-9.35209	1073	0.373466	9	27	-8.25636	704	0.597596	-8.80422	0.177091	5.64682	0.0964097	0.323555	0.00734104	0.030446	NO
PVP01_1206800	-	conserved Plasmodium protein, unknown function	YES	1215	BOTH	23	44	-8.81319	911	0.468147	25	67	-8.80103	920	0.473955	-8.80711	0.46877	2.13324	0.886292	0.971328	0.567653	0.69329	NO
PVP01_1339700	DDI1	DNA damage-inducible protein 1, putative	NO	396	BOTH	5	12	-8.99138	971	0.43308	5	26	-8.62654	850	0.514024	-8.80896	0.341064	2.932	0.52253	0.838073	0.216222	0.360468	NO
PVP01_0920600	-	conserved Plasmodium protein, unknown function	YES	846	BOTH	15	29	-8.8681	935	0.45412	16	49	-8.75192	904	0.483114	-8.81001	0.425018	2.35284	0.767274	0.931497	0.379597	0.530359	NO
PVP01_1223700	-	RNA-binding protein, putative	NO	662	BOTH	9	31	-8.55615	825	0.51841	7	28	-9.06628	1019	0.417287	-8.81122	0.781643	1.27936	0.512405	0.838073	0.152983	0.287848	NO
PVP01_1302500	SRP14	signal recognition particle subunit SRP14, putative	NO	103	BOTH	1	3	-9.03099	987	0.423729	2	7	-8.59204	832	0.524327	-8.81152	0.354182	2.82341	0.561551	0.838073	0.534883	0.658574	NO
PVP01_1332800	SEY1	protein SEY1, putative	NO	889	BOTH	15	30	-8.88378	941	0.450614	19	52	-8.74207	897	0.487121	-8.81292	0.414326	2.41356	0.737087	0.918445	0.314705	0.456865	NO
PVP01_0718900	-	ADP-ribosylation factor, putative	NO	191	BOTH	4	12	-8.26224	703	0.589714	2	6	-9.36373	1117	0.361191	-8.81299	1.31553	0.760148	0.142177	0.405925	0.0634321	0.151102	NO
PVP01_0822300	-	26S proteasome non-ATPase regulatory subunit 9, putative	NO	239	VK247	0	0	N/A	N/A	0	4	13	-8.81473	928	0.469376	-8.81473	0.0505974	19.7639	0.000296856	0.00731007	0.0026346	0.0136225	YES
PVP01_1131900	-	conserved Plasmodium protein, unknown function	YES	455	BOTH	24	58	-7.55473	448	0.738749	5	7	-10.0776	1336	0.235833	-8.81617	5.22418	0.191417	0.000294163	0.00731007	1.3506e-12	1.03444e-10	YES
PVP01_1126400	NAB2	nuclear polyadenylated RNA-binding protein NAB2, putative	NO	850	BOTH	9	30	-8.83892	923	0.461134	13	47	-8.79831	917	0.475673	-8.81861	0.457485	2.18586	0.856339	0.967576	0.564183	0.690765	NO
PVP01_1211100	K13	kelch protein K13, putative	NO	712	BOTH	12	34	-8.53659	817	0.523086	6	29	-9.104	1031	0.410418	-8.8203	0.826425	1.21003	0.458051	0.796434	0.0925376	0.201881	NO
PVP01_0108200	-	cytoskeleton associated protein, putative	YES	786	BOTH	19	40	-8.47295	797	0.534775	15	30	-9.16898	1057	0.395535	-8.82097	0.936868	1.06739	0.348317	0.698832	0.0240489	0.0753202	NO
PVP01_0702800	SPC3	signal peptidase complex subunit 3, putative	NO	185	BOTH	3	6	-8.92347	951	0.444769	2	11	-8.72568	889	0.4917	-8.82458	0.413212	2.42006	0.73392	0.916237	0.628791	0.744422	NO
PVP01_1411600	RAB5b	ras-related protein Rab-5B, putative	NO	205	BOTH	5	7.44366	-8.81052	906	0.47107	2	10.8642	-8.84076	944	0.460218	-8.82564	0.504137	1.98359	0.976498	0.992855	0.926709	0.950347	NO
PVP01_1009200	TOM22	mitochondrial import receptor subunit TOM22, putative	NO	140	VK210	1	5	-8.82708	918	0.464056	0	0	N/A	N/A	0	-8.82708	4.25018	0.235284	0.000972709	0.016867	0.0307545	0.0885766	NO
PVP01_0114000	-	DnaJ protein, putative	YES	856	BOTH	12	31	-8.81316	910	0.468732	18	45	-8.84883	947	0.4585	-8.83099	0.492775	2.02932	0.948139	0.982472	0.784989	0.847357	NO
PVP01_1103800	ABCE1	ABC transporter E family member 1, putative	NO	619	BOTH	17	29	-8.55569	824	0.518995	5	25	-9.11245	1041	0.404694	-8.83407	0.817343	1.22348	0.468567	0.805477	0.127675	0.246105	NO
PVP01_1223300	SP21	signal peptidase 21 kDa subunit, putative	NO	184	BOTH	4	7.11475	-8.74764	887	0.482174	3	9	-8.92093	967	0.447052	-8.83429	0.57482	1.73968	0.860804	0.969442	0.863954	0.909432	NO
PVP01_0616800	I3	protein phosphatase inhibitor 3, putative	NO	113	VK210	3	4	-8.83597	921	0.462303	0	0	N/A	N/A	0	-8.83597	3.54182	0.282341	0.00258077	0.0307248	0.0600988	0.145448	NO
PVP01_1415000	-	conserved Plasmodium protein, unknown function	NO	738	BOTH	15	41	-8.38525	751	0.56166	5	25	-9.28829	1099	0.371494	-8.83677	1.14428	0.873912	0.211288	0.523216	0.00341553	0.0168215	NO
PVP01_1448600	ClpQ	ATP-dependent protease subunit ClpQ, putative	NO	207	BOTH	2	8	-8.74815	888	0.48159	2	10	-8.93335	974	0.443045	-8.84075	0.57957	1.72542	0.850722	0.964837	0.84373	0.895071	NO
PVP01_0316100	-	ferrodoxin reductase-like protein	NO	689	BOTH	15	34	-8.50376	807	0.52893	9	26	-9.18036	1062	0.392673	-8.84206	0.918249	1.08903	0.364659	0.712676	0.0431655	0.11713	NO
PVP01_1222200	-	SAM-dependent RNA methyltransferase, putative	NO	228	VK210	3	8	-8.84478	924	0.460549	0	0	N/A	N/A	0	-8.84478	6.37528	0.156856	8.45163e-05	0.00315724	0.00407292	0.0192876	YES
PVP01_0701800	DDX60	ATP-dependent RNA helicase DDX60, putative	YES	2446	BOTH	32	70	-9.04859	990	0.421975	45	157	-8.64918	860	0.5083	-8.84889	0.318315	3.14154	0.454943	0.796434	0.000657099	0.00434391	NO
PVP01_0511500	-	U5 snrnp-specific protein, putative	NO	324	BOTH	4	8	-9.19618	1034	0.396259	3	24	-8.50591	804	0.540355	-8.85104	0.255011	3.9214	0.274253	0.598978	0.0648566	0.153567	NO
PVP01_1241800	-	conserved Plasmodium protein, unknown function	NO	275	BOTH	2	6	-9.31989	1065	0.378141	3	23	-8.3845	758	0.566686	-8.85219	0.206606	4.84013	0.155058	0.431391	0.026803	0.0820923	NO
PVP01_1032700	-	conserved Plasmodium protein, unknown function	YES	318	BOTH	3	8	-9.17749	1027	0.400351	9	23	-8.52978	816	0.533486	-8.85363	0.265636	3.76454	0.303198	0.638141	0.0845862	0.187441	NO
PVP01_1119600	-	sec14-like cytosolic factor or phosphatidylinositol/phosphatidylcholine transfer protein, putative	NO	313	BOTH	8	16	-8.46849	794	0.536528	7	11	-9.25153	1089	0.377218	-8.86001	1.00352	0.996497	0.295963	0.628961	0.109872	0.231249	NO
PVP01_1246800	FCP	FYVE and coiled-coil domain-containing protein, putative	NO	307	BOTH	3	4	-9.83543	1228	0.282876	6	42	-7.8924	558	0.681168	-8.86391	0.0823679	12.1407	0.00427154	0.0442891	2.76443e-06	4.32216e-05	YES
PVP01_0617600	Der1-2	DER1-like protein, putative	NO	262	VK210	1	9	-8.866	934	0.454705	0	0	N/A	N/A	0	-8.866	7.08364	0.14117	4.20926e-05	0.00203094	0.00207001	0.0111418	YES
PVP01_1224100	-	ER lumen protein retaining receptor 1, putative	NO	284	BOTH	6	13	-8.5789	839	0.510228	4	11	-9.1543	1052	0.398397	-8.8666	0.826425	1.21003	0.458051	0.796434	0.287378	0.436832	NO
PVP01_0919900	U2AF1	splicing factor U2AF small subunit, putative	NO	316	BOTH	4	5	-9.64118	1159	0.323203	7	35	-8.10361	645	0.631368	-8.8724	0.118061	8.47022	0.0217085	0.132402	0.000161004	0.00139726	NO
PVP01_0930500	MFR5	major facilitator superfamily-related transporter, putative	NO	571	BOTH	8	38	-8.20468	672	0.607832	3	15	-9.54256	1171	0.33028	-8.87362	1.72664	0.579161	0.0584629	0.239941	9.68141e-05	0.000903642	NO
PVP01_0931800	-	RNA-binding protein s1, putative	NO	156	VK247	0	0	N/A	N/A	0	1	8	-8.87363	952	0.455638	-8.87363	0.0787071	12.7053	0.00340772	0.0362876	0.0297688	0.0874672	NO
PVP01_0112100	-	ubiquitin regulatory protein, putative	NO	240	BOTH	3	5	-9.36608	1078	0.370544	4	20	-8.38813	760	0.565541	-8.8771	0.20239	4.94096	0.145925	0.410674	0.0351915	0.0990389	NO
PVP01_0820100	SEC22	protein transport protein SEC22, putative	NO	221	BOTH	6	12	-8.40813	760	0.5564	2	7	-9.35547	1113	0.36348	-8.8818	1.15109	0.868741	0.207924	0.523216	0.10125	0.217516	NO
PVP01_1137200	-	lsm12, putative	NO	178	VK210	2	6	-8.8849	942	0.450029	0	0	N/A	N/A	0	-8.8849	4.95855	0.201672	0.000401757	0.00869738	0.0157032	0.0546561	NO
PVP01_0211700	-	vacuolar protein sorting-associated protein VTA1, putative	NO	265	BOTH	6	10	-8.77202	894	0.478083	7	12	-8.99804	996	0.430452	-8.88503	0.599385	1.66838	0.809809	0.950163	0.769945	0.842472	NO
PVP01_1231000	-	conserved Plasmodium protein, unknown function	NO	434	BOTH	3	7	-9.62201	1149	0.329047	10	44.6929	-8.17645	665	0.61992	-8.89923	0.124022	8.06311	0.026518	0.134016	3.16598e-05	0.000348435	NO
PVP01_1252000	-	protein phosphatase 2C, putative	NO	411	BOTH	4	7	-9.56756	1131	0.339568	15	40	-8.23293	691	0.605037	-8.90025	0.138217	7.23498	0.0404253	0.193265	0.000180457	0.00153233	NO
PVP01_0917100	FT2	folate transporter 2, putative	NO	451	BOTH	4	16	-8.83375	920	0.462887	5	21	-8.97016	984	0.437321	-8.90196	0.547372	1.82691	0.921157	0.982472	0.912605	0.941273	NO
PVP01_0808500	NOP5	nucleolar protein 5, putative	NO	479	BOTH	9	18	-8.77621	895	0.477499	7	21	-9.0304	1006	0.424728	-8.9033	0.611769	1.6346	0.785165	0.941075	0.657683	0.769826	NO
PVP01_0722300	TRXR	thioredoxin reductase, putative	NO	546	BOTH	13	22	-8.70645	875	0.489188	6	22	-9.1148	1043	0.403549	-8.91062	0.708364	1.4117	0.616064	0.857434	0.351489	0.499231	NO
PVP01_0822000	-	stomatin-like protein	NO	358	BOTH	4	8	-9.29597	1059	0.381648	6	26	-8.52566	814	0.534631	-8.91081	0.236121	4.23511	0.224956	0.523216	0.037361	0.103956	NO
PVP01_0916900	CYP19C	peptidyl-prolyl cis-trans isomerase, putative	NO	167	BOTH	1	3	-9.51426	1117	0.34775	2	15	-8.31316	728	0.583858	-8.91371	0.177091	5.64682	0.0964097	0.323555	0.0427015	0.116504	NO
PVP01_0702000	-	conserved Plasmodium protein, unknown function	YES	694	BOTH	10	21	-8.99283	972	0.432496	14	37	-8.83477	941	0.461935	-8.9138	0.410105	2.4384	0.725066	0.913641	0.375996	0.526822	NO
PVP01_0909600	-	conserved Plasmodium protein, unknown function	NO	150	BOTH	3	4	-9.11922	1013	0.408533	2	9	-8.71663	886	0.493417	-8.91792	0.354182	2.82341	0.561551	0.838073	0.487796	0.611297	NO
PVP01_1330900	UFD1	ubiquitin fusion degradation protein UFD1, putative	NO	281	BOTH	2	7	-9.18732	1030	0.398597	2	18	-8.6512	863	0.506583	-8.91926	0.298258	3.3528	0.395998	0.740851	0.189368	0.34276	NO
PVP01_1413000	MCAT	malonyl CoA-acyl carrier protein transacylase, putative	NO	399	BOTH	8	23	-8.34834	732	0.572764	5	11	-9.49429	1152	0.341156	-8.92131	1.41673	0.705852	0.113327	0.342031	0.00743874	0.0306576	NO
PVP01_1220900	-	conserved Plasmodium protein, unknown function	NO	302	BOTH	3	11	-8.80741	905	0.471654	5	13	-9.0487	1010	0.422438	-8.92805	0.607169	1.64699	0.794236	0.943125	0.737645	0.832401	NO
PVP01_1453200	-	conserved Plasmodium protein, unknown function	NO	72	BOTH	1	2	-9.0784	1002	0.414962	1	4	-8.79359	914	0.47739	-8.93599	0.425018	2.35284	0.767274	0.931497	0.781127	0.846228	NO
PVP01_0721500	RPB3	DNA-directed RNA polymerase II subunit RPB3, putative	NO	333	BOTH	2	4	-9.91672	1254	0.26768	6	42	-7.97369	596	0.659416	-8.94521	0.0823679	12.1407	0.00427154	0.0442891	2.76443e-06	4.32216e-05	YES
PVP01_0948500	-	conserved Plasmodium protein, unknown function	NO	218	BOTH	4	12	-8.39446	754	0.559906	2	6	-9.49596	1153	0.340584	-8.94521	1.31553	0.760148	0.142177	0.405925	0.0634321	0.151102	NO
PVP01_0807400	ApiAP2	AP2 domain transcription factor, putative	NO	1397	BOTH	12	32	-9.27122	1051	0.386324	22	92	-8.62351	848	0.515169	-8.94737	0.251355	3.97844	0.264481	0.582154	0.000296084	0.0022964	NO
PVP01_1208800	-	dynactin subunit 2, putative	NO	699	BOTH	15	35	-8.48918	805	0.530099	8	21	-9.40835	1125	0.356611	-8.94876	1.15914	0.862708	0.204023	0.516613	0.00601946	0.0264695	NO
PVP01_0214900	AOP	1-cys peroxiredoxin	NO	237	BOTH	4	12	-8.47803	799	0.533606	1	7	-9.42537	1130	0.353749	-8.9517	1.15109	0.868741	0.207924	0.523216	0.10125	0.217516	NO
PVP01_0709600	-	conserved Plasmodium protein, unknown function	YES	979	BOTH	13	34	-8.85505	927	0.458796	13	42	-9.05208	1012	0.421294	-8.95356	0.576575	1.73438	0.857066	0.967576	0.712838	0.813139	NO
PVP01_1026300	NPL4	nuclear protein localization protein 4, putative	YES	532	BOTH	11	22	-8.68048	866	0.494448	7	19	-9.23542	1084	0.38008	-8.95795	0.814618	1.22757	0.471771	0.807241	0.185243	0.33665	NO
PVP01_1261300	-	conserved Plasmodium protein, unknown function	NO	360	BOTH	4	7	-9.43507	1096	0.360023	12	27	-8.49349	799	0.543217	-8.96428	0.20239	4.94096	0.145925	0.410674	0.0150169	0.0534961	NO
PVP01_MIT03400	CYTB	cytochrome b	NO	376	BOTH	3	12	-8.93956	955	0.442431	3	17	-8.9996	997	0.42988	-8.96958	0.511596	1.95467	0.994786	0.998562	0.939422	0.961334	NO
PVP01_0407100	-	conserved Plasmodium protein, unknown function	NO	566	BOTH	11	21	-8.78895	900	0.474576	8	22	-9.15077	1051	0.39897	-8.96986	0.677565	1.47587	0.665705	0.887272	0.433653	0.578531	NO
PVP01_1018100	-	BolA-like protein, putative	NO	86	VK247	0	0	N/A	N/A	0	1	4	-8.97127	987	0.436176	-8.97127	0.141673	7.05852	0.0443431	0.193265	0.196535	0.342936	NO
PVP01_1124700	-	conserved Plasmodium protein, unknown function	NO	841	VK210	13	26	-8.97137	967	0.435418	0	0	N/A	N/A	0	-8.97137	19.1258	0.0522853	1.64119e-08	8.57225e-06	1.88522e-08	5.46159e-07	YES
PVP01_1316800	-	protein-L-isoaspartate(D-aspartate) O-methyltransferase, putative	YES	224	BOTH	4	12	-8.42162	767	0.552309	4	6	-9.52311	1162	0.335432	-8.97236	1.31553	0.760148	0.142177	0.405925	0.0634321	0.151102	NO
PVP01_1429800	PPM7	protein phosphatase PPM7, putative	NO	303	BOTH	4	13	-8.64366	856	0.500292	4	10	-9.31437	1106	0.367487	-8.97901	0.901554	1.1092	0.380008	0.722602	0.21412	0.360468	NO
PVP01_0319200	-	dynactin subunit 5, putative	NO	255	BOTH	3	4	-9.64985	1162	0.321449	6	23	-8.30899	726	0.585003	-8.97942	0.147576	6.77618	0.0515214	0.219691	0.0056174	0.0249803	NO
PVP01_1207400	-	conserved Plasmodium protein, unknown function	NO	160	BOTH	2	3	-9.47144	1103	0.355932	1	12	-8.49349	800	0.542645	-8.98246	0.217958	4.58804	0.180767	0.474814	0.119419	0.237591	NO
PVP01_0830700	AS	asparagine synthetase [glutamine-hydrolyzing], putative	NO	613	BOTH	21	48	-8.04204	616	0.640561	4	11	-9.92369	1296	0.258729	-8.98286	2.89249	0.345723	0.00698467	0.0603553	3.31534e-08	9.21797e-07	NO
PVP01_1327900	-	conserved Plasmodium protein, unknown function	NO	173	BOTH	4	7	-8.70226	873	0.490357	2	6	-9.26475	1095	0.373784	-8.9835	0.809559	1.23524	0.477782	0.811406	0.440506	0.578531	NO
PVP01_0942300	DPM1	dolichol-phosphate mannosyltransferase, putative	NO	262	VK210	4	8	-8.98378	969	0.434249	0	0	N/A	N/A	0	-8.98378	6.37528	0.156856	8.45163e-05	0.00315724	0.00407292	0.0192876	YES
PVP01_1021000	AKAL	AKAP-like protein, putative	NO	294	BOTH	3	11	-8.78056	898	0.475745	6	11	-9.1889	1069	0.388666	-8.98473	0.708364	1.4117	0.616064	0.857434	0.500957	0.624611	NO
PVP01_0919100	NOP56	nucleolar protein 56, putative	NO	577	BOTH	9	20	-8.85699	929	0.457627	3	23	-9.12557	1045	0.402404	-8.99128	0.619818	1.61338	0.769522	0.931751	0.613554	0.732546	NO
PVP01_0709100	-	SNARE protein, putative	NO	199	VK210	3	6	-8.99642	974	0.431327	0	0	N/A	N/A	0	-8.99642	4.95855	0.201672	0.000401757	0.00869738	0.0157032	0.0546561	NO
PVP01_1123300	-	conserved Plasmodium protein, unknown function	NO	353	VK247	0	0	N/A	N/A	0	5	16	-8.9971	995	0.431025	-8.9971	0.0416685	23.999	8.81462e-05	0.00315724	0.000603152	0.00409062	YES
PVP01_0208400	-	pre-rRNA-processing protein TSR2, putative	NO	163	BOTH	2	3	-9.49001	1107	0.353594	1	12	-8.51206	807	0.538638	-9.00104	0.217958	4.58804	0.180767	0.474814	0.119419	0.237591	NO
PVP01_1016400	CPbeta	F-actin-capping protein subunit beta, putative	NO	304	BOTH	3	5	-9.60247	1140	0.334307	8	25	-8.40137	764	0.563251	-9.00192	0.163469	6.11738	0.0738635	0.285876	0.00655525	0.0285074	NO
PVP01_1412000	ISD11	protein ISD11, putative	NO	89	VK247	0	0	N/A	N/A	0	2	4	-9.00556	999	0.429307	-9.00556	0.141673	7.05852	0.0443431	0.193265	0.196535	0.342936	NO
PVP01_0701500	RER1	protein RER1, putative	NO	201	VK210	3	6	-9.00642	979	0.428404	0	0	N/A	N/A	0	-9.00642	4.95855	0.201672	0.000401757	0.00869738	0.0157032	0.0546561	NO
PVP01_1413500	-	conserved Plasmodium protein, unknown function	NO	67	VK247	0	0	N/A	N/A	0	2	3	-9.0093	1000	0.428163	-9.0093	0.177091	5.64682	0.0964097	0.323555	0.310913	0.453702	NO
PVP01_1304800	tGloII	targeted glyoxalase II, putative	NO	329	BOTH	4	6	-9.49917	1109	0.352425	6	24	-8.52122	811	0.536348	-9.0102	0.198342	5.0418	0.137382	0.396185	0.019556	0.0634684	NO
PVP01_0204700	RPB9	DNA-directed RNA polymerase II subunit RPB9, putative	NO	252	BOTH	5	8.4	-8.89607	943	0.449445	3	10	-9.13006	1049	0.400114	-9.01307	0.605329	1.65199	0.797892	0.944167	0.771555	0.842472	NO
PVP01_0607600	SRSF4	serine/arginine-rich splicing factor 4, putative	NO	544	BOTH	4	17	-8.96061	962	0.43834	5	23	-9.06667	1020	0.416714	-9.01364	0.531273	1.88227	0.958229	0.982472	0.98053	0.986035	NO
PVP01_0917400	HSP101	heat shock protein 101, putative	NO	905	BOTH	12	22	-9.21177	1036	0.395091	23	49	-8.81933	931	0.467659	-9.01555	0.325847	3.06892	0.477274	0.811406	0.0660163	0.155565	NO
PVP01_1133100	PDXK	pyridoxal kinase, putative	YES	364	BOTH	4	6	-9.60027	1139	0.334892	7	29	-8.43308	772	0.558672	-9.01667	0.165285	6.05016	0.0766922	0.295085	0.00372409	0.0180701	NO
PVP01_1433400	-	adrenodoxin-type ferredoxin, putative	NO	158	VK247	0	0	N/A	N/A	0	1	7	-9.0199	1003	0.426445	-9.0199	0.0885455	11.2936	0.0060605	0.055274	0.0480002	0.12508	NO
PVP01_0415400	-	conserved protein, unknown function	NO	455	BOTH	5	9	-9.41795	1086	0.365868	5	30	-8.62232	845	0.516886	-9.02013	0.228504	4.37628	0.206001	0.520953	0.021284	0.0682892	NO
PVP01_1025000	-	soluble NSF attachment protein (SNAP), putative	NO	298	BOTH	3	5	-9.58253	1133	0.338399	9	23	-8.46482	788	0.549513	-9.02368	0.177091	5.64682	0.0964097	0.323555	0.0130614	0.04765	NO
PVP01_1115700	TIM23	mitochondrial import inner membrane translocase subunit TIM23, putative	NO	167	BOTH	1	4	-9.22658	1039	0.393337	2	9	-8.82399	935	0.465369	-9.02528	0.354182	2.82341	0.561551	0.838073	0.487796	0.611297	NO
PVP01_1236400	MPC2	mitochondrial pyruvate carrier protein 2, putative	NO	137	VK210	2	4	-9.02856	986	0.424313	0	0	N/A	N/A	0	-9.02856	3.54182	0.282341	0.00258077	0.0307248	0.0600988	0.145448	NO
PVP01_0103700	-	erythrocyte membrane-associated antigen, putative	YES	2328	BOTH	20	42	-9.50997	1114	0.349503	48	165	-8.55004	821	0.530624	-9.03001	0.183492	5.44983	0.108035	0.342031	1.87681e-10	7.54556e-09	NO
PVP01_1456500	-	conserved Plasmodium protein, unknown function	YES	300	BOTH	3	5	-9.58922	1135	0.33723	10	23	-8.47151	790	0.548369	-9.03036	0.177091	5.64682	0.0964097	0.323555	0.0130614	0.04765	NO
PVP01_1251800	PTP1	protein tyrosine phosphatase, putative	NO	178	BOTH	3	5	-9.06722	1000	0.416131	2	8	-9.00556	998	0.428735	-9.03639	0.472243	2.11756	0.895397	0.971328	0.845265	0.895735	NO
PVP01_0704600	VPS46	vacuolar protein sorting-associated protein 46, putative	NO	195	BOTH	4	12	-8.28297	710	0.585622	2	4	-9.78992	1264	0.277046	-9.03645	1.84175	0.542963	0.0462666	0.200319	0.0195118	0.0634293	NO
PVP01_0112800	-	conserved Plasmodium protein, unknown function	YES	1403	BOTH	10	21	-9.69672	1179	0.311514	17	117	-8.38741	759	0.566113	-9.04207	0.132068	7.57187	0.0339707	0.167725	8.24599e-11	3.69195e-09	NO
PVP01_1020800	-	conserved Plasmodium protein, unknown function	NO	254	BOTH	3	10	-8.72963	882	0.485096	3	8	-9.36111	1116	0.361763	-9.04537	0.865778	1.15503	0.415258	0.754666	0.30371	0.453702	NO
PVP01_1453300	VP2	vacuolar-type H+ pumping pyrophosphatase, putative	NO	1046	BOTH	7	26	-9.18951	1033	0.396844	13	52	-8.9047	961	0.450487	-9.04711	0.360865	2.77112	0.581386	0.856002	0.126198	0.243974	NO
PVP01_0907900	-	nucleic acid binding protein, putative	NO	753	BOTH	8	20	-9.12321	1016	0.40678	15	35	-8.97194	988	0.435031	-9.04757	0.413212	2.42006	0.73392	0.916237	0.40241	0.559061	NO
PVP01_0826100	-	vesicle transport v-SNARE protein, putative	NO	215	BOTH	4	14	-8.22646	680	0.603156	3	4.06299	-9.87194	1283	0.266171	-9.0492	2.09865	0.476496	0.0280358	0.139471	0.00729889	0.030335	NO
PVP01_0514800	-	conserved protein, unknown function	NO	396	VK247	0	0	N/A	N/A	0	5	17	-9.05142	1011	0.421866	-9.05142	0.0393535	25.4107	6.06363e-05	0.00265452	0.000368134	0.00275751	YES
PVP01_0619200	-	conserved Plasmodium protein, unknown function	NO	140	VK247	0	0	N/A	N/A	0	2	6	-9.0531	1013	0.420721	-9.0531	0.101195	9.88193	0.011211	0.0797315	0.0771331	0.174257	NO
PVP01_1438200	-	conserved Plasmodium protein, unknown function	NO	64	BOTH	1	1	-9.65376	1163	0.320865	1	5	-8.45266	778	0.555238	-9.05321	0.236121	4.23511	0.224956	0.523216	0.326411	0.469707	NO
PVP01_1221000	CenH3	histone H3-like centromeric protein CSE4, putative	NO	164	VK247	0	0	N/A	N/A	0	2	7	-9.05718	1015	0.419576	-9.05718	0.0885455	11.2936	0.0060605	0.055274	0.0480002	0.12508	NO
PVP01_0917700	UCH54	deubiquinating/deneddylating enzyme, putative	NO	501	VK210	8	14.1176	-9.06406	997	0.417884	0	0	N/A	N/A	0	-9.06406	10.7088	0.0933812	2.12884e-06	0.000381255	6.38775e-05	0.000622964	YES
PVP01_1235600	-	sulfate transporter, putative	NO	665	BOTH	8	24	-8.81661	912	0.467563	8	22	-9.31196	1103	0.369204	-9.06429	0.769961	1.29877	0.527653	0.838073	0.222665	0.360468	NO
PVP01_1327800	-	conserved Plasmodium protein, unknown function	YES	880	BOTH	11	21	-9.23028	1040	0.392753	18	44	-8.89895	960	0.451059	-9.06461	0.346311	2.88758	0.538147	0.838073	0.12202	0.239342	NO
PVP01_1452900	SF3B3	splicing factor 3B subunit 3, putative	NO	1230	BOTH	17	39	-8.94608	956	0.441847	17	46	-9.18935	1071	0.387521	-9.06772	0.602863	1.65875	0.802817	0.948171	0.560643	0.687285	NO
PVP01_0733000	-	conserved Plasmodium protein, unknown function	NO	165	BOTH	1	1	-10.6008	1408	0.177674	3	32	-7.54343	438	0.749857	-9.07213	0.0429311	23.2931	0.000106844	0.00369268	1.97827e-06	3.33093e-05	YES
PVP01_1340900	PM4	plasmepsin IV, putative	NO	450	BOTH	5	14	-8.96507	965	0.436587	4	17	-9.17925	1061	0.393246	-9.07216	0.590303	1.69404	0.828333	0.955559	0.762524	0.836865	NO
PVP01_1143800	-	RNA-binding protein, putative	NO	799	BOTH	10	22	-9.08719	1004	0.413793	10	34	-9.06022	1017	0.418432	-9.07371	0.465496	2.14824	0.877658	0.971328	0.664421	0.773131	NO
PVP01_0928000	-	tRNA (guanine-N(7)-)-methyltransferase, putative	NO	286	VK247	0	0	N/A	N/A	0	3	12	-9.0743	1022	0.41557	-9.0743	0.0544895	18.3521	0.000461175	0.00966505	0.004295	0.0199086	YES
PVP01_1447400	-	conserved Plasmodium protein, unknown function	YES	985	BOTH	20	56	-8.36217	740	0.568089	3	20	-9.80013	1268	0.274757	-9.08115	1.9227	0.520101	0.0393888	0.189721	5.57644e-07	1.15638e-05	NO
PVP01_0715200	-	conserved Plasmodium protein, unknown function	NO	48	VK247	0	0	N/A	N/A	0	1	2	-9.08127	1025	0.413852	-9.08127	0.236121	4.23511	0.224956	0.523216	0.487725	0.611297	NO
PVP01_0909500	-	heat shock protein DnaJ homologue Pfj2, putative	NO	549	BOTH	11	23	-8.66748	862	0.496786	6	15	-9.50327	1155	0.339439	-9.08537	1.06255	0.941136	0.256647	0.571939	0.0414601	0.113682	NO
PVP01_1447800	-	conserved Plasmodium protein, unknown function	NO	121	VK247	0	0	N/A	N/A	0	2	5	-9.08957	1026	0.41328	-9.08957	0.118061	8.47022	0.0217085	0.132402	0.123437	0.239342	NO
PVP01_1405800	RPB11	DNA-directed RNA polymerase II subunit RPB11, putative	NO	126	BOTH	2	2	-9.63801	1156	0.324956	4	9	-8.54228	819	0.531769	-9.09014	0.212509	4.70568	0.168229	0.452109	0.16268	0.300597	NO
PVP01_1265600	FACT-S	FACT complex subunit SSRP1, putative	NO	502	BOTH	7	15	-9.00543	978	0.428989	11	19	-9.17738	1060	0.393818	-9.0914	0.566691	1.76463	0.878305	0.971328	0.839998	0.892554	NO
PVP01_0819500	SPC2	signal peptidase complex subunit SPC2, putative	NO	186	BOTH	5	13	-8.15567	654	0.618352	3	3	-10.0304	1328	0.240412	-9.09301	2.47927	0.403344	0.0140122	0.098939	0.00530058	0.0239082	NO
PVP01_0531600	-	AP-4 complex subunit sigma, putative	NO	146	BOTH	2	2	-9.78534	1210	0.293396	1	12	-8.40192	765	0.562679	-9.09363	0.163469	6.11738	0.0738635	0.285876	0.0545601	0.137799	NO
PVP01_1010500	-	DnaJ protein, putative	NO	529	BOTH	9	21	-8.72134	878	0.487434	5	15	-9.46616	1143	0.346308	-9.09375	0.974	1.02669	0.318022	0.657401	0.0805634	0.179739	NO
PVP01_1133400	-	RNA and export factor binding protein, putative	NO	153	BOTH	2	2	-9.83217	1227	0.28346	2	13	-8.36871	753	0.569548	-9.10044	0.151792	6.58795	0.0570226	0.235009	0.0372765	0.103868	NO
PVP01_1222400	TRAPPC2	trafficking protein particle complex subunit 2, putative	NO	172	VK247	0	0	N/A	N/A	0	2	7	-9.1048	1033	0.409273	-9.1048	0.0885455	11.2936	0.0060605	0.055274	0.0480002	0.12508	NO
PVP01_0729600	NFU1	NifU-like protein, putative	NO	191	BOTH	2	8	-8.66771	863	0.495617	2	5	-9.54606	1174	0.327991	-9.10688	1.06255	0.941136	0.256647	0.571939	0.211824	0.360468	NO
PVP01_1442300	-	conserved Plasmodium protein, unknown function	NO	191	BOTH	2	8	-8.66771	864	0.496201	2	5	-9.54606	1175	0.328563	-9.10688	1.06255	0.941136	0.256647	0.571939	0.211824	0.360468	NO
PVP01_1323400	-	conserved Plasmodium protein, unknown function	NO	395	VK247	0	0	N/A	N/A	0	6	16	-9.10952	1039	0.405839	-9.10952	0.0416685	23.999	8.81462e-05	0.00315724	0.000603152	0.00409062	YES
PVP01_1440700	DPH6	diphthine--ammonia ligase, putative	NO	260	VK210	2	7	-9.10965	1011	0.409702	0	0	N/A	N/A	0	-9.10965	5.66691	0.176463	0.000178703	0.00525439	0.00800346	0.032417	YES
PVP01_0306400	-	methyltransferase, putative	NO	321	VK247	0	0	N/A	N/A	0	5	13	-9.10971	1040	0.405266	-9.10971	0.0505974	19.7639	0.000296856	0.00731007	0.0026346	0.0136225	YES
PVP01_1029100	-	conserved protein, unknown function	NO	172	BOTH	2	4	-9.25608	1047	0.388662	1	8	-8.97127	986	0.435604	-9.11367	0.393535	2.54107	0.677355	0.891376	0.619491	0.735622	NO
PVP01_0607300	-	conserved Plasmodium protein, unknown function	NO	272	BOTH	2	4	-9.71438	1184	0.308591	5	20	-8.51329	809	0.537493	-9.11384	0.168658	5.92916	0.0820921	0.307455	0.0165518	0.0566094	NO
PVP01_1421700	-	RNA-binding protein, putative	NO	124	VK247	0	0	N/A	N/A	0	2	5	-9.11406	1042	0.404121	-9.11406	0.118061	8.47022	0.0217085	0.132402	0.123437	0.239342	NO
PVP01_1003800	SYN6	SNARE protein, putative	NO	225	VK210	3	6	-9.11922	1014	0.407949	0	0	N/A	N/A	0	-9.11922	4.95855	0.201672	0.000401757	0.00869738	0.0157032	0.0546561	NO
PVP01_1414600	-	Maf-like protein, putative	NO	276	BOTH	2	3	-10.0167	1281	0.251899	4	27	-8.22778	689	0.606182	-9.12222	0.101195	9.88193	0.011211	0.0797315	0.000407564	0.00296274	NO
PVP01_0723900	-	protein phosphatase-beta, putative	NO	516	BOTH	8	8.28706	-9.62629	1151	0.327878	7	34	-8.62297	847	0.515741	-9.12463	0.18796	5.32027	0.116524	0.349395	0.0040293	0.0192876	NO
PVP01_0915900	SET7	histone-lysine N-methyltransferase SET7, putative	NO	792	BOTH	10	33	-8.67293	865	0.495032	8	20	-9.58205	1187	0.321122	-9.12749	1.14687	0.871935	0.209999	0.523216	0.0082833	0.0333022	NO
PVP01_1456200	-	calcyclin binding protein, putative	NO	227	VK210	4	6	-9.12807	1019	0.405026	0	0	N/A	N/A	0	-9.12807	4.95855	0.201672	0.000401757	0.00869738	0.0157032	0.0546561	NO
PVP01_1457700	-	hydroxyethylthiazole kinase, putative	NO	302	BOTH	2	5	-9.59587	1136	0.336645	6	19	-8.66921	869	0.503148	-9.13254	0.212509	4.70568	0.168229	0.452109	0.0483358	0.125622	NO
PVP01_1301900	-	conserved protein, unknown function	NO	2019	BOTH	24	54	-9.11625	1012	0.409117	27	78	-9.15687	1054	0.397252	-9.13656	0.493165	2.02772	0.949122	0.982472	0.723798	0.824685	NO
PVP01_0413400	-	WD repeat-containing protein, putative	YES	402	BOTH	7	8.10959	-9.39828	1084	0.367037	10	20.411	-8.8836	955	0.453921	-9.14094	0.301383	3.31803	0.405115	0.750011	0.170286	0.312829	NO
PVP01_1203100	IMC1f	inner membrane complex protein 1f, putative	YES	1268	BOTH	13	40	-8.95119	958	0.440678	12	40	-9.35954	1115	0.362335	-9.15536	0.708364	1.4117	0.616064	0.857434	0.213514	0.360468	NO
PVP01_1009400	-	conserved Plasmodium protein, unknown function	NO	142	BOTH	3	4	-9.06441	998	0.4173	3	5	-9.24961	1088	0.37779	-9.15701	0.590303	1.69404	0.828333	0.955559	0.861507	0.907576	NO
PVP01_1257200	-	conserved Plasmodium protein, unknown function	NO	165	VK210	3	4.22222	-9.16046	1023	0.402688	0	0	N/A	N/A	0	-9.16046	3.69923	0.270326	0.00205901	0.0283654	0.0517967	0.132347	NO
PVP01_0203200	TatD	TatD-like deoxyribonuclease, putative	NO	454	BOTH	5	7	-9.66706	1169	0.317358	10	29	-8.65402	865	0.505438	-9.16054	0.188897	5.29389	0.118342	0.353232	0.0079789	0.032417	NO
PVP01_0924100	-	conserved Plasmodium protein, unknown function	NO	1211	BOTH	13	40	-8.9052	947	0.447107	17	36	-9.4189	1128	0.354894	-9.16205	0.784944	1.27398	0.508179	0.837751	0.102433	0.218865	NO
PVP01_1240700	PPKL	protein phosphatase containing kelch-like domains, putative	NO	878	BOTH	10	22.1517	-9.17461	1026	0.400935	15	34	-9.15451	1053	0.397825	-9.16456	0.468567	2.13417	0.885757	0.971328	0.680711	0.786972	NO
PVP01_1225900	-	alpha/beta-hydrolase, putative	NO	973	BOTH	13	23	-9.23977	1042	0.391584	17	40	-9.09472	1027	0.412707	-9.16725	0.414652	2.41166	0.738013	0.919017	0.378012	0.528894	NO
PVP01_1335000	-	DnaJ protein, putative	NO	381	BOTH	4	7	-9.49177	1108	0.35301	5	20	-8.85029	948	0.457928	-9.17103	0.269853	3.70572	0.314889	0.652293	0.113558	0.234476	NO
PVP01_0701900	-	conserved Plasmodium protein, unknown function	YES	1331	BOTH	15	21	-9.64404	1160	0.322618	28	81	-8.70246	877	0.498569	-9.17325	0.190049	5.26181	0.120594	0.358561	1.26148e-05	0.000155319	NO
PVP01_0507800	UBE4B	ubiquitin conjugation factor E4 B, putative	YES	1266	BOTH	14	25	-9.41962	1088	0.364699	18	61	-8.93596	977	0.441328	-9.17779	0.297056	3.36637	0.392497	0.737805	0.017067	0.0581696	NO
PVP01_0717300	gammaGCS	gamma-glutamylcysteine synthetase, putative	NO	1023	BOTH	15	34	-8.89901	945	0.448276	13	29	-9.46642	1144	0.345736	-9.18271	0.826425	1.21003	0.458051	0.796434	0.0925376	0.201881	NO
PVP01_1017300	-	ubiquitin carboxyl-terminal hydrolase 2, putative	NO	1342	BOTH	12	16	-9.9242	1256	0.266511	31	106	-8.4417	774	0.557527	-9.18295	0.112544	8.88543	0.0177818	0.121679	3.2361e-11	1.59378e-09	NO
PVP01_0803600	-	U5 small nuclear ribonuclear protein, putative	NO	1247	BOTH	17	31	-9.18938	1032	0.397428	16	47	-9.18157	1064	0.391528	-9.18548	0.472243	2.11756	0.895397	0.971328	0.652198	0.764779	NO
PVP01_0828900	-	phosphatidylinositol 3- and 4-kinase, putative	YES	1030	BOTH	9	16	-9.6596	1167	0.318527	18	62	-8.7134	885	0.49399	-9.1865	0.191146	5.23161	0.122758	0.363114	0.000138215	0.00121015	NO
PVP01_0731000	M18AAP	M18 aspartyl aminopeptidase, putative	NO	559	BOTH	7	18	-8.93065	952	0.444185	4	16	-9.45678	1141	0.347453	-9.19372	0.791701	1.2631	0.49964	0.831885	0.257106	0.397676	NO
PVP01_1314800	TIM17	mitochondrial import inner membrane translocase subunit TIM17, putative	NO	162	VK210	2	4	-9.19618	1035	0.395675	0	0	N/A	N/A	0	-9.19618	3.54182	0.282341	0.00258077	0.0307248	0.0600988	0.145448	NO
PVP01_0527900	BET3	trafficking protein particle complex subunit 3, putative	NO	187	BOTH	2	4	-9.33969	1070	0.375219	2	8	-9.05489	1014	0.420149	-9.19729	0.393535	2.54107	0.677355	0.891376	0.619491	0.735622	NO
PVP01_1249900	SPP	signal peptide peptidase, putative	NO	413	BOTH	2	13	-8.95337	959	0.440094	4	12	-9.44176	1136	0.350315	-9.19757	0.762853	1.31087	0.537158	0.838073	0.372222	0.52377	NO
PVP01_1314000	-	conserved Plasmodium protein, unknown function	NO	248	BOTH	2	7	-9.06239	996	0.418469	5	8	-9.33721	1111	0.364625	-9.1998	0.629657	1.58817	0.750802	0.924087	0.733406	0.832401	NO
PVP01_1455100	UBA2	SUMO-activating enzyme subunit 2, putative	NO	631	BOTH	8	19	-8.99774	975	0.430742	4	19	-9.40609	1124	0.357184	-9.20191	0.708364	1.4117	0.616064	0.857434	0.384946	0.535554	NO
PVP01_1409200	cpsSII	carbamoyl phosphate synthetase, putative	NO	2191	BOTH	20	50	-9.27497	1053	0.385155	29	87	-9.12943	1048	0.400687	-9.2022	0.410529	2.43588	0.726275	0.913641	0.17959	0.327889	NO
PVP01_0505100	LSM8	U6 snRNA-associated Sm-like protein LSm8, putative	NO	95	BOTH	1	2	-9.35561	1075	0.372297	1	4	-9.0708	1021	0.416142	-9.2132	0.425018	2.35284	0.767274	0.931497	0.781127	0.846228	NO
PVP01_1237100	MED6	mediator of RNA polymerase II transcription subunit 6, putative	NO	206	VK210	3	5	-9.21331	1037	0.394506	0	0	N/A	N/A	0	-9.21331	4.25018	0.235284	0.000972709	0.016867	0.0307545	0.0885766	NO
PVP01_0111400	Cdc48	AAA family ATPase, CDC48 subfamily, putative	NO	1089	BOTH	11	19.5364	-9.51561	1119	0.346581	21	53.777	-8.91139	964	0.448769	-9.2135	0.265572	3.76546	0.303021	0.638141	0.00915205	0.0360514	NO
PVP01_0809000	DPH5	diphthine methyl ester synthase, putative	NO	271	BOTH	2	8	-9.01755	985	0.424898	4	8	-9.4259	1131	0.353177	-9.22173	0.708364	1.4117	0.616064	0.857434	0.560013	0.687269	NO
PVP01_1301800	TGS1	trimethylguanosine synthase, putative	NO	1039	BOTH	11	24	-9.26284	1049	0.387493	16	39	-9.18567	1066	0.390384	-9.22425	0.442727	2.25873	0.816367	0.95106	0.520101	0.643593	NO
PVP01_0811300	-	conserved Plasmodium protein, unknown function	NO	118	BOTH	1	3	-9.16695	1024	0.402104	1	4	-9.28761	1098	0.372066	-9.22728	0.566691	1.76463	0.878305	0.971328	0.919592	0.944523	NO
PVP01_0919600	-	acyl-CoA-binding protein, putative	NO	366	BOTH	3	5	-9.78807	1213	0.291642	6	23	-8.67036	870	0.502576	-9.22922	0.177091	5.64682	0.0964097	0.323555	0.0130614	0.04765	NO
PVP01_0614800	-	conserved Plasmodium protein, unknown function	YES	864	BOTH	16	39.4671	-8.58098	842	0.508475	9	16.2	-9.87978	1287	0.263881	-9.23038	1.66659	0.600026	0.0662154	0.265131	0.000101677	0.000927334	NO
PVP01_1237200	ACC	biotin carboxylase subunit of acetyl CoA carboxylase, putative	YES	2980	BOTH	35	58.3398	-9.42827	1092	0.362361	46	130	-9.03536	1007	0.424156	-9.23182	0.320872	3.11651	0.462514	0.799958	0.00222048	0.0117907	NO
PVP01_1125600	-	ribonuclease H2 subunit A, putative	NO	288	BOTH	3	5	-9.5484	1126	0.34249	3	14	-8.92712	970	0.445335	-9.23776	0.283346	3.52926	0.352963	0.698832	0.209456	0.358496	NO
PVP01_1323600	-	conserved Plasmodium protein, unknown function	YES	401	BOTH	6	9	-9.29161	1057	0.382817	5	15	-9.18913	1070	0.388094	-9.24037	0.442727	2.25873	0.816367	0.95106	0.684163	0.789411	NO
PVP01_1016600	FACT-L	FACT complex subunit SPT16, putative	NO	1056	BOTH	13	19	-9.51268	1116	0.348334	19	49	-8.97364	989	0.434459	-9.24316	0.283346	3.52926	0.352963	0.698832	0.0219392	0.0697101	NO
PVP01_1336100	NMT	glycylpeptide N-tetradecanoyltransferase, putative	NO	410	BOTH	5	7	-9.56512	1129	0.340736	8	20	-8.92364	969	0.445907	-9.24438	0.269853	3.70572	0.314889	0.652293	0.113558	0.234476	NO
PVP01_1006900	-	transmembrane emp24 domain-containing protein, putative	NO	213	VK210	2	5	-9.24673	1044	0.390415	0	0	N/A	N/A	0	-9.24673	4.25018	0.235284	0.000972709	0.016867	0.0307545	0.0885766	NO
PVP01_1105100	-	conserved Plasmodium protein, unknown function	NO	682	VK210	7	16	-9.24732	1045	0.389246	0	0	N/A	N/A	0	-9.24732	12.0422	0.0830414	8.48047e-07	0.000238665	1.76918e-05	0.000212518	YES
PVP01_0710800	-	alkaline phosphatase, putative	NO	445	BOTH	2	4	-10.2067	1327	0.225015	9	40	-8.31241	727	0.58443	-9.25954	0.0863858	11.576	0.00538531	0.0541279	6.44014e-06	9.26064e-05	NO
PVP01_1209200	-	inner membrane complex protein, putative	NO	395	BOTH	2	7	-9.52785	1122	0.344828	4	18	-8.99173	994	0.431597	-9.25979	0.298258	3.3528	0.395998	0.740851	0.189368	0.34276	NO
PVP01_1113000	-	GTP-binding protein, putative	NO	367	BOTH	3	5	-9.7908	1216	0.289889	7	21.6774	-8.73231	891	0.490555	-9.26156	0.187419	5.33563	0.11548	0.347306	0.0203569	0.0657427	NO
PVP01_0724900	-	monocarboxylate transporter, putative	NO	547	BOTH	2	12	-9.31442	1063	0.37931	3	20	-9.21194	1079	0.382942	-9.26318	0.438511	2.28044	0.804786	0.94879	0.623805	0.739852	NO
PVP01_1108600	DOA1	polyubiquitin binding protein, putative	NO	887	BOTH	9	17	-9.44951	1099	0.35827	12	37	-9.08015	1024	0.414425	-9.26483	0.335541	2.98026	0.506092	0.835009	0.129536	0.249449	NO
PVP01_0204500	PIP5K	phosphatidylinositol-4-phosphate 5-kinase, putative	YES	1501	BOTH	15	20	-9.81303	1222	0.286382	29	90	-8.7173	887	0.492845	-9.26516	0.163469	6.11738	0.0738635	0.285876	3.65511e-07	8.00063e-06	NO
PVP01_1422400	-	3',5'-cyclic nucleotide phosphodiesterase, putative	NO	783	BOTH	11	22	-9.06697	999	0.416715	6	22	-9.47531	1148	0.343446	-9.27114	0.708364	1.4117	0.616064	0.857434	0.351489	0.499231	NO
PVP01_1346700	-	conserved Plasmodium protein, unknown function	YES	788	BOTH	11	21	-9.11985	1015	0.407364	7	23	-9.43722	1134	0.35146	-9.27854	0.649334	1.54004	0.714652	0.909473	0.510952	0.635704	NO
PVP01_1269500	-	conserved Plasmodium protein, unknown function	NO	393	BOTH	3	6	-9.67693	1175	0.313852	4	20	-8.8813	953	0.455066	-9.27911	0.236121	4.23511	0.224956	0.523216	0.0663617	0.156005	NO
PVP01_1427700	-	RNA-binding protein, putative	NO	1112	BOTH	7	15	-9.80074	1219	0.288136	21	64	-8.75825	906	0.481969	-9.2795	0.174366	5.73505	0.091658	0.323555	3.67582e-05	0.000395703	NO
PVP01_0215600	-	dynein heavy chain, putative	YES	5023	BOTH	177	457.149	-7.89165	566	0.669784	24	42	-10.6873	1488	0.148827	-9.28949	7.54735	0.132497	2.7328e-05	0.00185642	2.38288e-98	0	YES
PVP01_0213600	-	conserved Plasmodium protein, unknown function	YES	1949	BOTH	18	37	-9.45903	1100	0.357686	31	78	-9.12158	1044	0.402977	-9.29031	0.340732	2.93486	0.521542	0.838073	0.0340459	0.0962273	NO
PVP01_0205900	-	cleavage and polyadenylation specificity factor subunit 5, putative	NO	267	VK247	0	0	N/A	N/A	0	3	9	-9.29324	1100	0.370922	-9.29324	0.0708364	14.117	0.00198272	0.0275067	0.0184089	0.0603419	NO
PVP01_1331200	-	conserved Plasmodium protein, unknown function	NO	228	BOTH	2	3	-9.82561	1224	0.285213	4	13	-8.76762	909	0.480252	-9.29661	0.20239	4.94096	0.145925	0.410674	0.0854937	0.189027	NO
PVP01_1267300	-	leucine carboxyl methyltransferase, putative	NO	358	BOTH	4	8	-9.29597	1060	0.381064	3	12	-9.29885	1101	0.370349	-9.29741	0.490406	2.03913	0.942151	0.982472	0.876609	0.916137	NO
PVP01_1413800	EIF4G	eukaryotic translation initation factor 4 gamma, putative	NO	1152	BOTH	17	26	-9.28603	1055	0.383986	14	38	-9.31489	1107	0.366915	-9.30046	0.490406	2.03913	0.942151	0.982472	0.78798	0.849655	NO
PVP01_0924600	ERO1	endoplasmic reticulum oxidoreductin, putative	NO	467	BOTH	3	10	-9.33862	1068	0.376388	4	16	-9.27696	1097	0.372639	-9.30779	0.458353	2.18172	0.858662	0.968823	0.734814	0.832401	NO
PVP01_1015900	-	NOSIP domain-containing protein, putative	NO	271	VK247	0	0	N/A	N/A	0	3	9	-9.30811	1102	0.369777	-9.30811	0.0708364	14.117	0.00198272	0.0275067	0.0184089	0.0603419	NO
PVP01_1430000	PPM5	protein phosphatase PPM5, putative	NO	559	BOTH	8	19	-8.87659	938	0.452367	4	12	-9.74446	1247	0.286777	-9.31052	1.08979	0.917607	0.240446	0.551431	0.055326	0.139021	NO
PVP01_1011700	TAF10	transcription initiation factor TFIID subunit 10, putative	NO	121	VK247	0	0	N/A	N/A	0	2	4	-9.31272	1105	0.36806	-9.31272	0.141673	7.05852	0.0443431	0.193265	0.196535	0.342936	NO
PVP01_1208200	-	conserved Plasmodium protein, unknown function	NO	221	BOTH	2	5	-9.2836	1054	0.38457	2	7	-9.35547	1114	0.362908	-9.31954	0.531273	1.88227	0.958229	0.982472	0.988758	0.991779	NO
PVP01_0913900	PRL	protein tyrosine phosphatase, putative	NO	245	BOTH	3	7	-9.05022	993	0.420222	2	6	-9.61272	1205	0.310819	-9.33147	0.809559	1.23524	0.477782	0.811406	0.440506	0.578531	NO
PVP01_0706800	-	conserved protein, unknown function	NO	305	BOTH	1	5	-9.60575	1141	0.333723	1	13	-9.05858	1016	0.419004	-9.33217	0.303585	3.29398	0.411554	0.750011	0.272903	0.418055	NO
PVP01_1460000	TIM13	mitochondrial import inner membrane translocase subunit TIM13, putative	NO	93	VK210	1	2	-9.33433	1066	0.377557	0	0	N/A	N/A	0	-9.33433	2.12509	0.470568	0.0266691	0.134016	0.227443	0.360468	NO
PVP01_1336300	-	deoxyhypusine synthase, putative	NO	455	BOTH	6	12	-9.13027	1020	0.404442	4	12	-9.53861	1169	0.331425	-9.33444	0.708364	1.4117	0.616064	0.857434	0.483637	0.611297	NO
PVP01_1324100	-	enoyl-CoA hydratase, putative	NO	426	BOTH	3	6	-9.75756	1201	0.298656	6	21	-8.91314	965	0.448197	-9.33535	0.225389	4.43678	0.198419	0.505019	0.0493943	0.127365	NO
PVP01_1119000	YTM1	ribosome biogenesis protein YTM1, putative	NO	513	BOTH	9	26	-8.47706	798	0.534191	2	7	-10.1976	1364	0.219805	-9.33732	2.39073	0.418283	0.0163869	0.114476	0.000136243	0.0012027	NO
PVP01_1108800	PNKP	bifunctional polynucleotide phosphatase/kinase, putative	NO	481	BOTH	7	16	-8.89815	944	0.44886	3	10	-9.7765	1260	0.279336	-9.33733	1.09474	0.913455	0.237622	0.546864	0.0757715	0.174177	NO
PVP01_1126000	SOD2	superoxide dismutase [Fe], putative	NO	285	BOTH	5	8	-9.06792	1001	0.415546	1	7	-9.6098	1204	0.311391	-9.33886	0.796909	1.25485	0.49316	0.824724	0.428811	0.578531	NO
PVP01_1445900	-	conserved Plasmodium protein, unknown function	YES	968	BOTH	11	19	-9.42567	1091	0.362946	16	34	-9.25209	1090	0.376646	-9.33888	0.404779	2.47048	0.709817	0.906654	0.37292	0.524003	NO
PVP01_1334900	RPN13	26S proteasome regulatory subunit RPN13, putative	NO	253	BOTH	9	22	-7.93722	586	0.658095	2	2	-10.7435	1495	0.14482	-9.34034	5.43079	0.184135	0.000232385	0.00644785	8.18878e-06	0.000112427	YES
PVP01_1105000	SKP1	suppressor of kinetochore protein 1, putative	NO	162	BOTH	2	3	-9.48386	1106	0.354179	1	6	-9.19906	1076	0.384659	-9.34146	0.404779	2.47048	0.709817	0.906654	0.69028	0.794306	NO
PVP01_0309700	RRP4	exosome complex component RRP4, putative	NO	352	BOTH	2	4	-9.97221	1270	0.258328	8	21	-8.72233	888	0.492272	-9.34727	0.160992	6.2115	0.070096	0.277845	0.0116079	0.0436405	NO
PVP01_1442400	-	BRO1 domain-containing protein, putative	YES	833	BOTH	16	39	-8.55635	826	0.517826	3	12	-10.1433	1352	0.226674	-9.34985	2.17958	0.458804	0.0240802	0.134016	8.21802e-06	0.000112427	NO
PVP01_0921700	-	conserved Plasmodium protein, unknown function	YES	1503	BOTH	13	22	-9.71905	1186	0.307423	22	69	-8.98433	993	0.432169	-9.35169	0.232748	4.29649	0.21649	0.523216	0.000674144	0.00442688	NO
PVP01_0519100	VPS2	vacuolar protein sorting-associated protein 2, putative	NO	212	BOTH	3	10	-8.54888	821	0.520748	1	3	-10.1612	1355	0.224957	-9.35504	1.948	0.513347	0.0374791	0.182306	0.0268363	0.0820923	NO
PVP01_1448400	-	vacuolar transporter chaperone, putative	YES	961	BOTH	12	22	-9.27181	1052	0.385739	13	28	-9.43899	1135	0.350887	-9.3554	0.561806	1.77997	0.888973	0.971328	0.830785	0.884196	NO
PVP01_1105400	SRPR-alpha	signal recognition particle receptor subunit alpha, putative	NO	602	BOTH	12	34.3579	-8.3583	739	0.568673	3	7	-10.3576	1411	0.192902	-9.35793	3.13078	0.319409	0.00478518	0.0488435	1.45622e-06	2.65626e-05	YES
PVP01_0730100	-	conserved Plasmodium protein, unknown function	NO	312	BOTH	4	8	-9.15844	1022	0.403273	4	8	-9.56678	1182	0.323984	-9.36261	0.708364	1.4117	0.616064	0.857434	0.560013	0.687269	NO
PVP01_1411200	-	conserved Plasmodium protein, unknown function	NO	144	VK210	1	3	-9.36608	1079	0.369959	0	0	N/A	N/A	0	-9.36608	2.83346	0.352926	0.00768994	0.0603553	0.117119	0.234476	NO
PVP01_0113100	RAB18	ras-related protein Rab-18, putative	NO	201	BOTH	2	2.06061	-10.0752	1297	0.242548	4	12.4286	-8.68653	874	0.500286	-9.38085	0.161449	6.19393	0.0707829	0.280004	0.0490124	0.127045	NO
PVP01_0411200	-	conserved protein, unknown function	NO	154	BOTH	2	3	-9.43322	1095	0.360608	2	5	-9.33073	1109	0.36577	-9.38198	0.472243	2.11756	0.895397	0.971328	0.873393	0.915007	NO
PVP01_1214900	ABCB5	ABC transporter B family member 5, putative	NO	819	BOTH	16	47	-8.35281	734	0.571596	3	9	-10.4141	1428	0.183171	-9.38345	3.40015	0.294105	0.00317789	0.0362876	8.5782e-09	2.64048e-07	YES
PVP01_1010600	-	conserved Plasmodium protein, unknown function	NO	130	VK247	0	0	N/A	N/A	0	3	4	-9.38446	1121	0.358901	-9.38446	0.141673	7.05852	0.0443431	0.193265	0.196535	0.342936	NO
PVP01_1263100	HSP90	heat shock protein 90, putative	NO	944	BOTH	15	40	-8.65612	858	0.499123	6	14	-10.1143	1345	0.230681	-9.38521	1.93619	0.516477	0.0383572	0.18566	2.03807e-05	0.000240419	NO
PVP01_0715000	-	methyltransferase, putative	NO	245	VK210	3	5	-9.3867	1082	0.368206	0	0	N/A	N/A	0	-9.3867	4.25018	0.235284	0.000972709	0.016867	0.0307545	0.0885766	NO
PVP01_0104400	-	tRNA m5C-methyltransferase, putative	NO	1116	BOTH	9	19.9333	-9.51999	1121	0.345412	14	39	-9.25716	1091	0.376073	-9.38858	0.37071	2.69752	0.610512	0.857434	0.214081	0.360468	NO
PVP01_1252500	ISU	iron sulfur cluster assembly protein, putative	NO	170	BOTH	2	3	-9.53206	1123	0.344243	3	6	-9.24726	1087	0.378363	-9.38966	0.404779	2.47048	0.709817	0.906654	0.69028	0.794306	NO
PVP01_0311600	-	conserved Plasmodium protein, unknown function	YES	360	BOTH	3	4	-9.99469	1277	0.254237	8	20	-8.79359	915	0.476817	-9.39414	0.168658	5.92916	0.0820921	0.307455	0.0165518	0.0566094	NO
PVP01_1438000	ATPase2	aminophospholipid-transporting P-ATPase, putative	NO	1514	BOTH	9	17	-9.98417	1275	0.255406	25	82	-8.81901	930	0.468231	-9.40159	0.153621	6.50952	0.059505	0.243711	4.72305e-07	1.00047e-05	NO
PVP01_0926500	-	kelch domain-containing protein, putative	NO	566	BOTH	13	32	-8.36773	742	0.56692	4	6	-10.4501	1442	0.175157	-9.40889	3.33943	0.299452	0.00347949	0.0368527	2.05795e-06	3.40685e-05	YES
PVP01_1002400	-	conserved Plasmodium protein, unknown function	YES	1118	BOTH	11	24	-9.33612	1067	0.376973	15	31	-9.48853	1150	0.342301	-9.41232	0.553409	1.80698	0.907575	0.977541	0.864192	0.909432	NO
PVP01_0929500	GPI8	GPI-anchor transamidase, putative	NO	470	VK247	0	0	N/A	N/A	0	5	14	-9.4169	1127	0.355467	-9.4169	0.0472243	21.1756	0.000194756	0.00548098	0.00161374	0.00916158	YES
PVP01_1103100	-	conserved Plasmodium protein, unknown function	NO	380	BOTH	5	17	-8.60183	848	0.504968	2	5	-10.234	1370	0.216371	-9.41789	2.12509	0.470568	0.0266691	0.134016	0.00311185	0.0155988	NO
PVP01_1415500	LipL1	lipoate-protein ligase 1, putative	NO	423	BOTH	5	5	-9.93281	1258	0.265342	9	21	-8.90607	962	0.449914	-9.41944	0.19319	5.17625	0.126837	0.369629	0.0254482	0.0785783	NO
PVP01_1411300	-	zinc finger protein, putative	NO	248	BOTH	5	12	-8.5234	812	0.526008	2	3	-10.318	1400	0.199199	-9.42072	2.30218	0.43437	0.0192182	0.129214	0.0091867	0.0360514	NO
PVP01_1337200	-	methyltransferase, putative	YES	547	BOTH	14	25	-8.58045	841	0.509059	1	7	-10.2618	1385	0.207785	-9.4211	2.30218	0.43437	0.0192182	0.129214	0.000229544	0.00186091	NO
PVP01_1436900	-	conserved Plasmodium protein, unknown function	NO	507	BOTH	8	15	-9.01534	983	0.426067	5	10	-9.82915	1273	0.271895	-9.42224	1.03035	0.970546	0.277338	0.603042	0.10872	0.229805	NO
PVP01_1248900	-	vivapain-1	NO	583	BOTH	4	11	-9.46517	1102	0.356517	4	18	-9.38104	1120	0.359473	-9.4231	0.447388	2.2352	0.829085	0.955704	0.676146	0.783073	NO
PVP01_0717800	PDI9	protein disulfide isomerase, putative	NO	518	BOTH	8	12	-9.25994	1048	0.388077	5	13	-9.58825	1192	0.31826	-9.4241	0.657766	1.5203	0.699676	0.905031	0.592781	0.71206	NO
PVP01_1428200	-	conserved protein, unknown function	NO	2481	BOTH	29	49	-9.41947	1087	0.365283	27	73	-9.42918	1132	0.352604	-9.42433	0.478624	2.08932	0.911993	0.980691	0.622187	0.738379	NO
PVP01_1407500	-	V-type proton ATPase subunit H, putative	NO	457	BOTH	4	7	-9.67365	1173	0.31502	4	17	-9.19469	1074	0.385804	-9.43417	0.314828	3.17633	0.444633	0.783476	0.241273	0.377228	NO
PVP01_1234800	ISY1	pre-mRNA-splicing factor ISY1, putative	NO	206	VK210	1	4	-9.43646	1097	0.359439	0	0	N/A	N/A	0	-9.43646	3.54182	0.282341	0.00258077	0.0307248	0.0600988	0.145448	NO
PVP01_0911900	RFC5	replication factor C subunit 5, putative	NO	349	BOTH	2	3	-10.2513	1334	0.220923	5	23	-8.6228	846	0.516314	-9.43707	0.118061	8.47022	0.0217085	0.132402	0.00206299	0.0111418	NO
PVP01_0932800	-	ubiquitin-like protein, putative	NO	871	BOTH	8	13	-9.69957	1180	0.310929	14	33	-9.17635	1059	0.39439	-9.43796	0.291679	3.42842	0.376907	0.719484	0.0696232	0.161794	NO
PVP01_1214200	DBR1	RNA lariat debranching enzyme, putative	NO	566	BOTH	9	15	-9.12542	1017	0.406195	4	12	-9.75691	1249	0.285633	-9.44116	0.871832	1.14701	0.409057	0.750011	0.209242	0.358496	NO
PVP01_1429300	CUL1	cullin-1, putative	NO	813	BOTH	7	17.85	-9.3136	1062	0.379895	8	20	-9.60822	1202	0.312536	-9.46091	0.635841	1.57272	0.739256	0.919702	0.5822	0.705593	NO
PVP01_1311100	ATP4	non-SERCA-type Ca2+ -transporting P-ATPase, putative	NO	1341	BOTH	8	15.1354	-9.97901	1272	0.25716	16	64	-8.94551	978	0.440756	-9.46226	0.175842	5.68692	0.0942169	0.323555	4.05922e-05	0.000432253	NO
PVP01_0807500	-	conserved Plasmodium protein, unknown function	YES	907	BOTH	7	13	-9.74007	1193	0.303331	11	34	-9.187	1068	0.389239	-9.46354	0.283346	3.52926	0.352963	0.698832	0.0552204	0.138932	NO
PVP01_1416600	GCD14	tRNA (adenine(58)-N(1))-methyltransferase catalytic subunit TRM61, putative	NO	375	BOTH	2	3	-10.3232	1347	0.213326	10	25	-8.61127	838	0.520893	-9.46723	0.108979	9.17607	0.0155046	0.109086	0.000923368	0.00583024	NO
PVP01_0610500	-	conserved Plasmodium protein, unknown function	YES	913	BOTH	13	20	-9.31588	1064	0.378726	10	22	-9.62891	1211	0.307384	-9.4724	0.646767	1.54615	0.719271	0.912664	0.528246	0.65326	NO
PVP01_1144400	-	conserved Plasmodium protein, unknown function	YES	2842	BOTH	25	51	-9.51531	1118	0.347165	25	83.3897	-9.43196	1133	0.352032	-9.47364	0.436486	2.29102	0.7992	0.945033	0.314029	0.456453	NO
PVP01_1338000	-	ribosome maturation protein SBDS, putative	NO	646	BOTH	13	21.9545	-8.8767	939	0.451783	7	10	-10.0714	1334	0.236978	-9.47407	1.4782	0.6765	0.0990018	0.330565	0.00690555	0.0293624	NO
PVP01_0610300	GFPT	glutamine--fructose-6-phosphate aminotransferase [isomerizing], putative	NO	757	BOTH	10	21	-9.07972	1003	0.414378	5	14	-9.89353	1291	0.261591	-9.48662	1.03893	0.962525	0.271649	0.595271	0.0574115	0.143347	NO
PVP01_0613800	MTRAP	merozoite TRAP-like protein, putative	NO	387	BOTH	2	4	-10.067	1295	0.243717	5	19	-8.91721	966	0.447624	-9.49211	0.177091	5.64682	0.0964097	0.323555	0.0234619	0.0738338	NO
PVP01_0305000	-	conserved Plasmodium protein, unknown function	NO	315	BOTH	2	5	-9.63801	1157	0.324372	3	10	-9.35321	1112	0.364053	-9.49561	0.38638	2.58812	0.656524	0.88103	0.561365	0.687742	NO
PVP01_1404000	-	methyltransferase-like protein, putative	NO	223	BOTH	2	5	-9.29261	1058	0.382233	2	5	-9.70095	1235	0.293646	-9.49678	0.708364	1.4117	0.616064	0.857434	0.634166	0.746746	NO
PVP01_0837000	-	HAD superfamily protein, putative	NO	1157	BOTH	7	12	-10.0636	1294	0.244302	22	55	-8.94947	979	0.440183	-9.50651	0.164442	6.08119	0.075372	0.291143	7.02414e-05	0.000681653	NO
PVP01_0946900	-	conserved Plasmodium protein, unknown function	NO	166	VK210	2	3	-9.50825	1113	0.350088	0	0	N/A	N/A	0	-9.50825	2.83346	0.352926	0.00768994	0.0603553	0.117119	0.234476	NO
PVP01_0936200	-	conserved Plasmodium protein, unknown function	YES	271	BOTH	2	6	-9.30524	1061	0.380479	3	6	-9.71358	1239	0.291357	-9.50941	0.708364	1.4117	0.616064	0.857434	0.607252	0.725508	NO
PVP01_1228000	-	translation initiation factor eIF-2B subunit gamma, putative	NO	479	VK247	0	0	N/A	N/A	0	4	13	-9.50997	1157	0.338294	-9.50997	0.0505974	19.7639	0.000296856	0.00731007	0.0026346	0.0136225	YES
PVP01_0941900	-	conserved Apicomplexan protein, unknown function	NO	111	VK247	0	0	N/A	N/A	0	1	3	-9.51414	1160	0.336577	-9.51414	0.177091	5.64682	0.0964097	0.323555	0.310913	0.453702	NO
PVP01_1228100	-	RNA-binding protein, putative	NO	613	BOTH	7	12	-9.42833	1093	0.361777	3	15	-9.61353	1207	0.309674	-9.52093	0.575546	1.73748	0.859257	0.968939	0.825911	0.880326	NO
PVP01_0606000	DLAT	dihydrolipoamide acyltransferase component E2, putative	YES	630	BOTH	9	19	-8.99616	973	0.431911	3	10	-10.0464	1331	0.238695	-9.52126	1.28793	0.776437	0.151391	0.424238	0.023771	0.0746873	NO
PVP01_1217500	DXS	1-deoxy-D-xylulose 5-phosphate synthase, putative	NO	1111	BOTH	11	21	-9.46337	1101	0.357101	13	28	-9.58403	1188	0.32055	-9.5237	0.53738	1.86088	0.944022	0.982472	0.948474	0.962827	NO
PVP01_0522200	-	conserved Plasmodium protein, unknown function	NO	477	BOTH	4	6	-9.87063	1240	0.275862	3	18	-9.18036	1063	0.392101	-9.5255	0.260976	3.83177	0.290408	0.621851	0.117055	0.234476	NO
PVP01_0511200	-	RWD domain-containing protein, putative	NO	227	BOTH	1	2	-10.2267	1329	0.223846	4	12	-8.84326	946	0.459073	-9.53497	0.163469	6.11738	0.0738635	0.285876	0.0545601	0.137799	NO
PVP01_1248500	ADCL	aminodeoxychorismate lyase, putative	NO	322	BOTH	2	4	-9.88313	1243	0.274109	3	12	-9.19286	1073	0.386377	-9.538	0.272448	3.67043	0.322135	0.661049	0.218638	0.360468	NO
PVP01_0409300	RPB2	DNA-directed RNA polymerase II subunit RPB2, putative	NO	1346	BOTH	11	22	-9.60873	1144	0.33197	16	38	-9.47053	1146	0.344591	-9.53963	0.417753	2.39376	0.746805	0.920662	0.403931	0.559597	NO
PVP01_0831300	SF3B1	splicing factor 3B subunit 1, putative	NO	1360	BOTH	13	22	-9.61907	1148	0.329632	15	38	-9.48087	1149	0.342873	-9.54997	0.417753	2.39376	0.746805	0.920662	0.403931	0.559597	NO
PVP01_1442700	ASF1	histone chaperone ASF1, putative	NO	269	VK247	0	0	N/A	N/A	0	2	7	-9.55202	1176	0.327418	-9.55202	0.0885455	11.2936	0.0060605	0.055274	0.0480002	0.12508	NO
PVP01_0943700	-	alpha/beta hydrolase, putative	NO	424	VK247	0	0	N/A	N/A	0	3	11	-9.55506	1178	0.326274	-9.55506	0.0590303	16.9404	0.000731731	0.0142724	0.00699034	0.0293624	YES
PVP01_0810400	SDH4	succinate dehydrogenase subunit 4, putative	NO	116	BOTH	1	2	-9.55532	1127	0.341905	1	3	-9.5582	1180	0.325129	-9.55676	0.531273	1.88227	0.958229	0.982472	0.992051	0.992051	NO
PVP01_1109200	-	conserved Plasmodium protein, unknown function	NO	2179	BOTH	14	32	-9.71576	1185	0.308007	21	66	-9.40019	1123	0.357756	-9.55797	0.348896	2.86619	0.545835	0.838073	0.0633273	0.151102	NO
PVP01_1434700	SR10	serpentine receptor, putative	NO	588	BOTH	4	9	-9.67438	1174	0.314436	6	17	-9.44673	1137	0.349742	-9.56056	0.393535	2.54107	0.677355	0.891376	0.482517	0.611297	NO
PVP01_0526500	PUF2	mRNA-binding protein PUF2, putative	NO	437	BOTH	4	7	-9.6289	1154	0.326125	5	12	-9.49825	1154	0.340011	-9.56357	0.435916	2.29402	0.797625	0.944167	0.6908	0.79444	NO
PVP01_1005100	CYP23	peptidyl-prolyl cis-trans isomerase, putative	NO	203	BOTH	2	6	-9.01632	984	0.425482	1	3	-10.1178	1348	0.228964	-9.56707	1.23964	0.806688	0.169139	0.452109	0.196168	0.342936	NO
PVP01_0943900	-	DnaJ protein, putative	NO	321	BOTH	2	3	-10.1677	1317	0.230859	4	15	-8.96661	983	0.437894	-9.56716	0.177091	5.64682	0.0964097	0.323555	0.0427015	0.116504	NO
PVP01_0616000	P28	28 kDa ookinete surface protein, putative	YES	236	VK210	2	4	-9.57241	1132	0.338983	0	0	N/A	N/A	0	-9.57241	3.54182	0.282341	0.00258077	0.0307248	0.0600988	0.145448	NO
PVP01_0414200	SYN17	syntaxin, Qa-SNARE family, putative	NO	314	VK247	0	0	N/A	N/A	0	3	8	-9.57317	1185	0.322267	-9.57317	0.0787071	12.7053	0.00340772	0.0362876	0.0297688	0.0874672	NO
PVP01_0520900	-	conserved Plasmodium protein, unknown function	NO	405	BOTH	5	14	-8.85971	931	0.456458	3	5	-10.2977	1395	0.202061	-9.57869	1.77091	0.564682	0.0533927	0.221934	0.0141326	0.0508052	NO
PVP01_0319300	-	proteasome assembly chaperone 4, putative	NO	158	VK247	0	0	N/A	N/A	0	1	4	-9.57952	1186	0.321694	-9.57952	0.141673	7.05852	0.0443431	0.193265	0.196535	0.342936	NO
PVP01_1427000	-	conserved Plasmodium protein, unknown function	NO	315	BOTH	2	3	-10.1488	1312	0.233781	5	14	-9.01674	1002	0.427018	-9.58279	0.188897	5.29389	0.118342	0.353232	0.0606653	0.146101	NO
PVP01_0823200	-	E3 ubiquitin-protein ligase, putative	NO	516	VK247	0	0	N/A	N/A	0	2	13	-9.58438	1189	0.319977	-9.58438	0.0505974	19.7639	0.000296856	0.00731007	0.0026346	0.0136225	YES
PVP01_1225600	-	PUB domain-containing protein, putative	NO	393	BOTH	3	5	-9.85925	1237	0.277615	5	13	-9.31208	1104	0.368632	-9.58566	0.303585	3.29398	0.411554	0.750011	0.272903	0.418055	NO
PVP01_1228400	-	WD repeat-containing protein, putative	NO	338	BOTH	3	8	-9.23848	1041	0.392168	2	6	-9.93451	1298	0.257584	-9.58649	0.910754	1.09799	0.371467	0.71536	0.31138	0.453713	NO
PVP01_1137800	SWIB	SWIB/MDM2 domain-containing protein, putative	YES	820	BOTH	6	14	-9.56512	1130	0.340152	10	20	-9.61679	1208	0.309101	-9.59096	0.505974	1.97639	0.981026	0.992855	0.910483	0.940068	NO
PVP01_1432900	PIGO	GPI ethanolamine phosphate transferase 3, putative	NO	1272	BOTH	12	21	-9.5987	1137	0.336061	15	32	-9.58583	1190	0.319405	-9.59226	0.472243	2.11756	0.895397	0.971328	0.70862	0.809734	NO
PVP01_0420200	-	ubiE/COQ5 methyltransferase, putative	NO	393	BOTH	2	4	-10.0824	1298	0.241964	3	16	-9.10444	1032	0.409845	-9.59342	0.208342	4.79979	0.158886	0.436548	0.064189	0.152352	NO
PVP01_0824700	-	conserved Plasmodium protein, unknown function	YES	281	VK247	0	0	N/A	N/A	0	3	7	-9.59566	1193	0.317687	-9.59566	0.0885455	11.2936	0.0060605	0.055274	0.0480002	0.12508	NO
PVP01_1464100	DIA2	DNA replication origin binding protein, putative	NO	362	VK247	0	0	N/A	N/A	0	3	9	-9.59764	1195	0.316543	-9.59764	0.0708364	14.117	0.00198272	0.0275067	0.0184089	0.0603419	NO
PVP01_1006500	METAP1a	methionine aminopeptidase 1a, putative	NO	323	VK247	0	0	N/A	N/A	0	3	8	-9.60143	1198	0.314825	-9.60143	0.0787071	12.7053	0.00340772	0.0362876	0.0297688	0.0874672	NO
PVP01_0605500	-	cytoplasmic dynein intermediate chain, putative	NO	735	BOTH	11	20	-9.09901	1008	0.411455	7	11	-10.1052	1343	0.231826	-9.6021	1.23964	0.806688	0.169139	0.452109	0.0251717	0.0783384	NO
PVP01_0001230	-	PIR protein	NO	364	VK247	0	0	N/A	N/A	0	1	9	-9.60315	1200	0.313681	-9.60315	0.0708364	14.117	0.00198272	0.0275067	0.0184089	0.0603419	NO
PVP01_0918000	-	conserved Plasmodium protein, unknown function	NO	367	VK210	3	6	-9.60848	1143	0.332554	0	0	N/A	N/A	0	-9.60848	4.95855	0.201672	0.000401757	0.00869738	0.0157032	0.0546561	NO
PVP01_1433700	-	conserved Plasmodium protein, unknown function	YES	245	BOTH	2	4	-9.60984	1145	0.331385	1	6	-9.61272	1206	0.310246	-9.61128	0.505974	1.97639	0.981026	0.992855	0.948245	0.962827	NO
PVP01_0834900	-	conserved Plasmodium protein, unknown function	NO	846	BOTH	7	13	-9.67045	1171	0.316189	6	22	-9.5527	1177	0.326846	-9.61157	0.431178	2.31923	0.784483	0.941075	0.576815	0.701869	NO
PVP01_1454200	CARP	clustered-asparagine-rich protein, putative	NO	497	BOTH	4	7	-9.75756	1202	0.298071	5	14	-9.47275	1147	0.344018	-9.61515	0.377794	2.64694	0.631372	0.868577	0.469501	0.608898	NO
PVP01_1247100	-	bax inhibitor 1, putative	NO	246	BOTH	2	4	-9.61391	1146	0.330801	1	6	-9.61679	1209	0.308529	-9.61535	0.505974	1.97639	0.981026	0.992855	0.948245	0.962827	NO
PVP01_0711700	-	conserved Plasmodium protein, unknown function	NO	622	VK210	7	10	-9.62523	1150	0.328463	0	0	N/A	N/A	0	-9.62523	7.792	0.128337	2.19122e-05	0.00154168	0.00105089	0.00635045	YES
PVP01_1312300	-	ribonucleoside-diphosphate reductase large subunit, putative	NO	848	BOTH	15	31	-8.80377	904	0.472238	5	9	-10.4489	1441	0.17573	-9.62632	2.26676	0.441157	0.0204999	0.132402	4.91704e-05	0.000501895	NO
PVP01_1119700	-	cullin-like protein, putative	NO	1114	BOTH	12	15	-9.80254	1220	0.287551	12	32	-9.4532	1139	0.348598	-9.62787	0.343449	2.91164	0.529629	0.838073	0.177788	0.325201	NO
PVP01_1456000	-	conserved Plasmodium protein, unknown function	NO	774	BOTH	4	11	-9.74855	1199	0.299825	10	21	-9.51027	1158	0.337722	-9.62941	0.38638	2.58812	0.656524	0.88103	0.411421	0.566782	NO
PVP01_1329300	-	conserved Plasmodium protein, unknown function	NO	500	VK210	4	8	-9.63004	1155	0.325541	0	0	N/A	N/A	0	-9.63004	6.37528	0.156856	8.45163e-05	0.00315724	0.00407292	0.0192876	YES
PVP01_0815400	METAP1b	methionine aminopeptidase 1b, putative	NO	456	BOTH	5	8	-9.53793	1124	0.343659	5	10	-9.72313	1244	0.288495	-9.63053	0.57957	1.72542	0.850722	0.964837	0.84373	0.895071	NO
PVP01_1320400	-	protein archease, putative	NO	250	VK247	0	0	N/A	N/A	0	1	6	-9.63292	1214	0.305667	-9.63292	0.101195	9.88193	0.011211	0.0797315	0.0771331	0.174257	NO
PVP01_0720400	-	conserved Plasmodium protein, unknown function	NO	280	BOTH	2	3	-10.0311	1285	0.249562	1	10	-9.23542	1085	0.379508	-9.63324	0.257587	3.88219	0.281198	0.607412	0.225998	0.360468	NO
PVP01_0922300	GCN20	protein GCN20, putative	NO	792	BOTH	15	20	-9.17371	1025	0.40152	7	12	-10.0929	1341	0.232971	-9.63329	1.14428	0.873912	0.211288	0.523216	0.0384384	0.106503	NO
PVP01_1416300	-	zinc finger (CCCH type) protein, putative	YES	428	BOTH	5	7	-9.60809	1142	0.333139	3	10	-9.65976	1220	0.302232	-9.63392	0.515174	1.94109	0.996535	0.998562	0.963711	0.973213	NO
PVP01_1214700	RRP42	exosome complex component RRP42, putative	NO	281	BOTH	1	2	-10.4401	1370	0.199883	3	15	-8.83352	938	0.463652	-9.6368	0.132818	7.52909	0.0347229	0.170584	0.0170529	0.0581696	NO
PVP01_1338900	EMC2	ER membrane protein complex subunit 2, putative	NO	293	VK247	0	0	N/A	N/A	0	3	7	-9.63748	1215	0.305094	-9.63748	0.0885455	11.2936	0.0060605	0.055274	0.0480002	0.12508	NO
PVP01_1311500	-	eukaryotic translation initiation factor eIF2A, putative	NO	682	BOTH	8	16	-9.24732	1046	0.389831	6	11	-10.0304	1329	0.23984	-9.63884	1.00352	0.996497	0.295963	0.628961	0.109872	0.231249	NO
PVP01_0525800	HAT1	histone acetyltransferase, putative	YES	1291	BOTH	5	8	-10.5786	1406	0.178843	24	78	-8.70968	882	0.495707	-9.64415	0.0806997	12.3916	0.00386077	0.0406723	1.63544e-10	6.85492e-09	YES
PVP01_1003200	-	conserved Plasmodium protein, unknown function	NO	970	BOTH	9	16	-9.59958	1138	0.335476	12	22	-9.68947	1230	0.296508	-9.64453	0.523573	1.90995	0.976395	0.992855	0.984979	0.9895	NO
PVP01_1405200	-	conserved Plasmodium protein, unknown function	NO	191	VK210	3	3	-9.64854	1161	0.322034	0	0	N/A	N/A	0	-9.64854	2.83346	0.352926	0.00768994	0.0603553	0.117119	0.234476	NO
PVP01_1343200	RNR	ribonucleoside-diphosphate reductase small chain, putative	NO	349	BOTH	3	5	-9.74051	1194	0.302747	3	9	-9.56107	1181	0.324556	-9.65079	0.425018	2.35284	0.767274	0.931497	0.694364	0.797608	NO
PVP01_0724100	-	zinc binding protein (Yippee), putative	NO	128	VK210	1	2	-9.65376	1164	0.319696	0	0	N/A	N/A	0	-9.65376	2.12509	0.470568	0.0266691	0.134016	0.227443	0.360468	NO
PVP01_0806300	PhLP1	phosducin-like protein, putative	NO	193	VK210	2	3	-9.65895	1166	0.319112	0	0	N/A	N/A	0	-9.65895	2.83346	0.352926	0.00768994	0.0603553	0.117119	0.234476	NO
PVP01_1326600	-	conserved Plasmodium protein, unknown function	YES	1619	BOTH	16	22	-9.7934	1218	0.28872	17	43	-9.53158	1165	0.333715	-9.66249	0.370281	2.70065	0.609245	0.857434	0.191221	0.342936	NO
PVP01_1458100	-	3-hydroxyisobutyryl-coenzyme A hydrolase, putative	NO	516	BOTH	4	6	-9.94922	1260	0.264173	10	16	-9.37674	1119	0.360046	-9.66298	0.291679	3.42842	0.376907	0.719484	0.199512	0.346276	NO
PVP01_0420600	AspAT	aspartate aminotransferase, putative	NO	409	BOTH	3	3	-10.41	1367	0.201636	6	20	-8.9212	968	0.44648	-9.66559	0.134926	7.41144	0.0368888	0.179879	0.00668243	0.0288061	NO
PVP01_1230200	PRELID	PRELI domain-containing protein, putative	NO	183	BOTH	2	6	-8.9126	950	0.445354	1	2	-10.4196	1429	0.182599	-9.66608	1.65285	0.605016	0.0681466	0.27121	0.107809	0.228369	NO
PVP01_1114000	-	pyrroline carboxylate reductase, putative	NO	260	VK210	3	4	-9.66926	1170	0.316774	0	0	N/A	N/A	0	-9.66926	3.54182	0.282341	0.00258077	0.0307248	0.0600988	0.145448	NO
PVP01_1015400	DDX23	ATP-dependent RNA helicase DDX23, putative	NO	1015	BOTH	10	12.5714	-9.88609	1245	0.27294	16	29	-9.45857	1142	0.34688	-9.67233	0.32045	3.12061	0.461265	0.799202	0.142297	0.270323	NO
PVP01_0922000	-	WD repeat-containing protein, putative	NO	555	BOTH	6	9	-9.61662	1147	0.330216	5	12	-9.73728	1245	0.287922	-9.67695	0.544895	1.83521	0.92678	0.982472	0.940838	0.961334	NO
PVP01_1331400	CBF5	H/ACA ribonucleoprotein complex subunit 4, putative	NO	478	BOTH	6	8	-9.58505	1134	0.337814	4	10	-9.77025	1253	0.283343	-9.67765	0.57957	1.72542	0.850722	0.964837	0.84373	0.895071	NO
PVP01_1013400	-	phosphomethylpyrimidine kinase, putative	NO	321	BOTH	2	2	-10.5732	1403	0.180596	2	18	-8.78429	913	0.477962	-9.67873	0.111847	8.94079	0.0173208	0.119307	0.0050616	0.0229755	NO
PVP01_0615100	SPT4	transcription elongation factor SPT4, putative	NO	131	VK247	0	0	N/A	N/A	0	2	3	-9.6798	1228	0.298226	-9.6798	0.177091	5.64682	0.0964097	0.323555	0.310913	0.453702	NO
PVP01_1439500	-	conserved Plasmodium protein, unknown function	NO	108	BOTH	1	1	-10.177	1318	0.230275	1	4	-9.19906	1077	0.384087	-9.68803	0.283346	3.52926	0.352963	0.698832	0.468691	0.60865	NO
PVP01_0916000	-	vivapain-2	NO	484	BOTH	3	10	-9.37438	1080	0.369375	2	8	-10.0059	1323	0.243274	-9.69012	0.865778	1.15503	0.415258	0.754666	0.30371	0.453702	NO
PVP01_0724000	TLP2	thioredoxin-like protein 2, putative	NO	133	BOTH	1	2	-9.69208	1177	0.312683	1	3	-9.69496	1232	0.295363	-9.69352	0.531273	1.88227	0.958229	0.982472	0.992051	0.992051	NO
PVP01_1202400	-	conserved Plasmodium protein, unknown function	NO	1518	BOTH	5	13	-10.2551	1335	0.220339	16	60	-9.13402	1050	0.399542	-9.69455	0.162575	6.151	0.0724927	0.285499	2.94088e-05	0.000332961	NO
PVP01_0720600	-	ubiquitin-like protein, putative	NO	1441	BOTH	6	14	-10.1289	1307	0.236704	11	50	-9.26429	1094	0.374356	-9.6966	0.208342	4.79979	0.158886	0.436548	0.00134691	0.00779205	NO
PVP01_1250000	-	conserved protein, unknown function	NO	178	VK247	0	0	N/A	N/A	0	1	4	-9.69871	1234	0.294219	-9.69871	0.141673	7.05852	0.0443431	0.193265	0.196535	0.342936	NO
PVP01_0412700	-	50S ribosomal protein L7/L12, putative	NO	268	VK210	3	4	-9.69957	1181	0.310345	0	0	N/A	N/A	0	-9.69957	3.54182	0.282341	0.00258077	0.0307248	0.0600988	0.145448	NO
PVP01_1011900	-	conserved Plasmodium protein, unknown function	NO	110	BOTH	1	2	-9.50221	1110	0.351841	1	2	-9.91055	1293	0.260446	-9.70638	0.708364	1.4117	0.616064	0.857434	0.7365	0.832401	NO
PVP01_1222100	APN1	apurinic/apyrimidinic endonuclease Apn1, putative	NO	492	BOTH	3	4	-10.3071	1345	0.214494	7	20	-9.10597	1035	0.408128	-9.70651	0.168658	5.92916	0.0820921	0.307455	0.0165518	0.0566094	NO
PVP01_0719300	PRP24	U4/U6 snRNA-associated-splicing factor, putative	NO	475	VK210	5	7	-9.71228	1183	0.309176	0	0	N/A	N/A	0	-9.71228	5.66691	0.176463	0.000178703	0.00525439	0.00800346	0.032417	YES
PVP01_1011200	SufA	iron-sulfur assembly protein	NO	181	VK247	0	0	N/A	N/A	0	1	4	-9.71542	1241	0.290212	-9.71542	0.141673	7.05852	0.0443431	0.193265	0.196535	0.342936	NO
PVP01_1336000	-	ubiquitin-conjugating enzyme E2, putative	YES	283	BOTH	2	2	-10.4472	1374	0.197545	7	13	-8.98372	991	0.433314	-9.71545	0.151792	6.58795	0.0570226	0.235009	0.0372765	0.103868	NO
PVP01_1439900	-	protein TSSC1, putative	NO	430	BOTH	4	6	-9.7669	1204	0.296902	5	10	-9.66442	1222	0.301088	-9.71566	0.450777	2.21839	0.83828	0.958689	0.761309	0.836865	NO
PVP01_1142600	-	conserved Plasmodium protein, unknown function	NO	136	VK247	0	0	N/A	N/A	0	1	3	-9.71726	1242	0.289639	-9.71726	0.177091	5.64682	0.0964097	0.323555	0.310913	0.453702	NO
PVP01_1220500	-	chaperone binding protein, putative	NO	522	BOTH	5	8	-9.6731	1172	0.315605	1	11	-9.76299	1252	0.283915	-9.71805	0.531273	1.88227	0.958229	0.982472	0.986232	0.99016	NO
PVP01_0834200	-	conserved Plasmodium protein, unknown function	NO	137	VK210	1	2	-9.72171	1189	0.305669	0	0	N/A	N/A	0	-9.72171	2.12509	0.470568	0.0266691	0.134016	0.227443	0.360468	NO
PVP01_1417900	USP39	U4/U6.U5 tri-snRNP-associated protein 2, putative	NO	685	VK210	8	10	-9.72171	1190	0.305085	0	0	N/A	N/A	0	-9.72171	7.792	0.128337	2.19122e-05	0.00154168	0.00105089	0.00635045	YES
PVP01_1406200	-	conserved Plasmodium protein, unknown function	NO	3497	VK210	32	51	-9.72271	1191	0.3045	0	0	N/A	N/A	0	-9.72271	36.8349	0.0271481	2.57246e-11	2.53388e-08	6.42797e-16	7.03506e-14	YES
PVP01_1145800	-	RNA-binding protein, putative	NO	478	BOTH	3	6	-9.87273	1241	0.275278	5	12	-9.58792	1191	0.318832	-9.73033	0.381427	2.62174	0.642032	0.874087	0.512113	0.635704	NO
PVP01_1269400	SF3A1	splicing factor 3A subunit 1, putative	NO	627	VK210	5	9	-9.7386	1192	0.303916	0	0	N/A	N/A	0	-9.7386	7.08364	0.14117	4.20926e-05	0.00203094	0.00207001	0.0111418	YES
PVP01_0912400	-	endonuclease/exonuclease/phosphatase family protein, putative	NO	870	BOTH	11	26	-9.00527	977	0.429573	2	9	-10.4745	1451	0.170006	-9.73988	1.91258	0.522853	0.0401829	0.192604	0.000591825	0.00407656	NO
PVP01_1233900	-	dihydroorotase, putative	NO	361	BOTH	3	5	-9.77432	1208	0.294565	3	8	-9.71266	1238	0.291929	-9.74349	0.472243	2.11756	0.895397	0.971328	0.845265	0.895735	NO
PVP01_0821900	RPB1	DNA-directed RNA polymerase II subunit RPB1, putative	NO	2387	BOTH	13	27	-9.97683	1271	0.257744	26	63	-9.53788	1167	0.33257	-9.75735	0.309909	3.22675	0.430126	0.77172	0.0233167	0.0734944	NO
PVP01_1142400	-	polypyrimidine tract-binding protein, putative	NO	757	BOTH	10	19	-9.1798	1028	0.399766	4	9	-10.3354	1405	0.196337	-9.75758	1.41673	0.705852	0.113327	0.342031	0.0145523	0.0521237	NO
PVP01_0610200	-	formin 2, putative	NO	943	BOTH	6	12	-9.85904	1236	0.2782	9	22	-9.66124	1221	0.30166	-9.76014	0.40038	2.49763	0.697157	0.904147	0.453151	0.592375	NO
PVP01_0611200	-	conserved Plasmodium protein, unknown function	NO	356	VK210	3	5	-9.76037	1203	0.297487	0	0	N/A	N/A	0	-9.76037	4.25018	0.235284	0.000972709	0.016867	0.0307545	0.0885766	NO
PVP01_0210300	LytB	4-hydroxy-3-methylbut-2-enyl diphosphate reductase, putative	NO	426	VK247	0	0	N/A	N/A	0	3	9	-9.76043	1251	0.284488	-9.76043	0.0708364	14.117	0.00198272	0.0275067	0.0184089	0.0603419	NO
PVP01_1132800	-	conserved Plasmodium protein, unknown function	NO	215	VK210	2	3	-9.7669	1205	0.296318	0	0	N/A	N/A	0	-9.7669	2.83346	0.352926	0.00768994	0.0603553	0.117119	0.234476	NO
PVP01_1013100	-	conserved Plasmodium protein, unknown function	NO	1877	BOTH	16	19	-10.0879	1299	0.241379	18	54	-9.45167	1138	0.34917	-9.76977	0.257587	3.88219	0.281198	0.607412	0.00678366	0.0290518	NO
PVP01_0519900	-	conserved Apicomplexan protein, unknown function	NO	166	BOTH	1	1	-10.6069	1411	0.175921	3	8	-8.93577	976	0.4419	-9.77132	0.157414	6.35267	0.0648386	0.260147	0.101895	0.217952	NO
PVP01_0712200	-	conserved Plasmodium protein, unknown function	NO	72	VK210	1	1	-9.77154	1206	0.295149	0	0	N/A	N/A	0	-9.77154	1.41673	0.705852	0.113327	0.342031	0.43973	0.578531	NO
PVP01_1427500	-	U1 small nuclear ribonucleoprotein C, putative	NO	240	VK247	0	0	N/A	N/A	0	4	5	-9.77442	1256	0.281626	-9.77442	0.118061	8.47022	0.0217085	0.132402	0.123437	0.239342	NO
PVP01_1029000	-	conserved Plasmodium protein, unknown function	NO	2400	VK247	0	0	N/A	N/A	0	16	50	-9.77442	1255	0.282198	-9.77442	0.0138895	71.9969	1.74056e-08	8.57225e-06	2.31606e-11	1.2007e-09	YES
PVP01_1206600	-	step II splicing factor, putative	NO	218	VK210	1	3	-9.78076	1209	0.29398	0	0	N/A	N/A	0	-9.78076	2.83346	0.352926	0.00768994	0.0603553	0.117119	0.234476	NO
PVP01_0946700	RSA4	ribosome assembly protein 4, putative	NO	660	VK210	4	9	-9.78989	1215	0.290473	0	0	N/A	N/A	0	-9.78989	7.08364	0.14117	4.20926e-05	0.00203094	0.00207001	0.0111418	YES
PVP01_0418500	ADSL	adenylosuccinate lyase	YES	464	BOTH	3	4	-10.2485	1333	0.221508	9	15	-9.33505	1110	0.365197	-9.79176	0.221364	4.51745	0.18878	0.491277	0.0884185	0.194342	NO
PVP01_1256600	-	zinc finger protein, putative	NO	1855	BOTH	11	14	-10.3815	1360	0.205728	18	68	-9.20935	1078	0.383515	-9.79541	0.153992	6.49384	0.0600158	0.244785	4.5064e-06	6.67489e-05	NO
PVP01_0806700	-	conserved membrane protein, unknown function	NO	269	BOTH	2	4	-9.70329	1182	0.30976	4	5	-9.88849	1289	0.262736	-9.79589	0.590303	1.69404	0.828333	0.955559	0.861507	0.907576	NO
PVP01_1022700	-	MORN repeat protein, putative	YES	1374	VK247	0	0	N/A	N/A	0	13	28	-9.7965	1265	0.276474	-9.7965	0.0244263	40.9394	1.98662e-06	0.000381255	1.53405e-06	2.77254e-05	YES
PVP01_0530600	-	transmembrane emp24 domain-containing protein, putative	NO	382	BOTH	1	2	-10.7471	1444	0.156634	8	20	-8.85291	949	0.457355	-9.80003	0.101195	9.88193	0.011211	0.0797315	0.00220218	0.0117496	NO
PVP01_0913800	-	conserved Plasmodium protein, unknown function	YES	5594	BOTH	50	75	-9.80684	1221	0.286967	42	113.904	-9.79731	1267	0.275329	-9.80208	0.468527	2.13435	0.885652	0.971328	0.455603	0.594789	NO
PVP01_0922700	GPI16	GPI transamidase component GPI16, putative	NO	516	BOTH	4	8	-9.66154	1168	0.317943	3	9	-9.9521	1309	0.250716	-9.80682	0.637528	1.56856	0.736137	0.918155	0.700041	0.802257	NO
PVP01_1242200	UIS2	serine/threonine protein phosphatase UIS2, putative	YES	1377	BOTH	6	9	-10.5253	1393	0.186441	20	56	-9.10553	1034	0.408701	-9.81542	0.124274	8.04671	0.0267352	0.134016	3.42729e-06	5.31635e-05	NO
PVP01_0203700	-	UMP-CMP kinase, putative	NO	373	BOTH	2	2.04918	-10.699	1430	0.164816	7	18	-8.93443	975	0.442473	-9.81672	0.11368	8.79658	0.0185504	0.126015	0.00535716	0.024095	NO
PVP01_1141800	-	RING zinc finger protein, putative	NO	401	VK247	0	0	N/A	N/A	0	2	8	-9.81774	1271	0.273039	-9.81774	0.0787071	12.7053	0.00340772	0.0362876	0.0297688	0.0874672	NO
PVP01_1454600	-	conserved Plasmodium protein, unknown function	NO	283	BOTH	1	3	-10.0417	1286	0.248977	1	7	-9.60276	1199	0.314253	-9.82223	0.354182	2.82341	0.561551	0.838073	0.534883	0.658574	NO
PVP01_0212900	NFS	cysteine desulfurase, putative	NO	517	BOTH	4	5	-10.1335	1308	0.236119	7	14	-9.51221	1159	0.337149	-9.82284	0.283346	3.52926	0.352963	0.698832	0.209456	0.358496	NO
PVP01_1263700	LSM5	U6 snRNA-associated Sm-like protein LSm5, putative	NO	101	VK247	0	0	N/A	N/A	0	1	2	-9.82519	1272	0.272467	-9.82519	0.236121	4.23511	0.224956	0.523216	0.487725	0.611297	NO
PVP01_1335400	SufC	FeS assembly ATPase SufC, putative	NO	351	BOTH	2	4	-9.96937	1267	0.260082	3	8	-9.68456	1229	0.297081	-9.82697	0.393535	2.54107	0.677355	0.891376	0.619491	0.735622	NO
PVP01_0836800	DHHC1	palmitoyltransferase DHHC1, putative	NO	611	BOTH	3	6	-10.1182	1305	0.237873	6	16	-9.54573	1173	0.329136	-9.83197	0.291679	3.42842	0.376907	0.719484	0.199512	0.346276	NO
PVP01_0206700	-	conserved Plasmodium protein, unknown function	NO	2092	BOTH	8	15	-10.4327	1369	0.200468	22	75	-9.23161	1083	0.380653	-9.83215	0.149129	6.70559	0.053512	0.221934	9.57676e-07	1.90568e-05	NO
PVP01_1319100	-	acid phosphatase, putative	YES	2259	BOTH	12	16	-10.445	1372	0.198714	30	81	-9.23145	1082	0.381225	-9.83821	0.146856	6.80939	0.0506132	0.218146	2.86166e-07	6.47984e-06	NO
PVP01_1250200	-	conserved Plasmodium protein, unknown function	YES	710	BOTH	4	8	-9.9807	1273	0.256575	6	16	-9.6959	1233	0.294791	-9.8383	0.375016	2.66655	0.623202	0.862394	0.432085	0.578531	NO
PVP01_1433500	-	conserved Plasmodium protein, unknown function	NO	154	VK247	0	0	N/A	N/A	0	1	3	-9.84156	1278	0.269033	-9.84156	0.177091	5.64682	0.0964097	0.323555	0.310913	0.453702	NO
PVP01_1138300	SPT5	transcription elongation factor SPT5, putative	NO	1213	BOTH	5	10	-10.2931	1340	0.217417	12	37	-9.39315	1122	0.358329	-9.84315	0.205053	4.87679	0.151666	0.424306	0.00505428	0.0229755	NO
PVP01_0714100	-	conserved Plasmodium protein, unknown function	NO	190	BOTH	2	9	-8.54468	820	0.521333	1	1	-11.1502	1576	0.0984545	-9.84746	3.54182	0.282341	0.00258077	0.0307248	0.00784153	0.0320494	YES
PVP01_0313700	-	thioredoxin-like protein	NO	467	VK247	0	0	N/A	N/A	0	4	9	-9.85232	1280	0.267888	-9.85232	0.0708364	14.117	0.00198272	0.0275067	0.0184089	0.0603419	NO
PVP01_0713400	NDH2	type II NADH:ubiquinone oxidoreductase, putative	NO	533	BOTH	1	5	-10.164	1316	0.231444	9	14	-9.54268	1172	0.329708	-9.85332	0.283346	3.52926	0.352963	0.698832	0.209456	0.358496	NO
PVP01_1327200	-	conserved Plasmodium protein, unknown function	YES	391	VK210	3	5	-9.85415	1235	0.278784	0	0	N/A	N/A	0	-9.85415	4.25018	0.235284	0.000972709	0.016867	0.0307545	0.0885766	NO
PVP01_1008400	-	G-protein coupled receptor, putative	NO	469	BOTH	3	3	-10.5469	1395	0.185272	5	18	-9.16345	1055	0.39668	-9.85516	0.149129	6.70559	0.053512	0.221934	0.0142828	0.0512516	NO
PVP01_0816500	SART1	U4/U6.U5 tri-snRNP-associated protein 1, putative	NO	730	BOTH	5	10	-9.78534	1211	0.292811	5	13	-9.93131	1297	0.258157	-9.85833	0.556572	1.79671	0.90053	0.974214	0.899355	0.93495	NO
PVP01_1203900	AP2-O4	AP2 domain transcription factor AP2-O4, putative	NO	787	VK210	6	10	-9.86052	1238	0.277031	0	0	N/A	N/A	0	-9.86052	7.792	0.128337	2.19122e-05	0.00154168	0.00105089	0.00635045	YES
PVP01_0405900	-	conserved Plasmodium protein, unknown function	NO	478	BOTH	2	5	-10.055	1292	0.24547	4	11	-9.67494	1225	0.29937	-9.86499	0.354182	2.82341	0.561551	0.838073	0.447231	0.586963	NO
PVP01_0815800	-	tubulin binding cofactor c, putative	NO	335	BOTH	2	3	-10.2104	1328	0.22443	2	9	-9.52013	1161	0.336005	-9.86526	0.283346	3.52926	0.352963	0.698832	0.30548	0.453702	NO
PVP01_1328900	-	splicing factor 3B subunit 4, putative	NO	475	VK210	2	6	-9.86643	1239	0.276447	0	0	N/A	N/A	0	-9.86643	4.95855	0.201672	0.000401757	0.00869738	0.0157032	0.0546561	NO
PVP01_0928200	-	protein disulfide-isomerase, putative	NO	424	VK247	0	0	N/A	N/A	0	1	8	-9.87351	1284	0.265598	-9.87351	0.0787071	12.7053	0.00340772	0.0362876	0.0297688	0.0874672	NO
PVP01_0104600	-	phosphoinositide-binding protein, putative	NO	805	BOTH	7	17	-9.35251	1074	0.372881	2	9	-10.3968	1422	0.186606	-9.87467	1.27506	0.78428	0.155914	0.431391	0.0335047	0.0948337	NO
PVP01_1202100	-	P-loop containing nucleoside triphosphate hydrolase, putative	NO	2316	BOTH	15	23	-10.107	1303	0.239041	22	55	-9.64348	1217	0.30395	-9.87523	0.303585	3.29398	0.411554	0.750011	0.0283216	0.0857043	NO
PVP01_0809600	-	protein phosphatase, putative	NO	402	VK210	3	5	-9.88189	1242	0.274693	0	0	N/A	N/A	0	-9.88189	4.25018	0.235284	0.000972709	0.016867	0.0307545	0.0885766	NO
PVP01_1009500	RBG1	ribosome-interacting GTPase 1, putative	NO	365	BOTH	2	3	-10.2962	1341	0.216832	5	10.3226	-9.46878	1145	0.345163	-9.88247	0.250248	3.99603	0.261544	0.579573	0.204518	0.353422	NO
PVP01_0111700	-	conserved Plasmodium protein, unknown function	NO	161	VK210	1	2	-9.88313	1244	0.273524	0	0	N/A	N/A	0	-9.88313	2.12509	0.470568	0.0266691	0.134016	0.227443	0.360468	NO
PVP01_0923000	-	conserved Plasmodium protein, unknown function	NO	911	BOTH	8	12	-9.82451	1223	0.285798	8	16	-9.94517	1302	0.255295	-9.88484	0.54169	1.84607	0.9341	0.982472	0.944348	0.962827	NO
PVP01_0619500	SDHA	flavoprotein subunit of succinate dehydrogenase, putative	NO	639	BOTH	10	23.5495	-8.79568	902	0.473407	2	4	-10.9768	1541	0.118489	-9.88625	3.47799	0.287522	0.00283281	0.033417	3.40933e-05	0.00037107	YES
PVP01_0419600	-	DNA-directed RNA polymerase II 16 kDa subunit, putative	NO	132	BOTH	1	2	-9.68453	1176	0.313267	2	2	-10.0929	1342	0.232398	-9.8887	0.708364	1.4117	0.616064	0.857434	0.7365	0.832401	NO
PVP01_0702500	-	AP-4 complex subunit epsilon, putative	NO	1319	BOTH	4	7	-10.7336	1440	0.158971	15	57	-9.0448	1009	0.423011	-9.8892	0.0977054	10.2349	0.0095745	0.0739677	2.57789e-07	5.97463e-06	NO
PVP01_0106500	-	conserved Plasmodium protein, unknown function	NO	162	VK210	1	2	-9.88933	1247	0.271771	0	0	N/A	N/A	0	-9.88933	2.12509	0.470568	0.0266691	0.134016	0.227443	0.360468	NO
PVP01_1237700	-	conserved Plasmodium protein, unknown function	NO	243	VK210	2	3	-9.88933	1246	0.271186	0	0	N/A	N/A	0	-9.88933	2.83346	0.352926	0.00768994	0.0603553	0.117119	0.234476	NO
PVP01_1464600	-	cyclin g-associated kinase, putative	YES	730	VK210	6	9	-9.8907	1249	0.270602	0	0	N/A	N/A	0	-9.8907	7.08364	0.14117	4.20926e-05	0.00203094	0.00207001	0.0111418	YES
PVP01_0619100	-	Sec1 family protein, putative	NO	657	BOTH	7	14	-9.3435	1071	0.374635	4	7	-10.445	1439	0.176875	-9.89425	1.32818	0.752909	0.138162	0.396185	0.0444428	0.119858	NO
PVP01_1418000	MCM4	DNA replication licensing factor MCM4, putative	NO	955	BOTH	6	9	-10.1594	1314	0.232613	8	23	-9.62944	1212	0.306812	-9.8944	0.295152	3.38809	0.386964	0.730191	0.13406	0.256655	NO
PVP01_0723200	SF3A3	splicing factor 3A subunit 3, putative	NO	631	BOTH	5	9	-9.74496	1195	0.302162	4	10	-10.0479	1332	0.238122	-9.89645	0.643967	1.55287	0.724342	0.913641	0.669772	0.77752	NO
PVP01_1427300	-	conserved Plasmodium protein, unknown function	YES	661	BOTH	6	14	-9.34957	1072	0.37405	4	7	-10.4511	1443	0.174585	-9.90032	1.32818	0.752909	0.138162	0.396185	0.0444428	0.119858	NO
PVP01_1406800	-	conserved Plasmodium protein, unknown function	NO	543	BOTH	5	11	-9.39409	1083	0.367621	3	6	-10.4086	1426	0.184316	-9.90133	1.21434	0.823494	0.17934	0.473593	0.096904	0.209781	NO
PVP01_0713300	-	BSD-domain protein, putative	NO	1018	BOTH	7	11	-10.0226	1282	0.251315	9	21	-9.78429	1261	0.278764	-9.90343	0.38638	2.58812	0.656524	0.88103	0.411421	0.566782	NO
PVP01_1465700	-	conserved Plasmodium protein, unknown function	NO	752	BOTH	6	14	-9.47856	1105	0.354763	3	9	-10.3287	1404	0.196909	-9.90364	1.06255	0.941136	0.256647	0.571939	0.106986	0.227359	NO
PVP01_1145400	CAX	cation/H+ antiporter, putative	YES	441	VK247	0	0	N/A	N/A	0	3	8	-9.91282	1294	0.259874	-9.91282	0.0787071	12.7053	0.00340772	0.0362876	0.0297688	0.0874672	NO
PVP01_0712800	-	conserved Plasmodium protein, unknown function	NO	249	VK210	2	3	-9.91372	1252	0.268849	0	0	N/A	N/A	0	-9.91372	2.83346	0.352926	0.00768994	0.0603553	0.117119	0.234476	NO
PVP01_0820400	-	conserved Plasmodium protein, unknown function	NO	453	BOTH	2	2	-10.9176	1486	0.132086	7	22	-8.92807	971	0.444762	-9.92285	0.0923953	10.8231	0.00740508	0.0603553	0.00094399	0.00594141	NO
PVP01_0821000	-	endonuclease/exonuclease/phosphatase family protein, putative	YES	821	BOTH	9	12	-9.72049	1188	0.306254	5	12	-10.1288	1350	0.227819	-9.92466	0.708364	1.4117	0.616064	0.857434	0.483637	0.611297	NO
PVP01_1210900	PRPF4	U4/U6 small nuclear ribonucleoprotein PRP4, putative	NO	644	BOTH	5	11	-9.56468	1128	0.341321	2	8	-10.2915	1392	0.203778	-9.92808	0.944485	1.05878	0.34186	0.689318	0.216695	0.360468	NO
PVP01_1250500	-	conserved Plasmodium protein, unknown function	NO	927	VK210	1	11	-9.92893	1257	0.265926	0	0	N/A	N/A	0	-9.92893	8.50037	0.117642	1.18527e-05	0.0011119	0.000532991	0.00372338	YES
PVP01_1451200	EF-G	elongation factor G, putative	NO	763	VK210	6	9	-9.93491	1259	0.264757	0	0	N/A	N/A	0	-9.93491	7.08364	0.14117	4.20926e-05	0.00203094	0.00207001	0.0111418	YES
PVP01_0419700	-	PCI domain-containing protein, putative	NO	452	VK247	0	0	N/A	N/A	0	5	8	-9.93746	1300	0.25644	-9.93746	0.0787071	12.7053	0.00340772	0.0362876	0.0297688	0.0874672	NO
PVP01_0923700	CDPK7	calcium-dependent protein kinase 7, putative	NO	1979	BOTH	16	23	-9.94973	1263	0.26242	13	35	-9.93822	1301	0.255867	-9.94397	0.472243	2.11756	0.895397	0.971328	0.696295	0.799359	NO
PVP01_1305900	-	conserved Plasmodium protein, unknown function	NO	698	BOTH	12	25	-8.82422	915	0.465809	3	4	-11.0651	1564	0.105323	-9.94468	3.68349	0.271481	0.00210553	0.0288048	1.46142e-05	0.000176626	YES
PVP01_1311400	-	conserved Plasmodium protein, unknown function	NO	242	BOTH	2	2	-10.2907	1339	0.218001	2	6	-9.6004	1196	0.31597	-9.94553	0.303585	3.29398	0.411554	0.750011	0.438178	0.578531	NO
PVP01_1223800	-	GPI transamidase subunit PIG-U, putative	NO	628	VK247	0	0	N/A	N/A	0	2	11	-9.94786	1306	0.253005	-9.94786	0.0590303	16.9404	0.000731731	0.0142724	0.00699034	0.0293624	YES
PVP01_0418300	MSP4	merozoite surface protein 4	NO	258	VK210	1	3	-9.94922	1261	0.263004	0	0	N/A	N/A	0	-9.94922	2.83346	0.352926	0.00768994	0.0603553	0.117119	0.234476	NO
PVP01_0707300	-	transporter, putative	NO	515	VK247	0	0	N/A	N/A	0	1	9	-9.95016	1307	0.252433	-9.95016	0.0708364	14.117	0.00198272	0.0275067	0.0184089	0.0603419	NO
PVP01_0914100	UGT	UDP-galactose transporter, putative	NO	344	VK247	0	0	N/A	N/A	0	1	6	-9.9521	1310	0.251288	-9.9521	0.101195	9.88193	0.011211	0.0797315	0.0771331	0.174257	NO
PVP01_1424400	-	calcium-dependent protein kinase 3, putative	NO	517	BOTH	5	9	-9.54569	1125	0.343074	4	6	-10.3595	1412	0.19233	-9.9526	1.01195	0.988193	0.289968	0.621585	0.215147	0.360468	NO
PVP01_0518400	AK2	adenylate kinase 2, putative	NO	259	VK210	2	3	-9.95309	1264	0.261835	0	0	N/A	N/A	0	-9.95309	2.83346	0.352926	0.00768994	0.0603553	0.117119	0.234476	NO
PVP01_1407900	RRP40	exosome complex component RRP40, putative	NO	244	BOTH	1	2	-10.2989	1342	0.216248	2	6	-9.60863	1203	0.311963	-9.95376	0.303585	3.29398	0.411554	0.750011	0.438178	0.578531	NO
PVP01_1456300	-	conserved Plasmodium protein, unknown function	NO	553	BOTH	6	10	-9.50765	1112	0.350672	2	6	-10.4268	1431	0.181454	-9.96723	1.11314	0.898357	0.227444	0.527757	0.145689	0.276176	NO
PVP01_1241900	-	ATP-dependent zinc metalloprotease FTSH, putative	NO	702	VK210	6	8	-9.96937	1268	0.259497	0	0	N/A	N/A	0	-9.96937	6.37528	0.156856	8.45163e-05	0.00315724	0.00407292	0.0192876	YES
PVP01_0526700	-	LETM1-like protein, putative	NO	709	BOTH	9	14	-9.41967	1089	0.364115	4	7	-10.5212	1462	0.163709	-9.97042	1.32818	0.752909	0.138162	0.396185	0.0444428	0.119858	NO
PVP01_1146800	-	ATP-dependant RNA helicase, putative	NO	1384	BOTH	8	12	-10.2427	1331	0.222677	13	31	-9.70197	1237	0.292501	-9.97233	0.287773	3.47496	0.365648	0.713194	0.072772	0.16787	NO
PVP01_0945700	-	conserved Plasmodium protein, unknown function	NO	642	BOTH	9	16	-9.18688	1029	0.399182	3	5	-10.7584	1499	0.14253	-9.97262	2.00703	0.498248	0.0334113	0.165378	0.00519905	0.0235451	NO
PVP01_1254700	Der1-1	DER1-like protein, putative	NO	355	VK210	2	4	-9.9807	1274	0.255991	0	0	N/A	N/A	0	-9.9807	3.54182	0.282341	0.00258077	0.0307248	0.0600988	0.145448	NO
PVP01_1345200	Sel1	selenoprotein, putative	NO	118	VK247	0	0	N/A	N/A	0	1	2	-9.98076	1315	0.247281	-9.98076	0.236121	4.23511	0.224956	0.523216	0.487725	0.611297	NO
PVP01_1315400	-	queuine tRNA-ribosyltransferase, putative	NO	413	VK247	0	0	N/A	N/A	0	2	7	-9.98076	1316	0.247853	-9.98076	0.0885455	11.2936	0.0060605	0.055274	0.0480002	0.12508	NO
PVP01_0713600	-	ribonuclease H2 subunit C, putative	NO	355	VK247	0	0	N/A	N/A	0	2	6	-9.98358	1317	0.246709	-9.98358	0.101195	9.88193	0.011211	0.0797315	0.0771331	0.174257	NO
PVP01_1106600	Uba2	ubiquitin-activating enzyme, putative	NO	534	VK247	0	0	N/A	N/A	0	4	9	-9.98639	1318	0.246136	-9.98639	0.0708364	14.117	0.00198272	0.0275067	0.0184089	0.0603419	NO
PVP01_0836600	Plrx	plasmoredoxin, putative	NO	179	VK247	0	0	N/A	N/A	0	2	3	-9.99199	1320	0.244991	-9.99199	0.177091	5.64682	0.0964097	0.323555	0.310913	0.453702	NO
PVP01_0618700	-	DNA binding protein Myb2, putative	NO	917	BOTH	8	11	-9.91809	1255	0.267095	5	14	-10.0853	1338	0.234688	-10.0017	0.566691	1.76463	0.878305	0.971328	0.8612	0.907576	NO
PVP01_0816900	-	conserved protein, unknown function	NO	384	BOTH	2	3	-10.3469	1353	0.209819	4	9	-9.65664	1219	0.302805	-10.0018	0.283346	3.52926	0.352963	0.698832	0.30548	0.453702	NO
PVP01_0904400	ALP2a	actin-like protein, putative	NO	491	BOTH	3	4	-10.305	1343	0.215663	4	11	-9.70177	1236	0.293074	-10.0034	0.295152	3.38809	0.386964	0.730191	0.289397	0.438885	NO
PVP01_0705800	-	conserved Plasmodium protein, unknown function	NO	302	VK247	0	0	N/A	N/A	0	2	5	-10.0042	1322	0.243847	-10.0042	0.118061	8.47022	0.0217085	0.132402	0.123437	0.239342	NO
PVP01_1017700	-	tRNA pseudouridine synthase, putative	NO	545	VK247	0	0	N/A	N/A	0	3	9	-10.0068	1324	0.242702	-10.0068	0.0708364	14.117	0.00198272	0.0275067	0.0184089	0.0603419	NO
PVP01_1135600	-	AP-3 complex subunit beta, putative	NO	1004	VK210	7	11	-10.0087	1279	0.253068	0	0	N/A	N/A	0	-10.0087	8.50037	0.117642	1.18527e-05	0.0011119	0.000532991	0.00372338	YES
PVP01_1202000	MON1	vacuolar fusion protein MON1, putative	YES	857	BOTH	6	11	-9.85042	1233	0.279953	5	12	-10.1718	1356	0.224385	-10.0111	0.653874	1.52935	0.70655	0.906654	0.616499	0.734727	NO
PVP01_1122100	TIM22	mitochondrial import inner membrane translocase subunit TIM22, putative	NO	183	VK210	1	2	-10.0112	1280	0.252484	0	0	N/A	N/A	0	-10.0112	2.12509	0.470568	0.0266691	0.134016	0.227443	0.360468	NO
PVP01_0706600	-	conserved Plasmodium protein, unknown function	NO	517	BOTH	3	4	-10.3566	1355	0.20865	3	12	-9.66636	1223	0.300515	-10.0115	0.272448	3.67043	0.322135	0.661049	0.218638	0.360468	NO
PVP01_1108200	GEX1	nuclear fusion protein, putative	NO	704	BOTH	5	11	-9.65376	1165	0.320281	3	8	-10.3806	1418	0.188895	-10.0172	0.944485	1.05878	0.34186	0.689318	0.216695	0.360468	NO
PVP01_0813900	-	conserved Plasmodium protein, unknown function	NO	453	BOTH	2	3	-10.5122	1388	0.188778	5	12	-9.53421	1166	0.333143	-10.0232	0.217958	4.58804	0.180767	0.474814	0.119419	0.237591	NO
PVP01_1415900	-	conserved Plasmodium protein, unknown function	NO	214	BOTH	2	4	-9.47456	1104	0.355348	2	2	-10.576	1473	0.157413	-10.0253	1.18061	0.847022	0.194007	0.499149	0.297092	0.448827	NO
PVP01_1408400	-	conserved Plasmodium protein, unknown function	NO	93	VK210	1	1	-10.0275	1283	0.250146	0	0	N/A	N/A	0	-10.0275	1.41673	0.705852	0.113327	0.342031	0.43973	0.578531	NO
PVP01_1207100	ECT	ethanolamine-phosphate cytidylyltransferase, putative	NO	606	BOTH	5	7	-9.95585	1265	0.261251	4	9	-10.1129	1344	0.231254	-10.0344	0.566691	1.76463	0.878305	0.971328	0.886478	0.923024	NO
PVP01_0825700	PPP6	serine/threonine protein phosphatase 6, putative	NO	308	BOTH	3	4.02759	-9.83181	1226	0.284044	3	4	-10.247	1377	0.211792	-10.0394	0.712272	1.40396	0.610034	0.857434	0.657695	0.769826	NO
PVP01_0708200	-	FHA domain protein, putative	NO	1057	BOTH	5	7	-10.5122	1389	0.189363	10	27	-9.57057	1184	0.322839	-10.0414	0.20239	4.94096	0.145925	0.410674	0.0150169	0.0534961	NO
PVP01_1139200	DHHC2	palmitoyltransferase DHHC2, putative	NO	284	VK210	1	3	-10.0452	1288	0.246639	0	0	N/A	N/A	0	-10.0452	2.83346	0.352926	0.00768994	0.0603553	0.117119	0.234476	NO
PVP01_1103000	GPAA1	glycosylphosphatidylinositol anchor attachment 1 protein, putative	NO	758	VK210	5	8	-10.0461	1291	0.246055	0	0	N/A	N/A	0	-10.0461	6.37528	0.156856	8.45163e-05	0.00315724	0.00407292	0.0192876	YES
PVP01_1106300	-	SNARE associated Golgi protein, putative	NO	465	BOTH	1	6	-9.84515	1231	0.281122	2	6	-10.2535	1381	0.210074	-10.0493	0.708364	1.4117	0.616064	0.857434	0.607252	0.725508	NO
PVP01_1234200	PDI-14	protein disulfide-isomerase, putative	NO	543	BOTH	5	7	-9.84608	1232	0.280538	3	7	-10.2544	1382	0.209502	-10.0502	0.708364	1.4117	0.616064	0.857434	0.58267	0.705593	NO
PVP01_1341500	-	conserved Plasmodium protein, unknown function	NO	291	BOTH	1	2	-10.4751	1380	0.194039	4	7	-9.63063	1213	0.306239	-10.0528	0.265636	3.76454	0.303198	0.638141	0.319376	0.461607	NO
PVP01_1331100	MCM2	DNA replication licensing factor MCM2, putative	NO	972	BOTH	8	12	-9.88933	1248	0.272355	7	13	-10.2176	1368	0.217516	-10.0535	0.657766	1.5203	0.699676	0.905031	0.592781	0.71206	NO
PVP01_0703500	NUP100	nucleoporin NUP100/NSP100, putative	NO	2085	BOTH	6	13	-10.5725	1402	0.181181	17	55	-9.53841	1168	0.331998	-10.0554	0.177091	5.64682	0.0964097	0.323555	0.000149767	0.00130549	NO
PVP01_1005300	CPalpha	F-actin-capping protein subunit alpha, putative	NO	312	BOTH	1	2	-10.5447	1394	0.185856	1	8	-9.56678	1183	0.323412	-10.0558	0.236121	4.23511	0.224956	0.523216	0.229392	0.362392	NO
PVP01_1122400	-	ankyrin-repeat protein, putative	NO	1832	BOTH	6	11	-10.6101	1414	0.174167	20	50	-9.50436	1156	0.338867	-10.0573	0.166674	5.99974	0.0788927	0.300036	0.000168254	0.00145378	NO
PVP01_1247200	-	pyridoxal 5'-phosphate synthase, putative	NO	289	VK210	2	3	-10.0627	1293	0.244886	0	0	N/A	N/A	0	-10.0627	2.83346	0.352926	0.00768994	0.0603553	0.117119	0.234476	NO
PVP01_0929400	NOT2	CCR4-NOT transcription complex subunit 2, putative	NO	583	VK210	3	6	-10.0713	1296	0.243133	0	0	N/A	N/A	0	-10.0713	4.95855	0.201672	0.000401757	0.00869738	0.0157032	0.0546561	NO
PVP01_0513300	-	conserved Plasmodium protein, unknown function	NO	519	VK247	0	0	N/A	N/A	0	4	8	-10.0757	1335	0.236405	-10.0757	0.0787071	12.7053	0.00340772	0.0362876	0.0297688	0.0874672	NO
PVP01_0920100	-	AP-4 complex subunit mu, putative	NO	478	BOTH	2	4	-10.2782	1337	0.21917	3	9	-9.87561	1285	0.265026	-10.0769	0.354182	2.82341	0.561551	0.838073	0.487796	0.611297	NO
PVP01_0714400	MFS2	major facilitator superfamily domain-containing protein, putative	NO	1296	BOTH	5	12	-10.177	1319	0.22969	8	22	-9.97922	1313	0.248998	-10.0781	0.40038	2.49763	0.697157	0.904147	0.453151	0.592375	NO
PVP01_0821300	-	conserved protein, unknown function	NO	425	BOTH	2	4	-10.1607	1315	0.232028	2	7	-10.0094	1325	0.242129	-10.085	0.442727	2.25873	0.816367	0.95106	0.77362	0.842472	NO
PVP01_1305800	EIF5	eukaryotic translation initiation factor 5, putative	NO	509	BOTH	6	10	-9.42474	1090	0.36353	3	4	-10.7494	1496	0.144247	-10.0871	1.5584	0.641684	0.0832401	0.309987	0.0523546	0.133254	NO
PVP01_0215900	-	AP-4 complex subunit beta, putative	NO	902	BOTH	3	5	-10.6901	1427	0.166569	11	25	-9.48896	1151	0.341729	-10.0895	0.163469	6.11738	0.0738635	0.285876	0.00655525	0.0285074	NO
PVP01_1234600	HDA1	histone deacetylase, putative	NO	1579	VK247	0	0	N/A	N/A	0	9	24	-10.0897	1339	0.234116	-10.0897	0.0283346	35.2926	6.09397e-06	0.00075032	1.13513e-05	0.000141532	YES
PVP01_1338700	-	CTP synthase, putative	NO	856	VK247	0	0	N/A	N/A	0	6	13	-10.0905	1340	0.233543	-10.0905	0.0505974	19.7639	0.000296856	0.00731007	0.0026346	0.0136225	YES
PVP01_1427100	-	CS domain protein, putative	NO	313	BOTH	1	3	-10.1425	1311	0.234366	4	5	-10.04	1330	0.239267	-10.0912	0.472243	2.11756	0.895397	0.971328	0.873393	0.915007	NO
PVP01_0612000	-	biotin--acetyl-CoA-carboxylase, putative	NO	281	BOTH	1	4	-9.74694	1198	0.300409	1	3	-10.443	1437	0.178019	-10.0949	0.885455	1.12936	0.395461	0.740851	0.471063	0.60932	NO
PVP01_1027200	TCF25	transcription factor 25, putative	NO	930	BOTH	5	10	-10.0275	1284	0.250731	4	13	-10.1735	1357	0.223812	-10.1005	0.556572	1.79671	0.90053	0.974214	0.899355	0.93495	NO
PVP01_1466700	LRR12	leucine-rich repeat protein	YES	701	VK210	5	7	-10.1015	1302	0.239626	0	0	N/A	N/A	0	-10.1015	5.66691	0.176463	0.000178703	0.00525439	0.00800346	0.032417	YES
PVP01_0813500	-	conserved Plasmodium protein, unknown function	NO	804	BOTH	2	3	-11.0859	1521	0.111631	11	32	-9.12708	1047	0.401259	-10.1065	0.0858623	11.6466	0.00522987	0.0531074	5.01247e-05	0.000508998	NO
PVP01_1309900	-	conserved Plasmodium protein, unknown function	NO	1407	BOTH	3	6	-10.9523	1494	0.127411	16	49	-9.26061	1092	0.375501	-10.1065	0.0991709	10.0836	0.0102409	0.0785	1.95128e-06	3.31381e-05	NO
PVP01_0837700	SRPK1	serine/threonine protein kinase, putative	YES	1397	BOTH	8	16	-9.96437	1266	0.260666	8	18	-10.2549	1383	0.20893	-10.1097	0.633799	1.57779	0.743049	0.92038	0.60729	0.725508	NO
PVP01_0933700	GCVH	glycine cleavage system H protein, putative	NO	202	VK210	2	2	-10.11	1304	0.238457	0	0	N/A	N/A	0	-10.11	2.12509	0.470568	0.0266691	0.134016	0.227443	0.360468	NO
PVP01_1229800	DHFS-FPGS	dihydrofolate synthase/folylpolyglutamate synthase, putative	NO	466	BOTH	1	2	-10.9459	1490	0.129749	5	16	-9.27482	1096	0.373211	-10.1104	0.125005	7.99965	0.0273695	0.136501	0.0114326	0.0431462	NO
PVP01_0831200	YVH1	dual specificity protein phosphatase, putative	NO	556	BOTH	3	5	-10.2062	1326	0.225599	4	9	-10.0268	1327	0.240985	-10.1165	0.425018	2.35284	0.767274	0.931497	0.694364	0.797608	NO
PVP01_0114800	-	serine/threonine protein kinase, FIKK family	NO	1422	VK247	0	0	N/A	N/A	0	5	21	-10.1185	1349	0.228392	-10.1185	0.0321984	31.0575	1.53532e-05	0.0013748	5.06363e-05	0.000511556	YES
PVP01_1238000	U2AF2	splicing factor U2AF large subunit, putative	NO	911	BOTH	3	5	-10.7	1431	0.164231	11	24	-9.53971	1170	0.330853	-10.1198	0.170007	5.8821	0.084305	0.31336	0.00927754	0.0363355	NO
PVP01_0519300	RRB1	ribosome assembly protein RRB1, putative	YES	458	BOTH	3	6	-9.82999	1225	0.284629	3	5	-10.4207	1430	0.182026	-10.1253	0.826425	1.21003	0.458051	0.796434	0.451879	0.591497	NO
PVP01_0527500	-	conserved Plasmodium protein, unknown function	YES	1241	BOTH	6	10	-10.316	1346	0.21391	8	22	-9.93585	1299	0.257012	-10.1259	0.338783	2.95174	0.51574	0.838073	0.247261	0.384758	NO
PVP01_1115800	-	conserved Plasmodium protein, unknown function	NO	955	BOTH	4	13	-9.79164	1217	0.289305	5	10	-10.4623	1447	0.172295	-10.127	0.901554	1.1092	0.380008	0.722602	0.21412	0.360468	NO
PVP01_0829900	-	phosphoglycerate mutase, putative	NO	1318	BOTH	5	6	-10.887	1481	0.135009	18	41	-9.37352	1118	0.360618	-10.1303	0.118061	8.47022	0.0217085	0.132402	4.58575e-05	0.000472337	NO
PVP01_1417100	-	ADP-ribosylation factor, putative	NO	207	VK210	2	2	-10.1344	1309	0.235535	0	0	N/A	N/A	0	-10.1344	2.12509	0.470568	0.0266691	0.134016	0.227443	0.360468	NO
PVP01_0303600	-	conserved Plasmodium protein, unknown function	NO	563	BOTH	4	4	-10.4419	1371	0.199299	5	11	-9.8386	1276	0.270177	-10.1402	0.295152	3.38809	0.386964	0.730191	0.289397	0.438885	NO
PVP01_0908000	-	conserved Plasmodium protein, unknown function	NO	631	BOTH	4	9	-9.74496	1196	0.301578	4	6	-10.5588	1468	0.160275	-10.1519	1.01195	0.988193	0.289968	0.621585	0.215147	0.360468	NO
PVP01_1456100	-	COPI associated protein, putative	NO	149	BOTH	1	1	-10.4988	1385	0.191116	1	3	-9.80855	1270	0.273612	-10.1537	0.354182	2.82341	0.561551	0.838073	0.6608	0.769826	NO
PVP01_0926400	-	kelch domain-containing protein, putative	NO	563	VK247	0	0	N/A	N/A	0	3	8	-10.1571	1354	0.225529	-10.1571	0.0787071	12.7053	0.00340772	0.0362876	0.0297688	0.0874672	NO
PVP01_1254500	BET1	SNARE protein, putative	NO	212	VK210	1	2	-10.1583	1313	0.233197	0	0	N/A	N/A	0	-10.1583	2.12509	0.470568	0.0266691	0.134016	0.227443	0.360468	NO
PVP01_1335700	-	conserved Plasmodium protein, unknown function	NO	430	VK247	0	0	N/A	N/A	0	3	6	-10.1752	1358	0.22324	-10.1752	0.101195	9.88193	0.011211	0.0797315	0.0771331	0.174257	NO
PVP01_0216000	AP2-L	AP2 domain transcription factor AP2-L, putative	NO	1316	BOTH	12	16	-9.90464	1251	0.269433	7	14	-10.4465	1440	0.176302	-10.1756	0.802812	1.24562	0.485921	0.820202	0.269245	0.413738	NO
PVP01_0113200	-	conserved Plasmodium protein, unknown function	NO	414	BOTH	1	2	-10.8276	1464	0.144944	3	11	-9.53119	1164	0.334287	-10.1794	0.177091	5.64682	0.0964097	0.323555	0.0792417	0.177192	NO
PVP01_1465000	-	U3 small nucleolar RNA-associated protein 11, putative	NO	217	VK210	1	2	-10.1816	1320	0.229106	0	0	N/A	N/A	0	-10.1816	2.12509	0.470568	0.0266691	0.134016	0.227443	0.360468	NO
PVP01_0942400	-	OTU domain-containing protein, putative	NO	331	BOTH	1	2	-10.6038	1409	0.177089	4	7	-9.75943	1250	0.28506	-10.1816	0.265636	3.76454	0.303198	0.638141	0.319376	0.461607	NO
PVP01_1423600	-	transcription elongation factor s-II, putative	NO	435	BOTH	3	3	-10.4716	1378	0.195207	2	8	-9.89912	1292	0.261019	-10.1854	0.314828	3.17633	0.444633	0.783476	0.407333	0.562331	NO
PVP01_0002200,PVP01_0120400	-	PIR protein,PIR protein	NO	546	VK210	1	5	-10.1881	1322	0.227937	0	0	N/A	N/A	0	-10.1881	4.25018	0.235284	0.000972709	0.016867	0.0307545	0.0885766	NO
PVP01_1217900	NUDC	nuclear movement protein, putative	NO	378	BOTH	4	6	-9.63801	1158	0.323787	2	3	-10.7395	1494	0.145392	-10.1888	1.23964	0.806688	0.169139	0.452109	0.196168	0.342936	NO
PVP01_1316200	-	chromatin assembly factor 1 P55 subunit, putative	NO	509	VK247	0	0	N/A	N/A	0	2	7	-10.1898	1362	0.22095	-10.1898	0.0885455	11.2936	0.0060605	0.055274	0.0480002	0.12508	NO
PVP01_1417700	SEC20	protein transport protein SEC20, putative	NO	293	VK247	0	0	N/A	N/A	0	2	4	-10.1971	1363	0.220378	-10.1971	0.141673	7.05852	0.0443431	0.193265	0.196535	0.342936	NO
PVP01_1417400	PRP40	pre-mRNA-processing factor 40, putative	YES	880	BOTH	3	5	-10.6654	1424	0.168323	5	19	-9.7387	1246	0.28735	-10.202	0.212509	4.70568	0.168229	0.452109	0.0483358	0.125622	NO
PVP01_0416100	-	conserved Plasmodium protein, unknown function	NO	222	VK210	1	2	-10.2044	1325	0.226184	0	0	N/A	N/A	0	-10.2044	2.12509	0.470568	0.0266691	0.134016	0.227443	0.360468	NO
PVP01_0940900	-	conserved Plasmodium protein, unknown function	NO	444	BOTH	3	8	-9.51126	1115	0.348919	3	3	-10.9004	1526	0.127075	-10.2058	1.59382	0.627424	0.0771835	0.29582	0.0748464	0.172252	NO
PVP01_0936100	-	conserved Plasmodium protein, unknown function	NO	409	BOTH	2	4	-10.1223	1306	0.237288	1	5	-10.3075	1399	0.199771	-10.2149	0.590303	1.69404	0.828333	0.955559	0.861507	0.907576	NO
PVP01_1226600	-	ribose-phosphate pyrophosphokinase, putative	NO	551	BOTH	2	3	-10.708	1434	0.162478	4	12.096	-9.72208	1243	0.289067	-10.215	0.21636	4.62192	0.177054	0.469443	0.115696	0.234476	NO
PVP01_1466400	PPM4	protein phosphatase PPM4, putative	NO	1105	BOTH	7	9	-10.3053	1344	0.215079	8	16	-10.1382	1351	0.227247	-10.2217	0.416685	2.3999	0.743779	0.92038	0.577693	0.70207	NO
PVP01_1268500	CPSF3	cleavage and polyadenylation specificity factor subunit 3, putative	NO	934	BOTH	7	9.33333	-10.1008	1301	0.24021	6	11	-10.3448	1407	0.195192	-10.2228	0.60998	1.6394	0.788681	0.942736	0.748509	0.832401	NO
PVP01_0707700	POFUT2	GDP-fucose protein O-fucosyltransferase 2, putative	NO	481	BOTH	2	3	-10.5721	1401	0.181765	3	9	-9.88186	1288	0.263309	-10.227	0.283346	3.52926	0.352963	0.698832	0.30548	0.453702	NO
PVP01_0606500	-	conserved Plasmodium protein, unknown function	NO	453	VK247	0	0	N/A	N/A	0	2	6	-10.2274	1369	0.216943	-10.2274	0.101195	9.88193	0.011211	0.0797315	0.0771331	0.174257	NO
PVP01_1012200	DDX1	ATP-dependent RNA helicase DDX1, putative	NO	816	VK210	5	7.18421	-10.2274	1330	0.223261	0	0	N/A	N/A	0	-10.2274	5.7974	0.172491	0.000155012	0.0048472	0.00706776	0.0296245	YES
PVP01_1432700	-	conserved Plasmodium protein, unknown function	NO	1037	BOTH	3	4	-11.0527	1516	0.114553	16	31	-9.41332	1126	0.356039	-10.233	0.110682	9.0349	0.0165673	0.114921	0.000259216	0.00204262	NO
PVP01_0810300	-	DNA2/NAM7 helicase, putative	NO	1751	VK247	0	0	N/A	N/A	0	10	23	-10.2357	1371	0.215799	-10.2357	0.0295152	33.8809	8.21966e-06	0.000899597	1.86974e-05	0.000221977	YES
PVP01_1033100	-	conserved protein, unknown function	NO	381	VK247	0	0	N/A	N/A	0	2	5	-10.2366	1372	0.215226	-10.2366	0.118061	8.47022	0.0217085	0.132402	0.123437	0.239342	NO
PVP01_1412400	AP1M1	AP-1 complex subunit mu-1, putative	NO	458	BOTH	1	3	-10.5231	1392	0.187025	4	8	-9.95065	1308	0.25186	-10.2369	0.314828	3.17633	0.444633	0.783476	0.407333	0.562331	NO
PVP01_0912100	GS27	SNARE protein, putative	NO	305	VK247	0	0	N/A	N/A	0	2	4	-10.2372	1373	0.214081	-10.2372	0.141673	7.05852	0.0443431	0.193265	0.196535	0.342936	NO
PVP01_1217600	-	CDK-related protein kinase 6, putative	NO	305	VK247	0	0	N/A	N/A	0	3	4	-10.2372	1374	0.214654	-10.2372	0.141673	7.05852	0.0443431	0.193265	0.196535	0.342936	NO
PVP01_0409800	-	RING zinc finger protein, putative	NO	306	VK247	0	0	N/A	N/A	0	2	4	-10.2405	1375	0.213509	-10.2405	0.141673	7.05852	0.0443431	0.193265	0.196535	0.342936	NO
PVP01_0531000	BRR2	pre-mRNA-splicing helicase BRR2, putative	NO	2684	BOTH	28	43	-9.62874	1152	0.327294	10	19	-10.8538	1513	0.134516	-10.2413	1.5584	0.641684	0.0832401	0.309987	0.000104279	0.000942339	NO
PVP01_1241500	-	tRNA 3'-trailer sequence RNase, putative	NO	891	BOTH	4	6	-10.4955	1383	0.192285	7	15	-9.98751	1319	0.245564	-10.2415	0.309909	3.22675	0.430126	0.77172	0.256752	0.397676	NO
PVP01_0911000	PRPF6	pre-mRNA-processing factor 6, putative	NO	1282	BOTH	3	6	-10.8593	1470	0.141438	13	31	-9.62541	1210	0.307956	-10.2424	0.154955	6.4535	0.0613518	0.249717	0.00185553	0.0103552	NO
PVP01_0726200	PPP4	serine/threonine protein phosphatase 4, putative	NO	307	VK247	0	0	N/A	N/A	0	2	4	-10.2438	1376	0.212936	-10.2438	0.141673	7.05852	0.0443431	0.193265	0.196535	0.342936	NO
PVP01_0948300	-	ATP synthase subunit delta, mitochondrial, putative	NO	154	VK247	0	0	N/A	N/A	0	2	2	-10.247	1378	0.212364	-10.247	0.236121	4.23511	0.224956	0.523216	0.487725	0.611297	NO
PVP01_0511600	TRP1	thrombospondin-related protein 1, putative	NO	695	VK210	5	6	-10.247	1332	0.222092	0	0	N/A	N/A	0	-10.247	4.95855	0.201672	0.000401757	0.00869738	0.0157032	0.0546561	NO
PVP01_1010900	MDR1	multidrug resistance protein 1, putative	NO	1464	VK247	0	0	N/A	N/A	0	5	19	-10.2477	1379	0.211219	-10.2477	0.0354182	28.2341	2.98269e-05	0.00195863	0.000136754	0.0012027	YES
PVP01_0707600	-	conserved Plasmodium protein, unknown function	NO	627	BOTH	2	4	-10.5495	1396	0.184687	5	11	-9.94627	1304	0.25415	-10.2479	0.295152	3.38809	0.386964	0.730191	0.289397	0.438885	NO
PVP01_1218400	-	conserved Plasmodium protein, unknown function	NO	386	VK247	0	0	N/A	N/A	0	1	5	-10.2496	1380	0.210647	-10.2496	0.118061	8.47022	0.0217085	0.132402	0.123437	0.239342	NO
PVP01_0108600	BUD32	EKC/KEOPS complex subunit BUD32, putative	NO	234	VK210	1	2	-10.2571	1336	0.219755	0	0	N/A	N/A	0	-10.2571	2.12509	0.470568	0.0266691	0.134016	0.227443	0.360468	NO
PVP01_0110500	-	conserved Plasmodium protein, unknown function	NO	540	BOTH	1	2	-11.0933	1522	0.111046	7	16	-9.4222	1129	0.354322	-10.2577	0.125005	7.99965	0.0273695	0.136501	0.0114326	0.0431462	NO
PVP01_1017600	PhLP3	phosducin-like protein, putative	NO	358	BOTH	1	2	-10.6823	1426	0.167154	2	7	-9.83784	1275	0.27075	-10.2601	0.265636	3.76454	0.303198	0.638141	0.319376	0.461607	NO
PVP01_0310200	-	conserved Plasmodium protein, unknown function	NO	814	BOTH	3	4	-10.8105	1461	0.146698	8	18	-9.71481	1240	0.290784	-10.2627	0.186412	5.36447	0.113547	0.342031	0.033046	0.0939402	NO
PVP01_0804100	-	RNA-binding protein, putative	NO	865	BOTH	3	5	-10.6482	1421	0.170076	10	16	-9.89336	1290	0.262164	-10.2708	0.250011	3.99983	0.260915	0.579484	0.11964	0.237591	NO
PVP01_1118900	-	conserved protein, unknown function	NO	933	BOTH	4	4	-10.947	1492	0.12858	15	23	-9.60613	1201	0.313108	-10.2766	0.147576	6.77618	0.0515214	0.219691	0.0056174	0.0249803	NO
PVP01_1454000	XAB2	pre-mRNA-splicing factor SYF1, putative	NO	927	BOTH	3	5	-10.7174	1436	0.161309	6	18	-9.8448	1279	0.26846	-10.2811	0.223694	4.4704	0.194339	0.499149	0.0659087	0.15553	NO
PVP01_0308800	-	conserved Plasmodium protein, unknown function	NO	399	VK247	0	0	N/A	N/A	0	1	5	-10.2827	1387	0.20664	-10.2827	0.118061	8.47022	0.0217085	0.132402	0.123437	0.239342	NO
PVP01_0107400	-	conserved Plasmodium protein, unknown function	NO	1918	VK247	0	0	N/A	N/A	0	7	24	-10.2842	1389	0.205495	-10.2842	0.0283346	35.2926	6.09397e-06	0.00075032	1.13513e-05	0.000141532	YES
PVP01_1414800	-	conserved Plasmodium protein, unknown function	YES	400	VK247	0	0	N/A	N/A	0	2	5	-10.2852	1390	0.204923	-10.2852	0.118061	8.47022	0.0217085	0.132402	0.123437	0.239342	NO
PVP01_1320000	-	rRNA (adenosine-2'-O-)-methyltransferase, putative	NO	2324	VK247	0	0	N/A	N/A	0	9	29	-10.287	1391	0.20435	-10.287	0.0236121	42.3511	1.52677e-06	0.000334193	9.29056e-07	1.86759e-05	YES
PVP01_1458300	-	conserved Plasmodium protein, unknown function	NO	2248	BOTH	9	12	-10.7278	1438	0.16014	14	42.9767	-9.86036	1282	0.266743	-10.2941	0.2094	4.77555	0.161237	0.441775	0.00303304	0.0153473	NO
PVP01_0408600	VPS45	vacuolar protein sorting-associated protein 45, putative	NO	715	BOTH	8	13	-9.50221	1111	0.351257	4	4	-11.0892	1566	0.104179	-10.2957	1.98342	0.50418	0.0349763	0.171401	0.0117086	0.0439353	NO
PVP01_1226900	-	conserved Plasmodium protein, unknown function	NO	878	BOTH	6	7	-10.3266	1349	0.212157	6	11	-10.283	1388	0.206068	-10.3048	0.472243	2.11756	0.895397	0.971328	0.821703	0.878326	NO
PVP01_1316000	TOP2	DNA topoisomerase 2, putative	NO	1501	BOTH	4	4	-11.4225	1578	0.0783168	18	56	-9.19175	1072	0.386949	-10.3071	0.0621372	16.0934	0.000976058	0.016867	6.20618e-09	2.00429e-07	YES
PVP01_1121200	CEPT	choline/ethanolaminephosphotransferase, putative	NO	390	BOTH	2	5	-9.85159	1234	0.279369	1	3	-10.7708	1503	0.14024	-10.3112	1.06255	0.941136	0.256647	0.571939	0.30799	0.453702	NO
PVP01_1264400	TREP	TRAP-like protein	YES	2591	BOTH	11	14	-10.7156	1435	0.161894	3	47	-9.91287	1295	0.259302	-10.3142	0.221364	4.51745	0.18878	0.491277	0.00316678	0.0157938	NO
PVP01_1312500	-	N-acetyltransferase, putative	NO	576	BOTH	4	8	-9.77154	1207	0.295733	3	4	-10.873	1519	0.131082	-10.3223	1.27506	0.78428	0.155914	0.431391	0.132763	0.254914	NO
PVP01_1129000	-	cleavage stimulation factor subunit 1, putative	NO	539	BOTH	4	7	-9.83868	1229	0.282291	2	4	-10.8066	1508	0.137378	-10.3227	1.13338	0.882315	0.216795	0.523216	0.205883	0.354846	NO
PVP01_1325300	-	conserved Plasmodium protein, unknown function	YES	1486	BOTH	2	4	-11.4124	1576	0.0794857	19	53	-9.23677	1086	0.378935	-10.3246	0.0655892	15.2464	0.00131383	0.0210426	2.34518e-08	6.69565e-07	YES
PVP01_1210500	-	zinc finger protein, putative	YES	1792	BOTH	6	14	-10.3469	1354	0.209234	12	22	-10.3033	1397	0.200916	-10.3251	0.461976	2.16461	0.868325	0.971328	0.709531	0.810305	NO
PVP01_1134700	CWF7	pre-mRNA-splicing factor CWF7, putative	NO	250	VK247	0	0	N/A	N/A	0	1	3	-10.3261	1403	0.197481	-10.3261	0.177091	5.64682	0.0964097	0.323555	0.310913	0.453702	NO
PVP01_1422900	NELFA	negative elongation factor A, putative	NO	252	BOTH	1	1	-11.0243	1511	0.117475	2	6	-9.64089	1216	0.304522	-10.3326	0.20239	4.94096	0.145925	0.410674	0.223991	0.360468	NO
PVP01_1005900	DDX41	ATP-dependent RNA helicase DDX41, putative	NO	667	BOTH	6	14	-9.35861	1076	0.371712	1	3	-11.3074	1600	0.0847167	-10.333	2.65636	0.376454	0.0103281	0.0788619	0.00303422	0.0153473	NO
PVP01_0317800	-	PelOta protein homologue, putative	YES	438	BOTH	1	2	-10.8839	1479	0.136178	4	9	-9.78821	1263	0.277619	-10.3361	0.212509	4.70568	0.168229	0.452109	0.16268	0.300597	NO
PVP01_0943400	-	methyltransferase, putative	NO	584	BOTH	3	8	-9.78534	1212	0.292227	2	4	-10.8868	1521	0.128792	-10.3361	1.27506	0.78428	0.155914	0.431391	0.132763	0.254914	NO
PVP01_0319600	-	RNA-binding protein, putative	YES	1341	BOTH	6	8	-10.6166	1415	0.173583	11	21	-10.0599	1333	0.23755	-10.3382	0.289785	3.45083	0.371441	0.71536	0.140712	0.267571	NO
PVP01_1410300	PRPF3	U4/U6 small nuclear ribonucleoprotein PRP3, putative	NO	763	BOTH	3	6	-10.3404	1350	0.211572	5	9	-10.3433	1406	0.195764	-10.3418	0.495855	2.01672	0.955885	0.982472	0.907995	0.940068	NO
PVP01_1316700	-	HP12 protein homolog, putative	NO	639	VK210	3	5	-10.3453	1352	0.210403	0	0	N/A	N/A	0	-10.3453	4.25018	0.235284	0.000972709	0.016867	0.0307545	0.0885766	NO
PVP01_1243400	-	DNA-directed RNA polymerase III subunit RPC4, putative	NO	340	VK247	0	0	N/A	N/A	0	1	4	-10.3459	1408	0.194619	-10.3459	0.141673	7.05852	0.0443431	0.193265	0.196535	0.342936	NO
PVP01_1132200	-	conserved Plasmodium protein, unknown function	YES	1323	BOTH	4	7	-10.7366	1441	0.158387	8	23	-9.95538	1311	0.250143	-10.346	0.236121	4.23511	0.224956	0.523216	0.0496767	0.127592	NO
PVP01_0406400	-	conserved Plasmodium protein, unknown function	NO	2042	VK247	0	0	N/A	N/A	0	8	24	-10.3469	1409	0.194047	-10.3469	0.0283346	35.2926	6.09397e-06	0.00075032	1.13513e-05	0.000141532	YES
PVP01_0303000	CLF1	pre-mRNA-splicing factor CLF1, putative	NO	724	BOTH	5	8	-10.0002	1278	0.253653	1	6	-10.6963	1490	0.147682	-10.3482	0.910754	1.09799	0.371467	0.71536	0.31138	0.453713	NO
PVP01_0615200	PRP22	pre-mRNA-splicing factor ATP-dependent RNA helicase PRP22, putative	NO	1224	BOTH	6	9	-10.4075	1365	0.202805	9	15.1471	-10.2953	1394	0.202633	-10.3514	0.438695	2.27949	0.805294	0.948821	0.667823	0.775714	NO
PVP01_0944600	-	ATP-dependent (S)-NAD(P)H-hydrate dehydratase, putative	NO	366	BOTH	2	2	-10.7044	1432	0.163647	2	6	-10.0141	1326	0.241557	-10.3592	0.303585	3.29398	0.411554	0.750011	0.438178	0.578531	NO
PVP01_0528000	-	regulator of chromosome condensation, putative	NO	1724	VK247	0	0	N/A	N/A	0	10	20	-10.3599	1413	0.191757	-10.3599	0.0337316	29.6458	2.12872e-05	0.00154168	8.3246e-05	0.000788436	YES
PVP01_1232800	-	protein transport protein SFT2, putative	NO	260	VK210	1	2	-10.3624	1359	0.206312	0	0	N/A	N/A	0	-10.3624	2.12509	0.470568	0.0266691	0.134016	0.227443	0.360468	NO
PVP01_0109400	-	cloroquine resistance associated protein cg1, putative	NO	1081	BOTH	6	8	-10.4011	1364	0.20339	3	13	-10.3239	1402	0.198054	-10.3625	0.455377	2.19598	0.850683	0.964837	0.748041	0.832401	NO
PVP01_0309600	PPM1	protein phosphatase PPM1, putative	NO	953	VK247	0	0	N/A	N/A	0	5	11	-10.3649	1414	0.191185	-10.3649	0.0590303	16.9404	0.000731731	0.0142724	0.00699034	0.0293624	YES
PVP01_1021700	MAT1	CDK-activating kinase assembly factor MAT1, putative	NO	260	VK247	0	0	N/A	N/A	0	2	3	-10.3653	1415	0.190612	-10.3653	0.177091	5.64682	0.0964097	0.323555	0.310913	0.453702	NO
PVP01_1443900	-	VAC14 domain-containing protein, putative	NO	1380	BOTH	3	3	-11.6261	1598	0.0666277	17	55	-9.12573	1046	0.401832	-10.3759	0.0505974	19.7639	0.000296856	0.00731007	1.80025e-09	6.44818e-08	YES
PVP01_1222500	-	conserved Plasmodium protein, unknown function	NO	1026	BOTH	5	7	-10.4824	1381	0.193454	3	13	-10.2717	1386	0.207212	-10.377	0.404779	2.47048	0.709817	0.906654	0.573075	0.69818	NO
PVP01_0707900	-	exoribonuclease, putative	NO	1354	BOTH	4	6	-10.9139	1485	0.132671	12	26	-9.85594	1281	0.267315	-10.3849	0.18365	5.44514	0.10833	0.342031	0.0102313	0.0392898	NO
PVP01_1262500	-	serine/threonine protein kinase, putative	NO	1526	BOTH	2	3	-11.7267	1609	0.0601987	23	66	-9.04397	1008	0.423583	-10.3853	0.0422904	23.646	9.70013e-05	0.00341237	1.09668e-11	6.17275e-10	YES
PVP01_1417500	-	choline-phosphate cytidylyltransferase, putative	NO	888	VK247	0	0	N/A	N/A	0	5	10	-10.3896	1420	0.18775	-10.3896	0.0643967	15.5287	0.00118867	0.0191942	0.011356	0.0430218	YES
PVP01_0718500	-	chaperone, putative	NO	268	VK210	1	2	-10.3927	1362	0.204559	0	0	N/A	N/A	0	-10.3927	2.12509	0.470568	0.0266691	0.134016	0.227443	0.360468	NO
PVP01_1422500	SR25	serpentine receptor, putative	NO	357	VK247	0	0	N/A	N/A	0	1	4	-10.3947	1421	0.187178	-10.3947	0.141673	7.05852	0.0443431	0.193265	0.196535	0.342936	NO
PVP01_1120400	NAPRT	nicotinate phosphoribosyltransferase, putative	NO	672	VK210	3	5	-10.3957	1363	0.203974	0	0	N/A	N/A	0	-10.3957	4.25018	0.235284	0.000972709	0.016867	0.0307545	0.0885766	NO
PVP01_1407800	SNRPA	U1 small nuclear ribonucleoprotein A, putative	NO	505	BOTH	1	3	-10.6208	1416	0.172998	2	7	-10.1819	1361	0.221523	-10.4013	0.354182	2.82341	0.561551	0.838073	0.534883	0.658574	NO
PVP01_1410000	-	conserved Plasmodium protein, unknown function	NO	360	VK247	0	0	N/A	N/A	0	2	4	-10.403	1424	0.185461	-10.403	0.141673	7.05852	0.0443431	0.193265	0.196535	0.342936	NO
PVP01_1420600	-	protein phosphatase PP2A regulatory subunit A, putative	NO	856	BOTH	2	4	-10.8609	1472	0.140269	7	15	-9.94744	1305	0.253578	-10.4041	0.221364	4.51745	0.18878	0.491277	0.0884185	0.194342	NO
PVP01_1410700	VPS18	vacuolar protein sorting-associated protein 18, putative	NO	1533	VK247	0	0	N/A	N/A	0	7	17	-10.405	1425	0.184888	-10.405	0.0393535	25.4107	6.06363e-05	0.00265452	0.000368134	0.00275751	YES
PVP01_0313600	-	conserved Plasmodium protein, unknown function	NO	1315	BOTH	2	4	-11.2902	1556	0.0911748	15	35	-9.52946	1163	0.33486	-10.4098	0.0983839	10.1643	0.00987927	0.0760241	5.14266e-05	0.000514266	NO
PVP01_1132000	-	AP-2 complex subunit alpha, putative	YES	1293	BOTH	4	5	-11.0502	1515	0.115137	12	27	-9.7721	1254	0.28277	-10.4111	0.151792	6.58795	0.0570226	0.235009	0.00322522	0.0160447	NO
PVP01_1408600	-	conserved Plasmodium protein, unknown function	NO	1246	BOTH	3	4	-11.2363	1545	0.0976037	14	31	-9.59693	1194	0.317115	-10.4166	0.110682	9.0349	0.0165673	0.114921	0.000259216	0.00204262	NO
PVP01_0306200	-	conserved Plasmodium protein, unknown function	YES	2314	BOTH	6	17	-10.4084	1366	0.202221	5	25	-10.4311	1434	0.179737	-10.4197	0.490406	2.03913	0.942151	0.982472	0.826195	0.880326	NO
PVP01_0307600	ZRANB2	zinc finger Ran-binding domain-containing protein 2, putative	NO	389	BOTH	1	3	-10.3598	1357	0.207481	2	4	-10.4805	1453	0.168861	-10.4202	0.566691	1.76463	0.878305	0.971328	0.919592	0.944523	NO
PVP01_1259800	-	conserved Plasmodium protein, unknown function	NO	532	VK210	2	3.85714	-10.4216	1368	0.201052	0	0	N/A	N/A	0	-10.4216	3.44062	0.290645	0.00299298	0.0348885	0.066121	0.155625	NO
PVP01_1443400	-	conserved Plasmodium protein, unknown function	NO	1192	BOTH	3	4	-11.192	1541	0.0999416	11	28	-9.6544	1218	0.303377	-10.4232	0.122132	8.18788	0.0249284	0.134016	0.000844898	0.005437	NO
PVP01_1334400	ABCk2	atypical protein kinase, ABC-1 family, putative	YES	2421	BOTH	7	8.23529	-11.1784	1539	0.10111	20	56	-9.6698	1224	0.299943	-10.4241	0.114771	8.713	0.0193074	0.129373	1.55147e-06	2.77855e-05	NO
PVP01_1320900	-	protein kinase, putative	NO	2220	BOTH	5	7	-11.2542	1552	0.0935126	18	55	-9.60115	1197	0.315398	-10.4277	0.101195	9.88193	0.011211	0.0797315	5.74975e-07	1.1799e-05	NO
PVP01_1311700	TRAPPC5	trafficking protein particle complex subunit 5, putative	NO	185	VK247	0	0	N/A	N/A	0	1	2	-10.4304	1433	0.180309	-10.4304	0.236121	4.23511	0.224956	0.523216	0.487725	0.611297	NO
PVP01_0115000	-	conserved Plasmodium protein, unknown function	NO	1150	BOTH	6	6	-10.7506	1445	0.156049	6	17	-10.1175	1347	0.229536	-10.4341	0.275475	3.6301	0.330637	0.674281	0.153521	0.288309	NO
PVP01_0316400	-	phosphoinositide-binding protein, putative	NO	2095	BOTH	6	7	-11.1963	1542	0.0993571	22	48	-9.67933	1226	0.298798	-10.4378	0.115651	8.64669	0.0199325	0.132402	8.97254e-06	0.000118715	NO
PVP01_0528300	-	conserved Plasmodium protein, unknown function	NO	373	VK247	0	0	N/A	N/A	0	3	4	-10.4385	1435	0.179164	-10.4385	0.141673	7.05852	0.0443431	0.193265	0.196535	0.342936	NO
PVP01_0213900	ALP3	actin-like protein, putative	NO	565	VK210	1	4	-10.4454	1373	0.19813	0	0	N/A	N/A	0	-10.4454	3.54182	0.282341	0.00258077	0.0307248	0.0600988	0.145448	NO
PVP01_0617200	DCP1	mRNA-decapping enzyme subunit 1, putative	YES	1099	BOTH	7	15	-9.78898	1214	0.291058	5	6	-11.1136	1570	0.101889	-10.4513	1.61912	0.61762	0.073157	0.285876	0.0164121	0.0564255	NO
PVP01_0315700	CSL4	exosome complex component CSL4, putative	NO	189	VK247	0	0	N/A	N/A	0	2	2	-10.4518	1444	0.174013	-10.4518	0.236121	4.23511	0.224956	0.523216	0.487725	0.611297	NO
PVP01_1232600	-	nucleoside-diphosphatase, putative	NO	568	BOTH	2	6	-10.0452	1289	0.247808	3	4	-10.859	1514	0.133944	-10.4521	0.991709	1.00836	0.304582	0.639006	0.312476	0.454636	NO
PVP01_0206200	-	conserved Plasmodium protein, unknown function	NO	379	VK247	0	0	N/A	N/A	0	2	4	-10.4545	1445	0.17344	-10.4545	0.141673	7.05852	0.0443431	0.193265	0.196535	0.342936	NO
PVP01_0615700	KAE1	tRNA N6-adenosine threonylcarbamoyltransferase, putative	NO	574	VK210	2	4	-10.4612	1376	0.196376	0	0	N/A	N/A	0	-10.4612	3.54182	0.282341	0.00258077	0.0307248	0.0600988	0.145448	NO
PVP01_0305400	-	conserved Plasmodium protein, unknown function	NO	497	BOTH	2	3	-10.6049	1410	0.176505	2	6	-10.3201	1401	0.198626	-10.4625	0.404779	2.47048	0.709817	0.906654	0.69028	0.794306	NO
PVP01_1113400	-	zinc finger protein, putative	NO	577	VK210	3	4	-10.4664	1377	0.195792	0	0	N/A	N/A	0	-10.4664	3.54182	0.282341	0.00258077	0.0307248	0.0600988	0.145448	NO
PVP01_0817800	-	D123 (regulator of eIF2), putative	NO	816	BOTH	1	3	-11.1007	1524	0.109877	5	16	-9.83505	1274	0.271322	-10.4679	0.166674	5.99974	0.0788927	0.300036	0.0298365	0.0874672	NO
PVP01_1138200	-	SNARE associated Golgi protein, putative	NO	290	VK210	1	2	-10.4716	1379	0.194623	0	0	N/A	N/A	0	-10.4716	2.12509	0.470568	0.0266691	0.134016	0.227443	0.360468	NO
PVP01_1458000	VPS16	vacuolar protein sorting-associated protein 16, putative	NO	964	VK247	0	0	N/A	N/A	0	3	10	-10.4717	1449	0.171151	-10.4717	0.0643967	15.5287	0.00118867	0.0191942	0.011356	0.0430218	YES
PVP01_1463400	-	conserved Plasmodium protein, unknown function	NO	954	BOTH	4	5	-10.7461	1443	0.157218	7	13	-10.1989	1365	0.219233	-10.4725	0.303585	3.29398	0.411554	0.750011	0.272903	0.418055	NO
PVP01_1428900	-	conserved protein, unknown function	NO	615	BOTH	5	9	-9.71927	1187	0.306838	2	3	-11.2262	1586	0.0927304	-10.4728	1.77091	0.564682	0.0533927	0.221934	0.045115	0.120592	NO
PVP01_0803500	-	MKT1 domain-containing protein, putative	NO	1285	BOTH	4	4	-11.2671	1555	0.0917592	11	29	-9.69444	1231	0.295936	-10.4808	0.118061	8.47022	0.0217085	0.132402	0.000571746	0.00396598	NO
PVP01_0827800	GSK3	glycogen synthase kinase 3, putative	NO	488	VK247	0	0	N/A	N/A	0	2	5	-10.4841	1455	0.167716	-10.4841	0.118061	8.47022	0.0217085	0.132402	0.123437	0.239342	NO
PVP01_1014300	-	zinc finger protein, putative	NO	749	BOTH	3	3	-11.015	1510	0.11806	5	13	-9.95701	1312	0.249571	-10.486	0.20239	4.94096	0.145925	0.410674	0.0854937	0.189027	NO
PVP01_1440100	-	conserved Plasmodium protein, unknown function	NO	738	VK210	2	5	-10.4894	1382	0.19287	0	0	N/A	N/A	0	-10.4894	4.25018	0.235284	0.000972709	0.016867	0.0307545	0.0885766	NO
PVP01_1466600	-	cutA, putative	NO	171	BOTH	1	1	-10.6365	1418	0.171829	1	2	-10.3517	1410	0.193475	-10.4941	0.472243	2.11756	0.895397	0.971328	0.910286	0.940068	NO
PVP01_1314900	METAP2	methionine aminopeptidase 2, putative	NO	555	BOTH	12	21	-8.76932	893	0.478667	1	1	-12.2222	1697	0.0291929	-10.4958	7.792	0.128337	2.19122e-05	0.00154168	3.59148e-06	5.52751e-05	YES
PVP01_0837800	PRP46	pre-mRNA-splicing factor PRP46, putative	NO	595	VK210	3	4	-10.4971	1384	0.191701	0	0	N/A	N/A	0	-10.4971	3.54182	0.282341	0.00258077	0.0307248	0.0600988	0.145448	NO
PVP01_1113700	-	conserved Plasmodium protein, unknown function	NO	1487	VK247	0	0	N/A	N/A	0	5	15	-10.4997	1457	0.166571	-10.4997	0.0442727	22.5873	0.000129996	0.00413052	0.000987155	0.00605824	YES
PVP01_0504800	ETRAMP	early transcribed membrane protein	NO	172	BOTH	1	2	-9.94922	1262	0.263589	1	1	-11.0507	1560	0.107041	-10.5	1.06255	0.941136	0.256647	0.571939	0.470996	0.60932	NO
PVP01_1454400	-	conserved Plasmodium protein, unknown function	NO	399	VK247	0	0	N/A	N/A	0	2	4	-10.5059	1458	0.165999	-10.5059	0.141673	7.05852	0.0443431	0.193265	0.196535	0.342936	NO
PVP01_0422100	ROPE	repetitive organellar protein, putative	YES	1874	BOTH	4	6	-11.2389	1547	0.0964348	15	39	-9.77549	1258	0.280481	-10.5072	0.123964	8.06688	0.0264684	0.134016	9.85415e-05	0.000911393	NO
PVP01_1026200	-	conserved Plasmodium protein, unknown function	NO	1227	BOTH	2	4	-11.2209	1544	0.0981882	9	25	-9.79667	1266	0.275902	-10.5088	0.136224	7.34086	0.0382603	0.185647	0.00266626	0.0137501	NO
PVP01_0948200	-	conserved Plasmodium protein, unknown function	NO	549	BOTH	3	5	-10.1935	1323	0.227352	2	4	-10.825	1509	0.136806	-10.5093	0.850037	1.17642	0.431848	0.771996	0.462405	0.602472	NO
PVP01_1261500	-	conserved Plasmodium protein, unknown function	NO	151	VK210	1	1	-10.5122	1390	0.188194	0	0	N/A	N/A	0	-10.5122	1.41673	0.705852	0.113327	0.342031	0.43973	0.578531	NO
PVP01_0210500	-	StAR-related lipid transfer protein, putative	YES	502	VK247	0	0	N/A	N/A	0	3	5	-10.5124	1459	0.165426	-10.5124	0.118061	8.47022	0.0217085	0.132402	0.123437	0.239342	NO
PVP01_0411400	-	tetratricopeptide repeat protein, putative	NO	477	BOTH	2	3	-10.5638	1398	0.183518	1	5	-10.4613	1446	0.172868	-10.5125	0.472243	2.11756	0.895397	0.971328	0.873393	0.915007	NO
PVP01_1304600	-	zinc finger protein, putative	NO	1757	BOTH	7	20	-9.97051	1269	0.258913	6	10	-11.072	1565	0.104751	-10.5213	1.35233	0.739464	0.13084	0.38017	0.0157937	0.0546812	NO
PVP01_0947200	ORP1	oocyst rupture protein 1, putative	YES	1055	BOTH	4	6	-10.6644	1423	0.168907	7	12	-10.3796	1417	0.189468	-10.522	0.381427	2.62174	0.642032	0.874087	0.512113	0.635704	NO
PVP01_0706500	-	P1 nuclease, putative	NO	432	BOTH	1	2	-10.8702	1475	0.138515	3	6	-10.1799	1359	0.222667	-10.525	0.303585	3.29398	0.411554	0.750011	0.438178	0.578531	NO
PVP01_1133500	-	conserved Plasmodium protein, unknown function	NO	2354	BOTH	2	7	-11.3128	1561	0.0882525	19	50	-9.75507	1248	0.286205	-10.534	0.111116	8.99961	0.0168455	0.116441	4.13467e-06	6.26562e-05	NO
PVP01_0606600	-	endomembrane protein 70, putative	NO	618	VK247	0	0	N/A	N/A	0	2	6	-10.5379	1464	0.162564	-10.5379	0.101195	9.88193	0.011211	0.0797315	0.0771331	0.174257	NO
PVP01_1233700	-	GTPase-activating protein, putative	NO	620	BOTH	8	12	-9.43969	1098	0.358854	2	2	-11.6398	1637	0.0635375	-10.5397	3.06958	0.325778	0.0052654	0.0531941	0.00370321	0.0180577	NO
PVP01_1015200	PUF1	mRNA-binding protein PUF1, putative	NO	1556	VK247	0	0	N/A	N/A	0	10	15	-10.545	1465	0.161992	-10.545	0.0442727	22.5873	0.000129996	0.00413052	0.000987155	0.00605824	YES
PVP01_0908600	ApiAP2	AP2 domain transcription factor, putative	YES	2020	BOTH	6	6	-11.314	1562	0.087668	17	42	-9.7764	1259	0.279908	-10.5452	0.115315	8.67189	0.0196923	0.131504	3.11586e-05	0.000344845	NO
PVP01_0526600	DHFR-TS	bifunctional dihydrofolate reductase-thymidylate synthase, putative	NO	624	BOTH	4	6	-10.1393	1310	0.23495	2	4	-10.9531	1536	0.121351	-10.5462	0.991709	1.00836	0.304582	0.639006	0.312476	0.454636	NO
PVP01_0906500	RTCB	tRNA-splicing ligase RtcB, putative	NO	511	BOTH	3	4	-10.345	1351	0.210988	2	4	-10.7533	1498	0.143102	-10.5491	0.708364	1.4117	0.616064	0.857434	0.663991	0.773087	NO
PVP01_1222300	-	nucleotidyltransferase, putative	NO	808	BOTH	3	4	-10.8031	1458	0.148451	4	10	-10.2952	1393	0.203205	-10.5492	0.321984	3.10575	0.465809	0.803542	0.378311	0.528937	NO
PVP01_1338800	-	alpha/beta hydrolase, putative	NO	314	VK247	0	0	N/A	N/A	0	1	3	-10.554	1467	0.16142	-10.554	0.177091	5.64682	0.0964097	0.323555	0.310913	0.453702	NO
PVP01_1238700	-	conserved Plasmodium protein, unknown function	YES	3088	BOTH	30	44	-9.74597	1197	0.300994	5	13	-11.3735	1609	0.079565	-10.5598	2.27688	0.439197	0.0201243	0.132402	1.41103e-06	2.59787e-05	NO
PVP01_0816700	SMN	survival motor neuron-like protein, putative	NO	316	VK247	0	0	N/A	N/A	0	3	3	-10.5603	1469	0.159702	-10.5603	0.177091	5.64682	0.0964097	0.323555	0.310913	0.453702	NO
PVP01_0927000	-	DnaJ protein, putative	NO	638	VK210	2	4	-10.5669	1399	0.182934	0	0	N/A	N/A	0	-10.5669	3.54182	0.282341	0.00258077	0.0307248	0.0600988	0.145448	NO
PVP01_0522500	-	RNA-binding protein, putative	NO	480	VK210	1	3	-10.5701	1400	0.18235	0	0	N/A	N/A	0	-10.5701	2.83346	0.352926	0.00768994	0.0603553	0.117119	0.234476	NO
PVP01_1249400	VPS4	vacuolar protein sorting-associated protein 4, putative	NO	439	VK247	0	0	N/A	N/A	0	3	4.11852	-10.5722	1472	0.157985	-10.5722	0.138392	7.22583	0.0406187	0.193265	0.186052	0.337808	NO
PVP01_0824300	-	zinc finger protein, putative	NO	321	VK210	2	2	-10.5732	1404	0.180012	0	0	N/A	N/A	0	-10.5732	2.12509	0.470568	0.0266691	0.134016	0.227443	0.360468	NO
PVP01_1308500	CIA1	cytosolic iron-sulfur protein assembly protein 1, putative	NO	694	BOTH	4	7	-10.0914	1300	0.240795	2	4	-11.0594	1562	0.106468	-10.5754	1.13338	0.882315	0.216795	0.523216	0.205883	0.354846	NO
PVP01_1338500	RAP1	rhoptry-associated protein 1	NO	644	VK210	3	4	-10.5763	1405	0.179427	0	0	N/A	N/A	0	-10.5763	3.54182	0.282341	0.00258077	0.0307248	0.0600988	0.145448	NO
PVP01_1441600	-	phospholipid-transporting ATPase, putative	YES	1620	VK247	0	0	N/A	N/A	0	5	15	-10.5854	1475	0.15684	-10.5854	0.0442727	22.5873	0.000129996	0.00413052	0.000987155	0.00605824	YES
PVP01_0721600	-	OTU domain-containing protein, putative	NO	216	VK247	0	0	N/A	N/A	0	2	2	-10.5854	1474	0.156268	-10.5854	0.236121	4.23511	0.224956	0.523216	0.487725	0.611297	NO
PVP01_0813300	-	conserved Plasmodium protein, unknown function	NO	928	BOTH	4	7	-10.382	1361	0.205143	4	7	-10.7903	1505	0.139096	-10.5862	0.708364	1.4117	0.616064	0.857434	0.58267	0.705593	NO
PVP01_0814500	MRK	MO15-related protein kinase, putative	NO	325	VK247	0	0	N/A	N/A	0	1	3	-10.5884	1476	0.155695	-10.5884	0.177091	5.64682	0.0964097	0.323555	0.310913	0.453702	NO
PVP01_0304800	PRPF8	pre-mRNA-processing-splicing factor 8, putative	NO	3024	BOTH	26	42.92	-9.74987	1200	0.29924	7	12	-11.4326	1618	0.0744133	-10.5913	2.39318	0.417854	0.0163154	0.114382	1.1295e-06	2.18148e-05	NO
PVP01_1260500	-	conserved Plasmodium protein, unknown function	NO	2978	BOTH	6	8	-11.4144	1577	0.0789012	20	62	-9.77509	1257	0.281053	-10.5948	0.101195	9.88193	0.011211	0.0797315	1.14099e-07	2.87723e-06	NO
PVP01_1007500	-	WD repeat-containing protein, putative	NO	329	VK247	0	0	N/A	N/A	0	1	3	-10.6007	1479	0.153978	-10.6007	0.177091	5.64682	0.0964097	0.323555	0.310913	0.453702	NO
PVP01_0942000	-	conserved Plasmodium protein, unknown function	NO	991	BOTH	5	9	-10.1964	1324	0.226768	4	6	-11.0102	1552	0.112192	-10.6033	1.01195	0.988193	0.289968	0.621585	0.215147	0.360468	NO
PVP01_1253900	-	dynactin subunit 4, putative	NO	665	VK210	3	4	-10.6084	1413	0.174752	0	0	N/A	N/A	0	-10.6084	3.54182	0.282341	0.00258077	0.0307248	0.0600988	0.145448	NO
PVP01_1465800	-	conserved Plasmodium protein, unknown function	YES	2296	BOTH	9	11	-10.8359	1466	0.143776	8	26	-10.384	1419	0.188323	-10.61	0.314828	3.17633	0.444633	0.783476	0.151239	0.28511	NO
PVP01_0508400	-	conserved Plasmodium protein, unknown function	NO	624	BOTH	2	7	-9.98512	1276	0.254822	2	3	-11.2408	1590	0.0904408	-10.6129	1.41673	0.705852	0.113327	0.342031	0.122274	0.239342	NO
PVP01_1456600	-	conserved Plasmodium protein, unknown function	YES	1554	BOTH	5	8	-10.764	1450	0.153127	8	16	-10.4792	1452	0.169433	-10.6216	0.375016	2.66655	0.623202	0.862394	0.432085	0.578531	NO
PVP01_1005400	DHHC7	palmitoyltransferase DHHC7, putative	NO	437	BOTH	1	2	-10.8817	1478	0.136762	4	5	-10.3737	1416	0.19004	-10.6277	0.354182	2.82341	0.561551	0.838073	0.590971	0.71206	NO
PVP01_1306100	-	conserved Plasmodium protein, unknown function	YES	2544	VK210	2	15	-10.6283	1417	0.172414	0	0	N/A	N/A	0	-10.6283	11.3338	0.0882315	1.36986e-06	0.000334193	3.50016e-05	0.000378863	YES
PVP01_1266800	PBGS	porphobilinogen synthase, putative	NO	451	VK247	0	0	N/A	N/A	0	1	4	-10.6284	1480	0.153406	-10.6284	0.141673	7.05852	0.0443431	0.193265	0.196535	0.342936	NO
PVP01_0940300	-	conserved Plasmodium protein, unknown function	NO	635	BOTH	2	3	-10.8499	1468	0.142607	3	7	-10.4109	1427	0.183744	-10.6304	0.354182	2.82341	0.561551	0.838073	0.534883	0.658574	NO
PVP01_1416200	-	conserved Plasmodium protein, unknown function	NO	558	BOTH	1	1	-11.8192	1621	0.0531853	3	16	-9.45499	1140	0.348025	-10.6371	0.0833369	11.9995	0.00452377	0.0464158	0.00331291	0.0163981	YES
PVP01_1113900	-	patatin-like phospholipase, putative	NO	2057	VK247	0	0	N/A	N/A	0	8	18	-10.6419	1481	0.152833	-10.6419	0.0372823	26.8224	4.22684e-05	0.00203094	0.000224474	0.00183491	YES
PVP01_1107500	RRP45	exosome complex component RRP45, putative	NO	518	VK210	2	3	-10.6462	1420	0.17066	0	0	N/A	N/A	0	-10.6462	2.83346	0.352926	0.00768994	0.0603553	0.117119	0.234476	NO
PVP01_0935900	PPM8	protein phosphatase PPM8, putative	NO	852	BOTH	3	6	-10.4507	1375	0.196961	3	6	-10.859	1515	0.133371	-10.6549	0.708364	1.4117	0.616064	0.857434	0.607252	0.725508	NO
PVP01_1321500	RRP41	exosome complex exonuclease RRP41, putative	NO	246	BOTH	1	3	-9.9016	1250	0.270018	1	1	-11.4086	1615	0.0755581	-10.6551	1.41673	0.705852	0.113327	0.342031	0.274529	0.418918	NO
PVP01_1414700	-	conserved Plasmodium protein, unknown function	NO	3314	VK210	1	19	-10.6563	1422	0.169492	0	0	N/A	N/A	0	-10.6563	14.1673	0.0705852	2.24688e-07	8.85272e-05	2.27836e-06	3.70939e-05	YES
PVP01_1138800	RBM25	RNA-binding protein 25, putative	NO	555	BOTH	6	15	-9.10579	1009	0.410871	1	1	-12.2222	1698	0.0286205	-10.664	5.66691	0.176463	0.000178703	0.00525439	0.000176562	0.00151229	YES
PVP01_0106700	-	conserved Plasmodium protein, unknown function	YES	1934	BOTH	4	7	-11.1163	1527	0.108124	10	26	-10.2125	1366	0.218661	-10.6644	0.209886	4.7645	0.162321	0.442897	0.0204354	0.0658882	NO
PVP01_0215200	-	mRNA (N6-adenosine)-methyltransferase, putative	NO	821	VK247	0	0	N/A	N/A	0	1	7	-10.6678	1485	0.150544	-10.6678	0.0885455	11.2936	0.0060605	0.055274	0.0480002	0.12508	NO
PVP01_0814200	-	conserved Plasmodium protein, unknown function	NO	1596	VK210	2	9	-10.6729	1425	0.167738	0	0	N/A	N/A	0	-10.6729	7.08364	0.14117	4.20926e-05	0.00203094	0.00207001	0.0111418	YES
PVP01_0409400	-	conserved Plasmodium protein, unknown function	YES	364	VK210	1	2	-10.6989	1429	0.1654	0	0	N/A	N/A	0	-10.6989	2.12509	0.470568	0.0266691	0.134016	0.227443	0.360468	NO
PVP01_0414300	-	conserved Plasmodium protein, unknown function	NO	446	BOTH	1	1	-11.5952	1596	0.0677966	3	9	-9.80631	1269	0.274184	-10.7008	0.141673	7.05852	0.0443431	0.193265	0.0677846	0.158218	NO
PVP01_0107900	-	E3 ubiquitin-protein ligase, putative	NO	1093	VK247	0	0	N/A	N/A	0	5	9	-10.7027	1491	0.147109	-10.7027	0.0708364	14.117	0.00198272	0.0275067	0.0184089	0.0603419	NO
PVP01_0925000	LSM1	U6 snRNA-associated Sm-like protein LSm1, putative	NO	149	BOTH	1	1	-10.4988	1386	0.190532	1	1	-10.9072	1529	0.125358	-10.703	0.708364	1.4117	0.616064	0.857434	0.783512	0.846228	NO
PVP01_0511000	GCN5	histone acetyltransferase GCN5, putative	NO	1539	BOTH	5	7	-10.8879	1482	0.134424	5	15	-10.5341	1463	0.163137	-10.711	0.354182	2.82341	0.561551	0.838073	0.380151	0.53038	NO
PVP01_0943000	-	conserved Plasmodium protein, unknown function	NO	1572	BOTH	2	3	-11.7564	1614	0.0572764	9	36	-9.6798	1227	0.297653	-10.7181	0.0765799	13.0583	0.00296722	0.0347942	8.97899e-06	0.000118715	YES
PVP01_1124900	ISWI	SNF2 helicase, putative	YES	2934	BOTH	30	47	-9.62885	1153	0.32671	6	8	-11.8079	1660	0.0503721	-10.7184	3.77794	0.264694	0.00184289	0.0275067	3.0316e-09	1.0297e-07	YES
PVP01_1427200	-	conserved Plasmodium protein, unknown function	NO	743	VK247	0	0	N/A	N/A	0	2	6	-10.7222	1493	0.145965	-10.7222	0.101195	9.88193	0.011211	0.0797315	0.0771331	0.174257	NO
PVP01_1405300	-	conserved Plasmodium protein, unknown function	NO	561	VK210	2	3	-10.726	1437	0.160725	0	0	N/A	N/A	0	-10.726	2.83346	0.352926	0.00768994	0.0603553	0.117119	0.234476	NO
PVP01_1305500	-	rhodanese like protein, putative	NO	375	VK210	1	2	-10.7287	1439	0.159556	0	0	N/A	N/A	0	-10.7287	2.12509	0.470568	0.0266691	0.134016	0.227443	0.360468	NO
PVP01_0609000	-	conserved Plasmodium protein, unknown function	NO	616	BOTH	4	8	-9.83868	1230	0.281707	1	2	-11.6333	1636	0.0641099	-10.736	2.12509	0.470568	0.0266691	0.134016	0.0365695	0.102187	NO
PVP01_0513100	-	conserved Plasmodium protein, unknown function	NO	218	BOTH	1	1	-10.8794	1477	0.137347	1	2	-10.5946	1478	0.154551	-10.737	0.472243	2.11756	0.895397	0.971328	0.910286	0.940068	NO
PVP01_1442600	-	conserved Plasmodium protein, unknown function	NO	576	VK210	1	3	-10.7524	1446	0.155465	0	0	N/A	N/A	0	-10.7524	2.83346	0.352926	0.00768994	0.0603553	0.117119	0.234476	NO
PVP01_0609100	CHD1	chromodomain-helicase-DNA-binding protein 1 homolog, putative	YES	3265	VK210	14	17	-10.7527	1447	0.15488	0	0	N/A	N/A	0	-10.7527	12.7506	0.078428	5.35337e-07	0.000175769	8.93809e-06	0.000118715	YES
PVP01_1247300	-	conserved Plasmodium protein, unknown function	NO	942	BOTH	1	4	-10.9566	1495	0.126826	4	9	-10.554	1466	0.160847	-10.7553	0.354182	2.82341	0.561551	0.838073	0.487796	0.611297	NO
PVP01_0722800	TPK	thiamine pyrophosphokinase, putative	NO	386	BOTH	2	2	-10.7576	1448	0.154296	2	3	-10.7604	1500	0.141958	-10.759	0.531273	1.88227	0.958229	0.982472	0.992051	0.992051	NO
PVP01_1319400	-	conserved Plasmodium protein, unknown function	NO	387	VK210	1	2	-10.7602	1449	0.153711	0	0	N/A	N/A	0	-10.7602	2.12509	0.470568	0.0266691	0.134016	0.227443	0.360468	NO
PVP01_1340000	-	WD repeat-containing protein, putative	NO	515	VK247	0	0	N/A	N/A	0	2	4	-10.7611	1501	0.141385	-10.7611	0.141673	7.05852	0.0443431	0.193265	0.196535	0.342936	NO
PVP01_1346800	-	conserved Plasmodium protein, unknown function	NO	505	BOTH	1	2	-11.0263	1512	0.116891	2	5	-10.5183	1460	0.164854	-10.7723	0.354182	2.82341	0.561551	0.838073	0.590971	0.71206	NO
PVP01_0837400	-	conserved Plasmodium protein, unknown function	NO	521	VK247	0	0	N/A	N/A	0	1	4	-10.7727	1504	0.139668	-10.7727	0.141673	7.05852	0.0443431	0.193265	0.196535	0.342936	NO
PVP01_0212200	-	ubiquitin carboxyl-terminal hydrolase, putative	NO	2974	BOTH	15	23	-10.357	1356	0.208065	6	15	-11.1928	1583	0.0944476	-10.7749	1.06255	0.941136	0.256647	0.571939	0.0414601	0.113682	NO
PVP01_1263900	-	conserved Plasmodium protein, unknown function	NO	594	VK210	3	3	-10.7831	1451	0.151958	0	0	N/A	N/A	0	-10.7831	2.83346	0.352926	0.00768994	0.0603553	0.117119	0.234476	NO
PVP01_1030300	MyoB	myosin B, putative	NO	800	VK210	3	4.01205	-10.7902	1453	0.151373	0	0	N/A	N/A	0	-10.7902	3.55035	0.281662	0.002549	0.0307248	0.0596165	0.145448	NO
PVP01_1108000	-	conserved Plasmodium protein, unknown function	NO	849	BOTH	8	9	-10.0417	1287	0.248393	3	3	-11.5487	1628	0.0686892	-10.7952	1.77091	0.564682	0.0533927	0.221934	0.045115	0.120592	NO
PVP01_1253000	-	RNA-binding protein, putative	NO	602	VK210	1	3	-10.7965	1456	0.14962	0	0	N/A	N/A	0	-10.7965	2.83346	0.352926	0.00768994	0.0603553	0.117119	0.234476	NO
PVP01_1120500	-	N-acetyltransferase, putative	NO	284	BOTH	3	3	-10.0452	1290	0.247224	1	1	-11.5522	1630	0.0675444	-10.7987	1.41673	0.705852	0.113327	0.342031	0.274529	0.418918	NO
PVP01_1302600	-	conserved Plasmodium protein, unknown function	NO	805	VK210	2	4	-10.7994	1457	0.149036	0	0	N/A	N/A	0	-10.7994	3.54182	0.282341	0.00258077	0.0307248	0.0600988	0.145448	NO
PVP01_1115600	-	ubiquitin-conjugating enzyme E2, putative	NO	202	VK210	1	1	-10.8031	1460	0.147867	0	0	N/A	N/A	0	-10.8031	1.41673	0.705852	0.113327	0.342031	0.43973	0.578531	NO
PVP01_1142800	-	RNA-binding protein, putative	YES	606	VK210	2	3	-10.8031	1459	0.147282	0	0	N/A	N/A	0	-10.8031	2.83346	0.352926	0.00768994	0.0603553	0.117119	0.234476	NO
PVP01_1120900	-	DNA methyltransferase 1-associated protein 1, putative	NO	403	VK247	0	0	N/A	N/A	0	2	3	-10.8035	1507	0.137951	-10.8035	0.177091	5.64682	0.0964097	0.323555	0.310913	0.453702	NO
PVP01_0110600	-	conserved Plasmodium protein, unknown function	NO	1796	BOTH	4	3.20886	-11.8223	1622	0.0526008	14	37	-9.78562	1262	0.278191	-10.8039	0.078458	12.7457	0.00335388	0.0362876	7.84245e-06	0.000109572	YES
PVP01_1257500	ApiAP2	AP2 domain transcription factor, putative	NO	831	BOTH	3	5	-10.6081	1412	0.175336	4	5	-11.0164	1555	0.110475	-10.8122	0.708364	1.4117	0.616064	0.857434	0.634166	0.746746	NO
PVP01_1426800	-	PUB domain-containing protein, putative	NO	665	BOTH	7	8	-9.91522	1253	0.268264	2	2	-11.7099	1646	0.0583858	-10.8125	2.12509	0.470568	0.0266691	0.134016	0.0365695	0.102187	NO
PVP01_1425100	-	FAD-dependent monooxygenase, putative	NO	950	BOTH	3	4	-10.965	1498	0.125073	4	8	-10.6802	1486	0.149971	-10.8226	0.393535	2.54107	0.677355	0.891376	0.619491	0.735622	NO
PVP01_0513000	DHX36	ATP-dependent RNA helicase DHX36, putative	NO	824	VK210	1	4	-10.8228	1462	0.146113	0	0	N/A	N/A	0	-10.8228	3.54182	0.282341	0.00258077	0.0307248	0.0600988	0.145448	NO
PVP01_0913300	-	conserved protein, unknown function	NO	292	BOTH	1	1	-11.1716	1537	0.102279	3	3	-10.4814	1454	0.168288	-10.8265	0.354182	2.82341	0.561551	0.838073	0.6608	0.769826	NO
PVP01_0908100	PAIP1	polyadenylate-binding protein-interacting protein 1, putative	NO	3864	BOTH	41	58	-9.69389	1178	0.312098	7	9	-11.9655	1679	0.0394963	-10.8297	4.17935	0.239272	0.00106764	0.0182891	1.51438e-11	8.06308e-10	YES
PVP01_1031100	MSP3G	merozoite surface protein 3	YES	418	VK210	2	2	-10.8372	1467	0.143191	0	0	N/A	N/A	0	-10.8372	2.12509	0.470568	0.0266691	0.134016	0.227443	0.360468	NO
PVP01_0304500	SEC24B	protein transport protein Sec24B, putative	NO	1549	VK247	0	0	N/A	N/A	0	7	11	-10.8507	1510	0.136234	-10.8507	0.0590303	16.9404	0.000731731	0.0142724	0.00699034	0.0293624	YES
PVP01_0927700	-	protein phosphatase, putative	NO	282	VK247	0	0	N/A	N/A	0	1	2	-10.852	1512	0.135661	-10.852	0.236121	4.23511	0.224956	0.523216	0.487725	0.611297	NO
PVP01_0407700	-	AP-2 complex subunit sigma, putative	NO	141	VK247	0	0	N/A	N/A	0	1	1	-10.852	1511	0.135089	-10.852	0.354182	2.82341	0.561551	0.838073	0.756344	0.832401	NO
PVP01_0408400	-	MtN3-like protein	YES	639	VK210	1	3	-10.8562	1469	0.142022	0	0	N/A	N/A	0	-10.8562	2.83346	0.352926	0.00768994	0.0603553	0.117119	0.234476	NO
PVP01_1232100	DHHC5	palmitoyltransferase DHHC5, putative	NO	641	VK210	1	3	-10.8593	1471	0.140853	0	0	N/A	N/A	0	-10.8593	2.83346	0.352926	0.00768994	0.0603553	0.117119	0.234476	NO
PVP01_1259100	MDR2	multidrug resistance protein 2, putative	NO	1564	VK247	0	0	N/A	N/A	0	4	11	-10.8603	1516	0.132799	-10.8603	0.0590303	16.9404	0.000731731	0.0142724	0.00699034	0.0293624	YES
PVP01_1413700	-	conserved Plasmodium protein, unknown function	YES	2134	VK247	0	0	N/A	N/A	0	7	15	-10.8609	1517	0.132227	-10.8609	0.0442727	22.5873	0.000129996	0.00413052	0.000987155	0.00605824	YES
PVP01_1425900	-	phospholipase DDHD1, putative	NO	643	VK210	1	3	-10.8624	1473	0.139684	0	0	N/A	N/A	0	-10.8624	2.83346	0.352926	0.00768994	0.0603553	0.117119	0.234476	NO
PVP01_1342500	-	conserved Plasmodium protein, unknown function	NO	2638	VK210	5	12.2609	-10.8662	1474	0.1391	0	0	N/A	N/A	0	-10.8662	9.39352	0.106456	5.7267e-06	0.00075032	0.000226179	0.00184121	YES
PVP01_0315200	-	LEM3/CDC50 family protein, putative	NO	433	VK210	1	2	-10.8725	1476	0.137931	0	0	N/A	N/A	0	-10.8725	2.12509	0.470568	0.0266691	0.134016	0.227443	0.360468	NO
PVP01_0931500	SMC1	structural maintenance of chromosomes protein 1, putative	NO	1619	BOTH	2	2	-12.1913	1661	0.0298071	17	42	-9.55511	1179	0.325701	-10.8732	0.0494207	20.2344	0.000257424	0.0070434	1.19422e-07	2.94076e-06	YES
PVP01_0614500	-	LEM3/CDC50 family protein, putative	YES	559	BOTH	5	10	-9.51844	1120	0.345996	1	1	-12.2294	1699	0.0280481	-10.8739	3.896	0.256673	0.0015643	0.0246534	0.00421126	0.0197678	YES
PVP01_0916800	PDX2	pyridoxine biosynthesis protein PDX2, putative	NO	219	VK210	1	1	-10.8839	1480	0.135593	0	0	N/A	N/A	0	-10.8839	1.41673	0.705852	0.113327	0.342031	0.43973	0.578531	NO
PVP01_0916700	-	serine esterase, putative	NO	1460	VK247	0	0	N/A	N/A	0	6	10	-10.8868	1523	0.129365	-10.8868	0.0643967	15.5287	0.00118867	0.0191942	0.011356	0.0430218	YES
PVP01_0603800	-	tRNA wybutosine-synthesizing protein, putative	NO	1606	VK247	0	0	N/A	N/A	0	7	11	-10.8868	1522	0.129937	-10.8868	0.0590303	16.9404	0.000731731	0.0142724	0.00699034	0.0293624	YES
PVP01_1217400	-	exonuclease, putative	NO	881	BOTH	3	4	-10.8896	1483	0.13384	2	6	-10.8925	1524	0.12822	-10.8911	0.505974	1.97639	0.981026	0.992855	0.948245	0.962827	NO
PVP01_1446200	-	conserved Plasmodium protein, unknown function	NO	147	VK247	0	0	N/A	N/A	0	1	1	-10.8937	1525	0.127647	-10.8937	0.354182	2.82341	0.561551	0.838073	0.756344	0.832401	NO
PVP01_0822400	-	CPSF (cleavage and polyadenylation specific factor), subunit A, putative	YES	2580	BOTH	7	7.2561	-11.3686	1569	0.0835769	11	27.9247	-10.4293	1432	0.180882	-10.8989	0.202192	4.94581	0.145502	0.410674	0.0133711	0.0485104	NO
PVP01_0709300	NBP35	cytosolic Fe-S cluster assembly factor NBP35, putative	NO	446	VK247	0	0	N/A	N/A	0	1	3	-10.9049	1528	0.12593	-10.9049	0.177091	5.64682	0.0964097	0.323555	0.310913	0.453702	NO
PVP01_0204300	-	transcription initiation factor TFIIB, putative	NO	366	BOTH	1	2	-10.7044	1433	0.163063	1	2	-11.1127	1569	0.102461	-10.9085	0.708364	1.4117	0.616064	0.857434	0.7365	0.832401	NO
PVP01_1011300	-	inner membrane complex protein, putative	NO	489	BOTH	1	1	-11.6872	1602	0.0642899	1	7	-10.1497	1353	0.226102	-10.9185	0.177091	5.64682	0.0964097	0.323555	0.151848	0.285985	NO
PVP01_1254600	-	conserved Plasmodium protein, unknown function	NO	913	VK210	3	4	-10.9253	1487	0.131502	0	0	N/A	N/A	0	-10.9253	3.54182	0.282341	0.00258077	0.0307248	0.0600988	0.145448	NO
PVP01_1267900	-	DEAD/DEAH box helicase, putative	NO	2439	VK247	0	0	N/A	N/A	0	8	16	-10.93	1531	0.124213	-10.93	0.0416685	23.999	8.81462e-05	0.00315724	0.000603152	0.00409062	YES
PVP01_1107800	-	conserved Plasmodium protein, unknown function	NO	1845	BOTH	3	8	-10.9357	1488	0.130918	8	12	-10.9385	1532	0.123641	-10.9371	0.490406	2.03913	0.942151	0.982472	0.876609	0.916137	NO
PVP01_0520500	SMC3	structural maintenance of chromosomes protein 3, putative	NO	1193	BOTH	7	8	-10.4997	1387	0.189947	3	5	-11.378	1611	0.0784201	-10.9388	1.06255	0.941136	0.256647	0.571939	0.211824	0.360468	NO
PVP01_1018000	NIF2	NLI interacting factor-like phosphatase, putative	NO	327	BOTH	1	3	-10.1862	1321	0.228521	1	1	-11.6932	1643	0.060103	-10.9397	1.41673	0.705852	0.113327	0.342031	0.274529	0.418918	NO
PVP01_0512200	MED7	mediator of RNA polymerase II transcription subunit 7, putative	NO	232	VK210	1	1	-10.9416	1489	0.130333	0	0	N/A	N/A	0	-10.9416	1.41673	0.705852	0.113327	0.342031	0.43973	0.578531	NO
PVP01_1426900	-	conserved Plasmodium protein, unknown function	NO	699	VK210	3	3	-10.9459	1491	0.129164	0	0	N/A	N/A	0	-10.9459	2.83346	0.352926	0.00768994	0.0603553	0.117119	0.234476	NO
PVP01_1145600	DHODH	dihydroorotate dehydrogenase, putative	NO	572	BOTH	2	3	-10.7454	1442	0.157802	1	3	-11.1537	1577	0.0978821	-10.9496	0.708364	1.4117	0.616064	0.857434	0.697611	0.799938	NO
PVP01_1121600	POP4	ribonuclease P protein subunit p29, putative	NO	311	VK247	0	0	N/A	N/A	0	2	2	-10.9499	1535	0.121923	-10.9499	0.236121	4.23511	0.224956	0.523216	0.487725	0.611297	NO
PVP01_0920200	-	ATP-dependent zinc metalloprotease FTSH, putative	NO	950	VK210	3	4.06006	-10.9501	1493	0.127995	0	0	N/A	N/A	0	-10.9501	3.58436	0.27899	0.00242661	0.0307248	0.0577327	0.143784	NO
PVP01_0915400	CLK3	serine/threonine-protein kinase PRP4K, putative	NO	708	VK210	2	3	-10.9587	1497	0.125658	0	0	N/A	N/A	0	-10.9587	2.83346	0.352926	0.00768994	0.0603553	0.117119	0.234476	NO
PVP01_1209700	TRX2	thioredoxin 2, putative	NO	157	VK247	0	0	N/A	N/A	0	1	1	-10.9595	1537	0.120778	-10.9595	0.354182	2.82341	0.561551	0.838073	0.756344	0.832401	NO
PVP01_1264000	SRPK2	serine/threonine protein kinase, putative	NO	1310	BOTH	1	2	-11.9795	1639	0.0426651	10	23	-9.94551	1303	0.254722	-10.9625	0.0885455	11.2936	0.0060605	0.055274	0.000615027	0.00409325	NO
PVP01_1410800	-	conserved Plasmodium protein, unknown function	NO	315	VK247	0	0	N/A	N/A	0	1	2	-10.9626	1538	0.120206	-10.9626	0.236121	4.23511	0.224956	0.523216	0.487725	0.611297	NO
PVP01_0814000	-	translation initiation factor eIF-2B subunit delta, putative	NO	1064	BOTH	2	3	-11.3661	1567	0.0847458	4	10	-10.5704	1471	0.158558	-10.9682	0.257587	3.88219	0.281198	0.607412	0.225998	0.360468	NO
PVP01_0703000	-	ubiquitin specific protease, putative	YES	1595	VK247	0	0	N/A	N/A	0	4	10	-10.9753	1539	0.119634	-10.9753	0.0643967	15.5287	0.00118867	0.0191942	0.011356	0.0430218	YES
PVP01_1029600	-	ATP-dependent helicase, putative	NO	720	VK210	3	3	-10.9755	1500	0.123904	0	0	N/A	N/A	0	-10.9755	2.83346	0.352926	0.00768994	0.0603553	0.117119	0.234476	NO
PVP01_1130500	-	conserved protein, unknown function	NO	1436	VK247	0	0	N/A	N/A	0	7	9	-10.9756	1540	0.119061	-10.9756	0.0708364	14.117	0.00198272	0.0275067	0.0184089	0.0603419	NO
PVP01_0706400	PDF	peptide deformylase, putative	NO	241	VK210	1	1	-10.9797	1501	0.12332	0	0	N/A	N/A	0	-10.9797	1.41673	0.705852	0.113327	0.342031	0.43973	0.578531	NO
PVP01_0814700	ADA2	transcriptional coactivator ADA2, putative	YES	2724	VK247	0	0	N/A	N/A	0	7	17	-10.9799	1542	0.117916	-10.9799	0.0393535	25.4107	6.06363e-05	0.00265452	0.000368134	0.00275751	YES
PVP01_1145700	-	mitochondrial chaperone BCS1, putative	NO	483	VK210	1	2	-10.9817	1502	0.122151	0	0	N/A	N/A	0	-10.9817	2.12509	0.470568	0.0266691	0.134016	0.227443	0.360468	NO
PVP01_1265300	ATP23	mitochondrial inner membrane protease ATP23, putative	NO	483	VK210	1	2	-10.9817	1503	0.122735	0	0	N/A	N/A	0	-10.9817	2.12509	0.470568	0.0266691	0.134016	0.227443	0.360468	NO
PVP01_0731700	-	CSTF domain-containing protein, putative	NO	725	VK210	3	3	-10.9824	1504	0.121566	0	0	N/A	N/A	0	-10.9824	2.83346	0.352926	0.00768994	0.0603553	0.117119	0.234476	NO
PVP01_1119100	-	conserved Plasmodium protein, unknown function	NO	396	BOTH	1	2	-10.7831	1452	0.152542	2	2	-11.1915	1582	0.09502	-10.9873	0.708364	1.4117	0.616064	0.857434	0.7365	0.832401	NO
PVP01_1118200	TFB4	RNA polymerase II transcription factor B subunit 4, putative	NO	323	VK247	0	0	N/A	N/A	0	1	2	-10.9877	1543	0.117344	-10.9877	0.236121	4.23511	0.224956	0.523216	0.487725	0.611297	NO
PVP01_1013200	-	CDC73 domain-containing protein, putative	NO	970	VK247	0	0	N/A	N/A	0	2	6	-10.9888	1544	0.116772	-10.9888	0.101195	9.88193	0.011211	0.0797315	0.0771331	0.174257	NO
PVP01_1300800	-	XPA binding protein 1, putative	NO	487	BOTH	1	2	-10.99	1506	0.120397	3	3	-10.9929	1545	0.116199	-10.9914	0.531273	1.88227	0.958229	0.982472	0.992051	0.992051	NO
PVP01_0315100	-	conserved Plasmodium protein, unknown function	NO	1300	VK247	0	0	N/A	N/A	0	4	8	-10.9939	1546	0.115627	-10.9939	0.0787071	12.7053	0.00340772	0.0362876	0.0297688	0.0874672	NO
PVP01_1025300	PRP5	pre-mRNA-processing ATP-dependent RNA helicase PRP5, putative	NO	1465	VK247	0	0	N/A	N/A	0	5	9	-10.9956	1547	0.115054	-10.9956	0.0708364	14.117	0.00198272	0.0275067	0.0184089	0.0603419	NO
PVP01_0532100	-	conserved Plasmodium protein, unknown function	NO	1356	BOTH	2	2	-12.014	1642	0.0409117	14	23	-9.98002	1314	0.248426	-10.997	0.0885455	11.2936	0.0060605	0.055274	0.000615027	0.00409325	NO
PVP01_1452700	TOC75	protein TOC75, putative	NO	981	VK247	0	0	N/A	N/A	0	2	6	-11	1549	0.11391	-11	0.101195	9.88193	0.011211	0.0797315	0.0771331	0.174257	NO
PVP01_0812800	NIF4	NLI interacting factor-like phosphatase, putative	NO	1476	VK247	0	0	N/A	N/A	0	4	9	-11.0031	1550	0.113337	-11.0031	0.0708364	14.117	0.00198272	0.0275067	0.0184089	0.0603419	NO
PVP01_1326200	ARP4a	actin-related protein, putative	NO	493	BOTH	2	2	-11.0022	1508	0.119229	3	3	-11.0051	1551	0.112765	-11.0037	0.531273	1.88227	0.958229	0.982472	0.992051	0.992051	NO
PVP01_1457600	GyrB	DNA gyrase subunit B, putative	NO	992	VK247	0	0	N/A	N/A	0	1	6	-11.0112	1553	0.11162	-11.0112	0.101195	9.88193	0.011211	0.0797315	0.0771331	0.174257	NO
PVP01_1135200	MyoE	myosin E, putative	NO	1986	VK247	0	0	N/A	N/A	0	4	12	-11.0122	1554	0.111048	-11.0122	0.0544895	18.3521	0.000461175	0.00966505	0.004295	0.0199086	YES
PVP01_0944000	RPC40	DNA-directed RNA polymerases I and III subunit RPAC1, putative	NO	333	VK247	0	0	N/A	N/A	0	1	2	-11.0182	1556	0.109903	-11.0182	0.236121	4.23511	0.224956	0.523216	0.487725	0.611297	NO
PVP01_0835000	-	conserved Plasmodium protein, unknown function	NO	1003	BOTH	5	8	-10.3262	1348	0.212741	2	3	-11.7154	1648	0.057241	-11.0208	1.59382	0.627424	0.0771835	0.29582	0.0748464	0.172252	NO
PVP01_0319900	TAP42	type 2A phosphatase-associated protein 42, putative	NO	413	BOTH	1	2	-10.8252	1463	0.145529	2	2	-11.2335	1587	0.092158	-11.0293	0.708364	1.4117	0.616064	0.857434	0.7365	0.832401	NO
PVP01_0304100	DPAP3	dipeptidyl aminopeptidase 3, putative	NO	762	VK210	1	3	-11.0322	1513	0.116306	0	0	N/A	N/A	0	-11.0322	2.83346	0.352926	0.00768994	0.0603553	0.117119	0.234476	NO
PVP01_0932600	-	oxysterol-binding protein, putative	NO	1078	BOTH	3	3	-11.3791	1570	0.0829924	4	9	-10.6889	1489	0.148254	-11.034	0.283346	3.52926	0.352963	0.698832	0.30548	0.453702	NO
PVP01_1417000	IPK2	inositol polyphosphate kinase, putative	NO	1355	VK247	0	0	N/A	N/A	0	4	8	-11.0353	1558	0.108758	-11.0353	0.0787071	12.7053	0.00340772	0.0362876	0.0297688	0.0874672	NO
PVP01_0717200	-	dihydrouridine synthase, putative	NO	509	VK247	0	0	N/A	N/A	0	2	3	-11.0371	1559	0.108185	-11.0371	0.177091	5.64682	0.0964097	0.323555	0.310913	0.453702	NO
PVP01_0313200	-	queuine tRNA-ribosyltransferase, putative	NO	721	BOTH	2	6	-10.2838	1338	0.218586	1	2	-11.7907	1656	0.0526617	-11.0372	1.65285	0.605016	0.0681466	0.27121	0.107809	0.228369	NO
PVP01_0509400	-	conserved Plasmodium protein, unknown function	NO	1041	BOTH	4	5	-10.8334	1465	0.14436	2	5	-11.2417	1591	0.0898683	-11.0375	0.708364	1.4117	0.616064	0.857434	0.634166	0.746746	NO
PVP01_1405000	LigI	DNA ligase I, putative	NO	933	BOTH	2	2	-11.6401	1599	0.0660432	6	10	-10.439	1436	0.178592	-11.0396	0.19319	5.17625	0.126837	0.369629	0.114095	0.234476	NO
PVP01_1425000	CDF	cation diffusion facilitator family protein, putative	NO	592	BOTH	1	2	-11.1852	1540	0.100526	2	4	-10.9004	1527	0.126503	-11.0428	0.425018	2.35284	0.767274	0.931497	0.781127	0.846228	NO
PVP01_1424700	-	GTP-binding translation elongation factor tu family protein, putative	NO	771	VK210	2	3	-11.044	1514	0.115722	0	0	N/A	N/A	0	-11.044	2.83346	0.352926	0.00768994	0.0603553	0.117119	0.234476	NO
PVP01_1314400	-	ribonuclease H2 subunit B, putative	NO	344	VK247	0	0	N/A	N/A	0	1	2	-11.0507	1561	0.107613	-11.0507	0.236121	4.23511	0.224956	0.523216	0.487725	0.611297	NO
PVP01_1326500	HRD1	ERAD-associated E3 ubiquitin-protein ligase HRD1, putative	NO	520	VK210	2	2	-11.0556	1517	0.113968	0	0	N/A	N/A	0	-11.0556	2.12509	0.470568	0.0266691	0.134016	0.227443	0.360468	NO
PVP01_0002090	-	PIR protein	NO	526	VK210	1	2	-11.067	1518	0.113384	0	0	N/A	N/A	0	-11.067	2.12509	0.470568	0.0266691	0.134016	0.227443	0.360468	NO
PVP01_0116700	-	AAA family ATPase, putative	NO	1178	BOTH	4	5	-10.957	1496	0.126242	3	6	-11.183	1581	0.0955924	-11.07	0.607169	1.64699	0.794236	0.943125	0.812764	0.871786	NO
PVP01_0719900	NifU	NifU-like scaffold protein, putative	YES	265	VK210	1	1	-11.0746	1519	0.1128	0	0	N/A	N/A	0	-11.0746	1.41673	0.705852	0.113327	0.342031	0.43973	0.578531	NO
PVP01_0920300	-	conserved Plasmodium protein, unknown function	NO	800	VK210	2	3	-11.0809	1520	0.112215	0	0	N/A	N/A	0	-11.0809	2.83346	0.352926	0.00768994	0.0603553	0.117119	0.234476	NO
PVP01_0729700	-	elongation factor Tu, putative	NO	845	BOTH	3	3	-11.1356	1531	0.105786	1	5	-11.0331	1557	0.10933	-11.0844	0.472243	2.11756	0.895397	0.971328	0.873393	0.915007	NO
PVP01_1423300	-	conserved Plasmodium protein, unknown function	NO	1414	BOTH	2	3	-11.6504	1600	0.0654588	7	14	-10.5183	1461	0.164282	-11.0844	0.188897	5.29389	0.118342	0.353232	0.0606653	0.146101	NO
PVP01_1115500	-	phosphatase 2A regulatory subunit-related protein, putative	NO	1031	BOTH	2	2	-11.74	1611	0.0590298	4	11	-10.4436	1438	0.177447	-11.0918	0.177091	5.64682	0.0964097	0.323555	0.0792417	0.177192	NO
PVP01_0308400	PRPF31	U4/U6 small nuclear ribonucleoprotein PRP31, putative	NO	540	VK210	2	2	-11.0933	1523	0.110462	0	0	N/A	N/A	0	-11.0933	2.12509	0.470568	0.0266691	0.134016	0.227443	0.360468	NO
PVP01_0924700	-	beige/BEACH domain protein, putative	YES	1497	BOTH	2	2	-12.1129	1649	0.0368206	11	23	-10.0789	1337	0.23526	-11.0959	0.0885455	11.2936	0.0060605	0.055274	0.000615027	0.00409325	NO
PVP01_1024200	PI4K	phosphatidylinositol 4-kinase, putative	NO	1531	BOTH	3	4	-11.4423	1582	0.075979	7	12	-10.752	1497	0.143675	-11.0971	0.272448	3.67043	0.322135	0.661049	0.218638	0.360468	NO
PVP01_1333500	-	conserved Plasmodium protein, unknown function	NO	1626	VK247	0	0	N/A	N/A	0	5	9	-11.0999	1567	0.103606	-11.0999	0.0708364	14.117	0.00198272	0.0275067	0.0184089	0.0603419	NO
PVP01_1310400	-	conserved Plasmodium protein, unknown function	YES	1543	BOTH	3	3	-11.7377	1610	0.0596143	5	16	-10.4721	1450	0.170578	-11.1049	0.166674	5.99974	0.0788927	0.300036	0.0298365	0.0874672	NO
PVP01_0505400	-	conserved Plasmodium protein, unknown function	NO	1638	VK247	0	0	N/A	N/A	0	5	9	-11.1072	1568	0.103034	-11.1072	0.0708364	14.117	0.00198272	0.0275067	0.0184089	0.0603419	NO
PVP01_0529900	RRF2	ribosome-recycling factor, putative	NO	274	VK210	1	1	-11.108	1525	0.109293	0	0	N/A	N/A	0	-11.108	1.41673	0.705852	0.113327	0.342031	0.43973	0.578531	NO
PVP01_0516600	-	DNA helicase, putative	NO	1117	BOTH	3	5	-10.9038	1484	0.133255	2	5	-11.3122	1601	0.0841442	-11.108	0.708364	1.4117	0.616064	0.857434	0.634166	0.746746	NO
PVP01_0105600	MCM7	DNA replication licensing factor MCM7, putative	NO	832	VK210	3	3	-11.1201	1528	0.107539	0	0	N/A	N/A	0	-11.1201	2.83346	0.352926	0.00768994	0.0603553	0.117119	0.234476	NO
PVP01_0611100	-	conserved Plasmodium protein, unknown function	NO	1321	BOTH	2	2	-11.9879	1640	0.0420807	5	17	-10.2562	1384	0.208357	-11.122	0.118061	8.47022	0.0217085	0.132402	0.00762511	0.0312947	NO
PVP01_0728200	-	conserved Plasmodium protein, unknown function	NO	371	VK247	0	0	N/A	N/A	0	2	2	-11.1263	1572	0.100744	-11.1263	0.236121	4.23511	0.224956	0.523216	0.487725	0.611297	NO
PVP01_0515300	-	conserved Plasmodium protein, unknown function	NO	1301	VK247	0	0	N/A	N/A	0	3	7	-11.1282	1573	0.100172	-11.1282	0.0885455	11.2936	0.0060605	0.055274	0.0480002	0.12508	NO
PVP01_1337800	-	conserved Plasmodium protein, unknown function	NO	373	VK247	0	0	N/A	N/A	0	1	2	-11.1317	1574	0.0995993	-11.1317	0.236121	4.23511	0.224956	0.523216	0.487725	0.611297	NO
PVP01_1409500	-	conserved Plasmodium protein, unknown function	NO	561	VK247	0	0	N/A	N/A	0	2	3	-11.1343	1575	0.0990269	-11.1343	0.177091	5.64682	0.0964097	0.323555	0.310913	0.453702	NO
PVP01_1409900	DCP2	mRNA-decapping enzyme 2, putative	NO	1416	BOTH	1	2	-12.0573	1645	0.0391584	8	19	-10.2144	1367	0.218088	-11.1358	0.106255	9.41136	0.0138978	0.0984846	0.00334534	0.0165171	NO
PVP01_0318200	CWC15	pre-mRNA-splicing factor CWC15, putative	NO	282	VK210	1	1	-11.1368	1532	0.105202	0	0	N/A	N/A	0	-11.1368	1.41673	0.705852	0.113327	0.342031	0.43973	0.578531	NO
PVP01_1313800	-	ataxin-2 like protein, putative	NO	862	BOTH	1	2	-11.561	1594	0.0689655	3	7	-10.7166	1492	0.146537	-11.1388	0.265636	3.76454	0.303198	0.638141	0.319376	0.461607	NO
PVP01_0602500	GRASP	golgi re-assembly stacking protein, putative	NO	569	VK210	1	2	-11.1456	1534	0.104033	0	0	N/A	N/A	0	-11.1456	2.12509	0.470568	0.0266691	0.134016	0.227443	0.360468	NO
PVP01_1459000	-	tetratricopeptide repeat protein, putative	NO	571	VK210	1	2	-11.1491	1535	0.103448	0	0	N/A	N/A	0	-11.1491	2.12509	0.470568	0.0266691	0.134016	0.227443	0.360468	NO
PVP01_0814400	-	conserved Plasmodium protein, unknown function	YES	2514	VK247	0	0	N/A	N/A	0	6	13	-11.1679	1578	0.0973097	-11.1679	0.0505974	19.7639	0.000296856	0.00731007	0.0026346	0.0136225	YES
PVP01_0312100	-	conserved Plasmodium protein, unknown function	NO	477	BOTH	2	2	-10.9692	1499	0.124489	2	2	-11.3776	1610	0.0789926	-11.1734	0.708364	1.4117	0.616064	0.857434	0.7365	0.832401	NO
PVP01_0213500	-	cation transporting ATPase, putative	YES	1690	BOTH	2	2	-12.2342	1666	0.0268849	13	25	-10.1168	1346	0.230109	-11.1755	0.0817343	12.2348	0.00411207	0.0430893	0.000258796	0.00204262	YES
PVP01_0924900	-	conserved Plasmodium protein, unknown function	NO	587	VK210	2	2	-11.1768	1538	0.101695	0	0	N/A	N/A	0	-11.1768	2.12509	0.470568	0.0266691	0.134016	0.227443	0.360468	NO
PVP01_0421000	-	conserved Plasmodium protein, unknown function	YES	2502	BOTH	8	9	-11.1225	1529	0.106955	8	12	-11.2432	1592	0.0892959	-11.1828	0.544895	1.83521	0.92678	0.982472	0.940838	0.961334	NO
PVP01_1210700	-	krox-like protein, putative	NO	841	BOTH	2	3	-11.1309	1530	0.106371	2	4	-11.2515	1594	0.0881511	-11.1912	0.566691	1.76463	0.878305	0.971328	0.919592	0.944523	NO
PVP01_1232000	-	conserved Plasmodium protein, unknown function	NO	488	BOTH	2	2	-10.992	1507	0.119813	2	2	-11.4004	1612	0.0772753	-11.1962	0.708364	1.4117	0.616064	0.857434	0.7365	0.832401	NO
PVP01_0115900	-	tRNA pseudouridine synthase, putative	NO	599	BOTH	1	3	-10.7915	1454	0.150789	1	2	-11.6053	1635	0.0646823	-11.1984	0.944485	1.05878	0.34186	0.689318	0.475698	0.611297	NO
PVP01_0940000	-	conserved Plasmodium protein, unknown function	NO	407	VK247	0	0	N/A	N/A	0	2	2	-11.2189	1584	0.0938752	-11.2189	0.236121	4.23511	0.224956	0.523216	0.487725	0.611297	NO
PVP01_1305700	RPC2	DNA-directed RNA polymerase III subunit RPC2, putative	NO	1433	VK247	0	0	N/A	N/A	0	6	7	-11.2248	1585	0.0933028	-11.2248	0.0885455	11.2936	0.0060605	0.055274	0.0480002	0.12508	NO
PVP01_0908700	MSCS	mechanosensitive ion channel protein, putative	NO	1656	VK247	0	0	N/A	N/A	0	3	8	-11.2359	1589	0.0915856	-11.2359	0.0787071	12.7053	0.00340772	0.0362876	0.0297688	0.0874672	NO
PVP01_0617800	-	conserved Plasmodium protein, unknown function	NO	623	VK210	2	2	-11.2363	1546	0.0970193	0	0	N/A	N/A	0	-11.2363	2.12509	0.470568	0.0266691	0.134016	0.227443	0.360468	NO
PVP01_1309300	SYN2	syntaxin, Qa-SNARE family, putative	NO	313	VK210	1	1	-11.2411	1548	0.0958504	0	0	N/A	N/A	0	-11.2411	1.41673	0.705852	0.113327	0.342031	0.43973	0.578531	NO
PVP01_1116900	-	conserved Plasmodium protein, unknown function	NO	626	VK210	2	2	-11.2411	1549	0.0952659	0	0	N/A	N/A	0	-11.2411	2.12509	0.470568	0.0266691	0.134016	0.227443	0.360468	NO
PVP01_1431800	BDP2	bromodomain protein 2, putative	NO	1087	BOTH	1	1	-12.4861	1677	0.0204559	8	18	-10.004	1321	0.244419	-11.245	0.0745646	13.4112	0.00258899	0.0307248	0.00134878	0.00779205	YES
PVP01_0907500	DNA2	DNA replication ATP-dependent helicase/nuclease DNA2, putative	NO	1087	BOTH	5	6	-10.6943	1428	0.165985	3	3	-11.7958	1658	0.0515169	-11.245	1.23964	0.806688	0.169139	0.452109	0.196168	0.342936	NO
PVP01_0908800	-	IWS1-like protein, putative	NO	627	VK247	0	0	N/A	N/A	0	2	3	-11.2456	1593	0.0887235	-11.2456	0.177091	5.64682	0.0964097	0.323555	0.310913	0.453702	NO
PVP01_0307800	FEN1	flap endonuclease 1, putative	NO	633	VK210	2	2	-11.2522	1550	0.0946815	0	0	N/A	N/A	0	-11.2522	2.12509	0.470568	0.0266691	0.134016	0.227443	0.360468	NO
PVP01_1318000	-	conserved Plasmodium protein, unknown function	NO	950	VK210	2	3	-11.2527	1551	0.094097	0	0	N/A	N/A	0	-11.2527	2.83346	0.352926	0.00768994	0.0603553	0.117119	0.234476	NO
PVP01_1217300	-	conserved Plasmodium protein, unknown function	NO	635	VK210	2	2	-11.2554	1553	0.0929281	0	0	N/A	N/A	0	-11.2554	2.12509	0.470568	0.0266691	0.134016	0.227443	0.360468	NO
PVP01_1337600	-	conserved Plasmodium protein, unknown function	NO	519	BOTH	2	4	-10.3605	1358	0.206897	1	1	-12.1551	1693	0.0314825	-11.2578	1.77091	0.564682	0.0533927	0.221934	0.156557	0.291662	NO
PVP01_1466900	THO2	THO complex subunit 2, putative	YES	2552	BOTH	2	2	-12.6464	1694	0.0105202	16	48	-9.87665	1286	0.264453	-11.2615	0.0433692	23.0578	0.000114014	0.00387255	7.24851e-09	2.2666e-07	YES
PVP01_0412500	-	conserved Plasmodium protein, unknown function	NO	3517	VK210	9	11	-11.2623	1554	0.0923437	0	0	N/A	N/A	0	-11.2623	8.50037	0.117642	1.18527e-05	0.0011119	0.000532991	0.00372338	YES
PVP01_1431400	GAT	glycerol-3-phosphate 1-O-acyltransferase, putative	NO	583	BOTH	1	1	-11.8631	1626	0.050263	2	5	-10.662	1484	0.151116	-11.2625	0.236121	4.23511	0.224956	0.523216	0.326411	0.469707	NO
PVP01_1205500	TKL3	tyrosine kinase-like protein, putative	NO	1714	VK247	0	0	N/A	N/A	0	3	8	-11.2704	1595	0.0875787	-11.2704	0.0787071	12.7053	0.00340772	0.0362876	0.0297688	0.0874672	NO
PVP01_1455600	-	conserved Plasmodium protein, unknown function	YES	1831	BOTH	3	3	-11.9089	1633	0.0461718	9	16	-10.6432	1482	0.152261	-11.2761	0.166674	5.99974	0.0788927	0.300036	0.0298365	0.0874672	NO
PVP01_1305000	-	conserved protein, unknown function	NO	1193	BOTH	2	2	-11.886	1630	0.0479252	4	10	-10.6849	1487	0.149399	-11.2854	0.19319	5.17625	0.126837	0.369629	0.114095	0.234476	NO
PVP01_0733900	VPS33	vacuolar protein sorting-associated protein 33, putative	NO	1006	BOTH	1	2	-11.7155	1607	0.0613676	3	7	-10.871	1518	0.131654	-11.2933	0.265636	3.76454	0.303198	0.638141	0.319376	0.461607	NO
PVP01_1245200	-	splicing factor 3B subunit 2, putative	NO	660	VK210	2	2	-11.294	1557	0.0905903	0	0	N/A	N/A	0	-11.294	2.12509	0.470568	0.0266691	0.134016	0.227443	0.360468	NO
PVP01_1211500	-	conserved Plasmodium protein, unknown function	NO	893	BOTH	1	1	-12.2895	1670	0.024547	5	11	-10.2999	1396	0.201488	-11.2947	0.118061	8.47022	0.0217085	0.132402	0.0293611	0.0874672	NO
PVP01_0919300	MLC-B	myosin light chain B, putative	NO	662	VK210	2	2	-11.297	1558	0.0900058	0	0	N/A	N/A	0	-11.297	2.12509	0.470568	0.0266691	0.134016	0.227443	0.360468	NO
PVP01_1341400	PRP38B	pre-mRNA-splicing factor 38B, putative	NO	663	VK210	1	2	-11.2985	1559	0.0894214	0	0	N/A	N/A	0	-11.2985	2.12509	0.470568	0.0266691	0.134016	0.227443	0.360468	NO
PVP01_1347000	CK	choline kinase, putative	NO	441	VK247	0	0	N/A	N/A	0	1	2	-11.2991	1599	0.0852891	-11.2991	0.236121	4.23511	0.224956	0.523216	0.487725	0.611297	NO
PVP01_1461900	-	cytoplasmic translation machinery associated protein, putative	NO	332	VK210	1	1	-11.3	1560	0.0888369	0	0	N/A	N/A	0	-11.3	1.41673	0.705852	0.113327	0.342031	0.43973	0.578531	NO
PVP01_0703300	CuTP	copper-transporting ATPase, putative	YES	2064	BOTH	2	3	-12.0287	1643	0.0403273	6	19	-10.5912	1477	0.155123	-11.3099	0.141673	7.05852	0.0443431	0.193265	0.00979537	0.037986	NO
PVP01_1467700	-	translation initiation factor eIF-2B subunit beta, putative	NO	476	BOTH	1	3	-10.5617	1397	0.184103	1	1	-12.0686	1685	0.0360618	-11.3152	1.41673	0.705852	0.113327	0.342031	0.274529	0.418918	NO
PVP01_1465300	RBM22	pre-mRNA-splicing factor RBM22, putative	NO	390	BOTH	1	1	-11.461	1586	0.0736411	1	2	-11.1762	1579	0.0967373	-11.3186	0.472243	2.11756	0.895397	0.971328	0.910286	0.940068	NO
PVP01_1209900	-	conserved Plasmodium protein, unknown function	NO	1583	VK247	0	0	N/A	N/A	0	4	7	-11.3244	1602	0.0835718	-11.3244	0.0885455	11.2936	0.0060605	0.055274	0.0480002	0.12508	NO
PVP01_1146300	-	SAC3/GNAP family-related protein, putative	NO	1246	BOTH	5	5	-11.0131	1509	0.118644	3	4	-11.6446	1639	0.0623927	-11.3289	0.850037	1.17642	0.431848	0.771996	0.462405	0.602472	NO
PVP01_1439100	-	conserved Plasmodium protein, unknown function	NO	689	VK210	2	2	-11.337	1565	0.0859147	0	0	N/A	N/A	0	-11.337	2.12509	0.470568	0.0266691	0.134016	0.227443	0.360468	NO
PVP01_0206300	PSOP24	secreted ookinete protein, putative	NO	1093	BOTH	2	3	-11.3929	1571	0.0824079	2	5	-11.2905	1597	0.0864339	-11.3417	0.472243	2.11756	0.895397	0.971328	0.873393	0.915007	NO
PVP01_0513200	PK1	protein kinase 1, putative	NO	800	BOTH	3	4	-10.7932	1455	0.150205	1	2	-11.8947	1671	0.0435031	-11.3439	1.18061	0.847022	0.194007	0.499149	0.297092	0.448827	NO
PVP01_1235400	-	diacylglycerol kinase, putative	NO	490	BOTH	1	1	-11.6893	1604	0.063121	3	3	-10.999	1548	0.114482	-11.3441	0.354182	2.82341	0.561551	0.838073	0.6608	0.769826	NO
PVP01_1011800	-	conserved Plasmodium protein, unknown function	NO	699	VK210	1	2	-11.3514	1566	0.0853302	0	0	N/A	N/A	0	-11.3514	2.12509	0.470568	0.0266691	0.134016	0.227443	0.360468	NO
PVP01_0706100	-	translation initiation factor SUI1, putative	NO	866	BOTH	1	1	-12.2588	1669	0.0251315	6	9	-10.4699	1448	0.171723	-11.3643	0.141673	7.05852	0.0443431	0.193265	0.0677846	0.158218	NO
PVP01_0913000	COQ4	ubiquinone biosynthesis protein COQ4, putative	NO	355	VK210	1	1	-11.367	1568	0.0841613	0	0	N/A	N/A	0	-11.367	1.41673	0.705852	0.113327	0.342031	0.43973	0.578531	NO
PVP01_1116800	MCM6	DNA replication licensing factor MCM6, putative	NO	944	VK247	0	0	N/A	N/A	0	3	4	-11.3671	1607	0.0812822	-11.3671	0.141673	7.05852	0.0443431	0.193265	0.196535	0.342936	NO
PVP01_0511100	-	RNA-binding protein, putative	NO	292	BOTH	2	1.01639	-11.1554	1536	0.102864	1	1	-11.58	1632	0.0663995	-11.3677	0.71417	1.40023	0.607126	0.857434	0.777251	0.845958	NO
PVP01_1424300	-	conserved Plasmodium protein, unknown function	NO	1534	BOTH	2	4	-11.4442	1583	0.0753945	5	7	-11.2929	1598	0.0858615	-11.3686	0.442727	2.25873	0.816367	0.95106	0.77362	0.842472	NO
PVP01_1210100	-	conserved Plasmodium protein, unknown function	NO	1162	BOTH	2	2	-11.8596	1625	0.0508475	4	8	-10.8817	1520	0.130509	-11.3707	0.236121	4.23511	0.224956	0.523216	0.229392	0.362392	NO
PVP01_0831500	-	conserved Plasmodium protein, unknown function	NO	475	VK247	0	0	N/A	N/A	0	2	2	-11.3734	1608	0.0801374	-11.3734	0.236121	4.23511	0.224956	0.523216	0.487725	0.611297	NO
PVP01_0946500	-	conserved Plasmodium protein, unknown function	NO	1023	BOTH	3	3	-11.3268	1563	0.0870836	3	4	-11.4474	1619	0.0738409	-11.3871	0.566691	1.76463	0.878305	0.971328	0.919592	0.944523	NO
PVP01_0415700	-	phospholipase A2, putative	NO	731	VK210	1	2	-11.3961	1572	0.0818235	0	0	N/A	N/A	0	-11.3961	2.12509	0.470568	0.0266691	0.134016	0.227443	0.360468	NO
PVP01_0809400	ZNF2	zinc finger protein, putative	NO	366	VK210	1	1	-11.3975	1573	0.081239	0	0	N/A	N/A	0	-11.3975	1.41673	0.705852	0.113327	0.342031	0.43973	0.578531	NO
PVP01_0727900	RhopH2	high molecular weight rhoptry protein 2	NO	1369	BOTH	3	3	-11.6181	1597	0.0672122	2	7	-11.1791	1580	0.0961649	-11.3986	0.354182	2.82341	0.561551	0.838073	0.534883	0.658574	NO
PVP01_0819100	-	conserved Plasmodium protein, unknown function	NO	1708	VK247	0	0	N/A	N/A	0	4	7	-11.4004	1613	0.0778477	-11.4004	0.0885455	11.2936	0.0060605	0.055274	0.0480002	0.12508	NO
PVP01_0919700	-	tRNA m(1)G methyltransferase, putative	YES	368	VK210	1	1	-11.403	1574	0.0806546	0	0	N/A	N/A	0	-11.403	1.41673	0.705852	0.113327	0.342031	0.43973	0.578531	NO
PVP01_1015300	WDR26	WD repeat-containing protein 26, putative	NO	1230	VK247	0	0	N/A	N/A	0	2	5	-11.4086	1616	0.0761305	-11.4086	0.118061	8.47022	0.0217085	0.132402	0.123437	0.239342	NO
PVP01_0112700	DegP	serine protease DegP, putative	NO	988	VK247	0	0	N/A	N/A	0	4	4	-11.4126	1617	0.0749857	-11.4126	0.141673	7.05852	0.0443431	0.193265	0.196535	0.342936	NO
PVP01_1434200	-	conserved Plasmodium protein, unknown function	NO	606	BOTH	2	4	-10.5155	1391	0.18761	1	1	-12.3101	1702	0.0263309	-11.4128	1.77091	0.564682	0.0533927	0.221934	0.156557	0.291662	NO
PVP01_0923400	CDPK6	calcium-dependent protein kinase 6, putative	NO	1607	BOTH	2	2	-12.1839	1658	0.0315605	7	14	-10.6463	1483	0.151689	-11.4151	0.141673	7.05852	0.0443431	0.193265	0.0252917	0.0785783	NO
PVP01_1329500	-	conserved Plasmodium protein, unknown function	NO	2061	BOTH	2	2	-12.4327	1673	0.0227937	13	23	-10.3987	1423	0.186033	-11.4157	0.0885455	11.2936	0.0060605	0.055274	0.000615027	0.00409325	NO
PVP01_1021800	GS	glutathione synthetase, putative	NO	751	VK210	1	2	-11.4231	1579	0.0777323	0	0	N/A	N/A	0	-11.4231	2.12509	0.470568	0.0266691	0.134016	0.227443	0.360468	NO
PVP01_0931900	SR1	serpentine receptor, putative	NO	759	VK210	2	2	-11.4337	1580	0.0771479	0	0	N/A	N/A	0	-11.4337	2.12509	0.470568	0.0266691	0.134016	0.227443	0.360468	NO
PVP01_1029300	CEP120	centrosomal protein CEP120, putative	NO	1639	BOTH	4	4	-11.5104	1588	0.0724722	5	7	-11.3592	1605	0.0818546	-11.4348	0.442727	2.25873	0.816367	0.95106	0.77362	0.842472	NO
PVP01_1270500	-	bromodomain protein, putative	NO	763	VK210	1	2	-11.439	1581	0.0765634	0	0	N/A	N/A	0	-11.439	2.12509	0.470568	0.0266691	0.134016	0.227443	0.360468	NO
PVP01_0920500	-	conserved Plasmodium protein, unknown function	NO	1570	BOTH	2	2.02424	-12.1485	1652	0.0350672	5	12.171	-10.763	1502	0.140813	-11.4558	0.16265	6.14818	0.0726065	0.285499	0.0522759	0.133226	NO
PVP01_1248100	-	DNA-directed RNA polymerase III subunit RPC5, putative	NO	777	VK210	1	2	-11.4572	1585	0.0742256	0	0	N/A	N/A	0	-11.4572	2.12509	0.470568	0.0266691	0.134016	0.227443	0.360468	NO
PVP01_1116200	NIF3	NLI interacting factor-like phosphatase, putative	NO	1550	VK247	0	0	N/A	N/A	0	2	6	-11.4575	1620	0.0732685	-11.4575	0.101195	9.88193	0.011211	0.0797315	0.0771331	0.174257	NO
PVP01_0506100	-	conserved Plasmodium protein, unknown function	YES	787	VK247	0	0	N/A	N/A	0	2	3	-11.4728	1621	0.0726961	-11.4728	0.177091	5.64682	0.0964097	0.323555	0.310913	0.453702	NO
PVP01_0712500	-	conserved Plasmodium protein, unknown function	NO	1056	VK247	0	0	N/A	N/A	0	3	4	-11.4792	1622	0.0721236	-11.4792	0.141673	7.05852	0.0443431	0.193265	0.196535	0.342936	NO
PVP01_0929600	-	conserved Plasmodium protein, unknown function	NO	651	BOTH	2	4	-10.5871	1407	0.178258	1	1	-12.3817	1706	0.0240412	-11.4844	1.77091	0.564682	0.0533927	0.221934	0.156557	0.291662	NO
PVP01_1026400	CAF40	cell differentiation protein, putative	NO	801	BOTH	2	1.00483	-12.1759	1656	0.0327294	3	6	-10.7973	1506	0.138523	-11.4866	0.202879	4.92906	0.146972	0.41303	0.224882	0.360468	NO
PVP01_0712000	-	conserved Plasmodium protein, unknown function	NO	1035	BOTH	1	2	-11.7439	1613	0.0578609	2	5	-11.2359	1588	0.0910132	-11.4899	0.354182	2.82341	0.561551	0.838073	0.590971	0.71206	NO
PVP01_0416400	-	conserved Plasmodium protein, unknown function	NO	1875	VK247	0	0	N/A	N/A	0	6	7	-11.4937	1623	0.0715512	-11.4937	0.0885455	11.2936	0.0060605	0.055274	0.0480002	0.12508	NO
PVP01_1125400	-	conserved Plasmodium protein, unknown function	YES	268	VK247	0	0	N/A	N/A	0	1	1	-11.4942	1624	0.0704064	-11.4942	0.354182	2.82341	0.561551	0.838073	0.756344	0.832401	NO
PVP01_1460200	-	zinc finger protein, putative	NO	268	VK247	0	0	N/A	N/A	0	1	1	-11.4942	1625	0.0709788	-11.4942	0.354182	2.82341	0.561551	0.838073	0.756344	0.832401	NO
PVP01_0709800	CRMP1	cysteine repeat modular protein 1, putative	NO	3264	VK210	5	8	-11.5061	1587	0.0730567	0	0	N/A	N/A	0	-11.5061	6.37528	0.156856	8.45163e-05	0.00315724	0.00407292	0.0192876	YES
PVP01_0928700	-	conserved Plasmodium protein, unknown function	YES	2279	BOTH	2	2	-12.5332	1680	0.0187025	9	23	-10.4992	1456	0.167144	-11.5162	0.0885455	11.2936	0.0060605	0.055274	0.000615027	0.00409325	NO
PVP01_0921100	-	tRNA nucleotidyltransferase, putative	NO	832	VK210	2	2	-11.5256	1589	0.0718878	0	0	N/A	N/A	0	-11.5256	2.12509	0.470568	0.0266691	0.134016	0.227443	0.360468	NO
PVP01_0730000	-	conserved Plasmodium protein, unknown function	NO	418	VK210	1	1	-11.5304	1590	0.0713033	0	0	N/A	N/A	0	-11.5304	1.41673	0.705852	0.113327	0.342031	0.43973	0.578531	NO
PVP01_0513800	YIF1	protein transport protein YIF1, putative	NO	841	VK210	2	2	-11.5363	1591	0.0707189	0	0	N/A	N/A	0	-11.5363	2.12509	0.470568	0.0266691	0.134016	0.227443	0.360468	NO
PVP01_1111000	PRMT5	protein arginine N-methyltransferase 5, putative	NO	689	BOTH	1	4	-10.6438	1419	0.171245	1	1	-12.4385	1709	0.022324	-11.5411	1.77091	0.564682	0.0533927	0.221934	0.156557	0.291662	NO
PVP01_0937800	SUB2	subtilisin-like protease 2, putative	NO	1410	VK247	0	0	N/A	N/A	0	2	5	-11.5451	1627	0.0692616	-11.5451	0.118061	8.47022	0.0217085	0.132402	0.123437	0.239342	NO
PVP01_1112000	-	conserved Plasmodium protein, unknown function	NO	1957	BOTH	2	4	-11.6877	1603	0.0637054	5	8	-11.4029	1614	0.0767029	-11.5453	0.393535	2.54107	0.677355	0.891376	0.619491	0.735622	NO
PVP01_0416700	-	conserved Plasmodium protein, unknown function	NO	1552	BOTH	1	2	-12.149	1653	0.0344828	3	10	-10.9479	1533	0.123068	-11.5485	0.19319	5.17625	0.126837	0.369629	0.114095	0.234476	NO
PVP01_1226000	-	conserved protein, unknown function	NO	426	VK210	1	1	-11.5493	1592	0.0701344	0	0	N/A	N/A	0	-11.5493	1.41673	0.705852	0.113327	0.342031	0.43973	0.578531	NO
PVP01_0708400	-	helicase SKI2W, putative	NO	1392	BOTH	2	2	-12.0402	1644	0.0397428	2	8	-11.0623	1563	0.105896	-11.5513	0.236121	4.23511	0.224956	0.523216	0.229392	0.362392	NO
PVP01_0315000	ARP6	actin-related protein, putative	NO	855	VK210	2	2	-11.5528	1593	0.06955	0	0	N/A	N/A	0	-11.5528	2.12509	0.470568	0.0266691	0.134016	0.227443	0.360468	NO
PVP01_1465600	-	bax inhibitor 1, putative	NO	290	VK247	0	0	N/A	N/A	0	1	1	-11.5731	1631	0.066972	-11.5731	0.354182	2.82341	0.561551	0.838073	0.756344	0.832401	NO
PVP01_0703800	RhopH3	high molecular weight rhoptry protein 3	NO	890	VK247	0	0	N/A	N/A	0	2	3	-11.5958	1633	0.0658271	-11.5958	0.177091	5.64682	0.0964097	0.323555	0.310913	0.453702	NO
PVP01_1028400	-	conserved Plasmodium protein, unknown function	NO	297	VK247	0	0	N/A	N/A	0	1	1	-11.597	1634	0.0652547	-11.597	0.354182	2.82341	0.561551	0.838073	0.756344	0.832401	NO
PVP01_1333400	-	conserved Plasmodium protein, unknown function	NO	1111	BOTH	1	3	-11.4093	1575	0.0800701	1	3	-11.8176	1662	0.0492272	-11.6135	0.708364	1.4117	0.616064	0.857434	0.697611	0.799938	NO
PVP01_0803200	-	conserved Plasmodium protein, unknown function	NO	1711	BOTH	1	1	-12.9397	1702	0.00584454	8	21	-10.3035	1398	0.200343	-11.6216	0.0643967	15.5287	0.00118867	0.0191942	0.000343396	0.00262205	YES
PVP01_0938300	-	CLPTM1 domain-containing protein, putative	NO	650	BOTH	1	1	-11.9718	1638	0.0432496	1	3	-11.2816	1596	0.0870063	-11.6267	0.354182	2.82341	0.561551	0.838073	0.6608	0.769826	NO
PVP01_1130000	ACS12	acyl-CoA synthetase, putative	NO	1314	BOTH	3	3	-11.5771	1595	0.0683811	1	4	-11.6978	1644	0.0595306	-11.6374	0.566691	1.76463	0.878305	0.971328	0.919592	0.944523	NO
PVP01_1311300	PPP1	peripheral plastid protein 1, putative	NO	537	BOTH	1	1	-11.7809	1616	0.0561075	1	2	-11.4961	1626	0.069834	-11.6385	0.472243	2.11756	0.895397	0.971328	0.910286	0.940068	NO
PVP01_0521800	CRK3	cdc2-related protein kinase 3, putative	NO	1610	VK247	0	0	N/A	N/A	0	4	5.19231	-11.64	1638	0.0629651	-11.64	0.114394	8.7417	0.0190436	0.128921	0.112806	0.234476	NO
PVP01_0829700	DHX57	ATP-dependent RNA helicase DHX57, putative	NO	2092	BOTH	1	1	-13.1408	1705	0.00409117	6	29	-10.1818	1360	0.222095	-11.6613	0.0472243	21.1756	0.000194756	0.00548098	8.21136e-06	0.000112427	YES
PVP01_1324000	-	conserved Plasmodium protein, unknown function	NO	320	VK247	0	0	N/A	N/A	0	1	1	-11.6715	1640	0.0618203	-11.6715	0.354182	2.82341	0.561551	0.838073	0.756344	0.832401	NO
PVP01_0937500	-	conserved Plasmodium protein, unknown function	NO	966	VK210	1	2	-11.6749	1601	0.0648743	0	0	N/A	N/A	0	-11.6749	2.12509	0.470568	0.0266691	0.134016	0.227443	0.360468	NO
PVP01_1248600	-	conserved Plasmodium protein, unknown function	NO	1486	BOTH	1	1	-12.7987	1698	0.00818235	5	14	-10.568	1470	0.15913	-11.6834	0.0944485	10.5878	0.00819937	0.0638449	0.00803021	0.032417	NO
PVP01_1460100	-	t-SNARE, putative	NO	330	VK247	0	0	N/A	N/A	0	2	1.01575	-11.6867	1641	0.0612479	-11.6867	0.351415	2.84564	0.553327	0.838073	0.75122	0.832401	NO
PVP01_0939700	-	conserved Plasmodium protein, unknown function	YES	1960	VK247	0	0	N/A	N/A	0	3	6	-11.6922	1642	0.0606754	-11.6922	0.101195	9.88193	0.011211	0.0797315	0.0771331	0.174257	NO
PVP01_1257300	RRP6	exosome complex exonuclease RRP6, putative	NO	1137	BOTH	4	4	-11.1447	1533	0.104617	1	2	-12.2462	1701	0.0269033	-11.6955	1.18061	0.847022	0.194007	0.499149	0.297092	0.448827	NO
PVP01_1449600	-	amino acid transporter, putative	NO	2142	BOTH	3	7	-11.2185	1543	0.0987726	4	4	-12.1864	1694	0.0309101	-11.7024	1.13338	0.882315	0.216795	0.523216	0.205883	0.354846	NO
PVP01_1326300	-	conserved Plasmodium protein, unknown function	NO	995	VK210	1	2	-11.7045	1605	0.0625365	0	0	N/A	N/A	0	-11.7045	2.12509	0.470568	0.0266691	0.134016	0.227443	0.360468	NO
PVP01_0111200	-	conserved Plasmodium protein, unknown function	YES	332	VK247	0	0	N/A	N/A	0	1	1	-11.7084	1645	0.0589582	-11.7084	0.354182	2.82341	0.561551	0.838073	0.756344	0.832401	NO
PVP01_1415600	-	pinin/SDK/MemA domain-containing protein, putative	NO	500	VK210	1	1	-11.7095	1606	0.0619521	0	0	N/A	N/A	0	-11.7095	1.41673	0.705852	0.113327	0.342031	0.43973	0.578531	NO
PVP01_1224200	-	DnaJ protein, putative	NO	334	VK247	0	0	N/A	N/A	0	1	1	-11.7144	1647	0.0578134	-11.7144	0.354182	2.82341	0.561551	0.838073	0.756344	0.832401	NO
PVP01_0815900	-	ribonucleoside-diphosphate reductase small chain, putative	NO	335	VK247	0	0	N/A	N/A	0	1	1	-11.7174	1649	0.0566686	-11.7174	0.354182	2.82341	0.561551	0.838073	0.756344	0.832401	NO
PVP01_1130300	-	conserved Plasmodium protein, unknown function	NO	1026	BOTH	2	3	-11.3297	1564	0.0864991	2	2	-12.1435	1692	0.032055	-11.7366	0.944485	1.05878	0.34186	0.689318	0.475698	0.611297	NO
PVP01_0505900	-	translation initiation factor eIF-2B subunit alpha, putative	NO	342	VK247	0	0	N/A	N/A	0	1	1	-11.738	1650	0.0560962	-11.738	0.354182	2.82341	0.561551	0.838073	0.756344	0.832401	NO
PVP01_0732800	XPD	TFIIH basal transcription factor complex helicase XPD subunit, putative	NO	1031	VK210	2	2	-11.74	1612	0.0584454	0	0	N/A	N/A	0	-11.74	2.12509	0.470568	0.0266691	0.134016	0.227443	0.360468	NO
PVP01_0821200	ATPase7	P-type ATPase, putative	NO	1723	VK247	0	0	N/A	N/A	0	4	5	-11.7456	1651	0.0555238	-11.7456	0.118061	8.47022	0.0217085	0.132402	0.123437	0.239342	NO
PVP01_0311800	-	RNA-binding protein, putative	NO	1036	VK247	0	0	N/A	N/A	0	2	3	-11.7477	1652	0.0549513	-11.7477	0.177091	5.64682	0.0964097	0.323555	0.310913	0.453702	NO
PVP01_1206500	-	elongation factor Tu, putative	NO	1395	VK247	0	0	N/A	N/A	0	2	4	-11.7576	1653	0.0543789	-11.7576	0.141673	7.05852	0.0443431	0.193265	0.196535	0.342936	NO
PVP01_0834000	AHA1	activator of Hsp90 ATPase, putative	NO	367	VK247	0	0	N/A	N/A	0	2	1.02326	-11.7856	1655	0.0532341	-11.7856	0.350111	2.85624	0.54945	0.838073	0.748788	0.832401	NO
PVP01_1209000	-	conserved Plasmodium protein, unknown function	NO	1080	VK210	2	2	-11.7864	1617	0.0555231	0	0	N/A	N/A	0	-11.7864	2.12509	0.470568	0.0266691	0.134016	0.227443	0.360468	NO
PVP01_0303200	SET8	SET domain protein, putative	NO	1451	VK247	0	0	N/A	N/A	0	3	4	-11.7969	1659	0.0509445	-11.7969	0.141673	7.05852	0.0443431	0.193265	0.196535	0.342936	NO
PVP01_1227700	-	conserved Apicomplexan protein, unknown function	NO	548	VK210	1	1	-11.8012	1619	0.0549386	0	0	N/A	N/A	0	-11.8012	1.41673	0.705852	0.113327	0.342031	0.43973	0.578531	NO
PVP01_0602200	-	DNA polymerase delta catalytic subunit, putative	NO	1096	VK210	2	2	-11.8012	1618	0.0543542	0	0	N/A	N/A	0	-11.8012	2.12509	0.470568	0.0266691	0.134016	0.227443	0.360468	NO
PVP01_0913500	-	conserved Plasmodium protein, unknown function	NO	1098	VK210	1	2	-11.803	1620	0.0537697	0	0	N/A	N/A	0	-11.803	2.12509	0.470568	0.0266691	0.134016	0.227443	0.360468	NO
PVP01_0621300	-	conserved Plasmodium protein, unknown function	NO	1901	BOTH	2	3.6	-11.7641	1615	0.056692	4	5	-11.8439	1664	0.0480824	-11.804	0.543079	1.84135	0.930922	0.982472	0.963827	0.973213	NO
PVP01_0719700	-	conserved Plasmodium protein, unknown function	YES	2210	BOTH	2	2	-12.5025	1678	0.0198714	7	12	-11.1191	1571	0.101317	-11.8108	0.163469	6.11738	0.0738635	0.285876	0.0545601	0.137799	NO
PVP01_0906400	PTEX88	translocon component PTEX88, putative	NO	750	VK247	0	0	N/A	N/A	0	2	2.0315	-11.8145	1661	0.0497997	-11.8145	0.233668	4.27957	0.218788	0.523216	0.480932	0.611297	NO
PVP01_0722500	-	patatin-like phospholipase, putative	NO	1122	VK247	0	0	N/A	N/A	0	3	3	-11.8275	1663	0.0486548	-11.8275	0.177091	5.64682	0.0964097	0.323555	0.310913	0.453702	NO
PVP01_0829800	PIESP1	parasite-infected erythrocyte surface protein, putative	NO	1126	VK210	2	2	-11.8282	1623	0.0520164	0	0	N/A	N/A	0	-11.8282	2.12509	0.470568	0.0266691	0.134016	0.227443	0.360468	NO
PVP01_1033000	VPS11	vacuolar protein sorting-associated protein 11, putative	NO	1142	VK247	0	0	N/A	N/A	0	1	3	-11.8451	1665	0.04751	-11.8451	0.177091	5.64682	0.0964097	0.323555	0.310913	0.453702	NO
PVP01_1456400	CWC22	pre-mRNA-splicing factor CWC22, putative	NO	1148	VK247	0	0	N/A	N/A	0	3	3	-11.8504	1666	0.0469376	-11.8504	0.177091	5.64682	0.0964097	0.323555	0.310913	0.453702	NO
PVP01_0209600	-	RAP protein, putative	NO	580	VK210	1	1	-11.8579	1624	0.0514319	0	0	N/A	N/A	0	-11.8579	1.41673	0.705852	0.113327	0.342031	0.43973	0.578531	NO
PVP01_1137700	-	conserved Plasmodium protein, unknown function	NO	387	VK247	0	0	N/A	N/A	0	1	1	-11.8616	1667	0.0463652	-11.8616	0.354182	2.82341	0.561551	0.838073	0.756344	0.832401	NO
PVP01_1225500	-	DNA-directed RNA polymerase III subunit RPC1, putative	NO	1939	VK247	0	0	N/A	N/A	0	4	5	-11.8637	1668	0.0457928	-11.8637	0.118061	8.47022	0.0217085	0.132402	0.123437	0.239342	NO
PVP01_0620100	-	U2 snRNA/tRNA pseudouridine synthase, putative	NO	1170	BOTH	2	2	-11.8665	1627	0.0496786	2	3	-11.8694	1669	0.0452204	-11.8679	0.531273	1.88227	0.958229	0.982472	0.992051	0.992051	NO
PVP01_1236100	-	conserved Plasmodium protein, unknown function	NO	589	VK210	1	1	-11.8733	1628	0.0490941	0	0	N/A	N/A	0	-11.8733	1.41673	0.705852	0.113327	0.342031	0.43973	0.578531	NO
PVP01_1428400	-	RNA-binding protein, putative	NO	1185	VK210	2	2	-11.8792	1629	0.0485096	0	0	N/A	N/A	0	-11.8792	2.12509	0.470568	0.0266691	0.134016	0.227443	0.360468	NO
PVP01_0707500	-	conserved Plasmodium protein, unknown function	NO	791	VK247	0	0	N/A	N/A	0	2	2	-11.8834	1670	0.044648	-11.8834	0.236121	4.23511	0.224956	0.523216	0.487725	0.611297	NO
PVP01_1006800	MCM3	DNA replication licensing factor MCM3, putative	NO	971	BOTH	2	4	-10.9869	1505	0.120982	1	1	-12.7815	1726	0.012593	-11.8842	1.77091	0.564682	0.0533927	0.221934	0.156557	0.291662	NO
PVP01_1244700	-	conserved Plasmodium protein, unknown function	NO	1195	VK210	1	2	-11.8876	1631	0.0473407	0	0	N/A	N/A	0	-11.8876	2.12509	0.470568	0.0266691	0.134016	0.227443	0.360468	NO
PVP01_0118300	-	conserved Plasmodium protein, unknown function	NO	3591	VK210	5	6	-11.8893	1632	0.0467563	0	0	N/A	N/A	0	-11.8893	4.95855	0.201672	0.000401757	0.00869738	0.0157032	0.0546561	NO
PVP01_1124400	SMS2	sphingomyelin synthase 2, putative	NO	400	VK247	0	0	N/A	N/A	0	1	1	-11.8947	1672	0.0440756	-11.8947	0.354182	2.82341	0.561551	0.838073	0.756344	0.832401	NO
PVP01_0705700	-	GTPase-activating protein, putative	NO	1224	VK247	0	0	N/A	N/A	0	1	3	-11.9145	1673	0.0423583	-11.9145	0.177091	5.64682	0.0964097	0.323555	0.310913	0.453702	NO
PVP01_1317200	-	conserved Plasmodium protein, unknown function	NO	1632	VK247	0	0	N/A	N/A	0	4	4	-11.9145	1674	0.0429307	-11.9145	0.141673	7.05852	0.0443431	0.193265	0.196535	0.342936	NO
PVP01_1238900	-	rab GTPase activator, putative	NO	1661	BOTH	1	1	-12.9101	1701	0.00642899	5	11	-10.9205	1530	0.124785	-11.9153	0.118061	8.47022	0.0217085	0.132402	0.0293611	0.0874672	NO
PVP01_1208400	-	conserved Plasmodium protein, unknown function	YES	5549	VK210	7	9	-11.919	1635	0.0450029	0	0	N/A	N/A	0	-11.919	7.08364	0.14117	4.20926e-05	0.00203094	0.00207001	0.0111418	YES
PVP01_1267500	ORP2	oocyst rupture protein 2, putative	NO	1243	VK247	0	0	N/A	N/A	0	3	3	-11.9299	1675	0.0417859	-11.9299	0.177091	5.64682	0.0964097	0.323555	0.310913	0.453702	NO
PVP01_0308900	RPA1	replication protein A1, large subunit, putative	NO	1141	BOTH	1	1	-12.5345	1681	0.0181181	2	5	-11.3334	1603	0.0829994	-11.934	0.236121	4.23511	0.224956	0.523216	0.326411	0.469707	NO
PVP01_1460800	-	ubiquitin-conjugating enzyme E2, putative	NO	629	VK210	1	1	-11.939	1637	0.043834	0	0	N/A	N/A	0	-11.939	1.41673	0.705852	0.113327	0.342031	0.43973	0.578531	NO
PVP01_0412000	-	leucyl/phenylalanyl-tRNA--protein transferase, putative	NO	423	VK247	0	0	N/A	N/A	0	1	1	-11.9506	1677	0.0406411	-11.9506	0.354182	2.82341	0.561551	0.838073	0.756344	0.832401	NO
PVP01_1232200	-	conserved Plasmodium protein, unknown function	NO	425	VK247	0	0	N/A	N/A	0	1	1	-11.9553	1678	0.0400687	-11.9553	0.354182	2.82341	0.561551	0.838073	0.756344	0.832401	NO
PVP01_1264100	SEC7	protein transport protein SEC7, putative	NO	3019	BOTH	8	11	-11.1097	1526	0.108708	3	3	-12.8173	1727	0.0120206	-11.9635	2.12509	0.470568	0.0266691	0.134016	0.0157808	0.0546812	NO
PVP01_0306000	-	conserved Plasmodium protein, unknown function	NO	859	VK247	0	0	N/A	N/A	0	2	2	-11.9658	1680	0.0389239	-11.9658	0.236121	4.23511	0.224956	0.523216	0.487725	0.611297	NO
PVP01_1253500	-	pyridine nucleotide transhydrogenase, putative	NO	1180	BOTH	1	1	-12.5681	1687	0.0146113	2	5	-11.3671	1606	0.0807098	-11.9676	0.236121	4.23511	0.224956	0.523216	0.326411	0.469707	NO
PVP01_0728800	MSP1P	merozoite surface protein 1 paralog	NO	1857	BOTH	3	3	-11.923	1636	0.0444185	3	4	-12.0436	1683	0.0372066	-11.9833	0.566691	1.76463	0.878305	0.971328	0.919592	0.944523	NO
PVP01_0311400	-	conserved Plasmodium protein, unknown function	NO	667	VK210	1	1	-11.9977	1641	0.0414962	0	0	N/A	N/A	0	-11.9977	1.41673	0.705852	0.113327	0.342031	0.43973	0.578531	NO
PVP01_0834100	-	conserved Plasmodium protein, unknown function	NO	771	BOTH	1	2	-11.4494	1584	0.0748101	1	1	-12.5509	1716	0.0183171	-12.0002	1.06255	0.941136	0.256647	0.571939	0.470996	0.60932	NO
PVP01_0907600	-	protein kinase, putative	NO	1342	VK247	0	0	N/A	N/A	0	2	3	-12.0065	1681	0.0383515	-12.0065	0.177091	5.64682	0.0964097	0.323555	0.310913	0.453702	NO
PVP01_0110300	-	conserved protein, unknown function	NO	2270	BOTH	1	2	-12.5293	1679	0.019287	4	8	-11.5513	1629	0.0681168	-12.0403	0.236121	4.23511	0.224956	0.523216	0.229392	0.362392	NO
PVP01_0608200	-	conserved Plasmodium membrane protein, unknown function	NO	464	VK247	0	0	N/A	N/A	0	1	1	-12.0431	1682	0.037779	-12.0431	0.354182	2.82341	0.561551	0.838073	0.756344	0.832401	NO
PVP01_0113700	PTP2	protein tyrosine phosphatase, putative	NO	468	VK247	0	0	N/A	N/A	0	1	1	-12.0517	1684	0.0366342	-12.0517	0.354182	2.82341	0.561551	0.838073	0.756344	0.832401	NO
PVP01_1437000	-	conserved Plasmodium protein, unknown function	NO	2175	BOTH	1	1	-13.1797	1707	0.00292227	8	14	-10.9489	1534	0.122496	-12.0643	0.0944485	10.5878	0.00819937	0.0638449	0.00803021	0.032417	NO
PVP01_0211400	-	conserved Plasmodium protein, unknown function	NO	713	VK210	1	1	-12.0644	1646	0.0385739	0	0	N/A	N/A	0	-12.0644	1.41673	0.705852	0.113327	0.342031	0.43973	0.578531	NO
PVP01_1317900	MAPK1	mitogen-activated protein kinase 1, putative	NO	718	VK210	1	1	-12.0713	1647	0.0379895	0	0	N/A	N/A	0	-12.0713	1.41673	0.705852	0.113327	0.342031	0.43973	0.578531	NO
PVP01_1145500	TEX1	trophozoite exported protein 1, putative	NO	956	VK247	0	0	N/A	N/A	0	1	2	-12.0728	1686	0.0354894	-12.0728	0.236121	4.23511	0.224956	0.523216	0.487725	0.611297	NO
PVP01_1268600	-	metacaspase 2, putative	NO	1925	VK247	0	0	N/A	N/A	0	2	4	-12.0796	1687	0.034917	-12.0796	0.141673	7.05852	0.0443431	0.193265	0.196535	0.342936	NO
PVP01_0614100	-	conserved Plasmodium protein, unknown function	NO	841	BOTH	1	1	-12.2295	1665	0.0274693	2	2	-11.9447	1676	0.0412135	-12.0871	0.472243	2.11756	0.895397	0.971328	0.910286	0.940068	NO
PVP01_0948100	-	protein farnesyltransferase subunit beta, putative	NO	985	VK247	0	0	N/A	N/A	0	1	2	-12.1027	1689	0.0337722	-12.1027	0.236121	4.23511	0.224956	0.523216	0.487725	0.611297	NO
PVP01_1404300	LisH	LisH domain-containing protein, putative	NO	1063	BOTH	1	1	-12.4637	1676	0.0210403	2	3	-11.7735	1654	0.0538065	-12.1186	0.354182	2.82341	0.561551	0.838073	0.6608	0.769826	NO
PVP01_0621900	DYN2	dynamin-like protein, putative	NO	755	VK210	1	1	-12.1216	1650	0.0362361	0	0	N/A	N/A	0	-12.1216	1.41673	0.705852	0.113327	0.342031	0.43973	0.578531	NO
PVP01_1108900	-	conserved Plasmodium protein, unknown function	NO	1004	VK247	0	0	N/A	N/A	0	1	2	-12.1218	1690	0.0331998	-12.1218	0.236121	4.23511	0.224956	0.523216	0.487725	0.611297	NO
PVP01_1102600	-	conserved Plasmodium protein, unknown function	NO	2555	VK247	0	0	N/A	N/A	0	3	5.04637	-12.1304	1691	0.0326274	-12.1304	0.117155	8.53568	0.0210299	0.132402	0.120788	0.239342	NO
PVP01_0818600	DDX42	ATP-dependent RNA helicase DDX42, putative	NO	762	VK210	1	1	-12.1308	1651	0.0356517	0	0	N/A	N/A	0	-12.1308	1.41673	0.705852	0.113327	0.342031	0.43973	0.578531	NO
PVP01_1334800	-	conserved Plasmodium protein, unknown function	NO	792	VK210	1	1	-12.1694	1654	0.0338983	0	0	N/A	N/A	0	-12.1694	1.41673	0.705852	0.113327	0.342031	0.43973	0.578531	NO
PVP01_1139900	-	conserved Plasmodium protein, unknown function	NO	5785	BOTH	5	5	-12.5485	1684	0.0163647	6	16	-11.7937	1657	0.0520893	-12.1711	0.250011	3.99983	0.260915	0.579484	0.11964	0.237591	NO
PVP01_1457100	-	HD superfamily phosphohydrolase protein	NO	795	VK210	1	1	-12.1732	1655	0.0333139	0	0	N/A	N/A	0	-12.1732	1.41673	0.705852	0.113327	0.342031	0.43973	0.578531	NO
PVP01_0616700	GEXP15	conserved Plasmodium protein, unknown function	NO	798	VK210	1	1	-12.177	1657	0.0321449	0	0	N/A	N/A	0	-12.177	1.41673	0.705852	0.113327	0.342031	0.43973	0.578531	NO
PVP01_0931400	-	methyltransferase, putative	NO	804	VK210	1	1	-12.1845	1659	0.030976	0	0	N/A	N/A	0	-12.1845	1.41673	0.705852	0.113327	0.342031	0.43973	0.578531	NO
PVP01_1134200	-	conserved Plasmodium protein, unknown function	NO	1073	VK247	0	0	N/A	N/A	0	2	2	-12.1883	1695	0.0303377	-12.1883	0.236121	4.23511	0.224956	0.523216	0.487725	0.611297	NO
PVP01_0927300	-	steryl ester hydrolase, putative	NO	815	VK210	1	1	-12.1981	1662	0.0292227	0	0	N/A	N/A	0	-12.1981	1.41673	0.705852	0.113327	0.342031	0.43973	0.578531	NO
PVP01_1449800	PRP2	pre-mRNA-splicing factor ATP-dependent RNA helicase PRP2, putative	NO	1085	VK247	0	0	N/A	N/A	0	2	2	-12.1994	1696	0.0297653	-12.1994	0.236121	4.23511	0.224956	0.523216	0.487725	0.611297	NO
PVP01_0418200	-	conserved Plasmodium protein, unknown function	NO	1659	VK210	1	2	-12.2157	1663	0.0286382	0	0	N/A	N/A	0	-12.2157	2.12509	0.470568	0.0266691	0.134016	0.227443	0.360468	NO
PVP01_1263600	WLP1	WD repeat-containing protein, putative	NO	834	VK210	1	1	-12.2211	1664	0.0280538	0	0	N/A	N/A	0	-12.2211	1.41673	0.705852	0.113327	0.342031	0.43973	0.578531	NO
PVP01_1221500	UBA1	ubiquitin-activating enzyme, putative	NO	1684	VK247	0	0	N/A	N/A	0	1	3	-12.2335	1700	0.0274757	-12.2335	0.177091	5.64682	0.0964097	0.323555	0.310913	0.453702	NO
PVP01_1444600	-	conserved Plasmodium protein, unknown function	NO	852	VK210	1	1	-12.2425	1667	0.0263004	0	0	N/A	N/A	0	-12.2425	1.41673	0.705852	0.113327	0.342031	0.43973	0.578531	NO
PVP01_0918800	-	heat shock protein 90, putative	NO	853	VK210	1	1	-12.2436	1668	0.025716	0	0	N/A	N/A	0	-12.2436	1.41673	0.705852	0.113327	0.342031	0.43973	0.578531	NO
PVP01_0604200	-	eukaryotic translation initiation factor subunit eIF2A, putative	NO	2323	BOTH	1	1	-13.2455	1708	0.00233781	5	10	-11.3512	1604	0.082427	-12.2984	0.128793	7.76437	0.030803	0.152851	0.0447572	0.120289	NO
PVP01_1308200	-	conserved Plasmodium protein, unknown function	NO	914	VK210	1	1	-12.3127	1671	0.0239626	0	0	N/A	N/A	0	-12.3127	1.41673	0.705852	0.113327	0.342031	0.43973	0.578531	NO
PVP01_1145100	CEP76	centrosomal protein CEP76, putative	NO	1854	VK210	2	2	-12.3268	1672	0.0233781	0	0	N/A	N/A	0	-12.3268	2.12509	0.470568	0.0266691	0.134016	0.227443	0.360468	NO
PVP01_1028500	MSH6	DNA mismatch repair protein MSH6, putative	NO	1286	VK247	0	0	N/A	N/A	0	1	2	-12.3694	1704	0.025186	-12.3694	0.236121	4.23511	0.224956	0.523216	0.487725	0.611297	NO
PVP01_0529700	-	holo-[acyl-carrier-protein] synthase, putative	NO	648	VK247	0	0	N/A	N/A	0	1	1	-12.3771	1705	0.0246136	-12.3771	0.354182	2.82341	0.561551	0.838073	0.756344	0.832401	NO
PVP01_1439300	SET10	histone-lysine N-methyltransferase, H3 lysine-4 specific, putative	NO	1963	VK247	0	0	N/A	N/A	0	3	3	-12.3868	1707	0.0234688	-12.3868	0.177091	5.64682	0.0964097	0.323555	0.310913	0.453702	NO
PVP01_0319700	-	Rab GTPase activator and protein kinase, putative	NO	1612	BOTH	2	2	-12.187	1660	0.0303916	1	2	-12.5953	1720	0.0160275	-12.3911	0.708364	1.4117	0.616064	0.857434	0.7365	0.832401	NO
PVP01_0508200	-	E3 ubiquitin-protein ligase, putative	NO	8558	BOTH	14	14	-11.9104	1634	0.0455874	7	8	-12.8784	1729	0.0108758	-12.3944	1.18061	0.847022	0.194007	0.499149	0.0709194	0.164173	NO
PVP01_1248300	-	conserved Plasmodium protein, unknown function	NO	1325	VK247	0	0	N/A	N/A	0	2	2	-12.3992	1708	0.0228964	-12.3992	0.236121	4.23511	0.224956	0.523216	0.487725	0.611297	NO
PVP01_1341100	-	conserved Plasmodium protein, unknown function	NO	2064	VK210	1	2	-12.4341	1674	0.0222092	0	0	N/A	N/A	0	-12.4341	2.12509	0.470568	0.0266691	0.134016	0.227443	0.360468	NO
PVP01_1218900	-	conserved Plasmodium protein, unknown function	NO	1463	BOTH	1	1	-12.7831	1696	0.00935126	2	3	-12.0929	1688	0.0343446	-12.438	0.354182	2.82341	0.561551	0.838073	0.6608	0.769826	NO
PVP01_0517700	-	conserved Plasmodium protein, unknown function	NO	1042	VK210	1	1	-12.4438	1675	0.0216248	0	0	N/A	N/A	0	-12.4438	1.41673	0.705852	0.113327	0.342031	0.43973	0.578531	NO
PVP01_1322500	-	conserved Plasmodium protein, unknown function	NO	2087	VK247	0	0	N/A	N/A	0	2	3	-12.4481	1710	0.0217516	-12.4481	0.177091	5.64682	0.0964097	0.323555	0.310913	0.453702	NO
PVP01_0729400	-	conserved Plasmodium protein, unknown function	NO	4239	VK247	0	0	N/A	N/A	0	3	6	-12.4635	1711	0.0211792	-12.4635	0.101195	9.88193	0.011211	0.0797315	0.0771331	0.174257	NO
PVP01_0112300	-	AP-3 complex subunit delta, putative	NO	1421	VK247	0	0	N/A	N/A	0	2	2	-12.4692	1712	0.0206068	-12.4692	0.236121	4.23511	0.224956	0.523216	0.487725	0.611297	NO
PVP01_1451700	AARP1	asparagine and aspartate rich protein 1, putative	NO	4529	BOTH	8	9	-11.7159	1608	0.0607832	1	3	-13.2229	1743	0.00286205	-12.4694	1.77091	0.564682	0.0533927	0.221934	0.045115	0.120592	NO
PVP01_1248400	SAS4	spindle assembly abnormal protein 4, putative	NO	1440	VK247	0	0	N/A	N/A	0	2	2	-12.4825	1713	0.0200343	-12.4825	0.236121	4.23511	0.224956	0.523216	0.487725	0.611297	NO
PVP01_1007300	-	conserved Plasmodium protein, unknown function	NO	1260	BOTH	1	1	-12.6337	1693	0.0111046	2	2	-12.3489	1703	0.0257584	-12.4913	0.472243	2.11756	0.895397	0.971328	0.910286	0.940068	NO
PVP01_0603500	-	conserved Plasmodium protein, unknown function	NO	748	VK247	0	0	N/A	N/A	0	2	1.01575	-12.505	1714	0.0194619	-12.505	0.351415	2.84564	0.553327	0.838073	0.75122	0.832401	NO
PVP01_1123500	-	conserved Plasmodium protein, unknown function	NO	1531	VK247	0	0	N/A	N/A	0	2	2	-12.5437	1715	0.0188895	-12.5437	0.236121	4.23511	0.224956	0.523216	0.487725	0.611297	NO
PVP01_0813200	UTP13	U3 small nucleolar RNA-associated protein 13, putative	NO	1155	VK210	1	1	-12.5467	1683	0.0169492	0	0	N/A	N/A	0	-12.5467	1.41673	0.705852	0.113327	0.342031	0.43973	0.578531	NO
PVP01_1145300	-	conserved Plasmodium protein, unknown function	NO	2327	VK247	0	0	N/A	N/A	0	3	3	-12.5569	1717	0.0177447	-12.5569	0.177091	5.64682	0.0964097	0.323555	0.310913	0.453702	NO
PVP01_1467900	-	DNA repair protein rhp16, putative	NO	1589	VK247	0	0	N/A	N/A	0	3	2.04651	-12.5579	1718	0.0171723	-12.5579	0.232516	4.30077	0.215913	0.523216	0.477725	0.611297	NO
PVP01_1239900	-	rhoptry protein, putative	NO	1174	VK210	1	1	-12.563	1685	0.0157802	0	0	N/A	N/A	0	-12.563	1.41673	0.705852	0.113327	0.342031	0.43973	0.578531	NO
PVP01_1139300	-	conserved Plasmodium protein, unknown function	YES	1596	VK247	0	0	N/A	N/A	0	2	2	-12.5853	1719	0.0165999	-12.5853	0.236121	4.23511	0.224956	0.523216	0.487725	0.611297	NO
PVP01_1411400	-	conserved Plasmodium protein, unknown function	NO	810	VK247	0	0	N/A	N/A	0	1	1	-12.6003	1721	0.0154551	-12.6003	0.354182	2.82341	0.561551	0.838073	0.756344	0.832401	NO
PVP01_1413100	-	GYF domain-containing protein, putative	NO	1219	VK210	1	1	-12.6007	1688	0.0140269	0	0	N/A	N/A	0	-12.6007	1.41673	0.705852	0.113327	0.342031	0.43973	0.578531	NO
PVP01_1017200	AP2-O2	AP2 domain transcription factor AP2-O2, putative	NO	2442	VK210	2	2	-12.6023	1689	0.0134424	0	0	N/A	N/A	0	-12.6023	2.12509	0.470568	0.0266691	0.134016	0.227443	0.360468	NO
PVP01_0605900	-	histone acetyltransferase, putative	NO	1227	VK210	1	1	-12.6072	1690	0.012858	0	0	N/A	N/A	0	-12.6072	1.41673	0.705852	0.113327	0.342031	0.43973	0.578531	NO
PVP01_0302600	-	conserved Plasmodium protein, unknown function	NO	3706	VK210	2	3	-12.614	1691	0.0122735	0	0	N/A	N/A	0	-12.614	2.83346	0.352926	0.00768994	0.0603553	0.117119	0.234476	NO
PVP01_0207300	-	serine/threonine protein kinase, putative	NO	3308	VK247	0	0	N/A	N/A	0	1	4	-12.621	1722	0.0148827	-12.621	0.141673	7.05852	0.0443431	0.193265	0.196535	0.342936	NO
PVP01_0709900	-	conserved Plasmodium protein, unknown function	NO	1245	VK210	1	1	-12.6218	1692	0.0116891	0	0	N/A	N/A	0	-12.6218	1.41673	0.705852	0.113327	0.342031	0.43973	0.578531	NO
PVP01_1257900	-	conserved Plasmodium protein, unknown function	NO	838	VK247	0	0	N/A	N/A	0	1	1	-12.6342	1723	0.0143102	-12.6342	0.354182	2.82341	0.561551	0.838073	0.756344	0.832401	NO
PVP01_0319100	-	conserved Plasmodium protein, unknown function	NO	1456	BOTH	2	2	-12.0852	1648	0.037405	1	1	-13.1867	1740	0.00457928	-12.6359	1.06255	0.941136	0.256647	0.571939	0.470996	0.60932	NO
PVP01_0114200	-	ferlin, putative	NO	1710	VK247	0	0	N/A	N/A	0	2	2	-12.6543	1724	0.0137378	-12.6543	0.236121	4.23511	0.224956	0.523216	0.487725	0.611297	NO
PVP01_1318200	-	OST-HTH associated domain protein, putative	NO	891	VK247	0	0	N/A	N/A	0	1	1	-12.6956	1725	0.0131654	-12.6956	0.354182	2.82341	0.561551	0.838073	0.756344	0.832401	NO
PVP01_0933300	-	amino acid transporter, putative	NO	1392	VK210	1	1	-12.7334	1695	0.00993571	0	0	N/A	N/A	0	-12.7334	1.41673	0.705852	0.113327	0.342031	0.43973	0.578531	NO
PVP01_1133300	-	conserved Plasmodium protein, unknown function	NO	1145	BOTH	1	1	-12.538	1682	0.0175336	1	1	-12.9464	1730	0.0103034	-12.7422	0.708364	1.4117	0.616064	0.857434	0.783512	0.846228	NO
PVP01_1227500	-	conserved Plasmodium protein, unknown function	NO	1176	BOTH	1	1	-12.5648	1686	0.0151958	1	1	-12.9731	1731	0.00973097	-12.7689	0.708364	1.4117	0.616064	0.857434	0.783512	0.846228	NO
PVP01_0822800	-	conserved Plasmodium protein, unknown function	NO	2960	VK210	2	2	-12.7947	1697	0.0087668	0	0	N/A	N/A	0	-12.7947	2.12509	0.470568	0.0266691	0.134016	0.227443	0.360468	NO
PVP01_1316400	-	HID1 domain-containing protein, putative	NO	1059	VK247	0	0	N/A	N/A	0	1	1	-12.8683	1728	0.0114482	-12.8683	0.354182	2.82341	0.561551	0.838073	0.756344	0.832401	NO
PVP01_1307300	CRMP3	cysteine repeat modular protein 3, putative	NO	3294	VK210	2	2	-12.9016	1699	0.0075979	0	0	N/A	N/A	0	-12.9016	2.12509	0.470568	0.0266691	0.134016	0.227443	0.360468	NO
PVP01_0514300	SRCAP	Snf2-related CBP activator, putative	NO	1724	VK210	2	1.0396	-12.9084	1700	0.00701344	0	0	N/A	N/A	0	-12.9084	1.44478	0.692146	0.106523	0.342031	0.428439	0.578531	NO
PVP01_1336200	-	AAA family ATPase, putative	NO	1177	VK247	0	0	N/A	N/A	0	1	1	-12.9739	1732	0.00915856	-12.9739	0.354182	2.82341	0.561551	0.838073	0.756344	0.832401	NO
PVP01_0611800	-	conserved Plasmodium protein, unknown function	NO	1780	VK210	1	1	-12.9792	1703	0.00526008	0	0	N/A	N/A	0	-12.9792	1.41673	0.705852	0.113327	0.342031	0.43973	0.578531	NO
PVP01_1331700	-	NOT family protein, putative	NO	4736	VK247	0	0	N/A	N/A	0	3	4	-12.9799	1733	0.00858615	-12.9799	0.141673	7.05852	0.0443431	0.193265	0.196535	0.342936	NO
PVP01_0422500	-	conserved Plasmodium protein, unknown function	NO	1193	VK247	0	0	N/A	N/A	0	1	1	-12.9874	1734	0.00801374	-12.9874	0.354182	2.82341	0.561551	0.838073	0.756344	0.832401	NO
PVP01_0721900	-	conserved Plasmodium protein, unknown function	NO	1222	VK247	0	0	N/A	N/A	0	1	1	-13.0115	1735	0.00744133	-13.0115	0.354182	2.82341	0.561551	0.838073	0.756344	0.832401	NO
PVP01_0413500	-	GAF domain-related protein, putative	NO	1253	VK247	0	0	N/A	N/A	0	1	1	-13.0365	1736	0.00686892	-13.0365	0.354182	2.82341	0.561551	0.838073	0.756344	0.832401	NO
PVP01_0113300	DHH1	ATP-dependent RNA helicase DHH1, putative	NO	1261	VK247	0	0	N/A	N/A	0	1	1	-13.0429	1737	0.00629651	-13.0429	0.354182	2.82341	0.561551	0.838073	0.756344	0.832401	NO
PVP01_0905700	-	calcium/calmodulin-dependent protein kinase, putative	NO	1294	VK247	0	0	N/A	N/A	0	1	1	-13.0687	1738	0.0057241	-13.0687	0.354182	2.82341	0.561551	0.838073	0.756344	0.832401	NO
PVP01_0105700	-	inositol-phosphate phosphatase, putative	NO	2780	VK210	2	1.375	-13.1066	1704	0.00467563	0	0	N/A	N/A	0	-13.1066	1.68236	0.594402	0.0640741	0.25866	0.343615	0.489668	NO
PVP01_0704200	-	conserved Plasmodium protein, unknown function	NO	1370	VK247	0	0	N/A	N/A	0	1	1	-13.1258	1739	0.00515169	-13.1258	0.354182	2.82341	0.561551	0.838073	0.756344	0.832401	NO
PVP01_0940500	-	conserved Plasmodium protein, unknown function	NO	2101	VK210	1	1	-13.145	1706	0.00350672	0	0	N/A	N/A	0	-13.145	1.41673	0.705852	0.113327	0.342031	0.43973	0.578531	NO
PVP01_1304900	HMGB3	high mobility group protein B3, putative	NO	2917	VK247	0	0	N/A	N/A	0	2	2	-13.1884	1741	0.00400687	-13.1884	0.236121	4.23511	0.224956	0.523216	0.487725	0.611297	NO
PVP01_0529600	-	conserved Plasmodium protein, unknown function	NO	1483	VK247	0	0	N/A	N/A	0	1	1	-13.205	1742	0.00343446	-13.205	0.354182	2.82341	0.561551	0.838073	0.756344	0.832401	NO
PVP01_1133700	-	ribonuclease, putative	NO	2674	VK210	1	1	-13.3862	1709	0.00175336	0	0	N/A	N/A	0	-13.3862	1.41673	0.705852	0.113327	0.342031	0.43973	0.578531	NO
PVP01_0923600	-	conserved Plasmodium protein, unknown function	NO	2156	VK247	0	0	N/A	N/A	0	1	1	-13.5792	1744	0.00228964	-13.5792	0.354182	2.82341	0.561551	0.838073	0.756344	0.832401	NO
PVP01_0904600	NOT1	CCR4-NOT transcription complex subunit 1, putative	NO	3423	VK210	1	1	-13.6331	1711	0.000584454	0	0	N/A	N/A	0	-13.6331	1.41673	0.705852	0.113327	0.342031	0.43973	0.578531	NO
PVP01_1020700	-	conserved Plasmodium protein, unknown function	NO	2345	VK247	0	0	N/A	N/A	0	1	1	-13.6633	1745	0.00171723	-13.6633	0.354182	2.82341	0.561551	0.838073	0.756344	0.832401	NO
PVP01_0209100	-	conserved Plasmodium protein, unknown function	NO	2437	VK247	0	0	N/A	N/A	0	1	1	-13.7017	1746	0.00114482	-13.7017	0.354182	2.82341	0.561551	0.838073	0.756344	0.832401	NO
PVP01_0104200	-	conserved Plasmodium protein, unknown function	NO	2994	BOTH	1	1	-13.4992	1710	0.00116891	1	1	-13.9076	1747	0.00057241	-13.7034	0.708364	1.4117	0.616064	0.857434	0.783512	0.846228	NO
