# Supplementary material for: Proteogenomic analysis of the total and surface-exposed proteomes of Plasmodium vivax salivary gland sporozoites
Source: PLoS Negl Trop Dis. 2017 Jul 31;11(7):e0005791. doi: 10.1371/journal.pntd.0005791 (PMC5552340; doi:10.1371/journal.pntd.0005791)
Supplement: S3 Table — (XLSX) [file pntd.0005791.s013.xlsx]

## Sheet: S3_Table
S3 Table. Comparison of proteins identified from whole proteome analysis of P. falciparum and P. vivax salivary gland sporozoites. Two separate samples of P. vivax salivary gland sporozoites obtained from Thai clinical field isolates were analyzed by liquid chromatography-mass spectrometry. The sample names VK210 and VK247 refer to the dominant haplotype present in the sample based on the sequenc…
P. vivax P01 Gene IDa	Protein	Protein Description	Protein Length	P. falciparumGene IDa	P. falciparum transcript ID	Protein	Protein Description	Protein Length	Orthology notesa	P. vivax VK210					P. vivax VK247					P. vivax Mean ln(NSAF)g	Abundance percentilef	P. falciparum					Corrected Relative abundance Pf:Pv (PSM+1)h	Corrected Relative abundance Pv:Pf (PSM+1)h	p-value (ERFC)i	ERFC p-value FDRj	p-value (G-test)k	G-test p-value FDRj	FDR < 5%m
										Peptidesb	PSMc	ln(NSAF)d	Abundance Rank (of 1711)e	Abundance percentilef	Peptidesb	PSMc	ln(NSAF)d	Abundance Rank (of 1747)e	Abundance percentilef			Peptidesb	PSMc	ln(NSAF)d	Abundance Rank (of 2010)e	Abundance percentilef
PVP01_0905800	H4	histone H4, putative	103	PF3D7_1105000	PF3D7_1105000.1-p1	H4	histone H4	103	Syntenic ortholog	13	383.304	-4.18078	2	0.999416	14	956.45	-3.67472	1	1	-3.92775	1	19	547	-4.19118	1	1	0.607904	1.645	0.461959	0.730004	1.50468e-09	2.45221e-08	NO
PVP01_0808400	-	tubulin beta chain, putative	445	PF3D7_1008700	PF3D7_1008700.1-p1	-	tubulin beta chain	445	Syntenic ortholog	56	1576.08	-4.23026	3	0.998831	43	1660.98	-4.58613	7	0.996566	-4.40819	0.998477	68	2285.14	-4.22479	2	0.999502	0.988604	1.01153	0.986485	0.993461	0.0253244	0.0718454	NO
PVP01_1030500	ADF1	actin-depolymerizing factor 1, putative	122	PF3D7_0503400	PF3D7_0503400.1-p1	ADF1	actin-depolymerizing factor 1	122	Syntenic ortholog	11	154	-5.26194	24	0.986558	13	528	-4.43814	4	0.998283	-4.85004	0.993401	28	504	-4.44234	3	0.999005	1.11984	0.892982	0.867145	0.950236	0.0105701	0.0356105	NO
PVP01_1218700	TRAP	thrombospondin-related anonymous protein, putative	556	PF3D7_1335900	PF3D7_1335900.1-p1	TRAP	thrombospondin-related anonymous protein	574	Syntenic ortholog	125	2744	-3.89847	1	1	70	2502	-4.39914	3	0.998855	-4.14881	0.999492	106	2079	-4.57388	4	0.998507	0.549305	1.82048	0.375923	0.650927	1.39584e-51	0	NO
PVP01_0905900	H2B	histone 2B, putative	118	PF3D7_1105100	PF3D7_1105100.1-p1	H2B	histone H2B	117	Syntenic ortholog	17	264.246	-4.68868	12	0.993571	17	508.231	-4.44297	5	0.99771	-4.56582	0.996447	20	411.821	-4.60248	5	0.99801	0.779719	1.28251	0.713065	0.881914	0.0587822	0.134642	NO
PVP01_0835600	CSP	circumsporozoite (CS) protein	363	PF3D7_0304600	PF3D7_0304600.1-p1	CSP	circumsporozoite (CS) protein	397	Syntenic ortholog	58	1228	-4.27614	4	0.998247	35	1253	-4.66433	10	0.994848	-4.47023	0.997462	58	1352	-4.63549	6	0.997512	0.761429	1.31332	0.687078	0.867234	7.20386e-05	0.000532026	NO
PVP01_1114800,PVP01_1114900	-	elongation factor 1-alpha, putative	443	PF3D7_1357000,PF3D7_1357100	PF3D7_1357000.1-p1,PF3D7_1357100.1-p1	-	elongation factor 1-alpha;elongation factor 1-alpha	443	Syntenic ortholog	62	1392.81	-4.34937	6	0.997078	58	1178.81	-4.92453	13	0.993131	-4.63695	0.995431	59	1443.82	-4.67942	7	0.997015	0.773891	1.29217	0.704813	0.878626	0.000204169	0.00128855	NO
PVP01_0518800	HSP20	small heat shock protein HSP20, putative	171	PF3D7_0816500	PF3D7_0816500.1-p1	HSP20	small heat shock protein HSP20, putative	172	Syntenic ortholog	29	429	-4.57508	10	0.99474	27	1052	-4.08643	2	0.999428	-4.33076	0.998985	33	516	-4.76228	8	0.996517	0.51832	1.92931	0.331426	0.5985	1.56798e-17	7.64769e-16	NO
PVP01_1463200	-	actin	376	PF3D7_1246200	PF3D7_1246200.1-p1	ACT1	actin I	376	Syntenic ortholog	40	1113.34	-4.40935	7	0.996493	51	1287.15	-4.67262	11	0.994276	-4.54099	0.996954	54	1010.32	-4.87246	9	0.99602	0.593637	1.68453	0.44087	0.70877	2.22432e-18	1.12843e-16	NO
PVP01_0938800	SPELD	sporozoite surface protein essential for liver stage development, putative	154	PF3D7_1137800	PF3D7_1137800.1-p1	SPELD	sporozoite surface protein essential for liver stage development, putative	151	Syntenic ortholog	18	167	-5.41383	35	0.980129	22	306	-5.21659	25	0.986262	-5.31521	0.98731	27	404	-4.87676	10	0.995522	1.24295	0.804535	0.747879	0.897159	0.000798728	0.00420576	NO
PVP01_1244000	GAPDH	glyceraldehyde-3-phosphate dehydrogenase, putative	337	PF3D7_1462800	PF3D7_1462800.1-p1	GAPDH	glyceraldehyde-3-phosphate dehydrogenase	337	Syntenic ortholog	59	1067.22	-4.34214	5	0.997662	52	1259.86	-4.58455	6	0.997138	-4.46334	0.99797	61	887.646	-4.89241	11	0.995025	0.538895	1.85565	0.360869	0.631471	7.07849e-25	5.97721e-23	NO
PVP01_1258000	GEST	gamete egress and sporozoite traversal protein, putative	249	PF3D7_1449000	PF3D7_1449000.1-p1	GEST	gamete egress and sporozoite traversal protein, putative	248	Syntenic ortholog	28	619	-4.58422	11	0.994155	25	816.998	-4.71504	12	0.993703	-4.64963	0.994924	32	639.762	-4.91323	12	0.994527	0.634534	1.57596	0.501418	0.765117	7.51363e-09	1.14312e-07	NO
PVP01_1341000	-	conserved Plasmodium protein, unknown function	408	PF3D7_1407700	PF3D7_1407700.1-p1	-	conserved Plasmodium protein, unknown function	406	Syntenic ortholog	29	294	-5.82256	64	0.963179	26	404	-5.91307	74	0.958214	-5.86782	0.967005	35	1017	-4.94264	13	0.99403	2.07697	0.48147	0.280035	0.542176	3.1829e-35	0	NO
PVP01_0517100	14-3-3I	14-3-3 protein, putative	262	PF3D7_0818200	PF3D7_0818200.1-p1	14-3-3I	14-3-3 protein	262	Syntenic ortholog	25	480.872	-4.88762	14	0.992402	30	964	-4.60047	8	0.995993	-4.74405	0.994416	34	625.636	-4.99047	14	0.993532	0.635376	1.57387	0.502666	0.765117	1.25508e-08	1.81373e-07	NO
PVP01_0702100	-	alpha tubulin 1, putative	453	PF3D7_0903700	PF3D7_0903700.1-p1	-	alpha tubulin 1	453	Syntenic ortholog	48	798.772	-4.92769	15	0.991818	45	670.718	-5.51076	41	0.977104	-5.21923	0.990355	52	1063.42	-5.00754	15	0.993035	0.996602	1.00341	0.995987	0.99765	0.0946171	0.193027	NO
PVP01_1268100	TPx1	thioredoxin peroxidase 1, putative	195	PF3D7_1438900	PF3D7_1438900.1-p1	Trx-Px1	thioredoxin peroxidase 1	195	Syntenic ortholog	17	186	-5.54213	40	0.977206	18	337	-5.35614	32	0.982255	-5.44913	0.982234	28	429	-5.07244	16	0.992537	1.19308	0.838167	0.79416	0.917948	0.00243041	0.0108304	NO
PVP01_0717700	TrxL1	thioredoxin-like protein 1, putative	208	PF3D7_0919300	PF3D7_0919300.1-p1	TrxL1	thioredoxin-like protein 1, putative	207	Syntenic ortholog	30	544	-4.53347	8	0.995909	27	762	-4.60481	9	0.995421	-4.56914	0.995939	35	442	-5.1023	17	0.99204	0.484392	2.06444	0.284036	0.547353	2.51766e-19	1.40803e-17	NO
PVP01_1212200	MyoA	myosin A, putative	817	PF3D7_1342600	PF3D7_1342600.1-p1	MyoA	myosin A	818	Syntenic ortholog	80	997.985	-5.29478	25	0.985973	66	1160	-5.55268	44	0.975386	-5.42373	0.983249	93	1711	-5.12292	18	0.991542	1.1182	0.894296	0.868856	0.95109	2.93131e-06	2.87788e-05	NO
PVP01_1106100	-	ubiquitin-60S ribosomal protein L40, putative	128	PF3D7_1365900	PF3D7_1365900.1-p1	-	ubiquitin-60S ribosomal protein L40	128	Syntenic ortholog. NOTE: Polyubiquitin (PF3D7_1211800) has extensive regions of identical sequence with ubiquitin-60S ribosomal protein L40 (PF3D7_1365900). In the P. falciparum sample, all peptides identifying polyubiquitin were shared with L40. A peptide specific to L40 but none specific to polyubiquitin were identified, so by the parsimony rules of ProteinProphet all identifying spectra were a…	3	30.8633	-6.91734	258	0.849795	2	14.0717	-8.11109	648	0.629651	-7.51421	0.791371	7	263	-5.14077	19	0.991045	7.45749	0.134093	0.00298286	0.0218849	6.25642e-32	0	YES
PVP01_0934200	AMA1	apical membrane antigen 1	562	PF3D7_1133400	PF3D7_1133400.1-p1	AMA1	apical membrane antigen 1	622	Syntenic ortholog	68	1039	-4.88036	13	0.992987	48	1122	-5.21185	24	0.986835	-5.04611	0.992893	60	1193	-5.20961	20	0.990547	0.774572	1.29104	0.705779	0.878883	0.000787813	0.00412764	NO
PVP01_1229700	LDH	L-lactate dehydrogenase	316	PF3D7_1324900	PF3D7_1324900.1-p1	LDH	L-lactate dehydrogenase	316	Syntenic ortholog	24	277	-5.6266	46	0.9737	29	686	-5.12808	19	0.989697	-5.37734	0.985787	38	577	-5.25879	21	0.99005	0.891051	1.12227	0.864629	0.950236	0.765942	0.824565	NO
PVP01_0602700	-	conserved Plasmodium protein, unknown function	130	PF3D7_1017500	PF3D7_1017500.1-p1	-	conserved Plasmodium protein, unknown function	134	Syntenic ortholog	7	94	-5.81912	62	0.964348	9	292	-5.094	18	0.990269	-5.45656	0.981726	21	238	-5.28646	22	0.989552	0.928909	1.07653	0.913211	0.969276	0.856697	0.895311	NO
PVP01_0307900	SIAP1	sporozoite invasion-associated protein 1, putative	997	PF3D7_0408600	PF3D7_0408600.1-p1	SIAP1	sporozoite invasion-associated protein 1	984	Syntenic ortholog	108	1612.99	-5.01378	17	0.990649	94	1952	-5.23136	26	0.98569	-5.12257	0.991371	74	1730	-5.29664	23	0.989055	0.686675	1.45629	0.57852	0.820045	3.47682e-13	1.01625e-11	NO
PVP01_1425700	-	conserved Plasmodium protein, unknown function	393	PF3D7_0814600	PF3D7_0814600.1-p1	-	conserved Plasmodium protein, unknown function	393	Syntenic ortholog	38	550	-5.15877	20	0.988895	27	674	-5.3638	33	0.981683	-5.26128	0.988832	45	643	-5.36856	24	0.988557	0.743952	1.34417	0.662008	0.854726	0.00185301	0.00845567	NO
PVP01_1262200	-	fructose 1,6-bisphosphate aldolase, putative	369	PF3D7_1444800	PF3D7_1444800.1-p1	FBPA	fructose-bisphosphate aldolase	369	Syntenic ortholog	27	514.465	-5.16255	21	0.988311	35	696	-5.26867	28	0.984545	-5.21561	0.990863	39	574.438	-5.4183	25	0.98806	0.67706	1.47697	0.564352	0.811383	9.88602e-06	8.88838e-05	NO
PVP01_0920700	PGM1	phosphoglycerate mutase, putative	250	PF3D7_1120100	PF3D7_1120100.1-p1	PGM1	phosphoglycerate mutase, putative	250	Syntenic ortholog	25	316	-5.26059	23	0.987142	25	438	-5.34246	31	0.982828	-5.30153	0.987817	31	375	-5.45543	26	0.987562	0.710759	1.40695	0.61384	0.829141	0.00317608	0.013274	NO
PVP01_0716400	GAP50	glideosome-associated protein 50, putative	395	PF3D7_0918000	PF3D7_0918000.1-p1	GAP50	glideosome-associated protein 50	396	Syntenic ortholog	20	343	-5.63603	47	0.973115	25	562	-5.5506	43	0.975959	-5.59332	0.977665	33	580	-5.47928	27	0.987065	0.926562	1.07926	0.910245	0.968406	0.8052	0.858012	NO
PVP01_1249700	TRX1	thioredoxin 1, putative	104	PF3D7_1457200	PF3D7_1457200.1-p1	TRX1	thioredoxin 1	104	Syntenic ortholog	10	52	-6.18802	100	0.942139	13	264	-4.97166	15	0.991986	-5.57984	0.978173	15	150	-5.49465	28	0.986567	0.734247	1.36194	0.647995	0.846071	0.107244	0.21256	NO
PVP01_1020600	PNP	purine nucleoside phosphorylase, putative	245	PF3D7_0513300	PF3D7_0513300.1-p1	PNP	purine nucleoside phosphorylase	245	Syntenic ortholog	16	345	-5.15259	19	0.98948	17	606	-4.9976	16	0.991414	-5.07509	0.992386	24	347	-5.51283	29	0.98607	0.530805	1.88393	0.349238	0.620107	2.80492e-11	6.08614e-10	NO
PVP01_0728100	-	G2 protein, putative	273	PF3D7_0929600	PF3D7_0929600.1-p1	-	G2 protein, putative	272	Syntenic ortholog	19	281	-5.46599	37	0.97896	23	503	-5.2921	29	0.983973	-5.37905	0.985279	31	381	-5.5239	30	0.985572	0.707388	1.41365	0.608912	0.829141	0.00241042	0.0107135	NO
PVP01_1230900	GAPM1	glideosome associated protein with multiple membrane spans 1, putative	303	PF3D7_1323700	PF3D7_1323700.1-p1	GAPM1	glideosome associated protein with multiple membrane spans 1	303	Syntenic ortholog	7	216	-5.83333	67	0.961426	9	187	-6.38584	133	0.924442	-6.10959	0.954822	12	417	-5.54154	31	0.985075	1.42514	0.701685	0.600564	0.829141	2.16321e-06	2.16809e-05	NO
PVP01_1246200	ISP3	inner membrane complex sub-compartment protein 3, putative	151	PF3D7_1460600	PF3D7_1460600.1-p1	ISP3	inner membrane complex sub-compartment protein 3	148	Syntenic ortholog	11	72	-6.23549	107	0.938048	11	244	-5.42333	37	0.979393	-5.82941	0.970051	15	201	-5.5548	32	0.984577	0.962583	1.03887	0.955054	0.984078	0.650484	0.754428	NO
PVP01_1131000	-	malate dehydrogenase, putative	313	PF3D7_0618500	PF3D7_0618500.1-p1	MDH	malate dehydrogenase	313	Syntenic ortholog	16	202	-5.93281	75	0.95675	22	340	-5.82048	65	0.963366	-5.87664	0.96599	29	425	-5.55501	33	0.98408	1.13481	0.881206	0.851734	0.944407	0.0127647	0.0416601	NO
PVP01_1440500	GRP94	endoplasmin, putative	814	PF3D7_1222300	PF3D7_1222300.1-p1	GRP94	endoplasmin, putative	821	Annotated as the same protein but not recognized as orthologs.	56	569.78	-5.85159	68	0.960842	65	832	-5.88135	72	0.959359	-5.86647	0.968528	69	1112.75	-5.55683	34	0.983582	1.13816	0.878611	0.848319	0.943212	4.5543e-05	0.000353727	NO
PVP01_0515400	HSP70	heat shock protein 70, putative	690	PF3D7_0818900	PF3D7_0818900.1-p1	HSP70	heat shock protein 70	677	Syntenic ortholog	58	799.837	-5.34716	30	0.983051	42	831.469	-5.71672	56	0.968517	-5.53194	0.979695	63	890.722	-5.58653	35	0.983085	0.763947	1.30899	0.690671	0.869424	0.00157596	0.00745128	NO
PVP01_1122000	DJ1	protein DJ-1, putative	189	PF3D7_0627500	PF3D7_0627500.1-p1	DJ1	protein DJ-1	189	Syntenic ortholog	13	107	-6.06379	86	0.950321	17	317	-5.38607	35	0.980538	-5.72493	0.974619	17	239	-5.62618	36	0.982587	0.847261	1.18027	0.806486	0.923767	0.513259	0.644523	NO
PVP01_1306500	-	conserved Plasmodium protein, unknown function	352	PF3D7_1207400	PF3D7_1207400.1-p1	-	conserved Plasmodium protein, unknown function	395	Syntenic ortholog	23	509	-5.12606	18	0.990064	25	458	-5.63998	50	0.971952	-5.38302	0.984772	31	496	-5.6332	37	0.98209	0.710174	1.4081	0.612986	0.829141	0.000664592	0.00358741	NO
PVP01_1336600	NTF2	nuclear transport factor 2, putative	125	PF3D7_1412300	PF3D7_1412300.1-p1	NTF2	nuclear transport factor 2, putative	125	Syntenic ortholog	7	45.45	-6.50658	150	0.912916	5	189	-5.48979	40	0.977676	-5.99818	0.961421	13	155.52	-5.64243	38	0.981592	1.01378	0.986407	0.983862	0.992882	0.448108	0.592377	NO
PVP01_0819300	H2A.Z	histone H2A.Z, putative	158	PF3D7_0320900	PF3D7_0320900.1-p1	H2A.Z	histone H2A.Z	158	Syntenic ortholog	9	170.591	-5.4182	36	0.979544	8	270.288	-5.36633	34	0.98111	-5.39226	0.984264	14	194.415	-5.6535	39	0.981095	0.636651	1.57072	0.504556	0.766447	0.0015813	0.00748093	NO
PVP01_0811100	ISP1	inner membrane complex sub-compartment protein 1, putative	144	PF3D7_1011000	PF3D7_1011000.1-p1	ISP1	inner membrane complex sub-compartment protein 1	144	Syntenic ortholog	18	123	-5.65251	48	0.972531	23	257	-5.32396	30	0.9834	-5.48823	0.980711	30	177	-5.65456	40	0.980597	0.685381	1.45904	0.576616	0.819444	0.0188015	0.0566991	NO
PVP01_0818200	CYP19A	peptidyl-prolyl cis-trans isomerase, putative	170	PF3D7_0322000	PF3D7_0322000.1-p1	CYP19A	peptidyl-prolyl cis-trans isomerase	171	Syntenic ortholog	13	125.639	-5.79726	60	0.965517	13	222	-5.63634	49	0.972524	-5.7168	0.975127	14	209.126	-5.65962	41	0.9801	0.873819	1.1444	0.841992	0.943212	0.729563	0.812557	NO
PVP01_0836200	IMC1a	inner membrane complex protein 1a, putative	869	PF3D7_0304000	PF3D7_0304000.1-p1	IMC1a	inner membrane complex protein 1a, putative	861	Syntenic ortholog	65	1029	-5.32588	27	0.984804	63	1007	-5.75583	63	0.964511	-5.54085	0.979188	70	1050	-5.66244	42	0.979602	0.718423	1.39194	0.625019	0.830182	2.5278e-06	2.47007e-05	NO
PVP01_1432200	-	conserved Plasmodium protein, unknown function	586	PF3D7_1213400	PF3D7_1213400.1-p1	-	conserved Plasmodium protein, unknown function	576	Syntenic ortholog	46	582	-5.50173	38	0.978375	38	622.997	-5.842	66	0.962793	-5.67186	0.97665	44	699	-5.66735	43	0.979104	0.813253	1.22963	0.759978	0.905788	0.0762988	0.165943	NO
PVP01_1341900	GAPM3	glideosome associated protein with multiple membrane spans 3, putative	284	PF3D7_1406800	PF3D7_1406800.1-p1	GAPM3	glideosome associated protein with multiple membrane spans 3	284	Syntenic ortholog	12	321	-5.37241	32	0.981882	10	332	-5.74706	60	0.966228	-5.55973	0.97868	14	343	-5.67214	44	0.978607	0.734606	1.36127	0.648514	0.846273	0.015296	0.0483974	NO
PVP01_0514700	-	conserved Plasmodium protein, unknown function	354	PF3D7_0819600	PF3D7_0819600.1-p1	-	conserved Plasmodium protein, unknown function	277	Syntenic ortholog	9	110	-6.66369	193	0.887785	11	144	-6.8027	214	0.878077	-6.7332	0.901523	25	334	-5.67377	45	0.978109	1.86211	0.537027	0.358177	0.629735	2.39083e-10	4.52338e-09	NO
PVP01_1411700	-	RNA-binding protein, putative	158	PF3D7_1310700	PF3D7_1310700.1-p1	-	RNA-binding protein, putative	143	Syntenic ortholog	12	129	-5.69766	53	0.969608	10	329	-5.16976	20	0.989124	-5.43371	0.982741	6	172	-5.67625	46	0.977612	0.560446	1.78429	0.392131	0.666528	3.13518e-05	0.000248618	NO
PVP01_0210700	TRSP	thrombospondin related sporozoite protein, putative	159	PF3D7_0104000	PF3D7_0104000.1-p1	TRSP	thrombospondin-related sporozoite protein	163	Syntenic ortholog	2	40	-6.8749	243	0.858562	2	70	-6.72363	194	0.889525	-6.79926	0.891878	3	193	-5.69195	47	0.977114	2.51555	0.397527	0.172761	0.406438	2.12882e-10	4.05503e-09	NO
PVP01_0308000	PLP1	perforin-like protein 1	843	PF3D7_0408700	PF3D7_0408700.1-p1	PLP1	perforin-like protein 1	842	Syntenic ortholog	74	740	-5.62519	45	0.974284	47	1020	-5.71263	54	0.969662	-5.66891	0.977157	62	996	-5.69293	48	0.976617	0.808323	1.23713	0.753145	0.901571	0.0255483	0.0718454	NO
PVP01_0716300	HSP70-2	heat shock protein 70, putative	652	PF3D7_0917900	PF3D7_0917900.1-p1	HSP70-2	heat shock protein 70	652	Syntenic ortholog	54	534.695	-5.69322	52	0.970193	39	671.261	-5.87411	69	0.961076	-5.78366	0.973096	72	770.26	-5.69421	49	0.976119	0.905876	1.1039	0.883844	0.958307	0.938469	0.955151	NO
PVP01_0721000	PGK	phosphoglycerate kinase, putative	416	PF3D7_0922500	PF3D7_0922500.1-p1	PGK	phosphoglycerate kinase	416	Syntenic ortholog	32	309	-5.79222	59	0.966102	35	400	-5.94244	77	0.956497	-5.86733	0.967513	32	490	-5.69717	50	0.975622	0.981971	1.01836	0.978548	0.99178	0.340311	0.495343	NO
PVP01_1440900	GAP45	glideosome-associated protein 45, putative	193	PF3D7_1222700	PF3D7_1222700.1-p1	GAP45	glideosome-associated protein 45	204	Syntenic ortholog	10	153	-5.72713	54	0.969024	12	145	-6.18918	104	0.941042	-5.95815	0.962944	13	239	-5.70255	51	0.975124	1.1119	0.899364	0.875433	0.954678	0.0882051	0.18489	NO
PVP01_1105500	NDK	nucleoside diphosphate kinase, putative	149	PF3D7_1366500	PF3D7_1366500.1-p1	NDK	nucleoside diphosphate kinase	149	Syntenic ortholog	10	68	-6.27931	113	0.934541	10	175	-5.74238	59	0.9668	-6.01085	0.960406	15	170	-5.72904	52	0.974627	1.04042	0.961152	0.953303	0.983963	0.328369	0.48046	NO
PVP01_1211800	PMT	phosphoethanolamine N-methyltransferase	264	PF3D7_1343000	PF3D7_1343000.1-p1	PMT	phosphoethanolamine N-methyltransferase	266	Syntenic ortholog	13	77	-6.72702	210	0.877849	12	118	-6.70848	192	0.89067	-6.71775	0.90203	31	299	-5.74395	53	0.974129	2.19163	0.456281	0.246188	0.511288	1.59914e-12	4.22518e-11	NO
PVP01_0532000	GAPM2	glideosome associated protein with multiple membrane spans 2, putative	371	PF3D7_0423500	PF3D7_0423500.1-p1	GAPM2	glideosome associated protein with multiple membrane spans 2	372	Syntenic ortholog	8	229	-5.97736	79	0.954413	7	228	-6.39008	136	0.922725	-6.18372	0.950761	21	416	-5.7491	54	0.973632	1.26722	0.789128	0.726328	0.888811	0.000322763	0.00196256	NO
PVP01_0516700	PBLP	BEM46-like protein, putative	301	PF3D7_0818600	PF3D7_0818600.1-p1	PBLP	BEM46-like protein, putative	302	Syntenic ortholog	17	94	-6.65869	190	0.889538	15	96	-7.04598	281	0.839725	-6.85234	0.882741	28	336	-5.75421	55	0.973134	2.45278	0.4077	0.184826	0.427955	2.12389e-16	9.00043e-15	NO
PVP01_1454700	-	p25-alpha family protein, putative	152	PF3D7_1236600	PF3D7_1236600.1-p1	-	p25-alpha family protein, putative	152	Syntenic ortholog	14	134	-5.62092	44	0.974868	15	311	-5.18731	21	0.988552	-5.40411	0.983756	12	167	-5.76678	56	0.972637	0.556696	1.79631	0.386666	0.661414	3.09187e-05	0.000246039	NO
PVP01_1439700	IMC1h	inner membrane complex protein 1h, putative	563	PF3D7_1221400	PF3D7_1221400.1-p1	IMC1h	inner membrane complex protein 1h, putative	524	Syntenic ortholog	29	356	-5.95323	77	0.955582	14	256	-6.69132	188	0.892959	-6.32227	0.939086	50	572	-5.77325	57	0.972139	1.27179	0.786294	0.72234	0.886157	2.06556e-05	0.000177941	NO
PVP01_0621700	ADT	ADP/ATP transporter on adenylate translocase, putative	301	PF3D7_1037300	PF3D7_1037300.1-p1	ADT	ADP/ATP transporter on adenylate translocase	301	Syntenic ortholog	20	209	-5.85965	70	0.959673	21	315	-5.85776	67	0.962221	-5.8587	0.969036	20	327.399	-5.77683	58	0.971642	0.897627	1.11405	0.873181	0.95301	0.883391	0.912268	NO
PVP01_0803400	IMC1c	inner membrane complex protein 1c, putative	286	PF3D7_1003600	PF3D7_1003600.1-p1	IMC1c	inner membrane complex protein 1c, putative	281	Syntenic ortholog	21	315	-5.3983	34	0.980713	18	396	-5.5778	46	0.974242	-5.48805	0.981218	24	302.977	-5.78559	59	0.971144	0.604931	1.65308	0.457559	0.726365	5.07571e-06	4.79444e-05	NO
PVP01_1008000	IMC1g	inner membrane complex protein 1g, putative	301	PF3D7_0525800	PF3D7_0525800.1-p1	IMC1g	inner membrane complex protein 1g, putative	300	Syntenic ortholog	23	487	-5.01372	16	0.991233	17	466	-5.46614	39	0.978248	-5.23993	0.989848	24	322.101	-5.78981	60	0.970647	0.470551	2.12517	0.265217	0.536964	6.10458e-16	2.41848e-14	NO
PVP01_0918300	RAN	GTP-binding nuclear protein RAN/TC4, putative	214	PF3D7_1117700	PF3D7_1117700.1-p1	RAN	GTP-binding nuclear protein RAN/TC4	214	Syntenic ortholog	20	241.589	-5.37361	33	0.981297	20	404	-5.26778	27	0.985117	-5.3207	0.986802	19	228.95	-5.79337	61	0.970149	0.514346	1.94422	0.325794	0.59025	7.82111e-09	1.18555e-07	NO
PVP01_1423100	H2B.Z	histone H2B variant, putative	123	PF3D7_0714000	PF3D7_0714000.1-p1	H2B.Z	histone H2B variant	123	Syntenic ortholog	13	88.2515	-5.82687	66	0.962011	13	159.54	-5.64311	51	0.97138	-5.73499	0.974112	17	129.117	-5.81236	62	0.969652	0.758524	1.31835	0.682926	0.864176	0.208195	0.358974	NO
PVP01_0418000	-	serine-repeat antigen (SERA)	706	PF3D7_0207300	PF3D7_0207300.1-p1	SERA8	serine repeat antigen 8	679	Syntenic ortholog	60	544.497	-5.75463	55	0.96844	49	667.947	-5.95863	78	0.955924	-5.85663	0.969543	51	703.7	-5.82516	63	0.969154	0.821882	1.21672	0.771885	0.90888	0.10791	0.213231	NO
PVP01_1015000	-	conserved Plasmodium protein, unknown function	215	PF3D7_0518900	PF3D7_0518900.1-p1	-	conserved Plasmodium protein, unknown function	194	Syntenic ortholog	13	155	-5.82209	63	0.963764	11	138	-6.3466	123	0.930166	-6.08435	0.957868	12	199	-5.83545	64	0.968657	0.938048	1.06604	0.924696	0.974314	0.807047	0.858669	NO
PVP01_0811600	-	conserved Plasmodium protein, unknown function	175	PF3D7_1011500	PF3D7_1011500.1-p1	-	conserved Plasmodium membrane protein, unknown function	175	Syntenic ortholog	5	160	-5.58449	41	0.976622	4	130	-6.20047	105	0.940469	-5.89248	0.965482	6	175	-5.86089	65	0.968159	0.828534	1.20695	0.781016	0.913152	0.460208	0.603871	NO
PVP01_0805900	ALBA3	DNA/RNA-binding protein Alba 3, putative	107	PF3D7_1006200	PF3D7_1006200.1-p1	ALBA3	DNA/RNA-binding protein Alba 3	107	Syntenic ortholog	7	38	-6.53012	153	0.911163	9	89	-6.08741	91	0.948483	-6.30877	0.939594	11	106	-5.87028	66	0.967662	1.22848	0.814013	0.761031	0.905788	0.0961851	0.194928	NO
PVP01_1327700	-	40S ribosomal protein S25, putative	105	PF3D7_1421200	PF3D7_1421200.1-p1	RPS25	40S ribosomal protein S25	105	Syntenic ortholog	7	41	-6.43526	138	0.91993	8	97	-5.98247	81	0.954207	-6.20887	0.948223	12	100	-5.90969	67	0.967164	1.06926	0.935229	0.921164	0.973858	0.368842	0.525141	NO
PVP01_1212300	SPECT1	sporozoite protein essential for cell traversal, putative	241	PF3D7_1342500	PF3D7_1342500.1-p1	SPECT1	sporozoite protein essential for cell traversal	245	Syntenic ortholog	21	294	-5.29609	26	0.985389	24	481.953	-5.21017	23	0.987407	-5.25313	0.98934	21	230	-5.92407	68	0.966667	0.42951	2.32823	0.211658	0.472096	1.66632e-15	6.38914e-14	NO
PVP01_1204200	-	conserved Plasmodium protein, unknown function	256	PF3D7_1350600	PF3D7_1350600.1-p1	-	conserved Plasmodium protein, unknown function	261	Syntenic ortholog	10	60	-6.94571	270	0.842782	9	153	-6.41796	142	0.91929	-6.68183	0.907107	21	241	-5.94062	69	0.966169	1.67676	0.596388	0.444932	0.713446	2.39816e-06	2.38019e-05	NO
PVP01_0506500	PDI8	protein disulfide isomerase, putative	482	PF3D7_0827900	PF3D7_0827900.1-p1	PDI8	protein disulfide isomerase	483	Syntenic ortholog	35	278.431	-6.04365	83	0.952075	37	356.997	-6.20344	107	0.939325	-6.12354	0.953807	35	442.576	-5.9483	70	0.965672	0.988818	1.01131	0.986741	0.993461	0.323326	0.479079	NO
PVP01_0517400	HMGB2	high mobility group protein B2, putative	99	PF3D7_0817900	PF3D7_0817900.1-p1	HMGB2	high mobility group protein B2	99	Syntenic ortholog	3	48	-6.2188	103	0.940386	9	146	-5.51473	42	0.976531	-5.86676	0.96802	8	89	-5.96738	71	0.965174	0.69133	1.44649	0.585366	0.825292	0.106043	0.210977	NO
PVP01_1238100	eIF4A	eukaryotic initiation factor 4a, putative	398	PF3D7_1468700	PF3D7_1468700.1-p1	eIF4A	eukaryotic initiation factor 4A	398	Syntenic ortholog	34	335.972	-5.6643	49	0.971946	33	470.895	-5.73504	58	0.967373	-5.69967	0.975635	34	356.73	-5.97037	72	0.964677	0.632541	1.58093	0.498462	0.762723	1.30603e-05	0.000115311	NO
PVP01_0816000	ENO	enolase, putative	446	PF3D7_1015900	PF3D7_1015900.1-p1	ENO	enolase	446	Syntenic ortholog	30	341.921	-5.76062	56	0.967855	30	456	-5.88105	71	0.959931	-5.82083	0.971066	34	394	-5.98486	73	0.964179	0.703697	1.42107	0.603511	0.829141	0.00161211	0.00758813	NO
PVP01_1131600	H3.3	histone H3 variant, putative	136	PF3D7_0617900	PF3D7_0617900.1-p1	H3.3	histone H3 variant	136	PVP01_1138700 (H3) and PVP01_1131600 (H3.3) are syntenic orthologs of PF3D7_0610400 (H3) and PF3D7_0617900 (H3.3)	10	73.3714	-6.112	92	0.946815	5	116.876	-6.05476	87	0.950773	-6.08338	0.958376	14	119.394	-5.99112	74	0.963682	0.903758	1.10649	0.881113	0.95713	0.963792	0.971839	NO
PVP01_1202300	-	thioredoxin-related protein, putative	209	PF3D7_1352500	PF3D7_1352500.1-p1	-	thioredoxin-related protein, putative	208	Syntenic ortholog	11	85	-6.39456	129	0.92519	9	180	-6.0526	85	0.951918	-6.22358	0.947208	10	178	-6.01665	75	0.963184	0.986857	1.01332	0.9844	0.992882	0.540102	0.665536	NO
PVP01_0836100	IMC1e	inner membrane complex protein 1e, putative	530	PF3D7_0304100	PF3D7_0304100.1-p1	IMC1e	inner membrane complex protein 1e, putative	525	Syntenic ortholog	29	341	-5.93587	76	0.956166	13	167	-7.0581	285	0.837436	-6.49699	0.926396	37	447.922	-6.01967	76	0.962687	1.16974	0.854889	0.816759	0.929421	0.00390277	0.0158954	NO
PVP01_1130100	-	cell division cycle protein 48 homologue, putative	822	PF3D7_0619400	PF3D7_0619400.1-p1	-	cell division cycle protein 48 homologue, putative	828	Syntenic ortholog	51	275.826	-6.58685	172	0.900058	47	286.223	-6.95819	258	0.852891	-6.77252	0.896954	59	702.334	-6.0255	77	0.962189	1.74456	0.573209	0.410804	0.684674	2.28465e-17	1.04794e-15	NO
PVP01_0917500	-	conserved Plasmodium protein, unknown function	211	PF3D7_1116900	PF3D7_1116900.1-p1	-	conserved Plasmodium protein, unknown function	212	Syntenic ortholog	18	159	-5.77783	57	0.967271	14	283	-5.60963	48	0.973097	-5.69373	0.976142	18	179	-6.0301	78	0.961692	0.589789	1.69552	0.435192	0.703064	0.000175617	0.00113539	NO
PVP01_0505600	GAMA	GPI-anchored micronemal antigen	691	PF3D7_0828800	PF3D7_0828800.1-p1	GAMA	GPI-anchored micronemal antigen	738	Syntenic ortholog	60	801	-5.34716	29	0.983635	64	1154	-5.39037	36	0.979966	-5.36876	0.986294	41	619	-6.03673	79	0.961194	0.454043	2.20243	0.243241	0.506165	9.85946e-33	0	NO
PVP01_1463500	MTIP	myosin A tail domain interacting protein, putative	209	PF3D7_1246400	PF3D7_1246400.1-p1	MTIP	myosin A tail domain interacting protein	204	Syntenic ortholog	9	174	-5.67816	51	0.970777	8	144	-6.27574	115	0.934745	-5.97695	0.962437	16	170	-6.04322	80	0.960697	0.735513	1.35959	0.649827	0.847031	0.089211	0.18489	NO
PVP01_1438100	RKIP	raf kinase inhibitor, putative	191	PF3D7_1219700	PF3D7_1219700.1-p1	RKIP	raf kinase inhibitor	190	Syntenic ortholog	15	90	-6.24734	109	0.936879	15	154	-6.11854	94	0.946766	-6.18294	0.951269	15	155	-6.06449	81	0.960199	0.919878	1.0871	0.901768	0.967022	0.939509	0.956746	NO
PVP01_0717400	-	nucleosome assembly protein 1, putative	287	PF3D7_0919000	PF3D7_0919000.1-p1	NAPS	nucleosome assembly protein	269	Syntenic ortholog	16	97	-6.57965	170	0.901227	15	104	-6.91831	248	0.858615	-6.74898	0.9	20	219	-6.06653	82	0.959701	1.51982	0.657971	0.536143	0.788057	0.000109974	0.000787723	NO
PVP01_0812500	HGPRT	hypoxanthine-guanine phosphoribosyltransferase, putative	233	PF3D7_1012400	PF3D7_1012400.1-p1	HGPRT	hypoxanthine-guanine phosphoribosyltransferase	231	Syntenic ortholog	20	211	-5.59406	43	0.975453	18	199	-6.06095	88	0.9502	-5.8275	0.970558	17	188	-6.06687	83	0.959204	0.637358	1.56898	0.505604	0.767033	0.00195795	0.00891636	NO
PVP01_0526200	SAR1	small GTP-binding protein sar1, putative	191	PF3D7_0416800	PF3D7_0416800.1-p1	SAR1	small GTP-binding protein sar1	192	Syntenic ortholog	15	103	-6.11242	93	0.94623	10	163	-6.06174	89	0.949628	-6.08708	0.956853	21	154	-6.08144	84	0.958706	0.834344	1.19855	0.788954	0.916852	0.521887	0.6497	NO
PVP01_1412800	M1AAP	M1-family alanyl aminopeptidase, putative	1097	PF3D7_1311800	PF3D7_1311800.1-p1	M1AAP	M1-family alanyl aminopeptidase	1085	Syntenic ortholog	67	340	-6.66627	194	0.8872	69	327	-7.11359	304	0.82656	-6.88993	0.879188	81	869	-6.08289	85	0.958209	1.80937	0.55268	0.380823	0.657076	5.73344e-23	4.63948e-21	NO
PVP01_0415300	-	conserved Plasmodium protein, unknown function	492	PF3D7_0209500	PF3D7_0209500.1-p1	-	conserved Plasmodium protein, unknown function	504	Syntenic ortholog	17	287	-6.03387	82	0.952659	19	296	-6.41134	141	0.919863	-6.22261	0.947716	38	398	-6.09702	86	0.957711	0.953816	1.04842	0.944286	0.980475	0.593477	0.713098	NO
PVP01_1461700	ARFGAP	ADP-ribosylation factor GTPase-activating protein, putative	341	PF3D7_1244600	PF3D7_1244600.1-p1	ARFGAP	ADP-ribosylation factor GTPase-activating protein, putative	332	Syntenic ortholog	14	171	-6.1851	99	0.942724	18	156	-6.68525	187	0.893532	-6.43517	0.935025	15	260	-6.10535	87	0.957214	1.09957	0.909449	0.888439	0.958474	0.0922626	0.188742	NO
PVP01_0216100	IMP2	IMP1-like protein, putative	158	PF3D7_0730400	PF3D7_0730400.1-p1	IMP2	IMP1-like protein, putative	158	Syntenic ortholog	8	62	-6.43034	134	0.922268	10	214	-5.59984	47	0.973669	-6.01509	0.959898	16	122	-6.11947	88	0.956716	0.67109	1.49011	0.555541	0.806832	0.0349311	0.0926059	NO
PVP01_1110100	PCNA1	proliferating cell nuclear antigen 1, putative	274	PF3D7_1361900	PF3D7_1361900.1-p1	PCNA1	proliferating cell nuclear antigen 1	274	Syntenic ortholog	12	97	-6.53329	155	0.909994	17	128	-6.66432	185	0.894677	-6.59881	0.913706	19	210.853	-6.12286	89	0.956219	1.32878	0.752573	0.674402	0.85887	0.00377641	0.0155011	NO
PVP01_0116400	-	proteasome subunit beta type-4, putative	256	PF3D7_0803800	PF3D7_0803800.1-p1	-	proteasome subunit beta type-4	265	Syntenic ortholog	15	83	-6.62121	180	0.895383	16	110	-6.74792	200	0.88609	-6.68456	0.905584	15	201	-6.13732	90	0.955721	1.47531	0.677824	0.56548	0.812081	0.000436465	0.00254417	NO
PVP01_1435400	CelTOS	cell traversal protein for ookinetes and sporozoites	196	PF3D7_1216600	PF3D7_1216600.1-p1	CelTOS	cell traversal protein for ookinetes and sporozoites	182	Syntenic ortholog	20	249	-5.25554	22	0.987726	14	519	-4.92943	14	0.992559	-5.09248	0.991878	21	137	-6.14492	91	0.955224	0.263606	3.79354	0.0487772	0.170717	1.58139e-30	2.43579e-28	NO
PVP01_1207300	ALBA4	DNA/RNA-binding protein Alba 4, putative	373	PF3D7_1347500	PF3D7_1347500.1-p1	ALBA4	DNA/RNA-binding protein Alba 4	372	Syntenic ortholog	15	124	-6.59617	174	0.89889	19	177	-6.64865	179	0.898111	-6.62241	0.91269	21	279	-6.14858	92	0.954726	1.32329	0.755692	0.678873	0.86172	0.000978446	0.00507969	NO
PVP01_0730900	PFN	profilin, putative	173	PF3D7_0932200	PF3D7_0932200.1-p1	PFN	profilin	171	Syntenic ortholog	14	158	-5.58557	42	0.976037	14	271	-5.45439	38	0.978821	-5.51998	0.980203	11	128	-6.15053	93	0.954229	0.434297	2.30257	0.217711	0.481882	4.99669e-09	7.84013e-08	NO
PVP01_1017800	RPS11	40S ribosomal protein S11, putative	151	PF3D7_0516200	PF3D7_0516200.1-p1	RPS11	40S ribosomal protein S11	151	Syntenic ortholog	11	85.9831	-6.05801	85	0.950906	11	212	-5.56391	45	0.974814	-5.81096	0.971574	13	113	-6.15079	94	0.953731	0.565009	1.76988	0.398796	0.671935	0.000911669	0.00475336	NO
PVP01_1111200	-	falcilysin, putative	1153	PF3D7_1360800	PF3D7_1360800.1-p1	FLN	falcilysin	1193	Syntenic ortholog	69	394	-6.56865	168	0.902396	66	404	-6.95193	255	0.854608	-6.76029	0.898477	83	890	-6.1539	95	0.953234	1.55687	0.642316	0.512954	0.771916	5.50276e-16	2.26034e-14	NO
PVP01_1459800	-	40S ribosomal protein S17, putative	137	PF3D7_1242700	PF3D7_1242700.1-p1	-	40S ribosomal protein S17, putative	137	Syntenic ortholog	10	59.2889	-6.33244	121	0.929866	12	141	-5.87444	70	0.960504	-6.10344	0.955838	12	101.918	-6.15671	96	0.952736	0.754526	1.32533	0.677203	0.86137	0.248804	0.402004	NO
PVP01_1444500	HAD2	haloacid dehalogenase-like hydrolase, putative	293	PF3D7_1226300	PF3D7_1226300.1-p1	HAD2	haloacid dehalogenase-like hydrolase, putative	295	Syntenic ortholog	25	341	-5.34317	28	0.98422	35	597	-5.19148	22	0.987979	-5.26732	0.988325	22	218	-6.16338	97	0.952239	0.338581	2.9535	0.109467	0.303175	2.25404e-27	2.25062e-25	NO
PVP01_0822500	RPS11	40S ribosomal protein S11, putative	161	PF3D7_0317600	PF3D7_0317600.1-p1	RPS11	40S ribosomal protein S11, putative	161	Syntenic ortholog	17	106	-5.91284	74	0.957335	13	166	-5.87264	68	0.961649	-5.89274	0.964975	15	117	-6.18013	98	0.951741	0.620808	1.6108	0.48107	0.748454	0.00817607	0.0289284	NO
PVP01_1441300	-	cAMP-dependent protein kinase regulatory subunit, putative	440	PF3D7_1223100	PF3D7_1223100.1-p1	PKAr	cAMP-dependent protein kinase regulatory subunit	441	Syntenic ortholog	15	77	-7.23785	342	0.800701	10	33	-8.49349	797	0.544362	-7.86567	0.723858	31	317	-6.19104	99	0.951244	3.74609	0.266945	0.0509464	0.176889	1.0999e-24	9.16777e-23	NO
PVP01_0909400	ERC	endoplasmic reticulum-resident calcium binding protein, putative	344	PF3D7_1108600	PF3D7_1108600.1-p1	ERC	endoplasmic reticulum-resident calcium binding protein	343	Syntenic ortholog	24	191	-6.08324	89	0.948568	19	150	-6.73323	196	0.88838	-6.40824	0.936548	32	245	-6.19737	100	0.950746	0.983491	1.01679	0.980372	0.992325	0.491169	0.630444	NO
PVP01_1122700	-	pyruvate kinase, putative	511	PF3D7_0626800	PF3D7_0626800.1-p1	PyrK	pyruvate kinase	511	Syntenic ortholog	28	206	-6.40337	130	0.924605	27	250	-6.61813	175	0.900401	-6.51075	0.924873	33	357	-6.21953	101	0.950249	1.10622	0.903983	0.881404	0.95713	0.0421933	0.105898	NO
PVP01_0108700	HSP90	heat shock protein 90, putative	748	PF3D7_0708400	PF3D7_0708400.1-p1	HSP90	heat shock protein 90	745	Syntenic ortholog	59	715.912	-5.53872	39	0.977791	55	656	-6.03446	84	0.95249	-5.78659	0.972589	53	518.997	-6.22238	102	0.949751	0.524741	1.9057	0.340565	0.610175	7.80859e-17	3.37799e-15	NO
PVP01_0206100	PHIL1	photosensitized INA-labeled protein PHIL1, putative	272	PF3D7_0109000	PF3D7_0109000.1-p1	PHIL1	photosensitized INA-labeled protein PHIL1, putative	224	Syntenic ortholog	15	189	-5.85893	69	0.960257	12	253	-5.97563	80	0.95478	-5.91728	0.963959	11	155	-6.22912	103	0.949254	0.500814	1.99675	0.30677	0.567082	5.45034e-07	5.87527e-06	NO
PVP01_0937400	CK1	casein kinase 1, putative	323	PF3D7_1136500	PF3D7_1136500.1-p1,PF3D7_1136500.2-p1	CK1	casein kinase 1	323	Syntenic ortholog	21	162.407	-6.18242	98	0.943308	21	190	-6.43385	146	0.917001	-6.30813	0.940609	21	223	-6.23138	104	0.948756	0.89206	1.121	0.865943	0.950236	0.860743	0.897316	NO
PVP01_0530800	-	alpha tubulin 2, putative	450	PF3D7_0422300	PF3D7_0422300.1-p1	-	alpha tubulin 2	450	Syntenic ortholog	39	296.9	-5.91073	73	0.957919	38	315.282	-6.259	112	0.936463	-6.08486	0.95736	38	307.612	-6.2413	105	0.948259	0.704194	1.42006	0.604238	0.829141	0.00544488	0.0205719	NO
PVP01_1110200	GAC	glideosome-associated connector, putative	2606	PF3D7_1361800	PF3D7_1361800.1-p1	GAC	glideosome-associated connector	2605	Syntenic ortholog	124	778	-6.70372	207	0.879603	140	1747	-6.30314	118	0.933028	-6.50343	0.925888	205	1778	-6.24284	106	0.947761	1.04074	0.960853	0.952937	0.983963	0.00157956	0.00752706	NO
PVP01_1255900	eEF2	elongation factor 2, putative	832	PF3D7_1451100	PF3D7_1451100.1-p1	eEF2	elongation factor 2	832	Syntenic ortholog	41	313.585	-6.47064	143	0.917008	33	269	-7.03234	275	0.84316	-6.75149	0.899492	44	567.219	-6.24398	107	0.947264	1.34125	0.745571	0.66434	0.85641	1.24004e-06	1.27362e-05	NO
PVP01_1260100	-	glutaminyl-peptide cyclotransferase, putative	384	PF3D7_1446900	PF3D7_1446900.1-p1	-	glutaminyl-peptide cyclotransferase, putative	383	Syntenic ortholog	9	92.8364	-6.91468	257	0.85038	8	131	-6.97867	264	0.849456	-6.94667	0.875127	18	257	-6.25985	108	0.946766	1.63448	0.611817	0.467751	0.735327	2.64959e-06	2.60773e-05	NO
PVP01_0911500	ALP1	actin-like protein, putative	378	PF3D7_1110700	PF3D7_1110700.1-p1	ALP1	actin-like protein, putative	378	Syntenic ortholog	16	61	-7.3189	367	0.78609	14	91	-7.32725	357	0.796222	-7.32308	0.818274	27	252	-6.26636	109	0.946269	2.35961	0.423799	0.204512	0.459246	4.98992e-12	1.22189e-10	NO
PVP01_1026000	P38	6-cysteine protein	355	PF3D7_0508000	PF3D7_0508000.1-p1	P38	6-cysteine protein	349	Syntenic ortholog	17	118	-6.59631	175	0.898305	19	110	-7.07486	293	0.832856	-6.83558	0.885279	24	232	-6.26923	110	0.945771	1.40633	0.711068	0.614292	0.829141	0.000573861	0.00320077	NO
PVP01_1303000	NAPL	nucleosome assembly protein, putative	348	PF3D7_1203700	PF3D7_1203700.1-p1	NAPL	nucleosome assembly protein	347	Syntenic ortholog	13	88	-6.86974	242	0.859147	15	79	-7.38597	378	0.784201	-7.12786	0.846193	18	229	-6.2765	111	0.945274	1.88423	0.53072	0.349117	0.620107	1.04267e-07	1.28848e-06	NO
PVP01_1240900	-	40S ribosomal protein S3, putative	222	PF3D7_1465900	PF3D7_1465900.1-p1	-	40S ribosomal protein S3	221	Syntenic ortholog	14	125.675	-6.06386	87	0.949737	14	118	-6.53521	161	0.908414	-6.29953	0.941624	12	145.541	-6.2786	112	0.944776	0.828483	1.20703	0.780946	0.913152	0.500105	0.631903	NO
PVP01_1018200	GAP40	glideosome-associated protein 40, putative	464	PF3D7_0515700	PF3D7_0515700.1-p1	GAP40	glideosome-associated protein 40, putative	456	Syntenic ortholog	9	214	-6.26878	111	0.93571	7	218	-6.65861	183	0.895821	-6.4637	0.931472	12	299	-6.28294	113	0.944279	0.965797	1.03541	0.958979	0.985599	0.558821	0.681271	NO
N/A	N/A	N/A	N/A	PF3D7_1463500	PF3D7_1463500.1-p1	-	fam-a protein	258	No P. vivax orthologs	N/A	N/A	N/A	N/A	0	N/A	N/A	N/A	N/A	0	N/A	N/A	14	167	-6.29586	114	0.943781	N/A	N/A	N/A	N/A	N/A	N/A	N/A
PVP01_0932300	-	conserved Plasmodium protein, unknown function	258	PF3D7_1131500	PF3D7_1131500.1-p1	-	conserved Plasmodium protein, unknown function	256	Syntenic ortholog	3	13	-8.48289	802	0.531853	2	15	-8.74813	901	0.484831	-8.61551	0.574619	15	165	-6.30013	115	0.943284	7.7968	0.128258	0.0024033	0.0193519	4.4021e-21	2.84507e-19	YES
PVP01_0210600	-	conserved Plasmodium membrane protein, unknown function	789	PF3D7_0104100	PF3D7_0104100.1-p1	-	conserved Plasmodium membrane protein, unknown function	791	Syntenic ortholog	33	360	-6.27954	114	0.933957	25	292	-6.89723	243	0.861477	-6.58839	0.916244	35	499.988	-6.31961	116	0.942786	1.05282	0.949833	0.939365	0.978742	0.0693923	0.154174	NO
PVP01_0934900	PDI-11	protein disulfide isomerase, putative	424	PF3D7_1134100	PF3D7_1134100.1-p1	PDI-11	protein disulfide isomerase	423	Syntenic ortholog	21	67.0963	-7.33848	375	0.781414	16	95	-7.39908	383	0.781339	-7.36878	0.814213	35	267.342	-6.31974	117	0.942289	2.33997	0.427356	0.208952	0.467515	1.61274e-12	4.22518e-11	NO
PVP01_1013000	SAHH	adenosylhomocysteinase, putative	477	PF3D7_0520900	PF3D7_0520900.1-p1	SAHH	adenosylhomocysteinase	479	Syntenic ortholog	20	119	-6.88327	247	0.856224	20	185	-6.85038	230	0.868918	-6.86682	0.880711	22	296	-6.34224	118	0.941791	1.39844	0.715082	0.620149	0.829141	0.000121505	0.000849739	NO
PVP01_1259500	-	conserved Plasmodium protein, unknown function	146	PF3D7_1447500	PF3D7_1447500.1-p1	IMC20	inner membrane complex protein, putative	144	Syntenic ortholog	7	35	-6.92313	262	0.847458	8	124	-6.06654	90	0.949056	-6.49484	0.927411	11	88	-6.35337	119	0.941294	0.839271	1.19151	0.795661	0.918181	0.651406	0.754428	NO
PVP01_1131700	H2A	histone H2A, putative	133	PF3D7_0617800	PF3D7_0617800.1-p1	H2A	histone H2A	132	Syntenic ortholog	9	43.0409	-6.62307	181	0.894798	9	121.499	-5.99367	82	0.953635	-6.30837	0.940102	12	79.3355	-6.37001	120	0.940796	0.722953	1.38322	0.631612	0.834567	0.206052	0.357693	NO
PVP01_1426100	ALBA1	DNA/RNA-binding protein Alba 1, putative	241	PF3D7_0814200	PF3D7_0814200.1-p1	ALBA1	DNA/RNA-binding protein Alba 1	248	Syntenic ortholog	12	124	-6.15939	97	0.943892	11	188	-6.15157	98	0.944476	-6.15548	0.951777	14	149	-6.37038	121	0.940299	0.687056	1.45548	0.579081	0.820045	0.0326064	0.0875772	NO
PVP01_0720700	SAMS	S-adenosylmethionine synthetase, putative	402	PF3D7_0922200	PF3D7_0922200.1-p1	SAMS	S-adenosylmethionine synthetase	402	Syntenic ortholog	17	57	-7.44828	408	0.762127	18	87	-7.43376	398	0.772753	-7.44102	0.807107	25	241	-6.37255	122	0.939801	2.38453	0.419371	0.199027	0.451417	9.70946e-12	2.28107e-10	NO
PVP01_1453800	-	ATP synthase subunit beta, mitochondrial, putative	547	PF3D7_1235700	PF3D7_1235700.1-p1	-	ATP synthase subunit beta, mitochondrial	535	Syntenic ortholog	39	407.418	-5.78949	58	0.966686	25	253.503	-6.67229	186	0.894104	-6.23089	0.945685	48	317.341	-6.38318	123	0.939303	0.648	1.54321	0.521377	0.780327	0.000135534	0.00092406	NO
PVP01_0905200	-	thioredoxin, putative	430	PF3D7_1104400	PF3D7_1104400.1-p1	-	thioredoxin, putative	424	Syntenic ortholog	17	78.5866	-7.19446	324	0.811222	24	125.075	-7.13809	306	0.825415	-7.16627	0.840609	28	250.105	-6.38875	124	0.938806	1.76194	0.567555	0.402519	0.675871	2.89141e-07	3.26101e-06	NO
PVP01_1315300	-	calmodulin, putative	149	PF3D7_1434200	PF3D7_1434200.1-p1	CAM	calmodulin	149	Syntenic ortholog	13	71.0217	-6.23584	108	0.937463	11	116	-6.15358	99	0.943904	-6.19471	0.950254	13	87.7128	-6.39077	125	0.938308	0.678498	1.47384	0.566474	0.812286	0.0850752	0.181784	NO
PVP01_1303500	EIF5A	eukaryotic translation initiation factor 5A, putative	161	PF3D7_1204300	PF3D7_1204300.1-p1	EIF5A	eukaryotic translation initiation factor 5A	161	Syntenic ortholog	10	84	-6.14546	95	0.945061	11	207	-5.65191	52	0.970807	-5.89868	0.964467	12	94.2143	-6.39673	126	0.937811	0.483129	2.06984	0.282304	0.545089	2.82805e-05	0.000235766	NO
PVP01_0903900	-	60S acidic ribosomal protein P1, putative	119	PF3D7_1103100	PF3D7_1103100.1-p1	RPP1	60S acidic ribosomal protein P1, putative	118	Syntenic ortholog	7	42	-6.53633	159	0.907656	7	72	-6.40568	140	0.920435	-6.471	0.929949	13	69	-6.39747	127	0.937313	0.875143	1.14267	0.843742	0.943212	0.847691	0.888507	NO
PVP01_0109100	HSP110c	heat shock protein 110, putative	887	PF3D7_0708800	PF3D7_0708800.1-p1	HSP110c	heat shock protein 110	873	Syntenic ortholog	49	377	-6.35048	124	0.928112	48	373	-6.76949	205	0.883228	-6.55998	0.919797	50	508	-6.40235	128	0.936816	0.94369	1.05967	0.931739	0.976047	0.640814	0.747557	NO
PVP01_1455800	-	conserved protein, unknown function	210	PF3D7_1237700	PF3D7_1237700.1-p1	-	conserved protein, unknown function	210	Syntenic ortholog	10	54	-6.853	240	0.860316	13	156	-6.20047	106	0.939897	-6.52674	0.92335	10	122	-6.40398	129	0.936318	0.870913	1.14822	0.838143	0.943212	0.774638	0.832124	NO
PVP01_0309800	-	conserved Plasmodium protein, unknown function	205	PF3D7_0410500	PF3D7_0410500.1-p1	-	conserved Plasmodium protein, unknown function	213	Syntenic ortholog	N/A	N/A	N/A	N/A	0	N/A	N/A	N/A	N/A	0	N/A	N/A	13	122.836	-6.41134	130	0.935821	86.3939	0.0115749	4.39833e-11	1.01143e-08	6.39921e-25	5.7225e-23	YES
PVP01_0943200	-	60S ribosomal protein L28, putative	127	PF3D7_1142500	PF3D7_1142500.1-p1	RPL28	60S ribosomal protein L28	127	Syntenic ortholog	9	27	-7.04323	286	0.833431	6	39	-7.08385	297	0.830567	-7.06354	0.856853	11	73	-6.41462	131	0.935323	1.5587	0.641558	0.511831	0.771844	0.0193495	0.0581376	NO
PVP01_1246100	RPL27	60S ribosomal protein L27, putative	146	PF3D7_1460700	PF3D7_1460700.1-p1	RPL27	60S ribosomal protein L27	146	Syntenic ortholog	9	40	-6.7896	226	0.868498	8	55	-6.87949	235	0.866056	-6.83455	0.885787	8	83	-6.42566	132	0.934826	1.2363	0.808862	0.753894	0.901571	0.132878	0.255001	NO
PVP01_0315400	RPS10	40S ribosomal protein S10, putative	136	PF3D7_0719700	PF3D7_0719700.1-p1	RPS10	40S ribosomal protein S10, putative	137	Syntenic ortholog	4	12	-7.92262	582	0.660432	4	31	-7.38189	377	0.784774	-7.65226	0.769036	9	77	-6.43707	133	0.934328	2.57795	0.387905	0.161633	0.38748	4.13859e-05	0.000323027	NO
PVP01_1213000	IMC1k	inner membrane complex protein 1k, putative	442	PF3D7_1341800	PF3D7_1341800.1-p1	IMC1k	inner membrane complex protein 1k, putative	462	Syntenic ortholog	21	186	-6.36044	126	0.926943	22	173	-6.84124	225	0.87178	-6.60084	0.913198	30	257	-6.44738	134	0.933831	0.991963	1.0081	0.990484	0.993618	0.434516	0.584373	NO
PVP01_0530900	RPS19	40S ribosomal protein S19, putative	172	PF3D7_0422400	PF3D7_0422400.1-p1	RPS19	40S ribosomal protein S19	170	Syntenic ortholog	13	63	-6.49924	147	0.91467	14	122	-6.24669	111	0.937035	-6.37296	0.938579	13	94	-6.4534	135	0.933333	0.743188	1.34556	0.660907	0.854726	0.229374	0.377474	NO
PVP01_1138400	TK	transketolase, putative	670	PF3D7_0610800	PF3D7_0610800.1-p1	TK	transketolase	672	Syntenic ortholog	37	232	-6.55542	164	0.904734	22	226	-6.98996	267	0.847739	-6.77269	0.896447	41	369	-6.46036	136	0.932836	1.12017	0.892724	0.86681	0.950236	0.0284342	0.0790795	NO
PVP01_0614700	ADA	adenosine deaminase, putative	363	PF3D7_1029600	PF3D7_1029600.1-p1	ADA	adenosine deaminase	367	Syntenic ortholog	21	136	-6.47662	144	0.916423	18	164	-6.69776	189	0.892387	-6.58719	0.916751	24	201	-6.46295	137	0.932338	0.946129	1.05694	0.934772	0.977269	0.752964	0.816393	NO
PVP01_1022600	-	conserved Plasmodium protein, unknown function	553	PF3D7_0511400	PF3D7_0511400.1-p1	-	conserved Plasmodium protein, unknown function	381	Syntenic ortholog	14	170	-6.67444	196	0.886032	12	178	-7.03679	278	0.841442	-6.85562	0.881218	20	208	-6.46616	138	0.931841	0.835992	1.19618	0.791201	0.917225	0.467559	0.610848	NO
PVP01_0823300	-	40S ribosomal protein S15A, putative	130	PF3D7_0316800	PF3D7_0316800.1-p1	-	40S ribosomal protein S15A, putative	130	Syntenic ortholog	8	28	-7.03021	281	0.836353	8	83	-6.35191	125	0.929021	-6.69106	0.905076	14	70.2308	-6.47664	139	0.931343	0.947061	1.0559	0.935929	0.977269	0.84805	0.889098	NO
PVP01_0612400	nPrx	merozoite capping protein 1, putative	485	PF3D7_1027300	PF3D7_1027300.1-p1	nPrx	peroxiredoxin	393	Syntenic ortholog	13	59	-7.60149	465	0.728814	11	103	-7.45264	404	0.769319	-7.52706	0.788325	14	212	-6.47812	140	0.930846	1.88632	0.530134	0.348277	0.620107	2.97311e-07	3.33585e-06	NO
PVP01_0805700	IMP4	IMP1-like protein, putative	435	PF3D7_1006000	PF3D7_1006000.1-p1	IMP4	IMP1-like protein, putative	426	Syntenic ortholog	18	150	-6.55959	166	0.903565	15	131	-7.10337	303	0.827132	-6.83148	0.886294	25	228.996	-6.48163	141	0.930348	1.12293	0.890531	0.86395	0.950236	0.0806326	0.174326	NO
PVP01_1014700	-	V-type proton ATPase 16 kDa proteolipid subunit, putative	166	PF3D7_0519200	PF3D7_0519200.1-p1	-	V-type proton ATPase 16 kDa proteolipid subunit	165	Syntenic ortholog	5	26.3824	-7.33417	370	0.784337	5	62	-6.88807	239	0.863766	-7.11112	0.849746	9	88.6262	-6.48241	142	0.929851	1.46838	0.681021	0.570192	0.813435	0.0202013	0.0602347	NO
PVP01_1208500	ALBA2	DNA/RNA-binding protein Alba 2, putative	207	PF3D7_1346300	PF3D7_1346300.1-p1	ALBA2	DNA/RNA-binding protein Alba 2	211	Syntenic ortholog	5	20	-7.83186	546	0.681473	5	21	-8.19142	677	0.613051	-8.01164	0.696447	10	113	-6.48537	143	0.929353	3.71181	0.26941	0.0525813	0.181235	9.6423e-10	1.61266e-08	NO
PVP01_0833100	-	40S ribosomal protein S12, putative	143	PF3D7_0307100	PF3D7_0307100.1-p1	-	40S ribosomal protein S12, putative	141	Syntenic ortholog	11	56	-6.43237	135	0.921683	11	126	-6.02978	83	0.953062	-6.23108	0.945178	12	75	-6.49217	144	0.928856	0.610329	1.63846	0.465549	0.733941	0.0259905	0.0730866	NO
PVP01_1413600	BCKDHA	2-oxoisovalerate dehydrogenase subunit alpha, mitochondrial, putative	431	PF3D7_1312600	PF3D7_1312600.1-p1	BCKDHA	2-oxoisovalerate dehydrogenase subunit alpha, mitochondrial, putative	429	Syntenic ortholog	20	89	-7.07235	290	0.831093	20	151	-6.95205	256	0.854035	-7.0122	0.864467	20	228	-6.49301	145	0.928358	1.37183	0.728956	0.640329	0.840488	0.00119922	0.00597012	NO
PVP01_0611700	-	conserved Plasmodium protein, unknown function	69	PF3D7_1026500	PF3D7_1026500.1-p1	-	conserved Plasmodium protein, unknown function	70	Syntenic ortholog	1	3	-8.63037	854	0.501461	2	17	-7.30411	350	0.800229	-7.96724	0.704569	8	37	-6.49847	146	0.927861	2.6578	0.376251	0.148548	0.363544	0.00346581	0.0143602	NO
PVP01_1448500	SPM2	subpellicular microtubule protein 2, putative	284	PF3D7_1230300	PF3D7_1230300.1-p1	SPM2	subpellicular microtubule protein 2, putative	258	Syntenic ortholog	14	100	-6.53868	160	0.907072	14	93	-7.01959	273	0.844305	-6.77914	0.894416	15	136	-6.5012	147	0.927363	0.97516	1.02547	0.970345	0.988226	0.646754	0.751395	NO
PVP01_1128100	ALV7	inner membrane complex protein 1j, putative	607	PF3D7_0621400	PF3D7_0621400.1-p1	ALV7	Pf77 protein	664	Syntenic ortholog	38	366.986	-5.99808	81	0.953244	27	298	-6.61466	174	0.900973	-6.30637	0.941117	37	348	-6.50697	148	0.926866	0.719194	1.39045	0.626142	0.830182	0.00696023	0.0251899	NO
PVP01_1022200	INO1	inositol-3-phosphate synthase, putative	622	PF3D7_0511800	PF3D7_0511800.1-p1	INO1	inositol-3-phosphate synthase	604	Syntenic ortholog	42	277.343	-6.30256	115	0.933372	35	433	-6.26542	113	0.93589	-6.28399	0.94264	43	315.99	-6.50876	149	0.926368	0.641434	1.55901	0.511647	0.771844	8.41701e-05	0.000610304	NO
PVP01_0415000	UAP56	ATP-dependent RNA helicase UAP56, putative	473	PF3D7_0209800	PF3D7_0209800.1-p1	UAP56	ATP-dependent RNA helicase UAP56	457	Syntenic ortholog	25	172	-6.50648	149	0.913501	24	143	-7.09947	302	0.827705	-6.80297	0.891371	23	238	-6.51331	150	0.925871	1.03807	0.963329	0.955966	0.984078	0.255705	0.411691	NO
PVP01_0817300	RPS3A	40S ribosomal protein S3A, putative	262	PF3D7_0322900	PF3D7_0322900.1-p1	RPS3A	40S ribosomal protein S3A, putative	262	Syntenic ortholog	20	115	-6.31829	119	0.931034	19	142	-6.51574	158	0.910132	-6.41701	0.935533	25	136	-6.51658	151	0.925373	0.749499	1.33422	0.669989	0.858263	0.167495	0.301073	NO
PVP01_1418700	RPS19	40S ribosomal protein S19, putative	145	PF3D7_1317800	PF3D7_1317800.1-p1	RPS19	40S ribosomal protein S19	145	Syntenic ortholog	12	42.2804	-6.72729	211	0.877265	9	61	-6.76908	204	0.883801	-6.74818	0.900508	11	73.5976	-6.53902	152	0.924876	1.01509	0.985132	0.982337	0.992681	0.596247	0.715225	NO
PVP01_0833900	GRX1	glutaredoxin 1, putative	110	PF3D7_0306300	PF3D7_0306300.1-p1	GRX1	glutaredoxin 1	111	Syntenic ortholog	11	43	-6.43416	136	0.921099	11	128	-5.75167	61	0.965655	-6.09291	0.956345	12	56	-6.54507	153	0.924378	0.495374	2.01868	0.299193	0.555899	0.00198779	0.00902589	NO
PVP01_0406500	SNRPD2	small nuclear ribonucleoprotein Sm D2, putative	101	PF3D7_0218500	PF3D7_0218500.1-p1	SNRPD2	small nuclear ribonucleoprotein Sm D2, putative	101	Syntenic ortholog	6	20	-7.11426	301	0.824664	6	27	-7.2225	327	0.813394	-7.16838	0.840102	7	50	-6.56399	154	0.923881	1.48329	0.674178	0.560099	0.809524	0.07434	0.163022	NO
PVP01_0830600	-	60S acidic ribosomal protein P2, putative	111	PF3D7_0309600	PF3D7_0309600.1-p1	PfP2	60S acidic ribosomal protein P2	112	Syntenic ortholog	9	39	-6.54084	161	0.906487	9	76	-6.28202	116	0.934173	-6.41143	0.936041	9	55	-6.57206	155	0.923383	0.700273	1.42801	0.598495	0.829141	0.225728	0.373669	NO
PVP01_1016700	SR1	serine/arginine-rich splicing factor 1, putative	314	PF3D7_0517300	PF3D7_0517300.1-p1	SR1	serine/arginine-rich splicing factor 1	298	Syntenic ortholog	7	27	-7.94843	593	0.654004	9	32	-8.18688	672	0.615913	-8.06765	0.688325	12	146	-6.57438	156	0.922886	3.4033	0.293832	0.0702805	0.218781	2.81188e-11	6.10434e-10	NO
PVP01_1426300	-	60S ribosomal protein L13, putative	215	PF3D7_0814000	PF3D7_0814000.1-p1	-	60S ribosomal protein L13-2, putative	215	Syntenic ortholog	11	74.5153	-6.55451	163	0.905319	11	43	-7.51266	426	0.756726	-7.03358	0.862437	14	105	-6.57757	157	0.922388	1.19149	0.839283	0.795677	0.918181	0.134024	0.25592	NO
PVP01_0701600	RAB7	ras-related protein RAB7, putative	206	PF3D7_0903200	PF3D7_0903200.1-p1	RAB7	ras-related protein RAB7	206	Syntenic ortholog	9	65.8654	-6.63514	185	0.892461	13	115	-6.48616	155	0.911849	-6.56065	0.919289	10	100.558	-6.57804	158	0.921891	0.806653	1.23969	0.750825	0.899643	0.468158	0.611308	NO
PVP01_0205700	-	tubulin-specific chaperone a, putative	168	PF3D7_0109400	PF3D7_0109400.1-p1	-	tubulin-specific chaperone a, putative	166	Syntenic ortholog	7	22	-7.5278	438	0.744594	5	27	-7.73135	495	0.71723	-7.62957	0.773604	18	81	-6.57843	159	0.921393	2.27611	0.439346	0.224155	0.487319	0.00013514	0.00092406	NO
PVP01_0833400	CCT2	T-complex protein 1 subunit beta, putative	532	PF3D7_0306800	PF3D7_0306800.1-p1	CCT2	T-complex protein 1 subunit beta	533	Syntenic ortholog	36	244	-6.27435	112	0.935126	32	208	-6.84233	226	0.871208	-6.55834	0.920305	43	260	-6.57873	160	0.920896	0.792934	1.26114	0.731671	0.890524	0.182249	0.321967	NO
PVP01_0604600	-	60S ribosomal protein L30e, putative	108	PF3D7_1019400	PF3D7_1019400.1-p1	-	60S ribosomal protein L30e, putative	108	Syntenic ortholog	4	62	-6.04987	84	0.95149	7	83	-6.16651	100	0.943331	-6.10819	0.95533	4	52	-6.59178	161	0.920398	0.513819	1.94621	0.325049	0.59025	0.00548823	0.0206952	NO
PVP01_1140200	CCT6	T-complex protein 1 subunit zeta, putative	529	PF3D7_0608700	PF3D7_0608700.1-p1	CCT6	T-complex protein 1 subunit zeta	543	Syntenic ortholog	30	165	-6.65992	191	0.888954	22	128	-7.32218	356	0.796795	-6.99105	0.869036	30	256.754	-6.60988	162	0.9199	1.19714	0.835323	0.790289	0.917225	0.0175573	0.0537108	NO
PVP01_1028200	SUMO	small ubiquitin-related modifier, putative	101	PF3D7_0505800	PF3D7_0505800.1-p1	SUMO	small ubiquitin-related modifier	100	Syntenic ortholog	5	19	-7.16556	315	0.816482	5	83	-6.0995	93	0.947338	-6.63253	0.911675	4	47	-6.61592	163	0.919403	0.707782	1.41286	0.60949	0.829141	0.283232	0.445009	NO
PVP01_0614000	IMC1m	inner membrane complex protein 1m, putative	371	PF3D7_1028900	PF3D7_1028900.1-p1	IMC1m	inner membrane complex protein 1m, putative	369	Syntenic ortholog	24	158	-6.34848	122	0.929281	25	183	-6.60994	173	0.901546	-6.47921	0.928426	16	173	-6.6184	164	0.918905	0.715458	1.39771	0.620698	0.829141	0.0511487	0.121713	NO
PVP01_1433800	Trx-Px2	thioredoxin peroxidase 2, putative	216	PF3D7_1215000	PF3D7_1215000.1-p1	Trx-Px2	thioredoxin peroxidase 2	216	Syntenic ortholog	8	63	-6.72702	209	0.878434	11	126	-6.44222	147	0.916428	-6.58462	0.917259	16	101	-6.62105	165	0.918408	0.782962	1.2772	0.717644	0.883674	0.361117	0.516089	NO
PVP01_0941100	-	conserved Plasmodium protein, unknown function	165	PF3D7_1140400	PF3D7_1140400.1-p1	-	conserved Plasmodium protein, unknown function	167	Syntenic ortholog	5	73	-6.31036	117	0.932203	5	126	-6.17288	101	0.942759	-6.24162	0.944162	7	78	-6.62218	166	0.91791	0.570433	1.75305	0.406734	0.679867	0.00695409	0.0251899	NO
PVP01_1448300	TLAP1	thioredoxin-like associated protein 1, putative	365	PF3D7_1230100	PF3D7_1230100.1-p1	TLAP1	thioredoxin-like associated protein 1, putative	524	Syntenic ortholog	17	95	-6.8409	237	0.862069	19	197	-6.51991	159	0.909559	-6.68041	0.907614	34	244	-6.62522	167	0.917413	1.225	0.816326	0.764226	0.905788	0.0125837	0.041274	NO
PVP01_1114100	CCT4	T-complex protein 1, delta subunit, putative	529	PF3D7_1357800	PF3D7_1357800.1-p1	CCT4	T-complex protein 1 subunit delta	529	Syntenic ortholog	33	201.642	-6.45937	140	0.918761	30	205	-6.8512	231	0.868346	-6.65529	0.91066	27	245	-6.63063	168	0.916915	0.840975	1.1891	0.797975	0.918572	0.464163	0.607934	NO
PVP01_1127700	-	nascent polypeptide-associated complex subunit alpha, putative	184	PF3D7_0621800	PF3D7_0621800.1-p1	-	nascent polypeptide-associated complex subunit alpha, putative	184	Syntenic ortholog	9	89	-6.22118	105	0.939217	10	123	-6.30597	120	0.931883	-6.26357	0.943655	7	85	-6.63318	169	0.916418	0.574088	1.74189	0.412094	0.684827	0.00555162	0.02086	NO
PVP01_1421400	RAB11a	ras-related protein Rab-11A, putative	216	PF3D7_1320600	PF3D7_1320600.1-p1	RAB11a	ras-related protein Rab-11A	216	Syntenic ortholog	19	155.571	-5.82305	65	0.962595	16	179.077	-6.09068	92	0.947911	-5.95687	0.963452	15	99.3695	-6.63733	170	0.91592	0.420298	2.37926	0.200171	0.451827	5.61805e-08	7.32524e-07	NO
PVP01_1027100	ROM4	rhomboid protease ROM4, putative	627	PF3D7_0506900	PF3D7_0506900.1-p1	ROM4	rhomboid protease ROM4	759	Syntenic ortholog	16	118	-7.16514	314	0.817066	9	66	-8.15451	659	0.623354	-7.65982	0.767005	38	348	-6.64069	171	0.915423	2.51507	0.397603	0.17285	0.406438	1.62162e-17	7.87715e-16	NO
PVP01_1260400	CEN2	centrin-2, putative	168	PF3D7_1446600	PF3D7_1446600.1-p1	CEN2	centrin-2	168	Syntenic ortholog	9	42	-6.88117	246	0.856809	5	39	-7.36362	368	0.789926	-7.1224	0.848223	10	77	-6.64105	172	0.914925	1.30434	0.766671	0.694553	0.87348	0.0931643	0.189942	NO
PVP01_0717900	MFS3	major facilitator superfamily domain-containing protein, putative	466	PF3D7_0919500	PF3D7_0919500.1-p1	MFS3	major facilitator superfamily domain-containing protein, putative	476	Syntenic ortholog	7	113	-6.91167	255	0.851549	9	63	-7.90427	562	0.678878	-7.40797	0.812183	12	218	-6.64182	173	0.914428	1.64885	0.606484	0.459857	0.727799	1.17645e-05	0.000105045	NO
PVP01_1021300	RAB1b	ras-related protein Rab-1B, putative	200	PF3D7_0512600	PF3D7_0512600.1-p1	RAB1b	ras-related protein Rab-1B	200	Syntenic ortholog	12	74.452	-6.48304	145	0.915839	12	118.195	-6.4292	145	0.917573	-6.45612	0.932995	12	89.7721	-6.66194	174	0.91393	0.672835	1.48625	0.558117	0.808038	0.0726068	0.159395	NO
PVP01_0906200	-	40S ribosomal protein S4, putative	261	PF3D7_1105400	PF3D7_1105400.1-p1	-	40S ribosomal protein S4, putative	261	Syntenic ortholog	17	136	-6.14674	96	0.944477	14	86	-7.01339	269	0.846594	-6.58007	0.917766	20	116	-6.67183	175	0.913433	0.705722	1.41699	0.606475	0.829141	0.0898837	0.18489	NO
PVP01_1344700	-	cytochrome c, putative	117	PF3D7_1404100	PF3D7_1404100.1-p1	-	cytochrome c, putative	115	Syntenic ortholog	7	19	-7.31261	364	0.787843	12	79	-6.29595	117	0.9336	-6.80428	0.890863	10	51	-6.674	176	0.912935	0.795465	1.25713	0.735217	0.89133	0.56113	0.682393	NO
PVP01_1453700	SHMT	serine hydroxymethyltransferase	442	PF3D7_1235600	PF3D7_1235600.1-p1	SHMT	serine hydroxymethyltransferase	442	Syntenic ortholog	24	87	-7.12028	303	0.823495	20	138	-7.06728	288	0.835718	-7.09378	0.852284	31	195.833	-6.67494	177	0.912438	1.25104	0.799332	0.740625	0.895178	0.0171954	0.0527989	NO
PVP01_1460400	-	conserved Plasmodium protein, unknown function	77	PF3D7_1243300	PF3D7_1243300.1-p1	-	conserved Plasmodium protein, unknown function	79	Syntenic ortholog	2	3	-8.74007	885	0.483343	5	33	-6.75052	202	0.884946	-7.74529	0.748731	4	35	-6.67499	178	0.91194	1.49471	0.669028	0.552494	0.804045	0.12853	0.247782	NO
PVP01_0317300	-	40S ribosomal protein S5, putative	195	PF3D7_0721600	PF3D7_0721600.1-p1	-	40S ribosomal protein S5, putative	195	Syntenic ortholog	10	43.4667	-6.99588	278	0.838106	10	92	-6.65443	182	0.896394	-6.82516	0.888325	12	86.0845	-6.67857	179	0.911443	0.932119	1.07282	0.917256	0.972751	0.898614	0.924542	NO
PVP01_0606100	ARF1	ADP-ribosylation factor, putative	181	PF3D7_1020900	PF3D7_1020900.1-p1	ARF1	ADP-ribosylation factor	181	Syntenic ortholog	10	54.8352	-6.68904	199	0.884278	11	221.455	-5.7015	53	0.970235	-6.19527	0.949746	11	79.8829	-6.67883	180	0.910945	0.444517	2.24963	0.230815	0.489287	8.25502e-06	7.53522e-05	NO
PVP01_1212000	PEPCK	phosphoenolpyruvate carboxykinase, putative	599	PF3D7_1342800	PF3D7_1342800.1-p1	PEPCK	phosphoenolpyruvate carboxykinase	583	Syntenic ortholog	30	199	-6.59683	176	0.897721	23	182	-7.09447	300	0.828849	-6.84565	0.883249	26	255	-6.68782	181	0.910448	0.926605	1.07921	0.910299	0.968406	0.869627	0.903421	NO
PVP01_1213600	-	60S ribosomal protein L18a, putative	184	PF3D7_1341200	PF3D7_1341200.1-p1	-	60S ribosomal protein L18, putative	184	Syntenic ortholog	7	55	-6.70248	205	0.880771	8	86	-6.66381	184	0.895249	-6.68314	0.906091	12	80	-6.6938	182	0.90995	0.816264	1.22509	0.764141	0.905788	0.560123	0.681456	NO
PVP01_1242100	-	vacuolar ATP synthase subunit d, putative	382	PF3D7_1464700	PF3D7_1464700.1-p1	-	ATP synthase (C/AC39) subunit, putative	382	Syntenic ortholog	24	135	-6.53502	158	0.908241	19	198	-6.56037	167	0.90498	-6.5477	0.922843	23	166	-6.69433	183	0.909453	0.71527	1.39807	0.620424	0.829141	0.0557727	0.131102	NO
PVP01_0409700	-	conserved Plasmodium protein, unknown function	233	PF3D7_0215200	PF3D7_0215200.1-p1	-	conserved Plasmodium protein, unknown function	244	Syntenic ortholog	N/A	N/A	N/A	N/A	0	N/A	N/A	N/A	N/A	0	N/A	N/A	15	106	-6.69462	184	0.908955	74.6486	0.0133961	1.84121e-10	3.5298e-08	1.48734e-21	1.04724e-19	YES
PVP01_1447600	CCT3	T-complex protein 1 subunit gamma, putative	544	PF3D7_1229500	PF3D7_1229500.1-p1	CCT3	T-complex protein 1 subunit gamma	542	Syntenic ortholog	40	229	-6.3601	125	0.927528	29	215	-6.83153	221	0.87407	-6.59582	0.914721	36	235	-6.69658	185	0.908458	0.734941	1.36065	0.648999	0.846428	0.0450362	0.110671	NO
PVP01_0926900	RPS18	40S ribosomal protein S18, putative	156	PF3D7_1126200	PF3D7_1126200.1-p1	RPS18	40S ribosomal protein S18, putative	156	Syntenic ortholog	9	59.08	-6.46584	141	0.918177	7	82	-6.54636	164	0.906697	-6.5061	0.925381	9	67.0617	-6.70514	186	0.90796	0.679678	1.47128	0.568213	0.812491	0.133947	0.255751	NO
PVP01_1216400	EF-1gamma	elongation factor 1-gamma, putative	411	PF3D7_1338300	PF3D7_1338300.1-p1	EF-1gamma	elongation factor 1-gamma, putative	411	Syntenic ortholog	28	249	-5.99602	80	0.953828	27	298	-6.22472	109	0.93818	-6.11037	0.954315	25	175	-6.7147	187	0.907463	0.453235	2.20636	0.242179	0.50512	1.92138e-10	3.68988e-09	NO
PVP01_1235900	-	proteasome subunit beta type-2, putative	195	PF3D7_1470900	PF3D7_1470900.1-p1	-	proteasome subunit beta type-2, putative	195	Syntenic ortholog	14	41	-7.0543	287	0.832846	11	84	-6.7454	199	0.886663	-6.89985	0.87868	14	83	-6.71505	188	0.906965	0.971032	1.02983	0.965347	0.988226	0.736036	0.816393	NO
PVP01_1006700	UBC13	ubiquitin-conjugating enzyme E2 N, putative	152	PF3D7_0527100	PF3D7_0527100.1-p1	UBC13	ubiquitin-conjugating enzyme E2 N, putative	152	Syntenic ortholog	4	26.6667	-7.23534	341	0.801286	4	59	-6.84956	229	0.869491	-7.04245	0.861421	13	64.6955	-6.71508	189	0.906468	1.10532	0.904715	0.882348	0.957631	0.386021	0.539823	NO
PVP01_0832000	CCT7	T-complex protein 1 subunit eta, putative	540	PF3D7_0308200	PF3D7_0308200.1-p1	CCT7	T-complex protein 1 subunit eta	539	Syntenic ortholog	21	129	-6.92663	265	0.845704	18	107	-7.52196	433	0.752719	-7.2243	0.832487	20	229	-6.71689	190	0.90597	1.33039	0.751661	0.673094	0.858263	0.00247399	0.0109936	NO
PVP01_1442500	PABP	polyadenylate-binding protein, putative	885	PF3D7_1224300	PF3D7_1224300.1-p1	PABP	polyadenylate-binding protein, putative	875	Syntenic ortholog	45	282	-6.63856	186	0.891876	41	189	-7.44706	401	0.771036	-7.04281	0.860914	53	371	-6.71892	191	0.905473	1.06664	0.937521	0.924037	0.974314	0.0892325	0.18489	NO
PVP01_0929700	SpdSyn	spermidine synthase, putative	321	PF3D7_1129000	PF3D7_1129000.1-p1	SpdSyn	spermidine synthase	321	Syntenic ortholog	14	103	-6.63159	183	0.893629	15	125	-6.84635	227	0.870635	-6.73897	0.901015	21	135	-6.72706	192	0.904975	0.836771	1.19507	0.792261	0.917227	0.562274	0.68289	NO
PVP01_0916400	-	peptidyl-prolyl cis-trans isomerase 11, putative	193	PF3D7_1115600	PF3D7_1115600.1-p1	CYP19B	peptidyl-prolyl cis-trans isomerase	195	Syntenic ortholog	9	34	-7.23121	338	0.803039	8	68	-6.9464	251	0.856898	-7.0888	0.853299	12	82	-6.72718	193	0.904478	1.16956	0.855021	0.816936	0.929421	0.214907	0.36063	NO
PVP01_1222800	-	60S ribosomal protein L23, putative	139	PF3D7_1331800	PF3D7_1331800.1-p1	-	60S ribosomal protein L23, putative	139	Syntenic ortholog	6	32	-6.96361	275	0.83986	8	70	-6.5892	171	0.90269	-6.77641	0.894924	10	58	-6.73493	194	0.90398	0.836324	1.19571	0.791652	0.917225	0.700874	0.788655	NO
PVP01_0606800	-	deoxyribose-phosphate aldolase, putative	263	PF3D7_1021600	PF3D7_1021600.1-p1	-	deoxyribose-phosphate aldolase, putative	263	Syntenic ortholog	12	93	-6.53443	156	0.90941	18	162	-6.38778	134	0.923869	-6.4611	0.93198	23	109	-6.7417	195	0.903483	0.621657	1.6086	0.482329	0.748795	0.010975	0.0365939	NO
PVP01_0917300	DPAP1	dipeptidyl aminopeptidase 1, putative	690	PF3D7_1116700	PF3D7_1116700.1-p1	DPAP1	dipeptidyl aminopeptidase 1	700	Syntenic ortholog	33	273	-6.4221	133	0.922852	33	445	-6.34184	122	0.930738	-6.38197	0.937563	42	290	-6.74209	196	0.902985	0.584382	1.71121	0.427225	0.696513	1.04623e-06	1.08601e-05	NO
PVP01_0924500	-	splicing factor, putative	145	PF3D7_1123900	PF3D7_1123900.1-p1	-	splicing factor, putative	145	Syntenic ortholog	8	23	-7.33612	372	0.783168	5	78	-6.52324	160	0.908987	-6.92968	0.877665	7	60	-6.74328	197	0.902488	0.896458	1.1155	0.871665	0.952703	0.94488	0.959929	NO
PVP01_1427900	SSP3	sporozoite surface protein 3, putative	448	PF3D7_0812300	PF3D7_0812300.1-p1	SSP3	sporozoite surface protein 3, putative	461	Syntenic ortholog	13	61	-7.4888	425	0.752192	9	128	-7.15598	312	0.821981	-7.32239	0.818782	19	190	-6.74727	198	0.90199	1.47087	0.679868	0.568493	0.812513	0.000671067	0.00363696	NO
PVP01_0909200	CK2alpha	casein kinase 2, alpha subunit, putative	335	PF3D7_1108400	PF3D7_1108400.1-p1	CK2alpha	casein kinase 2, alpha subunit	335	Syntenic ortholog	22	93	-6.77641	223	0.870251	18	203	-6.40414	139	0.921007	-6.59028	0.915228	24	137.806	-6.74918	199	0.901493	0.687067	1.45546	0.579097	0.820045	0.0398312	0.100593	NO
PVP01_1117800	-	proteasome subunit alpha type-7, putative	241	PF3D7_1353900	PF3D7_1353900.1-p1	-	proteasome subunit alpha type-7, putative	241	Syntenic ortholog	11	47	-7.12953	305	0.822326	11	64	-7.22913	329	0.81225	-7.17933	0.838071	19	99	-6.75057	200	0.900995	1.2626	0.792016	0.730383	0.890524	0.0812862	0.175154	NO
PVP01_1113100	RPS15	40S ribosomal protein S15, putative	151	PF3D7_1358800	PF3D7_1358800.1-p1	RPS15	40S ribosomal protein S15	151	Syntenic ortholog	10	44	-6.72797	212	0.87668	9	114	-6.1843	103	0.941614	-6.45613	0.932487	10	62	-6.75104	201	0.900498	0.587017	1.70353	0.431106	0.699423	0.024685	0.070104	NO
PVP01_1340400	-	40S ribosomal protein S8e, putative	221	PF3D7_1408600	PF3D7_1408600.1-p1	-	40S ribosomal protein S8e, putative	218	Syntenic ortholog	9	62	-6.7659	220	0.872005	12	92	-6.77959	209	0.880939	-6.77275	0.895939	11	89	-6.75675	202	0.9	0.828313	1.20727	0.780712	0.913152	0.596361	0.715005	NO
N/A	N/A	N/A	N/A	PF3D7_1146300	PF3D7_1146300.1-p1	-	conserved Plasmodium protein, unknown function	244	No P. vivax orthologs	N/A	N/A	N/A	N/A	0	N/A	N/A	N/A	N/A	0	N/A	N/A	6	99	-6.76294	203	0.899502	N/A	N/A	N/A	N/A	N/A	N/A	N/A
PVP01_0517600	RON5	rhoptry neck protein 5	1158	PF3D7_0817700	PF3D7_0817700.1-p1	RON5	rhoptry neck protein 5	1156	Syntenic ortholog	62	360	-6.66322	192	0.888369	62	312	-7.21467	326	0.813967	-6.93894	0.87665	61	468.956	-6.76311	204	0.899005	0.96285	1.03858	0.95538	0.984078	0.48739	0.630444	NO
PVP01_0819400	DOZI	ATP-dependent RNA helicase DDX6, putative	433	PF3D7_0320800	PF3D7_0320800.1-p1	DOZI	ATP-dependent RNA helicase DDX6	433	Syntenic ortholog	8	28	-8.23341	685	0.600234	15	47	-8.12381	651	0.627934	-8.17861	0.660914	15	175	-6.76685	205	0.898507	3.30885	0.30222	0.0769774	0.237081	7.10908e-13	2.01521e-11	NO
PVP01_0909300	-	succinyl-CoA synthetase alpha subunit, putative	328	PF3D7_1108500	PF3D7_1108500.1-p1	-	succinyl-CoA synthetase alpha subunit, putative	327	Syntenic ortholog	14	54.1009	-7.29704	358	0.79135	19	114	-6.96003	259	0.852318	-7.12854	0.845685	18	132.147	-6.76694	206	0.89801	1.15158	0.868376	0.834774	0.941387	0.139038	0.258629	NO
PVP01_0410900	CCT8	T-complex protein 1 subunit theta, putative	544	PF3D7_0214000	PF3D7_0214000.1-p1	CCT8	T-complex protein 1 subunit theta	542	Syntenic ortholog	32	180	-6.60087	177	0.897136	33	167	-7.08418	298	0.829994	-6.84252	0.884264	26	219	-6.76709	207	0.897512	0.874786	1.14314	0.84327	0.943212	0.730799	0.812806	NO
PVP01_1339600	-	conserved Plasmodium protein, unknown function	262	PF3D7_1409400	PF3D7_1409400.1-p1	-	conserved Plasmodium membrane protein, unknown function	262	Syntenic ortholog	7	127	-6.21903	104	0.939801	6	164	-6.3717	129	0.926732	-6.29537	0.942132	10	105	-6.77528	208	0.897015	0.514297	1.9444	0.325725	0.59025	8.86189e-05	0.000639519	NO
PVP01_1008700	ACS10	acyl-CoA synthetase, putative	674	PF3D7_0525100	PF3D7_0525100.1-p1	ACS10	acyl-CoA synthetase	673	Syntenic ortholog	24	88	-7.53077	440	0.743425	13	59	-8.33891	737	0.578706	-7.93484	0.708629	24	268	-6.78165	209	0.896517	2.44921	0.408295	0.185542	0.427955	2.27965e-13	6.98109e-12	NO
PVP01_1459900	-	rab GDP dissociation inhibitor beta, putative	453	PF3D7_1242800	PF3D7_1242800.1-p1	rabGDI	rab specific GDP dissociation inhibitor	459	Syntenic ortholog	24	152	-6.58689	173	0.899474	21	162	-6.93152	249	0.858042	-6.7592	0.898985	23	182	-6.78594	210	0.89602	0.811801	1.23183	0.757968	0.904924	0.356993	0.511884	NO
PVP01_1138700	H3	histone H3, putative	136	PF3D7_0610400	PF3D7_0610400.1-p1	H3	histone H3	136	PVP01_1138700 (H3) and PVP01_1131600 (H3.3) are syntenic orthologs of PF3D7_0610400 (H3) and PF3D7_0617900 (H3.3)	9	33.6286	-6.89216	251	0.853887	6	91.1238	-6.30366	119	0.932456	-6.59791	0.914213	14	53.6056	-6.7919	211	0.895522	0.643883	1.55308	0.515276	0.773092	0.106801	0.212165	NO
PVP01_1017000	-	60S ribosomal protein L12, putative	165	PF3D7_0517000	PF3D7_0517000.1-p1	-	60S ribosomal protein L12, putative	165	Syntenic ortholog	10	60.7759	-6.49363	146	0.915254	8	114	-6.27297	114	0.935318	-6.3833	0.937056	11	64.9663	-6.79297	212	0.895025	0.544696	1.83588	0.369246	0.64155	0.0061159	0.0227258	NO
PVP01_0611900	RPS2	40S ribosomal protein S2, putative	263	PF3D7_1026800	PF3D7_1026800.1-p1	RPS2	40S ribosomal protein S2	263	Syntenic ortholog	7	71	-6.80435	233	0.864407	13	83	-7.05653	284	0.838008	-6.93044	0.877157	12	103	-6.79832	213	0.894527	0.9408	1.06292	0.928136	0.975247	0.846862	0.888507	NO
PVP01_0420400	HT	hexose transporter	502	PF3D7_0204700	PF3D7_0204700.1-p1	HT	hexose transporter	504	Syntenic ortholog	13	200	-6.41516	132	0.923437	13	288	-6.45886	150	0.914711	-6.43701	0.93401	10	197	-6.80027	214	0.89403	0.579047	1.72697	0.419377	0.691512	3.78184e-05	0.000298821	NO
PVP01_0934800	HSP70-3	heat shock protein 70, putative	663	PF3D7_1134000	PF3D7_1134000.1-p1	HSP70-3	heat shock protein 70	663	Syntenic ortholog	44	292.078	-6.31463	118	0.931619	30	272	-6.79419	212	0.879222	-6.55441	0.92132	48	258.638	-6.80224	215	0.893532	0.636663	1.57069	0.504574	0.766803	0.000271099	0.00171217	NO
PVP01_0708000	SPM1	subpellicular microtubule protein 1, putative	489	PF3D7_0909500	PF3D7_0909500.1-p1	SPM1	subpellicular microtubule protein 1, putative	489	Syntenic ortholog	13	175	-6.52245	151	0.912332	7	106	-7.43214	397	0.773326	-6.9773	0.871574	22	190	-6.80623	216	0.893035	0.909233	1.09983	0.888161	0.958474	0.992966	0.994485	NO
PVP01_0708300	SNRPD3	small nuclear ribonucleoprotein Sm D3, putative	116	PF3D7_0909800	PF3D7_0909800.1-p1	SNRPD3	small nuclear ribonucleoprotein Sm D3, putative	116	Syntenic ortholog	5	14	-7.60941	470	0.725891	5	38	-7.01922	272	0.844877	-7.31432	0.819797	5	45	-6.80782	217	0.892537	1.27135	0.786563	0.72272	0.886157	0.228118	0.376448	NO
PVP01_1324800	-	60S ribosomal protein L5, putative	295	PF3D7_1424100	PF3D7_1424100.1-p1	-	60S ribosomal protein L5, putative	294	Syntenic ortholog	16	101	-6.56673	167	0.902981	17	175	-6.42541	143	0.918718	-6.49607	0.926904	19	114	-6.80828	218	0.89204	0.60061	1.66497	0.45117	0.719834	0.00423508	0.0165271	NO
PVP01_0834500	-	ubiquitin-conjugating enzyme E2, putative	139	PF3D7_0305700	PF3D7_0305700.1-p1	-	ubiquitin-conjugating enzyme E2, putative	142	Syntenic ortholog	9	26	-7.17125	316	0.815897	8	44	-7.0535	283	0.83858	-7.11238	0.849239	12	55	-6.80939	219	0.891542	1.12648	0.887718	0.860276	0.948426	0.381928	0.537857	NO
PVP01_0933000	-	T-complex protein 1 subunit alpha, putative	543	PF3D7_1132200	PF3D7_1132200.1-p1	TCP1	T-complex protein 1 subunit alpha	544	Syntenic ortholog	31	218.683	-6.40436	131	0.924021	26	144	-7.23052	330	0.811677	-6.81744	0.889848	31	209	-6.81751	220	0.891045	0.780073	1.28193	0.713565	0.881914	0.179025	0.317042	NO
PVP01_1317800	-	succinyl-CoA ligase [ADP-forming] subunit beta, putative	462	PF3D7_1431600	PF3D7_1431600.1-p1	-	succinyl-CoA ligase [ADP-forming] subunit beta, putative	462	Syntenic ortholog	17	56	-7.60509	469	0.726476	16	92	-7.517	430	0.754436	-7.56104	0.784772	29	177.222	-6.81906	221	0.890547	1.71823	0.581996	0.423714	0.694333	2.8654e-05	0.000236695	NO
PVP01_1015600	-	proteasome subunit beta type-1, putative	241	PF3D7_0518300	PF3D7_0518300.1-p1	-	proteasome subunit beta type-1, putative	240	Syntenic ortholog	7	39	-7.31611	366	0.786674	9	91	-6.87716	233	0.867201	-7.09663	0.851777	15	92	-6.81975	222	0.89005	1.04325	0.958543	0.950104	0.981974	0.462364	0.607241	NO
PVP01_0945600	RAB6	ras-related protein Rab-6, putative	207	PF3D7_1144900	PF3D7_1144900.1-p1	RAB6	ras-related protein Rab-6	207	Syntenic ortholog	13	62.6937	-6.68933	200	0.883694	14	115.081	-6.4903	156	0.911276	-6.58982	0.915736	12	79.1238	-6.8226	223	0.889552	0.649599	1.53941	0.523746	0.78049	0.0575014	0.13453	NO
PVP01_0944700	RPS21	40S ribosomal protein S21, putative	82	PF3D7_1144000	PF3D7_1144000.1-p1	RPS21	40S ribosomal protein S21	82	Syntenic ortholog	4	18	-7.01122	280	0.836937	4	42	-6.57227	168	0.904408	-6.79175	0.893401	5	30.8966	-6.83697	224	0.889055	0.760974	1.31411	0.686427	0.866911	0.540797	0.665536	NO
PVP01_1267200	-	vesicle-associated membrane protein, putative	239	PF3D7_1439800	PF3D7_1439800.1-p1	-	vesicle-associated membrane protein, putative	241	Syntenic ortholog	12	85	-6.52869	152	0.911748	13	94	-6.83639	223	0.872925	-6.68254	0.906599	15	90	-6.84588	225	0.888557	0.706651	1.41513	0.607835	0.829141	0.136879	0.258629	NO
PVP01_1267100	-	triosephosphate isomerase, putative	248	PF3D7_1439900	PF3D7_1439900.1-p1	TIM	triosephosphate isomerase	248	Syntenic ortholog	22	164.582	-5.9049	72	0.958504	17	300	-5.71287	55	0.96909	-5.80888	0.972081	14	92	-6.85254	226	0.88806	0.290462	3.44279	0.0676777	0.212044	2.26641e-17	1.04489e-15	NO
PVP01_1253300	P23	co-chaperone p23, putative	266	PF3D7_1453700	PF3D7_1453700.1-p1	P23	co-chaperone p23	275	Syntenic ortholog	6	48	-7.20717	328	0.808884	4	41	-7.77314	511	0.708071	-7.49016	0.795939	12	102	-6.85269	227	0.887562	1.5617	0.640328	0.510007	0.77131	0.00564505	0.0212373	NO
PVP01_0930800	-	60S ribosomal protein P0, putative	315	PF3D7_1130200	PF3D7_1130200.1-p1	PfP0	60S ribosomal protein P0	316	Syntenic ortholog	20	109	-6.5561	165	0.90415	17	194	-6.38793	135	0.923297	-6.47202	0.928934	18	117	-6.85446	228	0.887065	0.562795	1.77685	0.39556	0.66794	0.000660978	0.00358354	NO
PVP01_0112900	-	proteasome subunit alpha type-6, putative	260	PF3D7_0807500	PF3D7_0807500.1-p1	-	proteasome subunit alpha type-6, putative	260	Syntenic ortholog	12	72	-6.77889	224	0.869667	14	137	-6.54392	163	0.90727	-6.66141	0.910152	21	96	-6.85723	229	0.886567	0.671752	1.48864	0.556519	0.807176	0.0619716	0.140854	NO
PVP01_1227100	-	conserved Plasmodium protein, unknown function	1798	PF3D7_1327300	PF3D7_1327300.1-p1	-	conserved Plasmodium protein, unknown function	1795	Syntenic ortholog	60	222	-7.58663	458	0.732905	72	523	-7.13807	305	0.825987	-7.36235	0.814721	103	662	-6.85839	230	0.88607	1.31607	0.759835	0.684801	0.865448	5.57038e-07	6.03397e-06	NO
PVP01_1422800	-	conserved Plasmodium protein, unknown function	209	PF3D7_0713700	PF3D7_0713700.1-p1	-	conserved Plasmodium protein, unknown function	209	Syntenic ortholog	10	74	-6.53315	154	0.910579	13	248	-5.73213	57	0.967945	-6.13264	0.953299	14	77	-6.85942	231	0.885572	0.364584	2.74285	0.1359	0.34312	4.24726e-09	6.7148e-08	NO
PVP01_1426400	-	40S ribosomal protein S16, putative	144	PF3D7_0813900	PF3D7_0813900.1-p1	RPS16	40S ribosomal protein S16, putative	144	Syntenic ortholog	6	39	-6.80113	230	0.86616	8	75	-6.55554	166	0.905552	-6.67834	0.908629	9	53	-6.86042	232	0.885075	0.680469	1.46958	0.569379	0.812651	0.183765	0.324398	NO
PVP01_0927900	-	conserved Plasmodium protein, unknown function	70	PF3D7_1127200	PF3D7_1127200.1-p1	-	conserved Plasmodium protein, unknown function	68	Syntenic ortholog	1	2	-9.05022	992	0.420807	4	11	-7.75382	504	0.712078	-8.40202	0.618274	5	25	-6.86153	233	0.884577	2.65155	0.377138	0.149528	0.364881	0.015779	0.0491084	NO
PVP01_0213100	-	proteasome subunit alpha type-5, putative	256	PF3D7_0727400	PF3D7_0727400.1-p1	-	proteasome subunit alpha type-5, putative	256	Syntenic ortholog	15	78.7963	-6.67319	195	0.886616	16	148	-6.45118	148	0.915856	-6.56219	0.918782	13	94	-6.86278	234	0.88408	0.606209	1.6496	0.45945	0.72753	0.0112249	0.0373235	NO
PVP01_1131200	-	60S ribosomal protein L27a, putative	148	PF3D7_0618300	PF3D7_0618300.1-p1	-	60S ribosomal protein L27a, putative	148	Syntenic ortholog	9	20.6835	-7.46275	415	0.758036	11	28	-7.56823	445	0.74585	-7.51549	0.790863	11	54.3396	-6.86285	235	0.883582	1.55639	0.642513	0.513245	0.771916	0.0436299	0.108302	NO
PVP01_1432400	DLC8	dynein light chain 1, putative	93	PF3D7_1213600	PF3D7_1213600.1-p1	DLC8	dynein light chain 1, putative	93	Syntenic ortholog	5	16	-7.25489	347	0.797779	4	19	-7.49138	418	0.761305	-7.37313	0.813706	8	34	-6.86713	236	0.883085	1.33574	0.748648	0.668765	0.858263	0.233291	0.383589	NO
PVP01_0303700	P36	6-cysteine protein	353	PF3D7_0404400	PF3D7_0404400.1-p1	P36	6-cysteine protein	379	Syntenic ortholog	11	115	-6.61641	179	0.895967	20	195	-6.49669	157	0.910704	-6.55655	0.920812	15	138	-6.87118	237	0.882587	0.645882	1.54827	0.518238	0.777032	0.0108322	0.0362155	NO
PVP01_0943300	-	60S ribosomal protein L35ae, putative	146	PF3D7_1142600	PF3D7_1142600.1-p1	-	60S ribosomal protein L35ae, putative	140	Syntenic ortholog	4	19	-7.53404	442	0.742256	5	42	-7.14916	309	0.823698	-7.3416	0.816244	5	50	-6.89051	238	0.88209	1.19334	0.837983	0.79391	0.917948	0.296052	0.459713	NO
PVP01_0505500	-	conserved Plasmodium protein, unknown function	191	PF3D7_0828900	PF3D7_0828900.1-p1	-	conserved Plasmodium protein, unknown function	185	Syntenic ortholog	9	32	-7.28141	355	0.793103	6	34	-7.62913	463	0.735547	-7.45527	0.803553	10	66	-6.8916	239	0.881592	1.38073	0.724255	0.633505	0.836711	0.0756045	0.165188	NO
PVP01_0507600	RACK1	receptor for activated c kinase, putative	322	PF3D7_0826700	PF3D7_0826700.1-p1	RACK1	receptor for activated c kinase	323	Syntenic ortholog	18	143	-6.30658	116	0.932788	20	142	-6.72194	193	0.890097	-6.51426	0.924365	24	115	-6.89362	240	0.881095	0.563666	1.7741	0.396833	0.669473	0.000767883	0.00405849	NO
PVP01_1405400	-	small heat shock protein, putative	209	PF3D7_1304500	PF3D7_1304500.1-p1	-	small heat shock protein, putative	211	Syntenic ortholog	23	176	-5.66673	50	0.971362	19	127	-6.40137	138	0.92158	-6.03405	0.958883	14	75	-6.89526	241	0.880597	0.339688	2.94388	0.11054	0.305781	2.03348e-10	3.87853e-09	NO
PVP01_0317400	PSOP1	secreted ookinete protein, putative	476	PF3D7_0721700	PF3D7_0721700.1-p1	PSOP1	secreted ookinete protein, putative	467	Syntenic ortholog	21	90.0659	-7.15975	313	0.81765	19	145.8	-7.0864	299	0.829422	-7.12308	0.847716	21	165	-6.90128	242	0.8801	1.00835	0.991721	0.990197	0.993618	0.457334	0.601897	NO
PVP01_0711600	EF-1beta	elongation factor 1-beta, putative	280	PF3D7_0913200	PF3D7_0913200.1-p1	EF-1beta	elongation factor 1-beta	276	Syntenic ortholog	18	154	-6.09271	91	0.947399	17	176	-6.36753	128	0.927304	-6.23012	0.946193	17	96.9697	-6.9069	243	0.879602	0.415774	2.40515	0.194611	0.443036	4.89281e-08	6.41601e-07	NO
PVP01_0730500	-	proteasome subunit beta type-6, putative	282	PF3D7_0931800	PF3D7_0931800.1-p1	-	proteasome subunit beta type-6, putative	282	Syntenic ortholog	8	62	-7.00965	279	0.837522	10	95	-6.99125	268	0.847167	-7.00045	0.86599	16	99	-6.90768	244	0.879104	0.905061	1.1049	0.882794	0.957631	0.973664	0.979792	NO
PVP01_1403700	-	40S ribosomal protein S7, putative	194	PF3D7_1302800	PF3D7_1302800.1-p1	-	40S ribosomal protein S7, putative	194	Syntenic ortholog	10	66	-6.57308	169	0.901812	10	122	-6.36706	127	0.927876	-6.47007	0.930457	8	68	-6.90925	245	0.878607	0.529577	1.8883	0.347479	0.619755	0.00289703	0.0123525	NO
PVP01_1429700	DBP1	ATP-dependent RNA helicase DBP1, putative	923	PF3D7_0810600	PF3D7_0810600.1-p1	DBP1	ATP-dependent RNA helicase DBP1, putative	941	Syntenic ortholog	38	236.561	-6.8563	241	0.859731	39	194	-7.46299	407	0.767602	-7.15965	0.841624	45	329.634	-6.90985	246	0.878109	1.05137	0.951143	0.940986	0.979028	0.143824	0.266693	NO
PVP01_0833000	-	60S ribosomal protein L7, putative	256	PF3D7_0307200	PF3D7_0307200.1-p1	-	60S ribosomal protein L7, putative	257	Syntenic ortholog	10	42	-7.30238	361	0.789597	9	30	-8.0472	626	0.642244	-7.67479	0.762437	14	90	-6.91016	247	0.877612	1.67603	0.596647	0.445315	0.713565	0.00384569	0.0156899	NO
PVP01_0815700	HSP60	heat shock protein 60, putative	580	PF3D7_1015600	PF3D7_1015600.1-p1	HSP60	heat shock protein 60	580	Syntenic ortholog	44	289.786	-6.18876	101	0.941555	39	362	-6.3746	130	0.926159	-6.28168	0.943147	35	203	-6.91072	248	0.877114	0.442533	2.25972	0.228252	0.487319	9.83364e-13	2.69562e-11	NO
PVP01_0520100	RPT3	26S protease regulatory subunit 6B, putative	392	PF3D7_0413600	PF3D7_0413600.1-p1	RPT3	26S protease regulatory subunit 6B, putative	392	Syntenic ortholog	19	65.9081	-7.27788	354	0.793688	20	70.4935	-7.61896	461	0.736691	-7.44842	0.804569	22	136.958	-6.91248	249	0.876617	1.39761	0.715506	0.620769	0.829141	0.00889679	0.0311317	NO
PVP01_1321000	-	proliferation-associated protein 2g4, putative	379	PF3D7_1428300	PF3D7_1428300.1-p1	-	proliferation-associated protein 2g4, putative	377	Syntenic ortholog	19	148	-6.4352	137	0.920514	25	248	-6.32733	121	0.931311	-6.38126	0.938071	19	131	-6.91794	250	0.876119	0.480444	2.08141	0.278634	0.540257	6.35577e-07	6.78968e-06	NO
PVP01_0906600	-	conserved Apicomplexan protein, unknown function	266	PF3D7_1105800	PF3D7_1105800.1-p1	-	conserved Apicomplexan protein, unknown function	266	Syntenic ortholog	12	74	-6.77431	221	0.87142	15	139	-6.55224	165	0.906125	-6.66327	0.909645	13	92	-6.9226	251	0.875622	0.631514	1.5835	0.49694	0.761374	0.0255211	0.0718454	NO
PVP01_1425500	FeSOD	superoxide dismutase [Fe], putative	198	PF3D7_0814900	PF3D7_0814900.1-p1	FeSOD	superoxide dismutase [Fe]	198	Syntenic ortholog	7	54	-6.79416	227	0.867914	11	155	-6.14806	97	0.945049	-6.47111	0.929442	13	68	-6.92965	252	0.875124	0.490686	2.03796	0.2927	0.54868	0.000533415	0.0029988	NO
PVP01_1125500	-	hexokinase, putative	493	PF3D7_0624000	PF3D7_0624000.1-p1	HK	hexokinase	493	Syntenic ortholog	31	276	-6.07498	88	0.949153	35	464	-5.96384	79	0.955352	-6.01941	0.959391	22	169	-6.93151	253	0.874627	0.331999	3.01206	0.103185	0.28888	1.27564e-22	9.1692e-21	NO
PVP01_0819900	CCT5	T-complex protein 1 subunit epsilon, putative	535	PF3D7_0320300	PF3D7_0320300.1-p1	CCT5	T-complex protein 1 subunit epsilon	535	Syntenic ortholog	30	161.197	-6.69452	203	0.88194	20	135.589	-7.27586	343	0.804236	-6.98519	0.870558	25	183	-6.93368	254	0.874129	0.848609	1.1784	0.808305	0.924488	0.575805	0.694149	NO
PVP01_1203200	GK	glycerol kinase, putative	501	PF3D7_1351600	PF3D7_1351600.1-p1	GK	glycerol kinase	501	Syntenic ortholog	21	119	-6.93236	266	0.84512	19	210	-6.77272	207	0.882084	-6.85254	0.882234	22	171	-6.93584	255	0.873632	0.755472	1.32368	0.678558	0.861674	0.138749	0.258629	NO
PVP01_0118000	1-CysPrx	1-cys peroxiredoxin	220	PF3D7_0802200	PF3D7_0802200.1-p1	1-CysPxn	1-cys peroxiredoxin	220	Syntenic ortholog	4	14	-8.24945	695	0.594389	3	8	-9.21741	1080	0.38237	-8.73343	0.546193	12	75	-6.93703	256	0.873134	4.26237	0.234611	0.0321332	0.129457	1.14861e-07	1.40196e-06	NO
PVP01_1407300	RPT4	26S protease regulatory subunit 10B, putative	393	PF3D7_1306400	PF3D7_1306400.1-p1	RPT4	26S protease regulatory subunit 10B, putative	393	Syntenic ortholog	15	57.4202	-7.41829	400	0.766803	17	57.9194	-7.81798	528	0.69834	-7.61813	0.777157	17	133.804	-6.93833	257	0.872637	1.60398	0.623451	0.484988	0.750637	0.00096376	0.00501023	NO
PVP01_1255300	CNB	calcineurin subunit B, putative	177	PF3D7_1451700	PF3D7_1451700.1-p1	CNB	calcineurin subunit B	177	Syntenic ortholog	11	33	-7.17452	317	0.815313	5	26	-7.82127	529	0.697768	-7.4979	0.792893	10	60	-6.9427	258	0.872139	1.37223	0.728738	0.640014	0.840488	0.0943618	0.192194	NO
PVP01_1413500	-	conserved Plasmodium protein, unknown function	67	PF3D7_1312500	PF3D7_1312500.1-p1	-	conserved Plasmodium protein, unknown function	65	Syntenic ortholog	N/A	N/A	N/A	N/A	0	2	3	-9.0093	1000	0.428163	-9.0093	0.492893	7	22	-6.94424	259	0.871642	7.0368	0.14211	0.00393055	0.0271015	0.00062075	0.00342274	YES
N/A	N/A	N/A	N/A	PF3D7_0931300	PF3D7_0931300.1-p1	-	conserved Plasmodium protein, unknown function	305	No P. vivax orthologs	N/A	N/A	N/A	N/A	0	N/A	N/A	N/A	N/A	0	N/A	N/A	12	102	-6.95623	260	0.871144	N/A	N/A	N/A	N/A	N/A	N/A	N/A
PVP01_1311800	-	succinyl-CoA ligase, putative	994	PF3D7_1437700	PF3D7_1437700.1-p1	-	succinyl-CoA ligase, putative	973	Syntenic ortholog	30	75	-8.07913	630	0.632379	41	147	-7.81452	526	0.699485	-7.94682	0.707107	39	325	-6.95745	261	0.870647	2.13099	0.469266	0.263487	0.536964	6.96132e-13	2.01521e-11	NO
PVP01_0930700	RPL38	60S ribosomal protein L38, putative	93	PF3D7_1130100	PF3D7_1130100.1-p1	RPL38	60S ribosomal protein L38	87	Syntenic ortholog	3	22	-6.93643	267	0.844535	6	90	-5.93601	76	0.957069	-6.43622	0.934518	3	29	-6.95951	262	0.869652	0.402336	2.48548	0.178428	0.415444	0.00151752	0.00727887	NO
PVP01_1212800	-	40S ribosomal protein S6, putative	350	PF3D7_1342000	PF3D7_1342000.1-p1	-	40S ribosomal protein S6	306	Syntenic ortholog	6	22	-8.26177	702	0.590298	12	81	-7.3667	369	0.789353	-7.81424	0.738579	7	102	-6.95951	263	0.870149	1.49148	0.670476	0.554634	0.806146	0.0104343	0.0351435	NO
PVP01_0319000	-	conserved Plasmodium protein, unknown function	446	PF3D7_0723300	PF3D7_0723300.1-p1	-	conserved Plasmodium protein, unknown function	880	Syntenic ortholog	32	507	-5.36668	31	0.982466	31	337	-6.18346	102	0.942187	-5.77507	0.973604	34	293	-6.96064	264	0.869154	0.471028	2.12302	0.26586	0.536964	1.3541e-14	4.51223e-13	NO
PVP01_1469200	RON3	rhoptry neck protein 3, putative	2257	PF3D7_1252100	PF3D7_1252100.1-p1	RON3	rhoptry neck protein 3	2215	Syntenic ortholog	87	335	-7.40254	397	0.768556	93	491	-7.42857	393	0.775615	-7.41555	0.810152	128	737	-6.96131	265	0.868657	1.27893	0.781903	0.71615	0.882892	9.29544e-07	9.79795e-06	NO
PVP01_1205600	-	glutamate--tRNA ligase, putative	787	PF3D7_1349200	PF3D7_1349200.1-p1	-	glutamate--tRNA ligase, putative	863	Syntenic ortholog	44	250	-6.64164	187	0.891292	28	253	-7.03806	279	0.84087	-6.83985	0.884772	32	287	-6.96183	266	0.868159	0.796428	1.25561	0.736566	0.892258	0.175414	0.31222	NO
PVP01_1339100	CELF2	CUGBP Elav-like family member 2, putative	503	PF3D7_1409800	PF3D7_1409800.1-p1	CELF2	CUGBP Elav-like family member 2, putative	514	Syntenic ortholog	24	98	-7.1305	306	0.821742	20	71	-7.86113	544	0.689181	-7.49581	0.793909	25	170	-6.96732	267	0.867662	1.36376	0.733267	0.646577	0.845294	0.00573057	0.0214638	NO
PVP01_1301500	MPC	mitochondrial phosphate carrier protein, putative	323	PF3D7_1202200	PF3D7_1202200.1-p1	MPC	mitochondrial phosphate carrier protein	324	Syntenic ortholog	12	75	-6.95504	273	0.841029	13	86	-7.22652	328	0.812822	-7.09078	0.852792	12	107	-6.96881	268	0.867164	0.933723	1.07098	0.919272	0.973858	0.879114	0.910598	NO
PVP01_0510400	DTC	dicarboxylate/tricarboxylate carrier, putative	318	PF3D7_0823900	PF3D7_0823900.1-p1	DTC	dicarboxylate/tricarboxylate carrier	318	Syntenic ortholog	12	56	-7.23158	339	0.802455	17	104	-7.02088	274	0.843732	-7.12623	0.846701	15	105	-6.96899	269	0.866667	0.954394	1.04778	0.945	0.980475	0.780503	0.837722	NO
PVP01_0113600	-	V-type proton ATPase subunit a, putative	981	PF3D7_0806800	PF3D7_0806800.1-p1	-	V-type proton ATPase subunit a, putative	1053	Syntenic ortholog	34	236	-6.91962	260	0.848627	41	260	-7.23111	331	0.811105	-7.07536	0.854822	37	347	-6.97097	270	0.866169	0.981961	1.01837	0.978536	0.99178	0.422167	0.575692	NO
PVP01_1221800	-	isoleucine--tRNA ligase, putative	1206	PF3D7_1332900	PF3D7_1332900.1-p1	-	isoleucine--tRNA ligase, putative	1272	Syntenic ortholog	42	185	-7.36958	384	0.776154	53	252	-7.46886	410	0.765884	-7.41922	0.809137	48	417	-6.97615	271	0.865672	1.35893	0.735871	0.650345	0.847349	1.82334e-05	0.000158131	NO
PVP01_1317700	-	60S ribosomal protein L14, putative	170	PF3D7_1431700	PF3D7_1431700.1-p1	-	60S ribosomal protein L14, putative	165	Syntenic ortholog	9	46	-6.80203	231	0.865576	6	66	-6.84936	228	0.870063	-6.8257	0.887817	10	54	-6.97786	272	0.864677	0.690926	1.44733	0.584773	0.824958	0.205391	0.356859	NO
PVP01_1260800	LAP	M17 leucyl aminopeptidase, putative	621	PF3D7_1446200	PF3D7_1446200.1-p1	LAP	M17 leucyl aminopeptidase	605	Syntenic ortholog	32	175.726	-6.75728	218	0.873174	29	174.966	-7.16996	315	0.820263	-6.96362	0.873096	22	198	-6.97786	273	0.865174	0.787026	1.27061	0.723371	0.886157	0.218643	0.365268	NO
PVP01_0602300	RON12	rhoptry neck protein 12, putative	293	PF3D7_1017100	PF3D7_1017100.1-p1	RON12	rhoptry neck protein 12	310	Syntenic ortholog	17	146	-6.19144	102	0.94097	15	214	-6.21742	108	0.938752	-6.20443	0.948731	16	101	-6.98235	274	0.864179	0.404274	2.47357	0.18073	0.420109	6.39091e-09	9.83101e-08	NO
PVP01_0603700	-	PHF5-like protein, putative	111	PF3D7_1018500	PF3D7_1018500.1-p1	-	PHF5-like protein, putative	111	Syntenic ortholog	3	7	-8.2585	698	0.592636	4	22	-7.52171	432	0.753291	-7.8901	0.719289	8	36	-6.98691	275	0.863682	1.79239	0.557913	0.388439	0.663294	0.0442388	0.109322	NO
PVP01_1260000	-	40S ribosomal protein S5, putative	274	PF3D7_1447000	PF3D7_1447000.1-p1	-	40S ribosomal protein S5	272	Syntenic ortholog	11	71.3047	-6.84104	238	0.861485	14	70	-7.26785	342	0.804808	-7.05445	0.857868	11	87	-7.00079	276	0.863184	0.855679	1.16866	0.817819	0.929475	0.733521	0.815662	NO
PVP01_1017100	RPL2	60S ribosomal protein L2, putative	260	PF3D7_0516900	PF3D7_0516900.1-p1	RPL2	60S ribosomal protein L2	260	Syntenic ortholog	9	100.609	-6.44432	139	0.919345	9	89	-6.97527	262	0.850601	-6.70979	0.904061	10	82.8235	-7.00486	277	0.862687	0.605036	1.65279	0.457715	0.726365	0.016652	0.0511788	NO
PVP01_1468300	-	coronin, putative	565	PF3D7_1251200	PF3D7_1251200.1-p1	-	coronin	602	Syntenic ortholog	23	155	-6.78828	225	0.869082	17	156	-7.19019	322	0.816256	-6.98923	0.869543	22	191	-7.00888	278	0.862189	0.856304	1.16781	0.818657	0.9298	0.619297	0.726147	NO
PVP01_0620000	MRScyt	methionine--tRNA ligase, putative	886	PF3D7_1034900	PF3D7_1034900.1-p1	MRScyt	methionine--tRNA ligase	889	Syntenic ortholog	38	218	-6.8971	253	0.852718	38	215	-7.3193	354	0.797939	-7.1082	0.850761	39	282	-7.00909	279	0.861692	0.906831	1.10274	0.885073	0.958307	0.970889	0.977848	NO
PVP01_1466000	RPT6	26S protease regulatory subunit 8, putative	424	PF3D7_1248900	PF3D7_1248900.1-p1	RPT6	26S protease regulatory subunit 8, putative	435	Syntenic ortholog	23	74.5362	-7.23332	340	0.80187	21	176.468	-6.77982	210	0.880366	-7.00657	0.864975	20	137.947	-7.00937	280	0.861194	0.814342	1.22799	0.761485	0.905788	0.435335	0.584373	NO
PVP01_1231400	-	V-type proton ATPase subunit G, putative	121	PF3D7_1323200	PF3D7_1323200.1-p1	-	V-type proton ATPase subunit G, putative	123	Syntenic ortholog	7	13	-7.72572	507	0.704267	9	58	-6.63857	176	0.899828	-7.18214	0.836548	7	39	-7.00952	281	0.860697	0.840432	1.18986	0.797238	0.918181	0.765986	0.824802	NO
PVP01_1123800	-	conserved Plasmodium protein, unknown function	93	PF3D7_0625700	PF3D7_0625700.1-p1	-	conserved Plasmodium protein, unknown function	98	Syntenic ortholog	2	5	-8.41804	763	0.554646	1	5	-8.82638	936	0.464797	-8.62221	0.574112	6	31	-7.01188	282	0.860199	3.7208	0.268759	0.052147	0.180275	0.00118042	0.00589661	NO
PVP01_0313300	CDPK4	calcium-dependent protein kinase 4, putative	529	PF3D7_0717500	PF3D7_0717500.1-p1	CDPK4	calcium-dependent protein kinase 4	528	Syntenic ortholog	24	143	-6.80302	232	0.864991	25	147	-7.18378	318	0.818546	-6.9934	0.86802	24	167	-7.012	283	0.859701	0.804389	1.24318	0.747676	0.897159	0.339344	0.493402	NO
PVP01_1321400	-	conserved Plasmodium protein, unknown function	281	PF3D7_1427900	PF3D7_1427900.1-p1	-	conserved protein, unknown function	281	Syntenic ortholog	17	79	-6.76378	219	0.872589	9	47	-7.69143	483	0.724098	-7.2276	0.83198	15	88	-7.02191	284	0.859204	0.935898	1.06849	0.922003	0.973963	0.880297	0.91097	NO
PVP01_0917900	-	conserved Plasmodium protein, unknown function	128	PF3D7_1117300	PF3D7_1117300.1-p1	-	conserved Plasmodium protein, unknown function	128	Syntenic ortholog	6	23	-7.21141	330	0.807715	4	15	-8.0472	625	0.642816	-7.62931	0.774112	5	40	-7.02405	285	0.858706	1.38948	0.719695	0.626871	0.830794	0.158906	0.288338	NO
PVP01_0721400	FabG	3-oxoacyl-[acyl-carrier-protein] reductase, putative	300	PF3D7_0922900	PF3D7_0922900.1-p1	FabG	3-oxoacyl-[acyl-carrier-protein] reductase	301	Syntenic ortholog	13	63	-7.05552	288	0.832262	10	72	-7.33034	360	0.794505	-7.19293	0.835533	16	94	-7.02471	286	0.858209	0.976944	1.0236	0.972499	0.988898	0.695381	0.784943	NO
PVP01_0808900	AK1	adenylate kinase, putative	242	PF3D7_1008900	PF3D7_1008900.1-p1	AK1	adenylate kinase	242	Syntenic ortholog	20	88	-6.50648	148	0.914085	15	96	-6.82781	220	0.874642	-6.66714	0.909137	19	75.2982	-7.02838	287	0.857711	0.575989	1.73615	0.414884	0.687531	0.00956484	0.033093	NO
PVP01_0305300	RON1	rhoptry neck protein 1	756	PF3D7_0405900	PF3D7_0405900.1-p1	ASP	apical sushi protein	731	Syntenic ortholog	22	59	-8.04538	617	0.639977	17	67	-8.32657	731	0.582141	-8.18597	0.659391	33	226	-7.03477	288	0.857214	2.49734	0.400426	0.176169	0.41223	8.25955e-12	1.95994e-10	NO
PVP01_0312600	EIF3I	eukaryotic translation initiation factor 3 subunit I, putative	327	PF3D7_0716800	PF3D7_0716800.1-p1	EIF3I	eukaryotic translation initiation factor 3 subunit I, putative	327	Syntenic ortholog	10	45	-7.47817	423	0.753361	11	72	-7.41651	389	0.777905	-7.44734	0.806091	16	101	-7.03573	289	0.856716	1.23708	0.808352	0.753186	0.901571	0.0970733	0.19587	NO
PVP01_1324700	-	60S ribosomal protein L7-3, putative	283	PF3D7_1424400	PF3D7_1424400.1-p1	-	60S ribosomal protein L7-3, putative	283	Syntenic ortholog	11	81	-6.74587	216	0.874342	16	64	-7.38978	380	0.783057	-7.06783	0.856345	12	87	-7.04043	290	0.856219	0.821368	1.21748	0.771179	0.90888	0.567542	0.687936	NO
PVP01_0206900	-	proteasome subunit beta type-3, putative	218	PF3D7_0108000	PF3D7_0108000.1-p1	-	proteasome subunit beta type-3, putative	218	Syntenic ortholog	7	35	-7.32402	369	0.784921	7	75	-6.97023	261	0.851173	-7.14712	0.843655	11	67	-7.0407	291	0.855721	0.893909	1.11868	0.868351	0.950877	0.930918	0.951574	NO
PVP01_1009900	-	karyopherin beta, putative	1124	PF3D7_0524000	PF3D7_0524000.1-p1	KASbeta	karyopherin beta	1123	Syntenic ortholog	49	201	-7.21622	332	0.806546	55	233	-7.47683	413	0.764167	-7.34653	0.815736	61	344	-7.04401	292	0.855224	1.11608	0.895995	0.871064	0.952606	0.0374766	0.096573	NO
PVP01_0925200	EK	ethanolamine kinase, putative	467	PF3D7_1124600	PF3D7_1124600.1-p1	EK	ethanolamine kinase	423	Syntenic ortholog	10	47	-7.79106	533	0.689071	14	57.9649	-7.98971	601	0.656554	-7.89038	0.718782	22	129	-7.04845	293	0.854726	1.72163	0.580845	0.42202	0.693458	0.000340069	0.00203763	NO
PVP01_0414800	-	60S ribosomal protein L37ae, putative	96	PF3D7_0210100	PF3D7_0210100.1-p1	-	60S ribosomal protein L37ae, putative	96	Syntenic ortholog	4	13	-7.49428	428	0.750438	7	51	-6.53574	162	0.907842	-7.01501	0.863959	7	29	-7.05795	294	0.854229	0.69264	1.44375	0.587292	0.827503	0.354303	0.510095	NO
PVP01_1013900	RPS9	40S ribosomal protein S9, putative	189	PF3D7_0520000	PF3D7_0520000.1-p1	RPS9	40S ribosomal protein S9, putative	189	Syntenic ortholog	9	38	-7.09904	297	0.827002	8	62	-7.01783	271	0.845449	-7.05843	0.85736	8	57	-7.05959	295	0.853731	0.821726	1.21695	0.771671	0.90888	0.644014	0.749316	NO
PVP01_0112200	-	plasmepsin X, putative	545	PF3D7_0808200	PF3D7_0808200.1-p1	-	plasmepsin X	573	Syntenic ortholog	19	127	-6.95147	272	0.841613	25	305	-6.48369	154	0.912421	-6.71758	0.902538	23	172	-7.06429	296	0.853234	0.591739	1.68993	0.43807	0.706234	0.000265261	0.00165043	NO
PVP01_0512500	SEC61B	protein transport protein SEC61 subunit beta, putative	121	PF3D7_0821800	PF3D7_0821800.1-p1	SEC61B	protein transport protein SEC61 subunit beta, putative	80	Syntenic ortholog	4	19	-7.34623	378	0.779661	5	22	-7.60797	458	0.738409	-7.4771	0.798985	3	24	-7.06487	297	0.852239	0.819597	1.22011	0.768739	0.907579	0.75559	0.817591	NO
PVP01_0519900	-	conserved Apicomplexan protein, unknown function	166	PF3D7_0815400	PF3D7_0815400.1-p1	-	conserved Apicomplexan protein, unknown function	160	Syntenic ortholog	1	1	-10.6069	1411	0.175921	3	8	-8.93577	976	0.4419	-9.77132	0.354822	10	48	-7.06487	298	0.852736	6.85432	0.145893	0.00444323	0.0287126	6.97047e-07	7.44504e-06	YES
PVP01_1310200	-	kinesin-7, putative	1681	PF3D7_1211000	PF3D7_1211000.1-p1	-	kinesin-7, putative	1844	Syntenic ortholog	50	204	-7.6039	468	0.72706	63	293	-7.65019	469	0.732112	-7.62705	0.776142	82	547	-7.07614	299	0.851741	1.57342	0.635559	0.502937	0.765117	1.04466e-10	2.1744e-09	NO
PVP01_1341200	-	multifunctional methyltransferase subunit TRM112, putative	128	PF3D7_1407500	PF3D7_1407500.1-p1	-	multifunctional methyltransferase subunit TRM112, putative	125	Syntenic ortholog	5	26	-7.08881	293	0.82934	6	47	-6.9051	245	0.860332	-6.99696	0.866497	8	37	-7.07829	300	0.851244	0.737186	1.35651	0.652245	0.848272	0.428245	0.581654	NO
PVP01_1314700	-	mitochondrial acidic protein MAM33, putative	254	PF3D7_1434800	PF3D7_1434800.1-p1	-	mitochondrial acidic protein MAM33, putative	252	Syntenic ortholog	7	49	-7.14039	309	0.819988	6	110	-6.74007	198	0.887235	-6.94023	0.876142	6	74	-7.08626	301	0.850746	0.688176	1.45312	0.580728	0.820682	0.133185	0.255001	NO
PVP01_1014500	RPS24	40S ribosomal protein S24, putative	133	PF3D7_0519400	PF3D7_0519400.1-p1	RPS24	40S ribosomal protein S24	133	Syntenic ortholog	7	38	-6.74764	217	0.873758	5	63	-6.65043	181	0.896966	-6.69904	0.904569	7	39	-7.08768	302	0.850249	0.561839	1.77987	0.394164	0.667838	0.0465376	0.113275	NO
PVP01_0531100	-	conserved Plasmodium protein, unknown function	136	PF3D7_0422600	PF3D7_0422600.1-p1	-	conserved Plasmodium protein, unknown function	140	Syntenic ortholog	4	9	-8.21031	677	0.604909	7	50	-6.90385	244	0.860904	-7.55708	0.785787	9	41	-7.08897	303	0.849254	1.06561	0.938432	0.925177	0.974314	0.570254	0.690769	NO
PVP01_1137900	-	conserved Apicomplexan protein, unknown function	280	PF3D7_0611300	PF3D7_0611300.1-p1	-	conserved Apicomplexan protein, unknown function	280	Syntenic ortholog	7	39	-7.4661	418	0.756283	10	73	-7.24755	337	0.80767	-7.35683	0.815228	10	82	-7.08897	304	0.849751	1.06228	0.941369	0.928846	0.975247	0.433737	0.584373	NO
PVP01_1403900	-	conserved Plasmodium protein, unknown function	117	PF3D7_1303000	PF3D7_1303000.1-p1	-	conserved Plasmodium protein, unknown function	117	Syntenic ortholog	3	9	-8.05983	621	0.637639	2	49	-6.77357	208	0.881511	-7.4167	0.809645	6	34	-7.09671	305	0.848756	0.902005	1.10864	0.87885	0.95683	0.975155	0.980862	NO
PVP01_0810400	SDH4	succinate dehydrogenase subunit 4, putative	116	PF3D7_1010300	PF3D7_1010300.1-p1	SDH4	succinate dehydrogenase subunit 4, putative	118	Syntenic ortholog	1	2	-9.55532	1127	0.341905	1	3	-9.5582	1180	0.325129	-9.55676	0.39797	4	34	-7.10522	306	0.848259	7.1256	0.140339	0.00370533	0.0261096	2.28548e-05	0.000193199	YES
PVP01_1126700	-	leucine--tRNA ligase, putative	1356	PF3D7_0622800	PF3D7_0622800.1-p1	-	leucine--tRNA ligase, putative	1447	Syntenic ortholog	36	121	-7.91138	576	0.663939	60	311	-7.37572	374	0.786491	-7.64355	0.770558	60	413	-7.1147	307	0.847761	1.4222	0.703137	0.602691	0.829141	2.65936e-06	2.60897e-05	NO
PVP01_1240700	PPKL	protein phosphatase containing kelch-like domains, putative	878	PF3D7_1466100	PF3D7_1466100.1-p1	PPKL	protein phosphatase containing kelch-like domains	889	Syntenic ortholog	10	22.1517	-9.17461	1026	0.400935	15	34	-9.15451	1053	0.397825	-9.16456	0.460406	30	253	-7.1176	308	0.847264	6.28199	0.159185	0.00660791	0.0378191	2.50348e-28	4.3966e-27	YES
PVP01_1026900	RPL4	60S ribosomal protein L4, putative	411	PF3D7_0507100	PF3D7_0507100.1-p1	RPL4	60S ribosomal protein L4	411	Syntenic ortholog	19	108	-6.83134	236	0.862653	21	164	-6.82195	218	0.875787	-6.82664	0.88731	18	116.544	-7.12122	309	0.846766	0.617044	1.62063	0.475493	0.743273	0.00723946	0.0260124	NO
PVP01_1015700	MDM2	SWIB/MDM2 domain-containing protein, putative	140	PF3D7_0518200	PF3D7_0518200.1-p1	MDM2	SWIB/MDM2 domain-containing protein	131	Syntenic ortholog	4	28	-7.10431	298	0.826417	8	60	-6.75052	201	0.885518	-6.92742	0.878173	4	37	-7.12517	310	0.846269	0.621494	1.60903	0.482087	0.748795	0.134634	0.256478	NO
PVP01_0722400	-	RNA-binding protein, putative	202	PF3D7_0923900	PF3D7_0923900.1-p1	-	RNA-binding protein, putative	202	Syntenic ortholog	6	31	-7.36916	383	0.776739	7	69	-6.97738	263	0.850029	-7.17327	0.839594	7	57	-7.12611	311	0.845771	0.8392	1.19161	0.795564	0.918181	0.715023	0.799771	NO
PVP01_1252300	-	6-phosphogluconate dehydrogenase, decarboxylating, putative	473	PF3D7_1454700	PF3D7_1454700.1-p1	-	6-phosphogluconate dehydrogenase, decarboxylating, putative	468	Syntenic ortholog	21	93	-7.12137	304	0.822911	18	96	-7.49797	422	0.759015	-7.30967	0.82132	22	132	-7.12656	312	0.845274	0.973837	1.02687	0.968745	0.988226	0.657921	0.7613	NO
PVP01_1409300	RPS27	40S ribosomal protein S27, putative	82	PF3D7_1308300	PF3D7_1308300.1-p1	RPS27	40S ribosomal protein S27	82	Syntenic ortholog	5	27.6129	-6.58331	171	0.900643	5	50	-6.39792	137	0.922152	-6.49061	0.927919	6	23	-7.13212	313	0.844776	0.438694	2.27949	0.223319	0.487319	0.013083	0.0424324	NO
PVP01_0933600	AQP	aquaglyceroporin, putative	258	PF3D7_1132800	PF3D7_1132800.1-p1	AQP	aquaglyceroporin	258	Syntenic ortholog	2	9	-8.85061	926	0.45938	3	24	-8.27813	713	0.592444	-8.56437	0.584772	3	72	-7.13719	314	0.844279	3.10512	0.322049	0.0940168	0.27341	8.03294e-06	7.39845e-05	NO
PVP01_1264700	tRIP	tRNA import protein tRIP, putative	405	PF3D7_1442300	PF3D7_1442300.1-p1	tRIP	tRNA import protein tRIP	402	Syntenic ortholog	18	56	-7.47341	421	0.75453	17	81	-7.51266	428	0.755581	-7.49303	0.794924	22	112	-7.13885	315	0.843781	1.165	0.858369	0.821426	0.930786	0.153899	0.280461	NO
PVP01_1210600	HSP110	heat shock protein 110, putative	928	PF3D7_1344200	PF3D7_1344200.1-p1	HSP110	heat shock protein 110, putative	932	Syntenic ortholog	45	129	-7.4681	419	0.755698	40	123	-7.92407	571	0.673726	-7.69608	0.758376	47	257.324	-7.14789	316	0.843284	1.41416	0.707134	0.608541	0.829141	0.000245273	0.00154276	NO
PVP01_1412500	RPT1	26S protease regulatory subunit 7, putative	420	PF3D7_1311500	PF3D7_1311500.1-p1	RPT1	26S protease regulatory subunit 7, putative	420	Syntenic ortholog	18	76.3398	-7.19994	327	0.809468	22	130.147	-7.07481	292	0.833429	-7.13737	0.84467	25	115.941	-7.14807	317	0.842786	0.813374	1.22945	0.760147	0.923767	0.469365	0.749316	NO
PVP01_1023700	SIP	stripes inner membrane complex protein, putative	245	PF3D7_0510300	PF3D7_0510300.1-p1	SIP	stripes inner membrane complex protein, putative	246	Syntenic ortholog	9	29	-7.62884	478	0.721216	9	30	-8.00328	607	0.65312	-7.81606	0.737056	15	67.8701	-7.14863	318	0.842289	1.57911	0.633268	0.49954	0.763462	0.0212634	0.062949	NO
PVP01_0318100	OLA1	Obg-like ATPase 1, putative	392	PF3D7_0722400	PF3D7_0722400.1-p1	OLA1	Obg-like ATPase 1, putative	393	Syntenic ortholog	18	64	-7.30725	363	0.788428	18	93	-7.34188	363	0.792788	-7.32457	0.817766	20	108	-7.15257	319	0.841791	0.982782	1.01752	0.979521	0.991898	0.649774	0.754094	NO
PVP01_0916600	RON4	rhoptry neck protein 4	757	PF3D7_1116000	PF3D7_1116000.1-p1	RON4	rhoptry neck protein 4	1201	Syntenic ortholog	28	220	-6.73061	213	0.876096	30	204	-7.21446	325	0.814539	-6.97254	0.872589	48	330	-7.15271	320	0.841294	1.07821	0.927463	0.911385	0.969153	0.0877265	0.18489	NO
PVP01_1229500	-	phosphoribosylpyrophosphate synthetase	434	PF3D7_1325100	PF3D7_1325100.1-p1	-	phosphoribosylpyrophosphate synthetase	437	Syntenic ortholog	15	56	-7.54257	446	0.739918	14	96	-7.41192	386	0.779622	-7.47724	0.798477	24	120	-7.15334	321	0.840796	1.13967	0.87745	0.846788	0.943212	0.17655	0.313838	NO
PVP01_0733500	PKAc	cAMP-dependent protein kinase catalytic subunit, putative	341	PF3D7_0934800	PF3D7_0934800.1-p1	PKAc	cAMP-dependent protein kinase catalytic subunit	342	Syntenic ortholog	11	44.6457	-7.528	439	0.744009	10	34.2857	-8.20037	682	0.610189	-7.86419	0.724365	20	93.525	-7.15748	322	0.840299	1.59967	0.62513	0.487476	0.752476	0.00590833	0.0220472	NO
PVP01_1140400	-	proteasome subunit alpha type-2, putative	235	PF3D7_0608500	PF3D7_0608500.1-p1	-	proteasome subunit alpha type-2, putative	235	Syntenic ortholog	12	72	-6.6778	197	0.885447	14	139	-6.42833	144	0.918145	-6.55306	0.921827	12	64	-7.1616	323	0.839801	0.446361	2.24034	0.233205	0.491271	7.19938e-05	0.000533097	NO
PVP01_0715100	HoMu	RNA-binding protein musashi, putative	340	PF3D7_0916700	PF3D7_0916700.1-p1	HoMu	RNA-binding protein musashi, putative	388	Syntenic ortholog	11	22	-8.23278	684	0.600818	14	71	-7.46949	411	0.765312	-7.85113	0.727411	19	105	-7.16794	324	0.839303	1.68409	0.593791	0.441097	0.70877	0.00168685	0.00789124	NO
PVP01_0517800	-	protein kinase c inhibitor-like protein, putative	185	PF3D7_0817500	PF3D7_0817500.1-p1	-	protein kinase c inhibitor-like protein, putative	185	Syntenic ortholog	5	10	-8.41265	761	0.555815	4	17	-8.29036	719	0.58901	-8.3515	0.63198	11	50	-7.16923	325	0.838806	2.54374	0.393122	0.167632	0.398785	0.001026	0.0053058	NO
PVP01_1456100	-	COPI associated protein, putative	149	PF3D7_1238000	PF3D7_1238000.1-p1	-	COPI associated protein, putative	148	Syntenic ortholog	1	1	-10.4988	1385	0.191116	1	3	-9.80855	1270	0.273612	-10.1537	0.284264	3	40	-7.16923	326	0.838308	10.024	0.0997609	0.000657743	0.00751594	8.20684e-07	8.64455e-06	YES
PVP01_1221300	-	conserved protein, unknown function	236	PF3D7_1333400	PF3D7_1333400.1-p1	-	conserved protein, unknown function	238	Syntenic ortholog	10	45	-7.15205	311	0.818819	7	49	-7.47523	412	0.76474	-7.31364	0.820305	11	64	-7.17428	327	0.837811	0.950536	1.05204	0.940234	0.979028	0.841673	0.885833	NO
PVP01_1308300	-	U6 snRNA-associated Sm-like protein LSm7, putative	107	PF3D7_1209200	PF3D7_1209200.1-p1	LSM7	U6 snRNA-associated Sm-like protein LSm7, putative	108	Syntenic ortholog	4	8	-8.08826	635	0.629456	3	12	-8.09114	640	0.63423	-8.0897	0.683756	6	29	-7.17573	328	0.837313	1.95474	0.511577	0.321882	0.587334	0.0455389	0.111579	NO
PVP01_0946100	DYN1	dynamin-like protein, putative	814	PF3D7_1145400	PF3D7_1145400.1-p1	DYN1	dynamin-like protein	837	Syntenic ortholog	31	131	-7.32164	368	0.785506	24	143	-7.64234	467	0.733257	-7.48199	0.797462	41	223.925	-7.17941	329	0.836816	1.14438	0.873833	0.84201	0.943212	0.0608605	0.138977	NO
PVP01_0313500	-	serine--tRNA ligase, putative	632	PF3D7_0717700	PF3D7_0717700.1-p1	-	serine--tRNA ligase, putative	539	Syntenic ortholog	32	144	-6.97395	276	0.839275	18	108	-7.66998	475	0.728678	-7.32197	0.819289	23	144	-7.1808	330	0.836318	0.78033	1.28151	0.713928	0.881914	0.265225	0.422884	NO
PVP01_0419200	RPN1	26S proteasome regulatory subunit RPN1, putative	1039	PF3D7_0205900	PF3D7_0205900.1-p1	RPN1	26S proteasome regulatory subunit RPN1, putative	966	Syntenic ortholog	34	109	-7.74954	517	0.698422	36	160	-7.77406	512	0.707499	-7.7618	0.745685	41	258	-7.1811	331	0.835821	1.37132	0.729226	0.640722	0.840488	0.000577633	0.00320687	NO
PVP01_1210000	ATCase	aspartate carbamoyltransferase, putative	372	PF3D7_1344800	PF3D7_1344800.1-p1	ATCase	aspartate carbamoyltransferase	375	Syntenic ortholog	12	39	-7.75021	518	0.697838	15	64	-7.66323	473	0.729823	-7.70672	0.75736	19	100	-7.18265	332	0.835323	1.39064	0.719091	0.625993	0.830182	0.0267596	0.0752409	NO
PVP01_0931200	RPT5	26S protease regulatory subunit 6A, putative	441	PF3D7_1130400	PF3D7_1130400.1-p1	RPT5	26S protease regulatory subunit 6A, putative	439	Syntenic ortholog	19	80.3542	-7.19748	326	0.810053	21	102	-7.36729	370	0.788781	-7.28238	0.824365	19	116.963	-7.18354	333	0.834826	0.908436	1.10079	0.887137	0.958474	0.990072	0.992656	NO
PVP01_0112500	TyrRS	tyrosine--tRNA ligase, putative	385	PF3D7_0807900	PF3D7_0807900.1-p1	TyrRS	tyrosine--tRNA ligase	373	Syntenic ortholog	14	50	-7.5361	444	0.741087	9	55	-7.84913	539	0.692044	-7.69261	0.759391	17	99	-7.18735	334	0.834328	1.31301	0.761611	0.687338	0.867234	0.0532595	0.126474	NO
PVP01_1331900	IMC1l	inner membrane complex protein 1l, putative	390	PF3D7_1417000	PF3D7_1417000.1-p1	IMC1l	inner membrane complex protein 1l, putative	382	Syntenic ortholog	16	69	-7.22692	337	0.803624	16	147	-6.87893	234	0.866629	-7.05293	0.858376	16	101	-7.1912	335	0.833831	0.688953	1.45148	0.581872	0.821366	0.0812195	0.17481	NO
PVP01_1251700	-	methyltransferase, putative	208	PF3D7_1455200	PF3D7_1455200.1-p1	-	methyltransferase, putative, unspecified product	205	Syntenic ortholog	10	152	-5.80853	61	0.964933	11	163	-6.14701	96	0.945621	-5.97777	0.961929	10	54	-7.19492	336	0.833333	0.243323	4.10976	0.0367202	0.140782	3.36247e-15	1.25159e-13	NO
PVP01_0928900	-	prefoldin subunit 5, putative	247	PF3D7_1128100	PF3D7_1128100.1-p1	-	prefoldin subunit 5, putative	248	Syntenic ortholog	8	25	-7.78539	528	0.691993	12	64	-7.25373	338	0.807098	-7.51956	0.789848	12	65	-7.19994	337	0.832836	1.07976	0.926134	0.909705	0.968406	0.442102	0.585227	NO
PVP01_1214100	RAB11b	ras-related protein Rab-11B, putative	229	PF3D7_1340700	PF3D7_1340700.1-p1	RAB11b	ras-related protein Rab-11B	229	Syntenic ortholog	14	47.211	-7.07397	292	0.829924	10	55.0588	-7.32854	358	0.79565	-7.20126	0.834518	11	59.9045	-7.20187	338	0.832338	0.824086	1.21347	0.774915	0.911059	0.645575	0.750364	NO
PVP01_1338300	eIF2gamma	eukaryotic translation initiation factor 2 subunit gamma, putative	465	PF3D7_1410600	PF3D7_1410600.1-p1	eIF2gamma	eukaryotic translation initiation factor 2 subunit gamma, putative	465	Syntenic ortholog	20	114.364	-6.89753	254	0.852133	23	175	-6.88047	236	0.865484	-6.889	0.879695	14	121	-7.20714	339	0.831841	0.60261	1.65945	0.454127	0.724055	0.00350178	0.0144452	NO
PVP01_0802700	-	conserved Plasmodium protein, unknown function	126	PF3D7_1002900	PF3D7_1002900.1-p1	-	conserved Plasmodium protein, unknown function	127	Syntenic ortholog	6	25	-7.11228	300	0.825248	6	40	-7.05062	282	0.839153	-7.08145	0.853807	9	33	-7.20857	340	0.831343	0.732069	1.36599	0.644842	0.844337	0.438076	0.584373	NO
PVP01_1447500	MIF	macrophage migration inhibitory factor, putative	116	PF3D7_1229400	PF3D7_1229400.1-p1	MIF	macrophage migration inhibitory factor	116	Syntenic ortholog	8	41	-6.53489	157	0.908825	9	132	-5.77401	64	0.963938	-6.15445	0.952284	8	30	-7.21329	341	0.830846	0.267545	3.73768	0.0513421	0.177705	8.42336e-08	1.05212e-06	NO
PVP01_0926500	-	kelch domain-containing protein, putative	566	PF3D7_1125800	PF3D7_1125800.1-p1	-	kelch domain-containing protein, putative	592	Syntenic ortholog	13	32	-8.36773	742	0.56692	4	6	-10.4501	1442	0.175157	-9.40889	0.419289	18	153	-7.21396	342	0.830348	4.90492	0.203877	0.0187597	0.0852011	1.77985e-15	6.78266e-14	NO
PVP01_1336400	-	actin II	376	PF3D7_1412500	PF3D7_1412500.1-p1	ACT2	actin II	376	Syntenic ortholog	19	88.0306	-6.94678	271	0.842198	16	86.5225	-7.3724	373	0.787064	-7.15959	0.842132	22	96.8752	-7.21706	343	0.829851	0.772542	1.29443	0.702899	0.878606	0.32836	0.479949	NO
PVP01_0820600	EF-1delta	elongation factor 1-delta, putative	156	PF3D7_0319600	PF3D7_0319600.1-p1	EF-1delta	elongation factor 1-delta, putative	156	Annotated as the same protein but not recognized as orthologs.	5	18	-7.65436	484	0.717709	4	15	-8.24503	701	0.599313	-7.94969	0.706599	4	40	-7.22187	344	0.829353	1.61423	0.619491	0.479119	0.746546	0.0660668	0.148816	NO
PVP01_0825000	eIF4E	eukaryotic translation initiation factor 4E, putative	227	PF3D7_0315100	PF3D7_0315100.1-p1	eIF4E	eukaryotic translation initiation factor 4E	227	Syntenic ortholog	7	36	-7.33631	373	0.782583	6	25	-8.10929	647	0.630223	-7.7228	0.753807	9	58	-7.2254	345	0.828856	1.27412	0.784853	0.720311	0.885663	0.169725	0.304659	NO
PVP01_0529100	Pv34	apical merozoite protein	362	PF3D7_0419700	PF3D7_0419700.1-p1	Pf34	apical merozoite protein	325	Syntenic ortholog	4	20	-8.39079	752	0.561075	4	17	-8.96165	982	0.438466	-8.67622	0.560406	20	83	-7.22588	346	0.828358	2.97178	0.336499	0.107461	0.298409	3.04215e-06	2.95156e-05	NO
PVP01_0607900	-	phospholipid scramblase, putative	344	PF3D7_1022700	PF3D7_1022700.1-p1	-	phospholipid scramblase, putative	275	Syntenic ortholog	15	165	-6.22957	106	0.938632	13	163	-6.65011	180	0.897539	-6.43984	0.933503	11	70	-7.22917	347	0.827861	0.299935	3.33406	0.0751222	0.232229	9.16158e-13	2.54697e-11	NO
PVP01_0803300	-	40S ribosomal protein S20e, putative	118	PF3D7_1003500	PF3D7_1003500.1-p1	-	40S ribosomal protein S20e, putative	118	Syntenic ortholog	4	15	-7.55751	449	0.738165	5	27	-7.37807	376	0.785346	-7.46779	0.80203	4	30	-7.23038	348	0.827363	1.02396	0.976604	0.972089	0.988898	0.712896	0.798309	NO
PVP01_1216500	-	60S ribosomal protein L6-2, putative	231	PF3D7_1338200	PF3D7_1338200.1-p1	-	60S ribosomal protein L6-2, putative	221	Syntenic ortholog	11	69	-6.70319	206	0.880187	12	86	-6.89129	241	0.862622	-6.79724	0.892386	13	56	-7.23371	349	0.826866	0.514738	1.94274	0.326349	0.59025	0.00411137	0.0162772	NO
PVP01_0726500	COX6B	cytochrome c oxidase subunit 6B, putative	103	PF3D7_0928000	PF3D7_0928000.1-p1	COX6B	cytochrome c oxidase subunit 6B, putative	103	Syntenic ortholog	3	8	-8.05016	619	0.638808	2	20	-7.54222	437	0.750429	-7.79619	0.741624	7	26	-7.23753	350	0.826368	1.33392	0.749668	0.670231	0.858263	0.296709	0.460357	NO
PVP01_0806500	GBP2	single-strand telomeric DNA-binding protein GBP2, putative	250	PF3D7_1006800	PF3D7_1006800.1-p1	GBP2	single-strand telomeric DNA-binding protein GBP2, putative	246	Syntenic ortholog	11	117	-6.25416	110	0.936295	17	215	-6.05404	86	0.951345	-6.1541	0.952792	7	62	-7.23909	351	0.825871	0.275004	3.63631	0.0563951	0.190913	1.21891e-13	3.80109e-12	NO
PVP01_1117900	-	proteasome subunit alpha type-4, putative	246	PF3D7_1353800	PF3D7_1353800.1-p1	-	proteasome subunit alpha type-4, putative	246	Syntenic ortholog	8	37	-7.38929	390	0.772648	9	47	-7.5584	442	0.747567	-7.47385	0.801015	8	62	-7.23909	352	0.825373	1.03985	0.961678	0.953947	0.984078	0.554578	0.678462	NO
PVP01_1029400	BCKDHB	2-oxoisovalerate dehydrogenase subunit beta, mitochondrial, putative	339	PF3D7_0504600	PF3D7_0504600.1-p1	BCKDHB	2-oxoisovalerate dehydrogenase subunit beta, mitochondrial, putative	381	Syntenic ortholog	17	98	-6.73591	215	0.874927	13	89	-7.24058	334	0.809388	-6.98825	0.870051	18	96	-7.23935	353	0.824876	0.711146	1.40618	0.614405	0.829141	0.134932	0.256745	NO
PVP01_0702300	RPL32	60S ribosomal protein L32, putative	131	PF3D7_0903900	PF3D7_0903900.1-p1	RPL32	60S ribosomal protein L32	131	Syntenic ortholog	4	28	-7.03787	283	0.835184	4	81	-6.38397	132	0.925014	-6.71092	0.903553	3	33	-7.23958	354	0.824378	0.459528	2.17615	0.250482	0.518701	0.00625957	0.0232303	NO
PVP01_1332400	GDH1	NADP-specific glutamate dehydrogenase, putative	470	PF3D7_1416500	PF3D7_1416500.1-p1	GDH1	NADP-specific glutamate dehydrogenase	470	PVP01_1332400 (GDH1) and PVP01_1318700 (GDH2) are syntenic orthologs of PF3D7_1416500 (GDH1) and PF3D7_1430700 (GDH2)	29	258.966	-6.09091	90	0.947984	26	459.891	-5.92496	75	0.957642	-6.00794	0.960914	20	118.21	-7.24117	355	0.823881	0.240565	4.15688	0.0352294	0.135967	8.91508e-32	0	NO
PVP01_1329100	GR	glutathione reductase, putative	563	PF3D7_1419800	PF3D7_1419800.1-p1,PF3D7_1419800.2-p1	GR	glutathione reductase	500	Syntenic ortholog	25	82	-7.42144	401	0.766219	14	33	-8.73999	895	0.488266	-8.08071	0.685279	23	125.479	-7.24337	356	0.823383	1.42116	0.703649	0.603441	0.829141	0.00955414	0.0330987	NO
PVP01_0407900	-	ATP synthase F1, alpha subunit, putative	564	PF3D7_0217100	PF3D7_0217100.1-p1	-	ATP synthase F1, alpha subunit	551	Syntenic ortholog	27	150.608	-6.81525	234	0.863822	23	122	-7.43425	399	0.772181	-7.12475	0.847208	26	138.191	-7.244	357	0.822886	0.696606	1.43553	0.593115	0.829141	0.0510918	0.121713	NO
PVP01_0837300	-	exportin-1, putative	1250	PF3D7_0302900	PF3D7_0302900.1-p1	-	exportin-1, putative	1254	Syntenic ortholog	47	137	-7.70579	500	0.708358	51	191	-7.78185	513	0.706926	-7.74382	0.749239	46	314	-7.2456	358	0.822388	1.36458	0.732824	0.645935	0.845104	0.00017345	0.00113127	NO
PVP01_1312600	-	histidine triad protein, putative	201	PF3D7_1436900	PF3D7_1436900.1-p1	-	histidine triad protein, putative	200	Syntenic ortholog	7	24	-7.62013	474	0.723553	5	14	-8.56747	824	0.528907	-8.0938	0.682741	10	50	-7.24719	359	0.821891	1.71616	0.582695	0.424742	0.695034	0.0254451	0.0718454	NO
PVP01_1303100	UBC	ubiquitin-conjugating enzyme E2, putative	147	PF3D7_1203900	PF3D7_1203900.1-p1	UBC	ubiquitin-conjugating enzyme E2	147	Syntenic ortholog	1	4	-9.09901	1007	0.41204	4	52	-6.94241	250	0.85747	-8.02071	0.694416	5	36.7273	-7.24781	360	0.821393	1.0328	0.968245	0.961961	0.986739	0.663822	0.765012	NO
PVP01_1117400	-	V-type proton ATPase 21 kDa proteolipid subunit, putative	181	PF3D7_1354400	PF3D7_1354400.1-p1	-	V-type proton ATPase 21 kDa proteolipid subunit, putative	181	Syntenic ortholog	3	15	-7.98532	597	0.651666	2	71	-6.83904	224	0.872353	-7.41218	0.811675	5	45	-7.25273	361	0.820896	0.804334	1.24327	0.747599	0.897159	0.616898	0.726147	NO
PVP01_1410100	-	60S ribosomal protein L24, putative	162	PF3D7_1309100	PF3D7_1309100.1-p1	-	60S ribosomal protein L24, putative	162	Syntenic ortholog	6	28	-7.25027	345	0.798948	7	73	-6.70036	190	0.891815	-6.97531	0.872081	7	40	-7.25961	362	0.820398	0.593383	1.68525	0.440495	0.708692	0.077934	0.168903	NO
PVP01_0827400	-	60S ribosomal protein L26, putative	127	PF3D7_0312800	PF3D7_0312800.1-p1	-	60S ribosomal protein L26, putative	126	Syntenic ortholog	4	20	-7.34333	377	0.780245	3	15	-8.03936	620	0.645678	-7.69134	0.759898	7	31	-7.26319	363	0.8199	1.18332	0.845077	0.803533	0.923249	0.421606	0.57511	NO
PVP01_1323200	-	basic transcription factor 3b, putative	174	PF3D7_1426100	PF3D7_1426100.1-p1	-	basic transcription factor 3b, putative	171	Syntenic ortholog	7	29	-7.28664	356	0.792519	6	54	-7.07329	291	0.834001	-7.17996	0.837563	5	42	-7.26489	364	0.819403	0.737635	1.35568	0.652895	0.848515	0.400828	0.556486	NO
PVP01_0208000	RAB5c	ras-related protein Rab-5C, putative	194	PF3D7_0106800	PF3D7_0106800.1-p1	RAB5c	ras-related protein Rab-5C	214	Syntenic ortholog	11	29.393	-7.38198	388	0.773816	7	41	-7.45751	405	0.768746	-7.41974	0.808629	12	52.3421	-7.26907	365	0.818905	1.05284	0.949813	0.93934	0.978742	0.553448	0.678256	NO
PVP01_1434100	-	10 kDa chaperonin, putative	103	PF3D7_1215300	PF3D7_1215300.1-p1	CPN10	10 kDa chaperonin	103	Syntenic ortholog	3	11	-7.73171	510	0.702513	3	27	-7.24211	335	0.808815	-7.48691	0.796954	4	25	-7.27675	366	0.818408	0.96339	1.038	0.95604	0.984078	0.868981	0.90313	NO
PVP01_1323300	RPL21	60S ribosomal protein L21, putative	161	PF3D7_1426000	PF3D7_1426000.1-p1	RPL21	60S ribosomal protein L21	161	Syntenic ortholog	5	18	-7.68591	495	0.71128	2	11	-8.58673	831	0.5249	-8.13632	0.669036	8	39	-7.27874	367	0.81791	1.74275	0.573807	0.411682	0.684827	0.0434684	0.108119	NO
PVP01_0605100	ATG8	autophagy-related protein 8, putative	124	PF3D7_1019900	PF3D7_1019900.1-p1	ATG8	autophagy-related protein 8	124	Syntenic ortholog	4	10	-8.01257	603	0.648159	4	22	-7.63246	465	0.734402	-7.82252	0.734518	9	30	-7.27998	368	0.817413	1.34154	0.745413	0.664112	0.85641	0.257136	0.413098	NO
PVP01_1334500	PP1	serine/threonine protein phosphatase PP1, putative	304	PF3D7_1414400	PF3D7_1414400.1-p1	PP1	serine/threonine protein phosphatase PP1	304	Syntenic ortholog	11	26.3318	-7.94113	588	0.656926	14	46	-7.79161	518	0.704064	-7.86637	0.72335	13	73.5332	-7.28019	369	0.816915	1.45549	0.687054	0.579077	0.820045	0.0372019	0.096573	NO
PVP01_0105900	-	40S ribosomal protein S29, putative	54	PF3D7_0705700	PF3D7_0705700.1-p1	-	40S ribosomal protein S29, putative	54	Syntenic ortholog	4	13	-6.91891	259	0.849211	6	39	-6.22864	110	0.937607	-6.57378	0.918274	3	13	-7.28493	370	0.816418	0.389192	2.56943	0.163105	0.390108	0.0230002	0.0673391	NO
PVP01_1449300	RAB2	ras-related protein Rab-2, putative	213	PF3D7_1231100	PF3D7_1231100.1-p1	RAB2	ras-related protein Rab-2	213	Syntenic ortholog	12	28.3209	-7.51257	432	0.748101	5	16	-8.49192	796	0.544934	-8.00225	0.698477	15	51.2676	-7.28513	371	0.81592	1.51539	0.659896	0.538992	0.790358	0.0606953	0.138619	NO
PVP01_0912300	-	acylphosphatase, putative	129	PF3D7_1111500	PF3D7_1111500.1-p1	-	acylphosphatase, putative	129	Syntenic ortholog	3	8	-8.27525	707	0.587376	5	37	-7.15211	310	0.823125	-7.71368	0.754822	8	31	-7.28672	372	0.815423	1.04438	0.957506	0.948829	0.981096	0.66398	0.765012	NO
PVP01_1269700	-	proteasome subunit alpha type-1, putative	269	PF3D7_1474800	PF3D7_1474800.1-p1	-	proteasome subunit alpha type-1, putative	254	Syntenic ortholog	8	52	-7.13834	308	0.820573	12	151	-6.48065	152	0.913566	-6.8095	0.890355	8	61	-7.28736	373	0.814925	0.454116	2.20208	0.243336	0.506165	0.000165277	0.00108489	NO
PVP01_1205700	-	nucleoside diphosphate hydrolase, putative	203	PF3D7_1349100	PF3D7_1349100.1-p1	-	nucleoside diphosphate hydrolase, putative	196	Syntenic ortholog	5	12	-8.32318	724	0.57744	5	13	-8.65148	864	0.50601	-8.48733	0.60203	10	47	-7.28886	374	0.814428	2.49406	0.400952	0.17679	0.413119	0.0016925	0.00789124	NO
PVP01_1440700	DPH6	diphthine--ammonia ligase, putative	260	PF3D7_1222500	PF3D7_1222500.1-p1	DPH6	diphthine--ammonia ligase, putative	247	Syntenic ortholog	2	7	-9.10965	1011	0.409702	N/A	N/A	N/A	N/A	0	-9.10965	0.469543	10	59	-7.29275	375	0.81393	8.35066	0.119751	0.00170869	0.0144103	8.83555e-09	1.33033e-07	YES
PVP01_0609500	-	conserved Plasmodium protein, unknown function	143	PF3D7_1024300	PF3D7_1024300.1-p1	-	conserved Plasmodium protein, unknown function	130	Syntenic ortholog	4	6	-8.66596	861	0.49737	5	41	-7.15249	311	0.822553	-7.90923	0.715736	8	31	-7.29444	376	0.813433	1.01769	0.982616	0.979323	0.991898	0.722656	0.806898	NO
PVP01_1209100	IDH	isocitrate dehydrogenase [NADP], mitochondrial, putative	469	PF3D7_1345700	PF3D7_1345700.1-p1	IDH	isocitrate dehydrogenase [NADP], mitochondrial	468	Syntenic ortholog	25	84.4898	-7.20885	329	0.808299	25	175	-6.88904	240	0.863194	-7.04894	0.859391	25	111.535	-7.29503	377	0.812935	0.632552	1.5809	0.498479	0.762723	0.0144944	0.0464531	NO
PVP01_1302200	HMGB1	high mobility group protein B1, putative	107	PF3D7_1202900	PF3D7_1202900.1-p1	HMGB1	high mobility group protein B1	97	Syntenic ortholog	N/A	N/A	N/A	N/A	0	4	8	-8.49661	803	0.540927	-8.49661	0.598985	4	23	-7.30011	378	0.812438	3.7932	0.263629	0.0487924	0.170717	0.00459677	0.0178898	NO
PVP01_0926600	-	conserved Plasmodium protein, unknown function	95	PF3D7_1125900	PF3D7_1125900.1-p1	-	conserved Plasmodium protein, unknown function	93	Syntenic ortholog	2	5	-8.43932	777	0.546464	2	21	-7.41257	387	0.77905	-7.92594	0.711168	6	22	-7.30245	379	0.81194	1.25083	0.799467	0.740813	0.895178	0.415633	0.567599	NO
PVP01_0410000	RON6	rhoptry neck protein 6, putative	994	PF3D7_0214900	PF3D7_0214900.1-p1	RON6	rhoptry neck protein 6	950	Syntenic ortholog	21	64	-8.23773	687	0.599065	22	58	-8.74451	898	0.486548	-8.49112	0.601015	43	224	-7.30571	380	0.811443	2.51398	0.397776	0.173053	0.406438	8.07123e-12	1.93496e-10	NO
PVP01_1460700	-	translation initiation factor SUI1, putative	115	PF3D7_1243600	PF3D7_1243600.1-p1	-	translation initiation factor SUI1, putative	115	Syntenic ortholog	3	11	-7.84191	552	0.677966	4	25	-7.42928	394	0.775043	-7.63559	0.772589	3	27	-7.30999	381	0.810945	1.08676	0.920165	0.902132	0.967022	0.603923	0.721678	NO
PVP01_0513600	-	2-oxoglutarate dehydrogenase E1 component, mitochondrial precursor, putative	1059	PF3D7_0820700	PF3D7_0820700.1-p1	KDH	2-oxoglutarate dehydrogenase E1 component	1038	Syntenic ortholog	35	159	-7.39105	392	0.771479	36	159	-7.7994	520	0.702919	-7.59522	0.779695	41	242.655	-7.31431	382	0.810448	1.06241	0.941255	0.928704	0.975247	0.179515	0.318502	NO
PVP01_0927600	SNRPF	small nuclear ribonucleoprotein F, putative	86	PF3D7_1126900	PF3D7_1126900.1-p1	SNRPF	small nuclear ribonucleoprotein F, putative	86	Syntenic ortholog	4	12	-7.46432	417	0.756867	6	11	-7.95967	587	0.664568	-7.71199	0.755838	5	20	-7.31951	383	0.80995	1.16523	0.858203	0.821203	0.930786	0.53846	0.664357	NO
PVP01_0823000	B9	6-cysteine protein	864	PF3D7_0317100	PF3D7_0317100.1-p1	B9	6-cysteine protein	969	Syntenic ortholog	27	92	-7.73466	512	0.701344	23	102	-8.03982	621	0.645106	-7.88724	0.719797	37	225	-7.32106	384	0.809453	1.62098	0.616911	0.475296	0.743273	1.4112e-05	0.0001241	NO
PVP01_0823100	-	proteasome subunit alpha type-3, putative	253	PF3D7_0317000	PF3D7_0317000.1-p1	-	proteasome subunit alpha type-3, putative	252	Syntenic ortholog	11	77	-6.68446	198	0.884863	14	162	-6.34901	124	0.929594	-6.51674	0.923858	10	58	-7.32988	385	0.808955	0.360196	2.77627	0.131265	0.334703	2.07654e-07	2.38599e-06	NO
PVP01_1456900	ACS11	acyl-CoA synthetase, putative	752	PF3D7_1238800	PF3D7_1238800.1-p1	ACS11	acyl-CoA synthetase	792	Syntenic ortholog	33	235	-6.65803	189	0.890123	18	108	-7.84382	537	0.693188	-7.25093	0.829442	24	182	-7.33145	386	0.808458	0.702251	1.42399	0.601393	0.829141	0.0303984	0.0834043	NO
PVP01_1334900	RPN13	26S proteasome regulatory subunit RPN13, putative	253	PF3D7_1414000	PF3D7_1414000.1-p1	RPN13	26S proteasome regulatory subunit RPN13, putative	253	Syntenic ortholog	9	22	-7.93722	586	0.658095	2	2	-10.7435	1495	0.14482	-9.34034	0.429442	6	58	-7.33384	387	0.80796	2.84563	0.351415	0.1222	0.328941	0.000139307	0.000943935	NO
PVP01_0725600	-	conserved Plasmodium protein, unknown function	193	PF3D7_0927100	PF3D7_0927100.1-p1	-	conserved Plasmodium protein, unknown function	192	Syntenic ortholog	7	17	-7.92435	583	0.659848	4	22	-8.07487	630	0.639954	-7.99961	0.698985	10	44	-7.3342	388	0.807463	1.55928	0.641322	0.51148	0.771844	0.0680231	0.151898	NO
PVP01_1255000	RON2	rhoptry neck protein 2	2218	PF3D7_1452000	PF3D7_1452000.1-p1	RON2	rhoptry neck protein 2	2189	Syntenic ortholog	81	321	-7.4278	404	0.764465	93	626	-7.16823	314	0.820836	-7.29801	0.821827	106	500	-7.33749	389	0.806965	0.773002	1.29366	0.703552	0.878626	0.0275926	0.0766225	NO
PVP01_0833800	-	FAD-dependent glycerol-3-phosphate dehydrogenase, putative	655	PF3D7_0306400	PF3D7_0306400.1-p1	-	FAD-dependent glycerol-3-phosphate dehydrogenase, putative	653	Syntenic ortholog	28	108	-7.29738	359	0.790766	20	101	-7.77273	510	0.708643	-7.53506	0.787817	20	149	-7.33853	390	0.806468	0.987123	1.01305	0.984717	0.992882	0.573661	0.69296	NO
PVP01_1421600	-	dihydrolipoyllysine-residue succinyltransferase component of 2-oxoglutarate dehydrogenase complex, putative	415	PF3D7_1320800	PF3D7_1320800.1-p1	-	dihydrolipoyllysine-residue succinyltransferase component of 2-oxoglutarate dehydrogenase complex	421	Syntenic ortholog	13	47	-7.67301	488	0.715371	9	63	-7.78836	515	0.705781	-7.73069	0.751269	13	96	-7.33918	391	0.80597	1.23426	0.810205	0.755756	0.902865	0.10808	0.213965	NO
PVP01_0412300	SPATR	secreted protein with altered thrombospondin repeat domain, putative	274	PF3D7_0212600	PF3D7_0212600.1-p1	SPATR	secreted protein with altered thrombospondin repeat domain	250	Syntenic ortholog	9	51	-7.17618	319	0.814144	9	100	-6.91118	246	0.85976	-7.04368	0.860406	12	57	-7.3393	392	0.805473	0.554971	1.8019	0.384154	0.659262	0.013681	0.0440467	NO
PVP01_0305500	-	V-type proton ATPase subunit B, putative	494	PF3D7_0406100	PF3D7_0406100.1-p1	-	V-type proton ATPase subunit B	494	Syntenic ortholog	25	59.2834	-7.61508	472	0.724722	20	113.925	-7.37021	372	0.787636	-7.49265	0.795431	18	112.516	-7.34033	393	0.804975	0.947277	1.05566	0.936197	0.977269	0.807804	0.858669	NO
PVP01_0315300	-	60S ribosomal protein L11a, putative	173	PF3D7_0719600	PF3D7_0719600.1-p1	-	60S ribosomal protein L11a, putative	173	Syntenic ortholog	8	24.7111	-7.44091	406	0.763296	7	63	-6.91338	247	0.859187	-7.17715	0.838579	7	39.0556	-7.3492	394	0.804478	0.664538	1.5048	0.545858	0.796768	0.212981	0.358974	NO
PVP01_0407200	RPS26	40S ribosomal protein S26, putative	107	PF3D7_0217800	PF3D7_0217800.1-p1	RPS26	40S ribosomal protein S26	107	Syntenic ortholog	3	13	-7.60276	466	0.728229	4	43	-6.81485	216	0.876932	-7.2088	0.833503	7	24	-7.35567	395	0.80398	0.650723	1.53675	0.52541	0.781184	0.291366	0.45423	NO
PVP01_0821100	RBX1	E3 ubiquitin-protein ligase RBX1, putative	158	PF3D7_0319100	PF3D7_0319100.1-p1	RBX1	E3 ubiquitin-protein ligase RBX1, putative	107	Syntenic ortholog	2	7	-8.61156	852	0.50263	5	32	-7.50008	424	0.757871	-8.05582	0.68934	4	24	-7.35567	396	0.803483	0.934232	1.0704	0.919912	0.973858	0.940429	0.956746	NO
PVP01_0713800	PFK9	ATP-dependent 6-phosphofructokinase, putative	1421	PF3D7_0915400	PF3D7_0915400.1-p1	PFK9	ATP-dependent 6-phosphofructokinase	1418	Syntenic ortholog	36	155	-7.71057	503	0.706604	63	292	-7.48558	416	0.76245	-7.59807	0.77868	52	317	-7.359	397	0.802985	1.03444	0.966707	0.960088	0.986091	0.201513	0.35166	NO
PVP01_0725800	-	fumarate hydratase, putative	710	PF3D7_0927300	PF3D7_0927300.1-p1	FH	fumarate hydratase, putative	681	Syntenic ortholog	19	54	-8.07116	623	0.63647	8	36	-8.88497	956	0.453349	-8.47806	0.603553	31	152	-7.36058	398	0.802488	2.2558	0.443302	0.229244	0.487319	2.28798e-07	2.62921e-06	NO
PVP01_1318700	GDH2	NADP-specific glutamate dehydrogenase, putative	511	PF3D7_1430700	PF3D7_1430700.1-p1	GDH2	NADP-specific glutamate dehydrogenase	510	PVP01_1332400 (GDH1) and PVP01_1318700 (GDH2) are syntenic orthologs of PF3D7_1416500 (GDH1) and PF3D7_1430700 (GDH2)	18	49.9375	-7.82047	542	0.683811	14	84.1094	-7.70747	487	0.721809	-7.76397	0.745178	20	113.79	-7.36095	399	0.80199	1.22226	0.818155	0.766752	0.906179	0.0898637	0.18489	NO
PVP01_1131800	-	conserved Plasmodium protein, unknown function	139	PF3D7_0617300	PF3D7_0617300.1-p1	-	conserved Plasmodium protein, unknown function	139	Syntenic ortholog	6	22	-7.33831	374	0.781999	7	47	-6.98755	266	0.848311	-7.16293	0.841117	4	31	-7.36138	400	0.801493	0.663065	1.50815	0.54368	0.795093	0.262021	0.419411	NO
PVP01_1448600	ClpQ	ATP-dependent protease subunit ClpQ, putative	207	PF3D7_1230400	PF3D7_1230400.1-p1	ClpQ	ATP-dependent protease subunit ClpQ	207	Syntenic ortholog	2	8	-8.74815	888	0.48159	2	10	-8.93335	974	0.443045	-8.84075	0.522335	7	46	-7.36497	401	0.800995	3.3277	0.300508	0.0755856	0.233415	0.000199151	0.00127112	NO
PVP01_0710800	-	alkaline phosphatase, putative	445	PF3D7_0912400	PF3D7_0912400.1-p1	-	alkaline phosphatase, putative	446	Syntenic ortholog	2	4	-10.2067	1327	0.225015	9	40	-8.31241	727	0.58443	-9.25954	0.44467	15	99	-7.36609	402	0.800498	3.42599	0.291887	0.0687718	0.214372	3.61933e-08	4.88212e-07	NO
PVP01_1315200	HOP	Hsp70/Hsp90 organizing protein, putative	559	PF3D7_1434300	PF3D7_1434300.1-p1	HOP	Hsp70/Hsp90 organizing protein	564	Syntenic ortholog	38	148	-6.82381	235	0.863238	30	143	-7.26652	341	0.805381	-7.04517	0.859898	27	125	-7.36764	403	0.8	0.598531	1.67076	0.448097	0.716908	0.00251646	0.0111142	NO
PVP01_1240500	RPN2	26S proteasome regulatory subunit RPN2, putative	1266	PF3D7_1466300	PF3D7_1466300.1-p1	RPN2	26S proteasome regulatory subunit RPN2, putative	1172	Syntenic ortholog	38	103	-8.00376	600	0.649912	38	164	-7.94697	581	0.668002	-7.97537	0.70203	38	259	-7.37053	404	0.799502	1.39495	0.716871	0.622758	0.829141	0.000347521	0.00207874	NO
PVP01_1432600	PRS	proline--tRNA ligase, putative	765	PF3D7_1213800	PF3D7_1213800.1-p1	PRS	proline--tRNA ligase	746	Syntenic ortholog	35	183	-6.92527	263	0.846873	21	133	-7.65275	471	0.730967	-7.28901	0.82335	30	164	-7.37575	405	0.799005	0.707678	1.41307	0.609337	0.829141	0.0465037	0.113241	NO
PVP01_0522400	-	60S ribosomal protein L15, putative	205	PF3D7_0415900	PF3D7_0415900.1-p1	-	60S ribosomal protein L15, putative	205	Syntenic ortholog	7	49	-6.92607	264	0.846289	7	47	-7.37608	375	0.785919	-7.15107	0.843147	6	45	-7.37724	406	0.798507	0.652985	1.53143	0.528761	0.783256	0.157004	0.285221	NO
PVP01_0213700	-	eukaryotic translation initiation factor 2 subunit alpha, putative	329	PF3D7_0728000	PF3D7_0728000.1-p1	-	eukaryotic translation initiation factor 2 subunit alpha, putative	329	Syntenic ortholog	19	81.5192	-6.8901	250	0.854471	17	187	-6.46817	151	0.914139	-6.67913	0.908122	13	71.831	-7.38264	407	0.79801	0.398406	2.51	0.173792	0.407664	5.35897e-07	5.83677e-06	NO
PVP01_0529000	RANBP1	ran-specific GTPase-activating protein 1, putative	278	PF3D7_0419600	PF3D7_0419600.1-p1	RANBP1	ran-specific GTPase-activating protein 1, putative	280	Syntenic ortholog	13	114	-6.3863	128	0.925774	11	79	-7.16139	313	0.821408	-6.77385	0.895431	12	61	-7.38481	408	0.797512	0.432269	2.31337	0.21514	0.477562	4.42375e-05	0.00034181	NO
PVP01_0418900	PAT	pantothenate transporter, putative	537	PF3D7_0206200	PF3D7_0206200.1-p1	PAT	pantothenate transporter	565	Syntenic ortholog	16	92	-7.25909	348	0.797195	13	97	-7.61451	460	0.737264	-7.4368	0.807614	8	123	-7.38554	409	0.797015	0.909336	1.0997	0.888293	0.958474	0.994914	0.994485	NO
PVP01_1226300	-	proteasome subunit beta type-7, putative	270	PF3D7_1328100	PF3D7_1328100.1-p1	-	proteasome subunit beta type-7, putative	270	Syntenic ortholog	9	44.3607	-7.30095	360	0.790181	10	74	-7.19758	324	0.815112	-7.24926	0.829949	11	58.75	-7.38603	410	0.796517	0.71858	1.39163	0.625249	0.830182	0.262315	0.419523	NO
PVP01_1103400	TIM9	mitochondrial import inner membrane translocase subunit TIM9, putative	92	PF3D7_1368600	PF3D7_1368600.1-p1	TIM9	mitochondrial import inner membrane translocase subunit TIM9, putative	92	Syntenic ortholog	6	25	-6.79779	228	0.867329	6	53	-6.45472	149	0.915283	-6.62625	0.912183	4	20	-7.38695	411	0.79602	0.386058	2.59029	0.15953	0.384337	0.00485376	0.0188323	NO
PVP01_0811900	PREBP	PRE-binding protein, putative	985	PF3D7_1011800	PF3D7_1011800.1-p1	PREBP	PRE-binding protein	1139	Syntenic ortholog	59	267	-6.80027	229	0.866745	57	231	-7.35344	364	0.792215	-7.07686	0.854315	49	247	-7.38941	412	0.795522	0.684846	1.46018	0.575828	0.818827	0.00541292	0.0205241	NO
PVP01_1249900	SPP	signal peptide peptidase, putative	413	PF3D7_1457000	PF3D7_1457000.1-p1	SPP	signal peptide peptidase	412	Syntenic ortholog	2	13	-8.95337	959	0.440094	4	12	-9.44176	1136	0.350315	-9.19757	0.454315	7	89	-7.39328	413	0.795025	4.6259	0.216174	0.0235917	0.101586	2.60395e-09	4.16658e-08	NO
PVP01_1128300	PDX1	pyridoxine biosynthesis protein PDX1, putative	302	PF3D7_0621200	PF3D7_0621200.1-p1	PDX1	pyridoxine biosynthesis protein PDX1	301	Syntenic ortholog	14	84	-6.77449	222	0.870836	17	87	-7.14774	308	0.82427	-6.96111	0.874112	14	65	-7.39362	414	0.794527	0.533667	1.87383	0.353345	0.623966	0.00415576	0.0162772	NO
PVP01_1231200	RPL23	60S ribosomal protein L23, putative	206	PF3D7_1323400	PF3D7_1323400.1-p1	RPL23	60S ribosomal protein L23	190	Syntenic ortholog	7	26	-7.56466	451	0.736996	6	33	-7.73459	496	0.716657	-7.64962	0.769543	5	41	-7.39435	415	0.79403	0.977122	1.02341	0.972714	0.988898	0.794083	0.847708	NO
PVP01_0117300	-	conserved Plasmodium protein, unknown function	136	PF3D7_0802900	PF3D7_0802900.1-p1	-	conserved Plasmodium protein, unknown function	135	Syntenic ortholog	6	9	-8.21031	678	0.604325	3	38	-7.17829	317	0.819118	-7.6943	0.758883	5	29	-7.39887	416	0.793035	0.935349	1.06912	0.921314	0.973858	0.931785	0.951958	NO
PVP01_0909500	-	heat shock protein DnaJ homologue Pfj2, putative	549	PF3D7_1108700	PF3D7_1108700.1-p1	-	heat shock protein DnaJ homologue Pfj2	540	Syntenic ortholog	11	23	-8.66748	862	0.496786	6	15	-9.50327	1155	0.339439	-9.08537	0.475635	19	116	-7.39887	417	0.793532	3.9651	0.252201	0.0417602	0.158063	1.7498e-10	3.44257e-09	NO
PVP01_1311600	HSP40	HSP40, subfamily A, putative	421	PF3D7_1437900	PF3D7_1437900.1-p1	HSP40	HSP40, subfamily A	424	Syntenic ortholog	27	97	-6.9628	274	0.840444	28	148	-6.94864	253	0.855753	-6.95572	0.874619	21	90.9425	-7.4004	418	0.792537	0.53558	1.86713	0.356095	0.626433	0.000787609	0.00413524	NO
PVP01_0910700	RPL36	60S ribosomal protein L36, putative	113	PF3D7_1109900	PF3D7_1109900.1-p1	RPL36	60S ribosomal protein L36	112	Syntenic ortholog	5	16	-7.44968	409	0.761543	4	48	-6.75941	203	0.884373	-7.10454	0.851269	3	24	-7.40134	419	0.791045	0.568926	1.7577	0.404528	0.678137	0.12653	0.244285	NO
PVP01_1245400	-	phosphatidylinositol-4-phosphate 5-kinase, putative	326	PF3D7_1461400	PF3D7_1461400.1-p1	-	conserved Plasmodium protein, unknown function	322	Syntenic ortholog	13	57	-7.23872	343	0.800117	13	81	-7.29567	347	0.801946	-7.2672	0.826396	15	69	-7.40134	420	0.79204	0.715619	1.39739	0.620933	0.829141	0.216553	0.362341	NO
PVP01_0831700	-	activator of Hsp90 ATPase, putative	140	PF3D7_0308500	PF3D7_0308500.1-p1	-	activator of Hsp90 ATPase, putative	140	Syntenic ortholog	3	4	-9.05022	991	0.421391	2	22	-7.75382	503	0.71265	-8.40202	0.618782	4	30	-7.40134	421	0.791542	1.70538	0.58638	0.430169	0.699423	0.084066	0.180389	NO
PVP01_0927800	dUTPase	deoxyuridine 5'-triphosphate nucleotidohydrolase, putative	193	PF3D7_1127100	PF3D7_1127100.1-p1	dUTPase	deoxyuridine 5'-triphosphate nucleotidohydrolase	173	Syntenic ortholog	9	39	-7.094	295	0.828171	8	53	-7.19562	323	0.815684	-7.14481	0.844162	11	37	-7.40327	422	0.790547	0.576637	1.73419	0.415836	0.688123	0.0682057	0.15195	NO
PVP01_1220900	-	conserved Plasmodium protein, unknown function	302	PF3D7_1333800	PF3D7_1333800.1-p1	-	conserved Plasmodium protein, unknown function	234	Syntenic ortholog	3	11	-8.80741	905	0.471654	5	13	-9.0487	1010	0.422438	-8.92805	0.507614	8	50	-7.40419	423	0.79005	2.76812	0.361256	0.132378	0.337253	0.000502084	0.00285687	NO
PVP01_0802900	-	conserved Plasmodium protein, unknown function	95	PF3D7_1003100	PF3D7_1003100.1-p1	-	conserved Plasmodium protein, unknown function	94	Syntenic ortholog	2	7	-8.10284	639	0.627119	3	25	-7.23822	332	0.810532	-7.67053	0.763959	5	20	-7.40846	424	0.789552	0.934249	1.07038	0.919933	0.973858	0.945356	0.960474	NO
PVP01_0317900	RALP1	rhoptry-associated leucine zipper-like protein 1	675	PF3D7_0722200	PF3D7_0722200.1-p1	RALP1	rhoptry-associated leucine zipper-like protein 1	749	Syntenic ortholog	16	82	-7.60287	467	0.727645	17	115	-7.673	476	0.728105	-7.63793	0.771574	29	159	-7.41073	425	0.789055	1.14978	0.869734	0.836578	0.942503	0.107057	0.21256	NO
PVP01_0928300	-	CRAL/TRIO domain-containing protein, putative	293	PF3D7_1127600	PF3D7_1127600.1-p1	-	CRAL/TRIO domain-containing protein, putative	297	Syntenic ortholog	11	41	-7.46148	412	0.75979	19	123	-6.77121	206	0.882656	-7.11634	0.848731	15	63	-7.41149	426	0.788557	0.579906	1.72442	0.420639	0.692114	0.0195923	0.058511	NO
PVP01_1113200	YOP1L	YOP1-like protein, putative	153	PF3D7_1358700	PF3D7_1358700.1-p1	YOP1L	YOP1-like protein, putative	153	Syntenic ortholog	5	25	-7.30644	362	0.789012	7	95	-6.37978	131	0.925587	-6.84311	0.883756	5	32	-7.4256	427	0.787562	0.412047	2.42691	0.190072	0.43512	0.00132881	0.00649461	NO
PVP01_1425600	-	conserved Plasmodium protein, unknown function	368	PF3D7_0814700	PF3D7_0814700.1-p1	-	conserved Plasmodium protein, unknown function	306	Syntenic ortholog	11	37	-7.79204	535	0.687902	11	44	-8.02711	617	0.647396	-7.90958	0.715228	7	64	-7.4256	428	0.78806	1.10637	0.903855	0.881239	0.95713	0.386341	0.539823	NO
PVP01_0610800	COX17	cytochrome c oxidase copper chaperone, putative	66	PF3D7_1025600	PF3D7_1025600.1-p1	COX17	cytochrome c oxidase copper chaperone, putative	67	Syntenic ortholog	N/A	N/A	N/A	N/A	0	N/A	N/A	N/A	N/A	0	N/A	N/A	6	14	-7.42653	429	0.787065	10.4648	0.0955589	0.000520044	0.00609813	0.00265229	0.0115429	YES
PVP01_0912400	-	endonuclease/exonuclease/phosphatase family protein, putative	870	PF3D7_1111600	PF3D7_1111600.1-p1	-	endonuclease/exonuclease/phosphatase family protein, putative	744	Syntenic ortholog	11	26	-9.00527	977	0.429573	2	9	-10.4745	1451	0.170006	-9.73988	0.359391	26	155	-7.42951	430	0.786567	5.51194	0.181424	0.0116453	0.0591715	8.56793e-17	3.68909e-15	NO
PVP01_1244500	-	conserved Plasmodium protein, unknown function	1366	PF3D7_1462300	PF3D7_1462300.1-p1	-	conserved Plasmodium protein, unknown function	1357	Syntenic ortholog	23	51.9804	-8.76365	890	0.480421	39	132	-8.24006	696	0.602175	-8.50186	0.597462	51	282	-7.43202	431	0.78607	2.26599	0.441309	0.226675	0.487319	1.61579e-12	4.22518e-11	NO
PVP01_0411200	-	conserved protein, unknown function	154	PF3D7_0213700	PF3D7_0213700.1-p1	-	conserved protein, unknown function	154	Syntenic ortholog	2	3	-9.43322	1095	0.360608	2	5	-9.33073	1109	0.36577	-9.38198	0.423858	5	32	-7.43211	432	0.785572	4.74345	0.210817	0.021403	0.0942659	0.000273543	0.00170329	NO
PVP01_0612900	RPL3	60S ribosomal protein L3, putative	386	PF3D7_1027800	PF3D7_1027800.1-p1	RPL3	60S ribosomal protein L3	386	Syntenic ortholog	14	77.0861	-7.10579	299	0.825833	10	46	-8.03042	618	0.646823	-7.5681	0.783756	11	80.0233	-7.43441	433	0.785075	0.872048	1.14673	0.839646	0.943212	0.821626	0.868981	NO
PVP01_0944100	-	translation initiation factor eIF-1A, putative	155	PF3D7_1143400	PF3D7_1143400.1-p1	-	translation initiation factor eIF-1A, putative	155	Syntenic ortholog	4	12.5217	-8.01084	602	0.648743	4	15	-8.23859	694	0.60332	-8.12471	0.672081	4	32	-7.43858	434	0.784577	1.57911	0.633267	0.49954	0.763462	0.110855	0.218435	NO
PVP01_0111900	-	regulator of chromosome condensation, putative	686	PF3D7_0711500	PF3D7_0711500.1-p1	-	regulator of chromosome condensation, putative	688	Syntenic ortholog	17	58	-7.96531	594	0.653419	7	37.9737	-8.7972	916	0.476245	-8.38126	0.625888	28	142	-7.43886	435	0.78408	1.97734	0.505729	0.313651	0.576403	9.92719e-06	8.96187e-05	NO
PVP01_0615600	RPN9	26S proteasome regulatory subunit RPN9, putative	391	PF3D7_1030500	PF3D7_1030500.1-p1	RPN9	26S proteasome regulatory subunit RPN9, putative	393	Syntenic ortholog	13	38	-7.826	545	0.682057	10	52	-7.92068	568	0.675444	-7.87334	0.722843	14	81	-7.44026	436	0.783582	1.27199	0.78617	0.722167	0.886157	0.107104	0.21256	NO
PVP01_1212700	IRP	iron regulatory protein, putative	907	PF3D7_1342100	PF3D7_1342100.1-p1	IRP	aconitate hydratase	909	Syntenic ortholog	28	89.0233	-7.81612	540	0.68498	27	92	-8.19157	678	0.612479	-8.00385	0.69797	33	186.656	-7.44397	437	0.783085	1.43404	0.697332	0.594182	0.829141	0.00131195	0.00644663	NO
PVP01_0303800	P52	6-cysteine protein	487	PF3D7_0404500	PF3D7_0404500.1-p1	P52	6-cysteine protein	478	Syntenic ortholog	16	120	-6.89565	252	0.853302	15	153	-7.06105	286	0.836863	-6.97835	0.871066	17	98	-7.44554	438	0.782587	0.511295	1.95582	0.321484	0.587018	0.00012678	0.000874038	NO
PVP01_0703200	RPA1	replication protein A1, small fragment, putative	485	PF3D7_0904800	PF3D7_0904800.1-p1	RPA1	replication protein A1, small fragment	484	Syntenic ortholog	12	38	-8.04144	614	0.64173	14	42	-8.3497	744	0.574699	-8.19557	0.656345	16	99	-7.44786	439	0.78209	1.71383	0.583488	0.42591	0.695961	0.00178787	0.00825484	NO
PVP01_1334100	SMB1	small nuclear ribonucleoprotein-associated protein B, putative	201	PF3D7_1414800	PF3D7_1414800.1-p1	SMB1	small nuclear ribonucleoprotein-associated protein B, putative	201	Syntenic ortholog	7	21	-7.75366	521	0.696084	4	16	-8.43394	773	0.5581	-8.0938	0.682234	11	41	-7.45063	440	0.781592	1.47493	0.677997	0.565734	0.812081	0.108946	0.215056	NO
PVP01_0110100	PARE	prodrug activation and resistance esterase, putative	384	PF3D7_0709700	PF3D7_0709700.1-p1	PARE	prodrug activation and resistance esterase	368	Syntenic ortholog	18	67	-7.24083	344	0.799532	17	131	-6.97867	265	0.848884	-7.10975	0.850254	14	75	-7.45149	441	0.781095	0.556288	1.79763	0.386071	0.661414	0.00499875	0.0192613	NO
PVP01_1338200	-	conserved Plasmodium protein, unknown function	397	PF3D7_1410700	PF3D7_1410700.1-p1	-	conserved Plasmodium protein, unknown function	334	Syntenic ortholog	16	40	-7.78993	531	0.69024	15	89	-7.39852	382	0.781912	-7.59423	0.780203	12	68	-7.45253	442	0.780597	0.777528	1.28613	0.709966	0.880433	0.431156	0.584155	NO
PVP01_1021200	OPRT	orotate phosphoribosyltransferase, putative	257	PF3D7_0512700	PF3D7_0512700.1-p1	OPRT	orotate phosphoribosyltransferase	281	Syntenic ortholog	2	8	-8.96451	964	0.437171	8	38	-7.81471	527	0.698912	-8.38961	0.622843	9	57	-7.4562	443	0.7801	1.85589	0.538826	0.360769	0.631471	0.00865577	0.0305187	NO
PVP01_0207500	-	conserved Apicomplexan protein, unknown function	178	PF3D7_0107400	PF3D7_0107400.1-p1	-	conserved Apicomplexan protein, unknown function	153	Syntenic ortholog	6	14	-8.0376	611	0.643483	6	31	-7.65102	470	0.73154	-7.84431	0.729949	6	31	-7.45735	444	0.779602	1.00314	0.996872	0.996306	0.99765	0.756399	0.818125	NO
PVP01_0810800	-	dolichyl-phosphate-mannose protein mannosyltransferase, putative	224	PF3D7_1010700	PF3D7_1010700.1-p1	-	dolichyl-phosphate-mannose protein mannosyltransferase, putative	223	Syntenic ortholog	6	17	-8.07331	628	0.633548	6	25	-8.09599	642	0.633085	-8.08465	0.684264	11	45	-7.4614	445	0.779104	1.49863	0.667274	0.549903	0.800778	0.0843365	0.180824	NO
PVP01_1022000	-	prefoldin subunit 6, putative	119	PF3D7_0512000	PF3D7_0512000.1-p1	-	prefoldin subunit 6, putative	119	Syntenic ortholog	3	6	-8.48224	801	0.532437	5	22	-7.5913	456	0.739554	-8.03677	0.690863	6	24	-7.46196	446	0.778607	1.26128	0.792845	0.731546	0.890524	0.384806	0.539823	NO
PVP01_0603100	RPN5	26S proteasome regulatory subunit p55, putative	467	PF3D7_1017900	PF3D7_1017900.1-p1	RPN5	26S proteasome regulatory subunit p55, putative	467	Syntenic ortholog	12	22	-8.55016	822	0.520164	11	35	-8.4942	801	0.542072	-8.52218	0.595431	15	94	-7.46393	447	0.778109	2.3216	0.430738	0.213205	0.474738	2.96124e-05	0.00023871	NO
PVP01_1317400	-	voltage-dependent anion-selective channel protein, putative	289	PF3D7_1432100	PF3D7_1432100.1-p1	-	voltage-dependent anion-selective channel protein, putative	289	Syntenic ortholog	17	70	-6.91281	256	0.850964	19	80	-7.18762	320	0.817401	-7.05021	0.858883	9	58	-7.46688	448	0.777612	0.546867	1.8286	0.372388	0.646256	0.0101677	0.0342611	NO
PVP01_0811500	-	proteasome subunit beta type-5, putative	273	PF3D7_1011400	PF3D7_1011400.1-p1	-	proteasome subunit beta type-5	271	Syntenic ortholog	4	25	-7.88547	563	0.671537	5	58	-7.45225	403	0.769891	-7.66886	0.764467	8	54	-7.47403	449	0.777114	0.957278	1.04463	0.948549	0.981096	0.831054	0.878003	NO
PVP01_1450300	CPN60	60 kDa chaperonin, putative	710	PF3D7_1232100	PF3D7_1232100.1-p1	CPN60	60 kDa chaperonin	718	Syntenic ortholog	32	144	-7.09033	294	0.828755	17	106	-7.80505	523	0.701202	-7.44769	0.805584	32	143	-7.47452	450	0.776617	0.780084	1.28191	0.713581	0.881914	0.265866	0.423596	NO
PVP01_1204700	KRS1	lysine--tRNA ligase, putative	585	PF3D7_1350100	PF3D7_1350100.1-p1	KRS1	lysine--tRNA ligase	583	Syntenic ortholog	34	170	-6.73069	214	0.875511	25	151	-7.25755	339	0.806525	-6.99412	0.867005	30	116	-7.47549	451	0.776119	0.501101	1.99561	0.30717	0.567082	1.46563e-05	0.00012768	NO
PVP01_0835700	GLP1	1-cys-glutaredoxin-like protein-1, putative	168	PF3D7_0304500	PF3D7_0304500.1-p1	GLP1	1-cys-glutaredoxin-like protein-1	171	Syntenic ortholog	3	6	-8.82708	916	0.465225	3	19	-8.08274	634	0.637665	-8.45491	0.609137	8	34	-7.4762	452	0.775622	1.94596	0.513885	0.325143	0.59025	0.0315908	0.0863669	NO
PVP01_1262700	LPAAT	1-acyl-sn-glycerol-3-phosphate acyltransferase, putative	292	PF3D7_1444300	PF3D7_1444300.1-p1	LPAAT	1-acyl-sn-glycerol-3-phosphate acyltransferase, putative	292	Syntenic ortholog	4	20	-8.1759	663	0.613092	7	55	-7.57264	449	0.74356	-7.87427	0.722335	5	58	-7.47721	453	0.775124	1.14538	0.873069	0.840999	0.943212	0.335293	0.488853	NO
PVP01_0810700	eIF2beta	eukaryotic translation initiation factor 2 subunit beta, putative	222	PF3D7_1010600	PF3D7_1010600.1-p1	eIF2beta	eukaryotic translation initiation factor 2 subunit beta	222	Syntenic ortholog	14	78	-6.54084	162	0.905903	13	83	-6.88706	238	0.864339	-6.71395	0.903046	9	44	-7.47938	454	0.774627	0.386944	2.58435	0.160538	0.385684	3.96234e-05	0.000309335	NO
PVP01_1419600	-	conserved Plasmodium protein, unknown function	824	PF3D7_1318700	PF3D7_1318700.1-p1	-	conserved Plasmodium protein, unknown function	749	Syntenic ortholog	17	61	-8.09817	637	0.628288	36	151	-7.60011	457	0.738981	-7.84914	0.728426	32	148	-7.48242	455	0.774129	1.03527	0.965934	0.959146	0.985599	0.379084	0.534678	NO
PVP01_1252500	ISU	iron sulfur cluster assembly protein, putative	170	PF3D7_1454500	PF3D7_1454500.1-p1	ISU	iron sulfur cluster assembly protein, putative	162	Syntenic ortholog	2	3	-9.53206	1123	0.344243	3	6	-9.24726	1087	0.378363	-9.38966	0.420812	7	32	-7.48276	456	0.773632	4.36007	0.229354	0.0295369	0.121062	0.00042333	0.00247616	NO
PVP01_1450400	LPD1	dihydrolipoyl dehydrogenase, mitochondrial, putative	512	PF3D7_1232200	PF3D7_1232200.1-p1	LPD1	dihydrolipoyl dehydrogenase, mitochondrial	512	Syntenic ortholog	18	80	-7.35117	379	0.779077	24	111	-7.43201	396	0.773898	-7.39159	0.813198	21	101	-7.4841	457	0.773134	0.755179	1.32419	0.678139	0.861614	0.253221	0.408288	NO
PVP01_1103900	RPN11	26S proteasome regulatory subunit RPN11, putative	311	PF3D7_1368100	PF3D7_1368100.1-p1	RPN11	26S proteasome regulatory subunit RPN11, putative	311	Syntenic ortholog	16	57.0625	-7.19052	322	0.81239	14	76	-7.31228	352	0.799084	-7.2514	0.828934	19	61	-7.48981	458	0.772637	0.653938	1.5292	0.530173	0.783256	0.102007	0.204033	NO
PVP01_0316100	-	ferrodoxin reductase-like protein	689	PF3D7_0720400	PF3D7_0720400.1-p1	-	ferrodoxin reductase-like protein	642	Syntenic ortholog	15	34	-8.50376	807	0.52893	9	26	-9.18036	1062	0.392673	-8.84206	0.521827	27	125	-7.49717	459	0.772139	2.78301	0.359323	0.130351	0.33319	4.05557e-08	5.40952e-07	NO
PVP01_0926700	ThrRS	threonine--tRNA ligase, putative	920	PF3D7_1126000	PF3D7_1126000.1-p1	ThrRS	threonine--tRNA ligase	1013	Syntenic ortholog	55	381	-6.37645	127	0.926359	52	405	-6.72371	195	0.888952	-6.55008	0.922335	40	196.951	-7.49861	460	0.771642	0.35208	2.84026	0.122876	0.330046	1.11944e-22	8.30178e-21	NO
PVP01_0823500	FNT	formate-nitrite transporter, putative	313	PF3D7_0316600	PF3D7_0316600.1-p1	FNT	formate-nitrite transporter	309	Syntenic ortholog	7	41	-7.52751	437	0.745178	7	38	-8.01184	609	0.651975	-7.76967	0.744162	5	60	-7.49989	461	0.771144	1.04511	0.956835	0.948005	0.981096	0.546676	0.671801	NO
PVP01_0812600	-	phosphoglucomutase, putative	593	PF3D7_1012500	PF3D7_1012500.1-p1	-	phosphoglucomutase, putative	593	Syntenic ortholog	22	174	-6.72102	208	0.879018	13	167	-7.17042	316	0.819691	-6.94572	0.875635	14	115	-7.50116	462	0.770647	0.470474	2.12552	0.265113	0.536964	1.25264e-06	1.27362e-05	NO
PVP01_1437900	-	clathrin heavy chain, putative	1935	PF3D7_1219100	PF3D7_1219100.1-p1	-	clathrin heavy chain, putative	1997	Syntenic ortholog	61	172.677	-7.91132	575	0.664524	73	422.829	-7.42411	391	0.77676	-7.66771	0.764975	71	386.572	-7.50298	463	0.770149	0.964187	1.03714	0.957015	0.984571	0.518264	0.649372	NO
PVP01_0613700	-	conserved Plasmodium protein, unknown function	147	PF3D7_1028600	PF3D7_1028600.1-p1	-	conserved Plasmodium protein, unknown function	171	Syntenic ortholog	4	8	-8.40587	757	0.558153	3	12	-8.40875	766	0.562106	-8.40731	0.617259	4	33	-7.50605	464	0.769652	2.21537	0.451392	0.239762	0.501089	0.0163345	0.0505703	NO
PVP01_0215600	-	dynein heavy chain, putative	5023	PF3D7_0729900	PF3D7_0729900.1-p1	-	dynein heavy chain, putative	5065	Syntenic ortholog	177	457.149	-7.89165	566	0.669784	24	42	-10.6873	1488	0.148827	-9.28949	0.439594	255	976.957	-7.50656	465	0.769154	2.4282	0.411828	0.189807	0.43512	7.63592e-44	0	NO
PVP01_1319600	-	coatomer subunit beta, putative	1317	PF3D7_1429800	PF3D7_1429800.1-p1	-	coatomer subunit beta, putative	1370	Syntenic ortholog	37	126	-7.84171	551	0.678551	45	189	-7.84458	538	0.692616	-7.84315	0.730457	40	264	-7.50751	466	0.768657	1.20139	0.832369	0.786259	0.915983	0.0148117	0.0472925	NO
PVP01_0520400	USP13	ubiquitin carboxyl-terminal hydrolase 13, putative	879	PF3D7_0413900	PF3D7_0413900.1-p1	USP13	ubiquitin carboxyl-terminal hydrolase 13, putative	853	Syntenic ortholog	34	123	-7.46148	413	0.759205	32	121	-7.88621	553	0.68403	-7.67385	0.762944	35	164	-7.50979	467	0.768159	0.934759	1.06979	0.920573	0.973858	0.844517	0.888385	NO
PVP01_0929000	MBF1	multiprotein-bridging factor 1, putative	136	PF3D7_1128200	PF3D7_1128200.1-p1	MBF1	multiprotein-bridging factor 1, putative	136	Syntenic ortholog	6	17	-7.57432	452	0.736411	5	33	-7.31937	355	0.797367	-7.44684	0.806599	8	26	-7.51545	468	0.767662	0.758675	1.31809	0.683143	0.864176	0.566886	0.687667	NO
PVP01_0808100	RPT2	26S protease regulatory subunit 4, putative	447	PF3D7_1008400	PF3D7_1008400.1-p1	RPT2	26S protease regulatory subunit 4, putative	448	Syntenic ortholog	18	60.3766	-7.49683	429	0.749854	21	58.9026	-7.92989	574	0.672009	-7.71336	0.75533	21	85.5054	-7.51711	469	0.767164	0.993464	1.00658	0.992267	0.994363	0.645302	0.750364	NO
PVP01_0112600	RPN10	26S proteasome regulatory subunit RPN10, putative	487	PF3D7_0807800	PF3D7_0807800.1-p1	RPN10	26S proteasome regulatory subunit RPN10, putative	481	Syntenic ortholog	14	68	-7.46363	416	0.757452	9	59	-8.01395	611	0.65083	-7.73879	0.749746	24	91	-7.5259	470	0.766667	0.985032	1.0152	0.982217	0.992681	0.667661	0.765217	NO
PVP01_1135800	ROP14	rhoptry protein ROP14, putative	1088	PF3D7_0613300	PF3D7_0613300.1-p1	ROP14	rhoptry protein ROP14	1422	Syntenic ortholog	21	73	-8.19651	668	0.610169	21	123	-8.08313	635	0.637092	-8.13982	0.667005	56	269	-7.526	471	0.766169	1.97576	0.506134	0.31422	0.576533	1.30572e-09	2.16869e-08	NO
PVP01_1269800	CITH	trailer hitch homolog, putative	341	PF3D7_1474900	PF3D7_1474900.1-p1	CITH	trailer hitch homolog, putative	328	Syntenic ortholog	8	19	-8.38232	749	0.562829	10	67	-7.53041	434	0.752147	-7.95636	0.705584	17	62	-7.52677	472	0.765672	1.08565	0.921111	0.903336	0.967022	0.439027	0.584373	NO
PVP01_1334600	-	60S ribosomal protein L10, putative	219	PF3D7_1414300	PF3D7_1414300.1-p1	-	60S ribosomal protein L10, putative	219	Syntenic ortholog	8	52.5556	-6.92208	261	0.848042	8	42	-7.55462	441	0.74814	-7.23835	0.831472	7	41.2105	-7.53127	473	0.765174	0.60036	1.66567	0.450801	0.719742	0.0827959	0.177608	NO
PVP01_0914200	DSK2	ubiquitin domain-containing protein DSK2, putative	394	PF3D7_1113400	PF3D7_1113400.1-p1	DSK2	ubiquitin domain-containing protein DSK2, putative	388	PVP01_0932800 (ubiquitin-like protein, putative) and PVP01_0914200 (DSK2) are syntenic orthologs of PF3D7_1132000 (ubiquitin-like protein, putative) and PF3D7_1113400 (DSK2).	14	52	-7.51998	433	0.747516	9	56	-7.85422	541	0.690899	-7.6871	0.761421	8	73	-7.53144	474	0.764677	0.943683	1.05968	0.93173	0.976047	0.858834	0.896751	NO
PVP01_0904500	CK2beta1	casein kinase II beta chain, putative	244	PF3D7_1103700	PF3D7_1103700.1-p1	CK2beta1	casein kinase II beta chain	245	Syntenic ortholog	9	52	-7.0408	285	0.834015	11	50	-7.48837	417	0.761878	-7.26458	0.827411	11	46	-7.53351	475	0.764179	0.628797	1.59034	0.492913	0.758215	0.107793	0.213231	NO
PVP01_1404100	VAMP8	SNARE protein, putative	208	PF3D7_1303200	PF3D7_1303200.1-p1	VAMP8	SNARE protein, putative	208	Syntenic ortholog	3	18	-7.94204	590	0.655757	3	15	-8.53271	817	0.532914	-8.23738	0.649746	7	39	-7.53487	476	0.763682	1.57486	0.634978	0.502077	0.765117	0.0804786	0.173995	NO
PVP01_0412600	-	peptide chain release factor subunit 1, putative	428	PF3D7_0212300	PF3D7_0212300.1-p1	-	peptide chain release factor subunit 1, putative	427	Syntenic ortholog	11	22.5	-8.44048	779	0.545295	8	43	-8.20114	683	0.609616	-8.32081	0.638579	16	79.9615	-7.53613	477	0.763184	1.75148	0.570946	0.407486	0.680754	0.00383821	0.0156857	NO
PVP01_1323100	PRMT1	protein arginine N-methyltransferase 1, putative	400	PF3D7_1426200	PF3D7_1426200.1-p1	PRMT1	protein arginine N-methyltransferase 1	401	Syntenic ortholog	10	28	-8.15414	653	0.618936	10	20	-8.89895	959	0.451631	-8.52654	0.594924	13	75	-7.53737	478	0.762687	2.07229	0.482558	0.281523	0.544153	0.000734385	0.0039035	NO
PVP01_0943500	-	conserved Plasmodium protein, unknown function	300	PF3D7_1142800	PF3D7_1142800.1-p1	-	conserved Plasmodium protein, unknown function	297	Syntenic ortholog	15	55	-7.19133	323	0.811806	16	120	-6.81951	217	0.876359	-7.00542	0.865482	16	55	-7.54729	479	0.761692	0.466546	2.14341	0.259837	0.532832	0.000631369	0.00345753	NO
PVP01_1134000	ENR	enoyl-acyl carrier reductase, putative	403	PF3D7_0615100	PF3D7_0615100.1-p1	ENR	enoyl-acyl carrier reductase	432	Syntenic ortholog	17	64	-7.33493	371	0.783752	17	82	-7.49544	420	0.76016	-7.41518	0.811168	20	80	-7.54729	480	0.762189	0.777495	1.28618	0.709919	0.880433	0.393566	0.548206	NO
PVP01_0414900	Sec61-gamma	secretory complex protein 61 gamma subunit, putative	82	PF3D7_0210000	PF3D7_0210000.1-p1	Sec61-gamma	secretory complex protein 61 gamma subunit	81	Syntenic ortholog	N/A	N/A	N/A	N/A	0	N/A	N/A	N/A	N/A	0	N/A	N/A	5	15	-7.54729	481	0.761194	11.1624	0.0895865	0.000363028	0.00468455	0.00169727	0.00789124	YES
PVP01_0117400	CNA	serine/threonine protein phosphatase 2B catalytic subunit A, putative	564	PF3D7_0802800	PF3D7_0802800.1-p1	CNA	serine/threonine protein phosphatase 2B catalytic subunit A	604	Syntenic ortholog	23	88	-7.35259	380	0.778492	14	48	-8.36707	752	0.57012	-7.85983	0.725381	24	111	-7.55494	482	0.760697	1.0863	0.920558	0.902633	0.967022	0.300602	0.46596	NO
PVP01_1213300	ISC1	inner membrane complex suture component, putative	507	PF3D7_1341500	PF3D7_1341500.1-p1	ISC1	inner membrane complex suture component, putative	508	Syntenic ortholog	23	192	-6.46589	142	0.917592	17	154	-7.09478	301	0.828277	-6.78034	0.893909	18	93	-7.55878	483	0.760199	0.370958	2.69572	0.142752	0.356917	2.99513e-10	5.52831e-09	NO
PVP01_1419700	SEC63	translocation protein SEC63, putative	728	PF3D7_1318800	PF3D7_1318800.1-p1	SEC63	translocation protein SEC63	651	Syntenic ortholog	27	86	-7.63083	479	0.720631	14	67	-8.28883	716	0.590727	-7.95983	0.705076	19	119	-7.56028	484	0.759701	1.06118	0.942348	0.930067	0.976047	0.349701	0.506069	NO
PVP01_1344100	-	conserved Plasmodium protein, unknown function	381	PF3D7_1404700	PF3D7_1404700.1-p1	-	conserved Plasmodium protein, unknown function	290	Syntenic ortholog	18	90	-6.93787	268	0.843951	19	193	-6.58333	169	0.903835	-6.7606	0.89797	12	53	-7.56048	485	0.759204	0.27915	3.58231	0.0593142	0.199338	1.44517e-11	3.33633e-10	NO
PVP01_1028100	-	conserved Plasmodium protein, unknown function	126	PF3D7_0505900	PF3D7_0505900.1-p1	-	conserved Plasmodium protein, unknown function	126	Syntenic ortholog	4	13	-7.76621	524	0.694331	5	26	-7.48141	415	0.763022	-7.62381	0.77665	8	23	-7.56168	486	0.758706	0.856541	1.16749	0.818976	0.9298	0.861196	0.897316	NO
PVP01_0939100	URM1	ubiquitin-related modifier 1, putative	125	PF3D7_1138100	PF3D7_1138100.1-p1	URM1	ubiquitin-related modifier 1, putative	126	Syntenic ortholog	5	17	-7.48998	426	0.751607	5	14	-8.09248	641	0.633658	-7.79123	0.742132	5	23	-7.56168	487	0.758209	1.00143	0.998573	0.998316	0.998367	0.79174	0.846033	NO
PVP01_0320900	-	mago nashi protein homologue, putative	148	PF3D7_0725200	PF3D7_0725200.1-p1	-	mago nashi protein homologue, putative	148	Syntenic ortholog	3	5	-8.88265	940	0.451198	6	30	-7.49923	423	0.758443	-8.19094	0.658376	7	27	-7.56227	488	0.757711	1.17188	0.853328	0.814661	0.927886	0.468048	0.611414	NO
PVP01_0806900	-	rhoGAP GTPase, putative	529	PF3D7_1007200	PF3D7_1007200.1-p1	-	rhoGAP GTPase, putative	593	Syntenic ortholog	22	94	-7.22257	336	0.804208	15	163	-7.08046	295	0.831712	-7.15151	0.84264	16	108	-7.56396	489	0.757214	0.611056	1.63651	0.466624	0.734369	0.00787172	0.028068	NO
PVP01_0732300	MAS1	mitochondrial-processing peptidase subunit beta, putative	467	PF3D7_0933600	PF3D7_0933600.1-p1	MAS1	mitochondrial-processing peptidase subunit beta, putative	484	Syntenic ortholog	16	47	-7.79106	532	0.689655	12	73	-7.75909	507	0.710361	-7.77507	0.743655	20	88	-7.56564	490	0.756716	1.05068	0.951764	0.941753	0.979028	0.450216	0.593978	NO
PVP01_0530500	-	steroid dehydrogenase, putative	322	PF3D7_0422000	PF3D7_0422000.1-p1	-	steroid dehydrogenase, putative	321	Syntenic ortholog	11	80	-6.8874	249	0.855056	16	145	-6.70104	191	0.891242	-6.79422	0.892893	11	58	-7.57189	491	0.756219	0.378531	2.64179	0.151073	0.367788	1.21392e-06	1.25174e-05	NO
PVP01_0929900	RPN7	26S proteasome regulatory subunit RPN7, putative	393	PF3D7_1129200	PF3D7_1129200.1-p1	RPN7	26S proteasome regulatory subunit RPN7, putative	393	Syntenic ortholog	8	19	-8.52425	813	0.525424	11	53	-7.90674	563	0.678306	-8.21549	0.652792	19	71	-7.57202	492	0.755721	1.45555	0.687028	0.579039	0.820045	0.0405626	0.102458	NO
PVP01_1245500	-	40S ribosomal protein S28e, putative	67	PF3D7_1461300	PF3D7_1461300.1-p1	-	40S ribosomal protein S28e, putative	67	Syntenic ortholog	2	8	-7.62013	473	0.724138	2	16	-7.33532	362	0.79336	-7.47773	0.79797	2	12	-7.58068	493	0.755224	0.730576	1.36878	0.642679	0.842244	0.628219	0.734789	NO
PVP01_0526900	-	memo-like protein	296	PF3D7_0417500	PF3D7_0417500.1-p1	-	memo-like protein	296	Syntenic ortholog	11	48	-7.31403	365	0.787259	19	118	-6.82289	219	0.875215	-7.06846	0.855838	13	53	-7.58096	494	0.754726	0.47764	2.09363	0.274814	0.536964	0.00128563	0.00633543	NO
PVP01_1265800	-	60S ribosomal protein L1, putative	217	PF3D7_1441200	PF3D7_1441200.1-p1	-	60S ribosomal protein L1, putative	217	Syntenic ortholog	13	69.5722	-6.63241	184	0.893045	9	54	-7.29413	346	0.802519	-6.96327	0.873604	9	38.7692	-7.58317	495	0.754229	0.434014	2.30407	0.217351	0.481547	0.00115396	0.00578625	NO
PVP01_0708500	SET4	SET domain protein, putative	1074	PF3D7_0910000	PF3D7_0910000.1-p1	SET4	SET domain protein, putative	1114	Syntenic ortholog	29	60	-8.37968	746	0.564582	19	48	-9.01116	1001	0.42759	-8.69542	0.556345	33	199	-7.5833	496	0.753731	2.49701	0.400479	0.176231	0.41223	1.417e-10	2.81478e-09	NO
PVP01_0605300	-	flagellar outer arm dynein-associated protein, putative	100	PF3D7_1020100	PF3D7_1020100.1-p1	-	flagellar outer arm dynein-associated protein, putative	101	PVP01_0605300 (flagellar outer arm dynein-associated protein, putative) and PVP01_0605400 (conserved Plasmodium protein, unknown function) are syntenic orthologs of PF3D7_1020100 (flagellar outer arm dynein-associated protein, putative) and PF3D7_1020200 (conserved Plasmodium protein, unknown function).	2	6	-8.30829	717	0.581531	2	21	-7.46387	408	0.767029	-7.88608	0.720305	5	18	-7.58564	497	0.753234	0.989098	1.01102	0.987075	0.993461	0.837502	0.882645	NO
PVP01_1317600	ISC3	inner membrane complex suture component, putative	773	PF3D7_1431900	PF3D7_1431900.1-p1	ISC3	inner membrane complex suture component, putative	732	Syntenic ortholog	11	53	-8.17486	661	0.614261	8	29	-9.1862	1067	0.389811	-8.68053	0.559391	15	130	-7.58914	498	0.752736	2.0886	0.47879	0.276379	0.53791	7.95602e-06	7.3828e-05	NO
PVP01_1424100	PNPase	4-nitrophenylphosphatase, putative	314	PF3D7_0715000	PF3D7_0715000.1-p1	PNPase	4-nitrophenylphosphatase	322	Syntenic ortholog	6	14	-8.60521	849	0.504383	7	17	-8.8194	932	0.467086	-8.71231	0.551777	12	57	-7.5924	499	0.752239	2.48544	0.402343	0.178435	0.415444	0.000577117	0.00320676	NO
PVP01_0508900	-	conserved Apicomplexan protein, unknown function	119	PF3D7_0825400	PF3D7_0825400.1-p1	-	conserved Apicomplexan protein, unknown function	119	Syntenic ortholog	5	13	-7.70905	502	0.707189	4	30	-7.28115	344	0.803663	-7.4951	0.794416	4	21	-7.5955	500	0.751741	0.722104	1.38484	0.630377	0.833887	0.505863	0.637758	NO
PVP01_0706200	-	proteasome activator 28 subunit beta, putative	276	PF3D7_0907700	PF3D7_0907700.1-p1	PA28	proteasome activator 28 subunit beta, putative	279	Syntenic ortholog	14	69	-6.88117	245	0.857393	20	132	-6.64082	178	0.898683	-6.76099	0.897462	9	49	-7.60029	501	0.751244	0.360036	2.7775	0.131098	0.334645	1.72898e-06	1.73664e-05	NO
PVP01_0926200	SNRPD1	small nuclear ribonucleoprotein Sm D1, putative	127	PF3D7_1125500	PF3D7_1125500.1-p1	SNRPD1	small nuclear ribonucleoprotein Sm D1, putative	126	Syntenic ortholog	4	12	-7.85416	555	0.676213	5	27	-7.45157	402	0.770464	-7.65286	0.76802	4	22	-7.60613	502	0.750746	0.827049	1.20912	0.778981	0.913152	0.78548	0.840513	NO
PVP01_1412900	vapA	V-type proton ATPase catalytic subunit A, putative	611	PF3D7_1311900	PF3D7_1311900.1-p1	vapA	V-type proton ATPase catalytic subunit A	611	Syntenic ortholog	30	96.2589	-7.34293	376	0.78083	18	111	-7.60879	459	0.737836	-7.47586	0.799492	31	106.647	-7.60647	503	0.750249	0.725254	1.37883	0.634957	0.837567	0.149189	0.272861	NO
PVP01_0731000	M18AAP	M18 aspartyl aminopeptidase, putative	559	PF3D7_0932300	PF3D7_0932300.1-p1	M18AAP	M18 aspartyl aminopeptidase	570	Syntenic ortholog	7	18	-8.93065	952	0.444185	4	16	-9.45678	1141	0.347453	-9.19372	0.455838	16	99	-7.61141	504	0.749751	3.84455	0.260109	0.0465609	0.164357	5.8795e-09	9.15621e-08	NO
PVP01_1412300	-	ATP synthase subunit gamma, mitochondrial, putative	312	PF3D7_1311300	PF3D7_1311300.1-p1	-	ATP synthase subunit gamma, mitochondrial	311	Syntenic ortholog	8	28	-7.90567	573	0.665693	15	97	-7.07151	289	0.835146	-7.48859	0.796447	14	54	-7.6117	505	0.749254	0.656509	1.52321	0.533979	0.785869	0.12842	0.247465	NO
PVP01_0815300	CysRS	cysteine--tRNA ligase, putative	686	PF3D7_1015200	PF3D7_1015200.1-p1,PF3D7_1015200.2-p1,PF3D7_1015200.3-p1	CysRS	cysteine--tRNA ligase	677	Syntenic ortholog	21	75	-7.70827	501	0.707773	10	107	-7.76127	508	0.709788	-7.73477	0.750761	21	117	-7.61639	506	0.748756	0.918202	1.08908	0.899634	0.966837	0.956457	0.968595	NO
PVP01_1109900	14-3-3II	14-3-3 protein, putative	273	PF3D7_1362100	PF3D7_1362100.1-p1	14-3-3II	14-3-3 protein	273	Syntenic ortholog	10	41	-7.39078	391	0.772063	11	36	-7.92917	573	0.672582	-7.65997	0.76599	12	47	-7.62022	507	0.748259	0.83999	1.19049	0.796638	0.918181	0.742737	0.816393	NO
PVP01_0926400	-	kelch domain-containing protein, putative	563	PF3D7_1125700	PF3D7_1125700.1-p1	-	kelch domain-containing protein, putative	669	Syntenic ortholog	N/A	N/A	N/A	N/A	0	3	8	-10.1571	1354	0.225529	-10.1571	0.283756	21	115	-7.62175	508	0.747761	18.3338	0.054544	1.71613e-05	0.000421352	1.48117e-19	8.60488e-18	YES
PVP01_1228500	-	conserved Plasmodium protein, unknown function	168	PF3D7_1326000	PF3D7_1326000.1-p1	-	conserved Plasmodium protein, unknown function	163	Syntenic ortholog	4	12	-8.13393	645	0.623612	5	42	-7.28951	345	0.803091	-7.71172	0.756853	8	28	-7.62244	509	0.746766	0.784092	1.27536	0.719239	0.884696	0.629729	0.736112	NO
PVP01_1427600	-	ubiquitin-conjugating enzyme E2, putative	164	PF3D7_0812600	PF3D7_0812600.1-p1	-	ubiquitin-conjugating enzyme E2, putative	163	Syntenic ortholog	2	7	-8.64883	857	0.499708	4	23	-7.86759	547	0.687464	-8.25821	0.645178	3	28	-7.62244	510	0.747264	1.36442	0.732914	0.646066	0.845104	0.254711	0.410335	NO
PVP01_0711300	RPN8	26S proteasome regulatory subunit RPN8, putative	328	PF3D7_0912900	PF3D7_0912900.1-p1	RPN8	26S proteasome regulatory subunit RPN8, putative	338	Syntenic ortholog	7	29	-7.92059	581	0.661017	6	20	-8.7005	876	0.499141	-8.31055	0.640609	14	58	-7.6235	511	0.746269	1.5735	0.635527	0.502889	0.765117	0.0340101	0.0905415	NO
PVP01_1468400	-	thymidylate kinase, putative	219	PF3D7_1251300	PF3D7_1251300.1-p1	TMK	thymidylate kinase	210	Syntenic ortholog	5	9	-8.68672	869	0.493279	5	11	-8.8944	957	0.452776	-8.79056	0.536041	11	36	-7.62448	512	0.745771	2.37831	0.420467	0.20038	0.451827	0.00786973	0.0280783	NO
PVP01_1225400	MyoC	myosin C, putative	1992	PF3D7_1329100	PF3D7_1329100.1-p1	MyoC	myosin C	2160	Annotated as the same protein but not recognized as orthologs.	34	69	-8.85766	930	0.457043	48	152	-8.47623	792	0.547224	-8.66695	0.561421	91	370	-7.62526	513	0.745274	2.45518	0.407302	0.184349	0.427335	6.36978e-18	3.2298e-16	NO
PVP01_0511700	SEC23	protein transport protein SEC23, putative	759	PF3D7_0822600	PF3D7_0822600.1-p1	SEC23	protein transport protein SEC23	759	Syntenic ortholog	25	102	-7.50191	430	0.749269	16	94	-7.99193	603	0.655409	-7.74692	0.747716	20	130	-7.62536	514	0.744776	0.917722	1.08965	0.899022	0.966837	0.956869	0.968611	NO
PVP01_1322400	QCR6	cytochrome b-c1 complex subunit 6, putative	88	PF3D7_1426900	PF3D7_1426900.1-p1	QCR6	cytochrome b-c1 complex subunit 6, putative	88	Syntenic ortholog	1	4	-8.58592	844	0.507306	1	9	-8.18333	669	0.61763	-8.38463	0.624365	3	15	-7.63018	515	0.744279	1.56472	0.639093	0.508177	0.769511	0.27386	0.432599	NO
PVP01_1265600	FACT-S	FACT complex subunit SSRP1, putative	502	PF3D7_1441400	PF3D7_1441400.1-p1	FACT-S	FACT complex subunit SSRP1, putative	506	Syntenic ortholog	7	15	-9.00543	978	0.428989	11	19	-9.17738	1060	0.393818	-9.0914	0.474112	20	86.2376	-7.63033	516	0.743781	3.43712	0.290941	0.0680446	0.212678	2.55728e-07	2.90747e-06	NO
PVP01_1253200	GluPho	glucose-6-phosphate dehydrogenase-6-phosphogluconolactonase, putative	927	PF3D7_1453800	PF3D7_1453800.1-p1	GluPho	glucose-6-phosphate dehydrogenase-6-phosphogluconolactonase	910	Syntenic ortholog	23	72	-8.05016	620	0.638223	30	94	-8.19188	679	0.611906	-8.12102	0.673096	28	154.716	-7.63275	517	0.743284	1.31857	0.758399	0.682748	0.864176	0.0148044	0.0472925	NO
PVP01_0807600	EIF3D	eukaryotic translation initiation factor 3 subunit D, putative	545	PF3D7_1007900	PF3D7_1007900.1-p1	EIF3D	eukaryotic translation initiation factor 3 subunit D, putative	543	Syntenic ortholog	28	127.956	-6.94398	269	0.843366	21	103	-7.56928	446	0.745278	-7.25663	0.828426	18	92	-7.63622	518	0.742786	0.548423	1.82341	0.374643	0.649196	0.00134387	0.00654819	NO
PVP01_0906800	RUVB2	RuvB-like helicase 2, putative	475	PF3D7_1106000	PF3D7_1106000.1-p1	RUVB2	RuvB-like helicase 2	475	Syntenic ortholog	14	30.3077	-8.24679	693	0.595558	15	47.1637	-8.21291	687	0.607327	-8.22985	0.650254	13	80	-7.64218	519	0.742289	1.46774	0.681321	0.570635	0.813565	0.0273702	0.0765056	NO
PVP01_0718900	-	ADP-ribosylation factor, putative	191	PF3D7_0920500	PF3D7_0920500.1-p1	-	ADP-ribosylation factor, putative	191	Syntenic ortholog	4	12	-8.26224	703	0.589714	2	6	-9.36373	1117	0.361191	-8.81299	0.529442	7	32	-7.64743	520	0.741791	2.20534	0.453445	0.242455	0.505349	0.0184548	0.0558638	NO
PVP01_0823400	YOP1	protein YOP1, putative	227	PF3D7_0316700	PF3D7_0316700.1-p1	YOP1	protein YOP1, putative	221	Syntenic ortholog	6	17	-8.08661	633	0.630625	5	11	-8.93027	973	0.443618	-8.50844	0.596447	8	37	-7.64814	521	0.741294	1.71708	0.582384	0.424285	0.694778	0.0535784	0.126986	NO
PVP01_1216600	RPN3	26S proteasome regulatory subunit RPN3, putative	513	PF3D7_1338100	PF3D7_1338100.1-p1	RPN3	26S proteasome regulatory subunit RPN3, putative	503	Syntenic ortholog	18	64	-7.57627	453	0.735827	19	82	-7.73678	498	0.715512	-7.65652	0.767513	17	84	-7.65067	522	0.740796	0.815889	1.22566	0.763624	0.905788	0.548871	0.673181	NO
PVP01_0907800	-	U6 snRNA-associated Sm-like protein LSm4, putative	127	PF3D7_1107000	PF3D7_1107000.1-p1	LSM4	U6 snRNA-associated Sm-like protein LSm4, putative	126	Syntenic ortholog	2	9	-8.14184	648	0.621859	4	31	-7.31342	353	0.798512	-7.72763	0.752792	6	21	-7.65265	523	0.739303	0.791607	1.26325	0.729809	0.890524	0.694965	0.784274	NO
PVP01_1221700	CPN20	20 kDa chaperonin, putative	259	PF3D7_1333000	PF3D7_1333000.1-p1	CPN20	20 kDa chaperonin	258	Syntenic ortholog	9	38	-7.41412	399	0.767387	11	44	-7.67586	481	0.725243	-7.54499	0.786294	8	43	-7.65265	524	0.739801	0.738599	1.35391	0.654287	0.848542	0.398499	0.553582	NO
PVP01_1018100	-	BolA-like protein, putative	86	PF3D7_0515800	PF3D7_0515800.1-p1	-	BolA-like protein, putative	84	Syntenic ortholog	N/A	N/A	N/A	N/A	0	1	4	-8.97127	987	0.436176	-8.97127	0.501523	3	14	-7.65265	525	0.738806	3.86574	0.258683	0.0456738	0.162258	0.023841	0.0692927	NO
PVP01_1140100	OAT	ornithine aminotransferase, putative	414	PF3D7_0608800	PF3D7_0608800.1-p1	OAT	ornithine aminotransferase	414	Syntenic ortholog	N/A	N/A	N/A	N/A	0	N/A	N/A	N/A	N/A	0	N/A	N/A	14	69	-7.65265	526	0.740299	48.8355	0.0204769	9.08975e-09	8.72265e-07	3.60074e-14	1.17669e-12	YES
PVP01_1346500	RPN6	26S proteasome regulatory subunit RPN6, putative	615	PF3D7_1402300	PF3D7_1402300.1-p1	RPN6	26S proteasome regulatory subunit RPN6	666	Syntenic ortholog	24	60	-7.82215	544	0.682642	9	32	-8.85911	950	0.456783	-8.34063	0.635533	22	110.408	-7.65801	527	0.738308	1.58456	0.631091	0.496313	0.761042	0.0032271	0.013477	NO
PVP01_0733000	-	conserved Plasmodium protein, unknown function	165	PF3D7_0934300	PF3D7_0934300.1-p1	-	conserved Plasmodium protein, unknown function	145	Syntenic ortholog	1	1	-10.6008	1408	0.177674	3	32	-7.54343	438	0.749857	-9.07213	0.47868	5	24	-7.65957	528	0.737811	1.14522	0.873198	0.841169	0.943212	0.530783	0.656302	NO
PVP01_1025200	SSB	single-strand binding protein, putative	280	PF3D7_0508800	PF3D7_0508800.1-p1	SSB	single-stranded DNA-binding protein	284	Syntenic ortholog	7	15	-8.42162	766	0.552893	7	38	-7.90042	561	0.67945	-8.16102	0.663452	10	47	-7.65972	529	0.737313	1.29717	0.770908	0.700579	0.8769	0.194055	0.339613	NO
PVP01_0914900	ROM1	rhomboid protease ROM1, putative	276	PF3D7_1114100	PF3D7_1114100.1-p1	ROM1	rhomboid protease ROM1	278	Syntenic ortholog	4	12	-8.63037	855	0.500877	3	16	-8.75103	903	0.483686	-8.6907	0.556853	3	46	-7.65987	530	0.736816	2.22951	0.448529	0.236024	0.496413	0.00452475	0.0176744	NO
PVP01_0208500	ATP6	calcium-transporting ATPase, putative	1189	PF3D7_0106300	PF3D7_0106300.1-p1	ATP6	calcium-transporting ATPase	1228	Syntenic ortholog	32	113.011	-7.84826	553	0.677382	37	180	-7.79113	517	0.704637	-7.81969	0.736041	27	203	-7.66083	531	0.736318	0.998045	1.00196	0.997692	0.998072	0.457378	0.601897	NO
PVP01_1453300	VP2	vacuolar-type H+ pumping pyrophosphatase, putative	1046	PF3D7_1235200	PF3D7_1235200.1-p1	VP2	V-type K+-independent H+-translocating inorganic pyrophosphatase	1057	Syntenic ortholog	7	26	-9.18951	1033	0.396844	13	52	-8.9047	961	0.450487	-9.04711	0.484264	23	173	-7.67079	532	0.735821	3.18647	0.313827	0.0867495	0.257251	2.69491e-12	6.80804e-11	NO
PVP01_0702900	-	prefoldin subunit 4, putative	129	PF3D7_0904500	PF3D7_0904500.1-p1	-	prefoldin subunit 4, putative	129	Syntenic ortholog	3	4	-8.96839	966	0.436002	3	18	-7.87266	550	0.685747	-8.42053	0.615228	5	21	-7.67618	533	0.735323	1.39852	0.715042	0.620092	0.829141	0.295529	0.459124	NO
PVP01_0618500	HAD1	haloacid dehalogenase-like hydrolase, putative	292	PF3D7_1033400	PF3D7_1033400.1-p1	HAD1	haloacid dehalogenase-like hydrolase	288	Syntenic ortholog	5	19	-8.22719	681	0.602572	10	36	-7.99645	604	0.654837	-8.11182	0.67665	9	46.6667	-7.68083	534	0.734826	1.22013	0.819584	0.768721	0.907579	0.277045	0.436937	NO
PVP01_0918900	-	insulinase, putative	1315	PF3D7_1118300	PF3D7_1118300.1-p1	-	insulinase, putative	1488	Syntenic ortholog	27	70	-8.42797	770	0.550555	49	174	-7.92576	572	0.673154	-8.17686	0.661421	52	240.833	-7.68198	535	0.734328	1.46221	0.683895	0.574427	0.817462	0.000153375	0.00101708	NO
PVP01_1346200	-	ubiquitin-40S ribosomal protein S27a, putative	149	PF3D7_1402500	PF3D7_1402500.1-p1	-	ubiquitin-40S ribosomal protein S27a, putative	149	Syntenic ortholog	2	8	-8.41938	764	0.554062	3	33	-7.41066	385	0.780195	-7.91502	0.713706	3	24	-7.68679	536	0.733333	0.886734	1.12773	0.858988	0.948028	0.939327	0.956495	NO
PVP01_1344900	CPPED1	serine/threonine protein phosphatase CPPED1, putative	298	PF3D7_1403900	PF3D7_1403900.1-p1	CPPED1	serine/threonine protein phosphatase CPPED1, putative	298	Syntenic ortholog	N/A	N/A	N/A	N/A	0	N/A	N/A	N/A	N/A	0	N/A	N/A	11	48	-7.68679	537	0.733831	34.1849	0.0292527	1.79164e-07	1.0589e-05	5.39598e-10	9.33558e-09	YES
PVP01_1140500	-	conserved Plasmodium protein, unknown function	105	PF3D7_0608400	PF3D7_0608400.1-p1	-	conserved Plasmodium protein, unknown function	106	Syntenic ortholog	N/A	N/A	N/A	N/A	0	N/A	N/A	N/A	N/A	0	N/A	N/A	3	17	-7.69112	538	0.732836	12.5577	0.0796324	0.000184259	0.00285591	0.000693446	0.00371694	YES
PVP01_0710400	ICP	inhibitor of cysteine proteases, putative	364	PF3D7_0911900	PF3D7_0911900.1-p1	ICP	falstatin	413	Syntenic ortholog	17	194	-6.12417	94	0.945646	16	231	-6.35796	126	0.928449	-6.24106	0.94467	11	66	-7.69469	539	0.732338	0.221749	4.5096	0.0260088	0.109913	1.61394e-21	1.09454e-19	NO
PVP01_1342000	VPS29	vacuolar protein sorting-associated protein 29, putative	169	PF3D7_1406700	PF3D7_1406700.1-p1	VPS29	vacuolar protein sorting-associated protein 29	194	Syntenic ortholog	6	15	-7.91672	578	0.66277	6	27	-7.73728	499	0.71494	-7.827	0.732487	8	31	-7.69477	540	0.731841	1.05699	0.946085	0.934717	0.977269	0.637691	0.745056	NO
PVP01_1331000	-	conserved Plasmodium protein, unknown function	144	PF3D7_1417900	PF3D7_1417900.1-p1	-	conserved Plasmodium protein, unknown function	144	Syntenic ortholog	4	13	-7.89974	570	0.667446	7	69	-6.63893	177	0.899256	-7.26933	0.825888	4	23	-7.69521	541	0.731343	0.441798	2.26348	0.227305	0.487319	0.0141594	0.0454774	NO
PVP01_1142000	-	translation initiation factor IF-2, putative	1006	PF3D7_0607000	PF3D7_0607000.1-p1	-	translation initiation factor IF-2, putative	977	Syntenic ortholog	25	64	-8.24973	696	0.593805	34	95	-8.26308	706	0.596451	-8.25641	0.645685	34	156	-7.69553	542	0.730846	1.40012	0.714224	0.618898	0.829141	0.00509252	0.0195789	NO
PVP01_1261100	DDX5	ATP-dependent RNA helicase DDX5, putative	528	PF3D7_1445900	PF3D7_1445900.1-p1	DDX5	ATP-dependent RNA helicase DDX5, putative	527	Syntenic ortholog	28	110	-7.06349	289	0.831677	31	181.989	-6.96837	260	0.851746	-7.01593	0.862944	24	84	-7.69728	543	0.730348	0.418426	2.38991	0.197864	0.449117	4.854e-07	5.33649e-06	NO
PVP01_0727700	-	RNA-binding protein, putative	287	PF3D7_0929200	PF3D7_0929200.1-p1	-	RNA-binding protein, putative	289	Syntenic ortholog	9	30	-7.75316	520	0.696669	13	75	-7.24521	336	0.808243	-7.49919	0.792386	12	46	-7.69868	544	0.729851	0.653122	1.53111	0.528964	0.783256	0.152849	0.278764	NO
N/A	N/A	N/A	N/A	PF3D7_0721400	PF3D7_0721400.1-p1	-	conserved Plasmodium protein, unknown function	214	No P. vivax orthologs	N/A	N/A	N/A	N/A	0	N/A	N/A	N/A	N/A	0	N/A	N/A	7	34	-7.70051	545	0.729353	N/A	N/A	N/A	N/A	N/A	N/A	N/A
PVP01_0512600	-	60S ribosomal protein L22, putative	136	PF3D7_0821700	PF3D7_0821700.1-p1	-	60S ribosomal protein L22, putative	139	Syntenic ortholog	4	7	-8.46162	792	0.537697	4	13	-8.25093	702	0.598741	-8.35627	0.631472	3	22	-7.70433	546	0.728856	1.51942	0.658146	0.536402	0.788057	0.211329	0.358974	NO
PVP01_0704900	-	dynein light intermediate chain 2, putative	810	PF3D7_0906400	PF3D7_0906400.1-p1	-	dynein light intermediate chain 2, cytosolic	837	Syntenic ortholog	13	45	-8.38525	750	0.562244	21	59	-8.52272	813	0.535203	-8.45398	0.609645	31	132	-7.70792	547	0.728358	1.78524	0.560148	0.391696	0.666528	0.000147299	0.000981626	NO
PVP01_1203300	-	60S ribosomal protein L17, putative	199	PF3D7_1351400	PF3D7_1351400.1-p1	-	60S ribosomal protein L17, putative	203	Syntenic ortholog	11	50	-6.87616	244	0.857978	9	39	-7.53296	435	0.751574	-7.20456	0.83401	6	32	-7.70836	548	0.727861	0.497185	2.01132	0.301711	0.560129	0.019468	0.0583107	NO
PVP01_0511100	-	RNA-binding protein, putative	292	PF3D7_0823200	PF3D7_0823200.1-p1	-	RNA-binding protein, putative	286	Syntenic ortholog	2	1.01639	-11.1554	1536	0.102864	1	1	-11.58	1632	0.0663995	-11.3677	0.101523	11	45.0235	-7.7097	549	0.727363	15.9791	0.0625818	4.20755e-05	0.000829304	2.06137e-08	2.8958e-07	YES
PVP01_0413100	AsnRS	asparagine--tRNA ligase, putative	580	PF3D7_0211800	PF3D7_0211800.1-p1	AsnRS	asparagine--tRNA ligase	610	Syntenic ortholog	27	111	-7.14837	310	0.819404	24	115	-7.52132	431	0.753864	-7.33484	0.816751	21	96	-7.71001	550	0.726866	0.595144	1.68027	0.443094	0.711362	0.00713121	0.0257446	NO
PVP01_1318500	COX2	cytochrome c oxidase subunit 2, putative	172	PF3D7_1430900	PF3D7_1430900.1-p1	COX2	cytochrome c oxidase subunit 2, putative	172	Syntenic ortholog	5	9	-8.44515	780	0.544711	4	15	-8.34266	740	0.576989	-8.39391	0.621827	8	27	-7.71255	551	0.726368	1.5552	0.643004	0.513974	0.772263	0.151745	0.277274	NO
PVP01_1016300	EIF3B	eukaryotic translation initiation factor 3 subunit B, putative	716	PF3D7_0517700	PF3D7_0517700.1-p1	EIF3B	eukaryotic translation initiation factor 3 subunit B, putative	716	Syntenic ortholog	28	121	-7.27277	353	0.794272	14	47	-8.62675	851	0.513452	-7.94976	0.706091	15	112	-7.71608	552	0.725871	0.871874	1.14695	0.839416	0.943212	0.789083	0.843746	NO
PVP01_0940800	-	V-type proton ATPase subunit F, putative	129	PF3D7_1140100	PF3D7_1140100.1-p1	-	V-type proton ATPase subunit F, putative	128	Syntenic ortholog	4	13	-7.78974	530	0.690824	5	12	-8.27813	712	0.593017	-8.03393	0.691371	6	20	-7.71719	553	0.725373	1.07938	0.92646	0.910116	0.968406	0.665216	0.765217	NO
PVP01_1264900	RPA3	replication factor A protein 3, putative	109	PF3D7_1442100	PF3D7_1442100.1-p1	RPA3	replication factor A protein 3, putative	109	Syntenic ortholog	3	15	-7.47817	424	0.752776	2	21	-7.55005	440	0.748712	-7.51411	0.791878	3	17	-7.71903	554	0.724876	0.676579	1.47802	0.563643	0.811383	0.433223	0.584373	NO
PVP01_0939500	PPM2	protein phosphatase PPM2, putative	872	PF3D7_1138500	PF3D7_1138500.1-p1	PPM2	protein phosphatase PPM2	924	Syntenic ortholog	35	159	-7.19676	325	0.810637	40	137	-7.75403	505	0.711505	-7.47539	0.800508	29	144	-7.71979	555	0.724378	0.671658	1.48885	0.55638	0.807176	0.0224195	0.0658193	NO
PVP01_1110000	-	conserved Plasmodium protein, unknown function	199	PF3D7_1362000	PF3D7_1362000.1-p1	-	conserved Plasmodium protein, unknown function	199	Syntenic ortholog	3	9	-8.59096	845	0.506721	3	12	-8.71162	883	0.495135	-8.65129	0.56599	8	31	-7.72021	556	0.723881	1.9791	0.505281	0.313022	0.575704	0.0364191	0.0958289	NO
PVP01_0214700	SRP9	signal recognition particle subunit SRP9, putative	103	PF3D7_0729000	PF3D7_0729000.1-p1	SRP9	signal recognition particle subunit SRP9	103	Syntenic ortholog	N/A	N/A	N/A	N/A	0	N/A	N/A	N/A	N/A	0	N/A	N/A	3	16	-7.72304	557	0.723383	11.8601	0.0843167	0.000256984	0.00364133	0.00108527	0.00552289	YES
PVP01_0608200	-	conserved Plasmodium membrane protein, unknown function	464	PF3D7_1023000	PF3D7_1023000.1-p1	-	conserved Plasmodium membrane protein, unknown function	413	Syntenic ortholog	N/A	N/A	N/A	N/A	0	1	1	-12.0431	1682	0.037779	-12.0431	0.0451777	8	64	-7.72546	558	0.722886	31.7833	0.0314631	3.18603e-07	1.66932e-05	1.13353e-12	3.0575e-11	YES
PVP01_1422400	-	3',5'-cyclic nucleotide phosphodiesterase, putative	783	PF3D7_1321600	PF3D7_1321600.1-p1	PDEgamma	phosphodiesterase gamma, putative	769	Syntenic ortholog	11	22	-9.06697	999	0.416715	6	22	-9.47531	1148	0.343446	-9.27114	0.441624	15	118.956	-7.72723	559	0.722388	3.63857	0.274833	0.0562763	0.190846	5.1533e-10	8.99494e-09	NO
PVP01_0209500	C-CAP	cyclase-associated protein, putative	162	PF3D7_0105300	PF3D7_0105300.1-p1	CAP	cyclase-associated protein	162	Syntenic ortholog	4	16	-7.80988	539	0.685564	2	13	-8.42587	770	0.559817	-8.11788	0.674619	4	25	-7.72962	560	0.721891	1.1539	0.86663	0.832453	0.940039	0.509898	0.641451	NO
PVP01_0514400	LSM3	U6 snRNA-associated Sm-like protein LSm3, putative	91	PF3D7_0819900	PF3D7_0819900.1-p1	LSM3	U6 snRNA-associated Sm-like protein LSm3, putative	91	Syntenic ortholog	4	10	-7.70315	498	0.709527	6	28	-7.08187	296	0.831139	-7.39251	0.81269	5	14	-7.7327	561	0.720896	0.560159	1.78521	0.391713	0.666528	0.219673	0.366671	NO
PVP01_0421700	-	conserved Plasmodium protein, unknown function	91	PF3D7_0203400	PF3D7_0203400.1-p1	-	conserved Plasmodium protein, unknown function	91	Syntenic ortholog	N/A	N/A	N/A	N/A	0	N/A	N/A	N/A	N/A	0	N/A	N/A	4	14	-7.7327	562	0.721393	10.4648	0.0955589	0.000520044	0.00609813	0.00265229	0.0115429	YES
PVP01_1128400	-	conserved Plasmodium protein, unknown function	1399	PF3D7_0621100	PF3D7_0621100.1-p1	-	conserved Plasmodium protein, unknown function	1354	Syntenic ortholog	21	42	-9.00072	976	0.430158	39	212	-7.79015	516	0.705209	-8.39543	0.620812	36	208	-7.73418	563	0.720398	1.26187	0.792474	0.731026	0.890524	0.0118653	0.0390775	NO
PVP01_0519100	VPS2	vacuolar protein sorting-associated protein 2, putative	212	PF3D7_0816200	PF3D7_0816200.1-p1	VPS2	vacuolar protein sorting-associated protein 2, putative	209	Syntenic ortholog	3	10	-8.54888	821	0.520748	1	3	-10.1612	1355	0.224957	-9.35504	0.426904	8	32	-7.73749	564	0.7199	2.87326	0.348037	0.118787	0.323363	0.0041537	0.0162772	NO
PVP01_1106500	GCVT	glycine cleavage system T protein, putative	400	PF3D7_1365500	PF3D7_1365500.1-p1	GCVT	aminomethyltransferase, mitochondrial, putative	406	Syntenic ortholog	6	9	-9.28912	1056	0.383402	10	37	-8.28377	714	0.591872	-8.78644	0.537056	16	62	-7.74011	565	0.719403	2.00242	0.499395	0.304789	0.564598	0.00296606	0.0125719	NO
PVP01_0837200	NSF	N-ethylmaleimide-sensitive fusion protein, putative	785	PF3D7_0303000	PF3D7_0303000.1-p1	NSF	N-ethylmaleimide-sensitive fusion protein	783	Syntenic ortholog	26	114.132	-7.42321	403	0.76505	17	88.5481	-8.08536	637	0.635947	-7.75428	0.746701	23	119.136	-7.74376	566	0.718905	0.804241	1.24341	0.747469	0.897159	0.418391	0.570431	NO
PVP01_1455900	HUB1	ubiquitin-like modifier HUB1, putative	73	PF3D7_1237800	PF3D7_1237800.1-p1	HUB1	ubiquitin-like modifier HUB1, putative	73	Syntenic ortholog	3	6.66667	-7.88822	565	0.670368	4	18	-7.30331	349	0.800801	-7.59576	0.779188	3	11	-7.75346	567	0.718408	0.669566	1.4935	0.55329	0.804573	0.506639	0.63806	NO
PVP01_0917700	UCH54	deubiquinating/deneddylating enzyme, putative	501	PF3D7_1117100	PF3D7_1117100.1-p1	UCH54	deubiquinating/deneddylating enzyme	465	Syntenic ortholog	8	14.1176	-9.06406	997	0.417884	N/A	N/A	N/A	N/A	0	-9.06406	0.480711	12	70	-7.75444	568	0.71791	5.44754	0.183569	0.0122332	0.0618874	2.21538e-08	3.05814e-07	NO
PVP01_1030200	RPL31	60S ribosomal protein L31, putative	119	PF3D7_0503800	PF3D7_0503800.1-p1	RPL31	60S ribosomal protein L31	120	Syntenic ortholog	4	9	-8.07678	629	0.632963	4	23	-7.54685	439	0.749284	-7.81181	0.739594	4	18	-7.75801	569	0.716915	0.829772	1.20515	0.78271	0.913725	0.811334	0.859849	NO
PVP01_1120300	-	DnaJ protein, putative	380	PF3D7_0629200	PF3D7_0629200.1-p1	-	DnaJ protein, putative	380	Syntenic ortholog	6	12	-8.95014	957	0.441262	9	28	-8.51119	806	0.53921	-8.73066	0.547716	15	57	-7.75801	570	0.717413	2.04071	0.490025	0.291786	0.547907	0.00366507	0.0150813	NO
PVP01_0519700	EIF3G	eukaryotic translation initiation factor 3 subunit G, putative	269	PF3D7_0815600	PF3D7_0815600.1-p1	EIF3G	eukaryotic translation initiation factor 3 subunit G, putative	268	Syntenic ortholog	7	41	-7.37602	387	0.774401	13	86	-7.04358	280	0.840298	-7.2098	0.832995	8	40	-7.763	571	0.716418	0.467347	2.13974	0.26091	0.534086	0.00354924	0.0146008	NO
PVP01_0802200	-	RNA-binding protein, putative	328	PF3D7_1002400	PF3D7_1002400.1-p1	-	RNA-binding protein, putative	248	Syntenic ortholog	4	25	-8.06901	622	0.637054	6	37	-8.08532	636	0.63652	-8.07716	0.68731	8	37	-7.76341	572	0.71592	0.851855	1.17391	0.812679	0.927199	0.810175	0.859336	NO
PVP01_1251600	-	conserved Plasmodium protein, unknown function	624	PF3D7_1455300	PF3D7_1455300.1-p1	-	conserved Plasmodium protein, unknown function	610	Syntenic ortholog	10	47	-8.08088	631	0.631794	6	33	-8.84286	945	0.459645	-8.46187	0.607614	19	91	-7.76349	573	0.715423	1.52727	0.654765	0.531397	0.784188	0.0116783	0.0386761	NO
PVP01_1444000	-	ubiquitin-activating enzyme E1, putative	1143	PF3D7_1225800	PF3D7_1225800.1-p1	UBA1	ubiquitin-activating enzyme E1	1140	Syntenic ortholog	34	124	-7.71601	504	0.70602	34	150	-7.934	576	0.670864	-7.825	0.733503	38	170	-7.76388	574	0.714925	0.876575	1.1408	0.845633	0.943212	0.773659	0.831379	NO
PVP01_0711800	-	conserved Plasmodium protein, unknown function	151	PF3D7_0913400	PF3D7_0913400.1-p1	-	conserved Plasmodium protein, unknown function	168	Syntenic ortholog	5	12	-8.02725	609	0.644652	2	7	-8.97459	990	0.433887	-8.50092	0.598477	7	25	-7.76598	575	0.714428	1.6693	0.599054	0.44887	0.717277	0.124436	0.241074	NO
PVP01_0803800	-	60S ribosomal protein L13, putative	202	PF3D7_1004000	PF3D7_1004000.1-p1	-	60S ribosomal protein L13, putative	202	Syntenic ortholog	15	86	-6.3488	123	0.928697	12	102	-6.58651	170	0.903263	-6.46766	0.930964	8	30	-7.76797	576	0.71393	0.230497	4.33845	0.0300906	0.122467	4.33797e-10	7.76894e-09	NO
PVP01_0814800	-	prohibitin, putative	283	PF3D7_1014700	PF3D7_1014700.1-p1	-	prohibitin, putative	304	Syntenic ortholog	10	32	-7.67459	489	0.714787	15	63	-7.40553	384	0.780767	-7.54006	0.786802	8	45	-7.77126	577	0.713433	0.694184	1.44054	0.58956	0.829141	0.255538	0.410986	NO
PVP01_1244100	-	cytochrome c1 precursor, putative	394	PF3D7_1462700	PF3D7_1462700.1-p1	-	cytochrome c1 precursor, putative	394	Syntenic ortholog	10	42	-7.73356	511	0.701929	8	54	-7.89059	555	0.682885	-7.81207	0.739086	12	58.2068	-7.77324	578	0.712935	0.858367	1.165	0.821422	0.930786	0.791107	0.845246	NO
PVP01_1313500	GPI	glucose-6-phosphate isomerase, putative	595	PF3D7_1436000	PF3D7_1436000.1-p1	GPI	glucose-6-phosphate isomerase	579	Syntenic ortholog	20	57	-7.84039	549	0.679719	6	38	-8.6542	866	0.504865	-8.24729	0.648223	22	85.3271	-7.77571	579	0.712438	1.20714	0.828403	0.780836	0.913152	0.157611	0.286288	NO
PVP01_1315100	-	conserved Plasmodium protein, unknown function	288	PF3D7_1434400	PF3D7_1434400.1-p1	-	conserved Plasmodium membrane protein, unknown function	285	Syntenic ortholog	4	10	-8.85525	928	0.458212	9	80	-7.18415	319	0.817974	-8.0197	0.694924	9	42	-7.77571	580	0.71194	0.733948	1.3625	0.647562	0.845984	0.389101	0.542481	NO
PVP01_0526100	-	CDGSH iron-sulfur domain-containing protein, putative	87	PF3D7_0416700	PF3D7_0416700.1-p1	-	CDGSH iron-sulfur domain-containing protein, putative	89	Syntenic ortholog	N/A	N/A	N/A	N/A	0	N/A	N/A	N/A	N/A	0	N/A	N/A	4	13	-7.78458	581	0.711443	9.7671	0.102385	0.000756478	0.00798028	0.00414103	0.0162772	YES
PVP01_0526700	-	LETM1-like protein, putative	709	PF3D7_0417300	PF3D7_0417300.1-p1	-	LETM1-like protein, putative	802	Syntenic ortholog	9	14	-9.41967	1089	0.364115	4	7	-10.5212	1462	0.163709	-9.97042	0.316244	21	117	-7.78583	582	0.710945	6.853	0.145922	0.00444722	0.0287126	1.35998e-14	4.51285e-13	YES
PVP01_0925600	RPL35	60S ribosomal protein L35, putative	124	PF3D7_1124900	PF3D7_1124900.1-p1	RPL35	60S ribosomal protein L35, putative	124	Syntenic ortholog	4	19	-7.37072	385	0.77557	1	8	-8.64406	858	0.509445	-8.00739	0.696954	5	18	-7.7908	583	0.710448	0.866046	1.15467	0.831675	0.939611	0.898949	0.924542	NO
PVP01_0707800	ARP	apoptosis-related protein, putative	131	PF3D7_0909300	PF3D7_0909300.1-p1	ARP	apoptosis-related protein	131	Syntenic ortholog	4	6	-8.57831	838	0.510812	4	23	-7.64292	468	0.732685	-8.11062	0.677157	6	19	-7.79165	584	0.70995	0.978816	1.02164	0.974755	0.989236	0.853672	0.89281	NO
PVP01_1436800	TRAMP	thrombospondin-related apical membrane protein, putative	340	PF3D7_1218000	PF3D7_1218000.1-p1	TRAMP	thrombospondin-related apical membrane protein	352	Syntenic ortholog	15	67	-7.11913	302	0.824079	18	130	-6.86463	232	0.867773	-6.99188	0.868528	12	51	-7.7927	585	0.709453	0.38233	2.61554	0.155319	0.376541	7.01542e-06	6.58854e-05	NO
PVP01_0833200	-	40S ribosomal protein S23, putative	138	PF3D7_0306900	PF3D7_0306900.1-p1	-	40S ribosomal protein S23, putative	145	Syntenic ortholog	3	13	-7.85718	557	0.675044	3	20	-7.83474	534	0.694906	-7.84596	0.729442	4	21	-7.79311	586	0.708955	0.903514	1.10679	0.880799	0.95713	0.983932	0.987164	NO
PVP01_0109000	-	cloroquine resistance associated protein Cg8, putative	214	PF3D7_0708700	PF3D7_0708700.1-p1	-	Cg8 protein	228	Syntenic ortholog	5	16	-8.08826	634	0.630041	3	27	-7.97336	594	0.660561	-8.03081	0.692893	8	33	-7.79373	587	0.708458	1.09337	0.9146	0.895037	0.964244	0.554974	0.678462	NO
PVP01_1010800	-	mitochondrial-processing peptidase subunit alpha, putative	534	PF3D7_0523100	PF3D7_0523100.1-p1	-	mitochondrial-processing peptidase subunit alpha, putative	534	Syntenic ortholog	16	45	-7.96861	596	0.65225	19	74	-7.87955	551	0.685175	-7.92408	0.712183	12	77	-7.79749	588	0.70796	0.932174	1.07276	0.917325	0.972751	0.903787	0.928604	NO
PVP01_0820300	-	conserved Plasmodium protein, unknown function	297	PF3D7_0319900	PF3D7_0319900.1-p1	-	conserved Plasmodium protein, unknown function	314	Syntenic ortholog	10	30	-7.78741	529	0.691409	13	36	-8.01343	610	0.651402	-7.90042	0.717259	12	45	-7.80363	589	0.707463	0.956238	1.04576	0.94727	0.980859	0.848559	0.889162	NO
PVP01_1440400	-	conserved Plasmodium protein, unknown function	519	PF3D7_1222100	PF3D7_1222100.1-p1	-	conserved Plasmodium protein, unknown function	518	Syntenic ortholog	8	24	-8.56873	835	0.512566	7	73	-7.86466	545	0.688609	-8.2167	0.651777	15	74	-7.80681	590	0.706965	1.13967	0.877448	0.846786	0.943212	0.287328	0.449841	NO
PVP01_1122800	-	conserved protein, unknown function	369	PF3D7_0626700	PF3D7_0626700.1-p1	-	conserved protein, unknown function	372	Syntenic ortholog	9	19	-8.46123	791	0.538282	14	55	-7.80668	525	0.700057	-8.13396	0.669543	15	53	-7.8095	591	0.706468	1.06531	0.938693	0.925503	0.974314	0.520486	0.6497	NO
PVP01_0731500	CSE1	importin alpha re-exporter, putative	1392	PF3D7_0932800	PF3D7_0932800.1-p1	CSE1	importin alpha re-exporter, putative	1342	Syntenic ortholog	36	112	-8.01487	604	0.647575	43	123	-8.32953	732	0.581568	-8.1722	0.662437	32	191	-7.81054	592	0.70597	1.13811	0.878652	0.848373	0.943212	0.0905313	0.185322	NO
PVP01_0527600	EIF3M	eukaryotic translation initiation factor 3 subunit M, putative	434	PF3D7_0418200	PF3D7_0418200.1-p1	EIF3M	eukaryotic translation initiation factor 3 subunit M, putative	429	Syntenic ortholog	14	33.7778	-8.04812	618	0.639392	11	40	-8.28738	715	0.591299	-8.16775	0.662944	14	61	-7.81148	593	0.705473	1.15551	0.865421	0.830844	0.939243	0.306183	0.473562	NO
PVP01_0719100	-	conserved Plasmodium protein, unknown function	537	PF3D7_0920700	PF3D7_0920700.1-p1	-	conserved Plasmodium protein, unknown function	593	Syntenic ortholog	17	54	-7.79189	534	0.688486	10	25	-8.97034	985	0.436749	-8.38112	0.626396	11	84	-7.81527	594	0.704975	1.39125	0.718781	0.62554	0.830182	0.0419664	0.105432	NO
PVP01_1327400	TIM8	mitochondrial import inner membrane translocase subunit TIM8, putative	110	PF3D7_1421500	PF3D7_1421500.1-p1	TIM8	mitochondrial import inner membrane translocase subunit TIM8, putative	113	Syntenic ortholog	N/A	N/A	N/A	N/A	0	N/A	N/A	N/A	N/A	0	N/A	N/A	5	16	-7.81569	595	0.704478	11.8601	0.0843167	0.000256984	0.00364133	0.00108527	0.00552289	YES
PVP01_1111900	-	conserved Plasmodium protein, unknown function	177	PF3D7_1360000	PF3D7_1360000.1-p1	-	conserved Plasmodium protein, unknown function	177	Syntenic ortholog	7	20	-7.67529	490	0.714202	6	37	-7.46845	409	0.766457	-7.57187	0.782234	7	25	-7.81817	596	0.70398	0.641972	1.5577	0.512444	0.771844	0.26134	0.41892	NO
PVP01_1255200	-	sortilin, putative	898	PF3D7_1451800	PF3D7_1451800.1-p1	-	sortilin	895	Syntenic ortholog	24	90	-7.79524	536	0.687317	15	87	-8.23748	693	0.603892	-8.01636	0.695431	21	126	-7.82144	597	0.703483	0.987537	1.01262	0.985212	0.992882	0.602811	0.721031	NO
PVP01_0708600	-	exportin-7, putative	1195	PF3D7_0910100	PF3D7_0910100.1-p1	-	exportin-7, putative	1198	Syntenic ortholog	32	75	-8.26329	704	0.589129	27	78	-8.63241	855	0.511162	-8.44785	0.61066	29	168	-7.82534	598	0.702985	1.52565	0.655457	0.532422	0.7852	0.000645544	0.00353115	NO
PVP01_0813400	-	conserved Plasmodium protein, unknown function	639	PF3D7_1013300	PF3D7_1013300.1-p1	-	conserved Plasmodium protein, unknown function	628	Syntenic ortholog	13	32	-8.48904	804	0.530684	7	36	-8.77961	912	0.478535	-8.63433	0.571066	16	88	-7.8261	599	0.702488	1.789	0.558972	0.389982	0.664948	0.00185227	0.00848358	NO
PVP01_1004400	-	cell cycle regulator protein, putative	179	PF3D7_0529500	PF3D7_0529500.1-p1	-	cell cycle regulator protein, putative	179	Syntenic ortholog	7	32	-7.21653	333	0.805961	7	72	-6.81394	215	0.877504	-7.01523	0.863452	6	25	-7.8294	600	0.70199	0.362267	2.76039	0.133444	0.338394	0.000624784	0.00343107	NO
PVP01_0210900	ARP1	actin-related protein	379	PF3D7_0103800	PF3D7_0103800.1-p1	ARP1	actin-related protein	380	Syntenic ortholog	13	58	-7.37197	386	0.774985	9	72	-7.56409	444	0.746422	-7.46803	0.801523	11	53	-7.83077	601	0.701493	0.579812	1.7247	0.420502	0.692114	0.0319663	0.0870493	NO
PVP01_1032700	-	conserved Plasmodium protein, unknown function	318	PF3D7_0502300	PF3D7_0502300.1-p1	-	conserved Plasmodium protein, unknown function	287	Syntenic ortholog	3	8	-9.17749	1027	0.400351	9	23	-8.52978	816	0.533486	-8.85363	0.519289	7	40	-7.8315	602	0.700995	1.85721	0.538443	0.360218	0.631471	0.0271652	0.0762537	NO
PVP01_0830700	AS	asparagine synthetase [glutamine-hydrolyzing], putative	613	PF3D7_0309500	PF3D7_0309500.1-p1	AS	asparagine synthetase [glutamine-hydrolyzing], putative	610	Syntenic ortholog	21	48	-8.04204	616	0.640561	4	11	-9.92369	1296	0.258729	-8.98286	0.498477	17	85	-7.8317	603	0.700498	1.80663	0.553515	0.382037	0.658247	0.00195574	0.00892191	NO
PVP01_1016600	FACT-L	FACT complex subunit SPT16, putative	1056	PF3D7_0517400	PF3D7_0517400.1-p1	FACT-L	FACT complex subunit SPT16, putative	1141	Syntenic ortholog	13	19	-9.51268	1116	0.348334	19	49	-8.97364	989	0.434459	-9.24316	0.446701	29	158.945	-7.832	604	0.7	3.4017	0.29397	0.0703884	0.218823	3.88453e-12	9.70564e-11	NO
PVP01_1249600	-	conserved Plasmodium protein, unknown function	630	PF3D7_1457300	PF3D7_1457300.1-p1	-	conserved Plasmodium protein, unknown function	639	Syntenic ortholog	25	157	-6.88435	248	0.85564	18	174	-7.18988	321	0.816829	-7.03712	0.861929	18	89	-7.83216	605	0.699502	0.379949	2.63193	0.152652	0.370464	2.47442e-09	3.9654e-08	NO
PVP01_1305300	EIF3C	eukaryotic translation initiation factor 3 subunit C, putative	963	PF3D7_1206200	PF3D7_1206200.1-p1	EIF3C	eukaryotic translation initiation factor 3 subunit C, putative	984	Syntenic ortholog	31	122	-7.56091	450	0.73758	32	122	-7.96925	592	0.661706	-7.76508	0.74467	24	137	-7.83254	606	0.699005	0.782729	1.27758	0.717316	0.883674	0.287142	0.449156	NO
PVP01_0936800	-	3-oxo-5-alpha-steroid 4-dehydrogenase, putative	296	PF3D7_1135900	PF3D7_1135900.1-p1	-	3-oxo-5-alpha-steroid 4-dehydrogenase, putative	296	Syntenic ortholog	7	22	-8.09419	636	0.628872	4	12	-9.10867	1037	0.406983	-8.60143	0.577157	7	41	-7.83768	607	0.698507	1.56421	0.639302	0.508485	0.769511	0.076409	0.166287	NO
PVP01_0609300	-	conserved Plasmodium protein, unknown function	1383	PF3D7_1024100	PF3D7_1024100.1-p1	-	conserved Plasmodium protein, unknown function	1104	Syntenic ortholog	21	42	-8.98922	970	0.433665	30	98	-8.55026	822	0.530052	-8.76974	0.540102	45	152	-7.84371	608	0.69801	1.59555	0.626742	0.489866	0.755158	0.000485691	0.00279499	NO
PVP01_1247900	DBP5	ATP-dependent RNA helicase DBP5, putative	787	PF3D7_1459000	PF3D7_1459000.1-p1	DBP5	ATP-dependent RNA helicase DBP5	741	Syntenic ortholog	36	153	-7.13267	307	0.821157	41	184	-7.35651	366	0.79107	-7.24459	0.830457	17	102	-7.84392	609	0.697512	0.429696	2.32723	0.211892	0.472163	1.07088e-07	1.30766e-06	NO
PVP01_0703100	HU	bacterial histone-like protein, putative	188	PF3D7_0904700	PF3D7_0904700.1-p1	HU	bacterial histone-like protein	189	Syntenic ortholog	5	20	-7.73559	513	0.70076	3	11	-8.74177	896	0.487693	-8.23868	0.649239	4	26	-7.84455	610	0.697015	1.09776	0.910949	0.890363	0.9598	0.59127	0.710223	NO
PVP01_0518900	-	EF-hand calcium-binding domain-containing protein, putative	275	PF3D7_0816400	PF3D7_0816400.1-p1	-	EF-hand calcium-binding domain-containing protein, putative	233	Syntenic ortholog	7	14	-8.47259	796	0.535359	7	28	-8.18779	674	0.614768	-8.33019	0.637563	7	32	-7.8462	611	0.696517	1.09763	0.911053	0.890497	0.9598	0.552964	0.67796	NO
PVP01_0945800	SEC21	coatomer subunit gamma, putative	1010	PF3D7_1145100	PF3D7_1145100.1-p1	SEC21	coatomer subunit gamma, putative	1068	Syntenic ortholog	29	113	-7.68519	494	0.711864	37	119	-8.0418	623	0.643961	-7.8635	0.724873	35	146	-7.85083	612	0.69602	0.879839	1.13657	0.849936	0.943212	0.810237	0.859336	NO
PVP01_1444800	PCNA2	proliferating cell nuclear antigen 2, putative	264	PF3D7_1226600	PF3D7_1226600.1-p1	PCNA2	proliferating cell nuclear antigen 2	264	Syntenic ortholog	6	29	-7.70353	499	0.708942	15	99	-6.88405	237	0.864911	-7.29379	0.822843	10	36	-7.85333	613	0.695522	0.431127	2.3195	0.213696	0.475268	0.00153296	0.0073218	NO
PVP01_1229800	DHFS-FPGS	dihydrofolate synthase/folylpolyglutamate synthase, putative	466	PF3D7_1324800	PF3D7_1324800.1-p1	DHFS-FPGS	dihydrofolate synthase/folylpolyglutamate synthase	522	Syntenic ortholog	1	2	-10.9459	1490	0.129749	5	16	-9.27482	1096	0.373211	-10.1104	0.289848	18	71	-7.85588	614	0.695025	5.59694	0.178669	0.0109174	0.0567607	1.33569e-08	1.93608e-07	NO
PVP01_0114300	-	C-mannosyltransferase, putative	1050	PF3D7_0806200	PF3D7_0806200.1-p1	-	C-mannosyltransferase, putative	1018	Syntenic ortholog	11	50	-8.5394	818	0.522501	10	56	-8.83441	940	0.462507	-8.68691	0.557868	18	138	-7.85924	615	0.694527	1.81054	0.552323	0.380304	0.65667	7.90008e-05	0.000581707	NO
PVP01_0933100	-	nucleic acid binding protein, putative	274	PF3D7_1132300	PF3D7_1132300.1-p1	-	nucleic acid binding protein, putative	273	Syntenic ortholog	6	22	-8.01696	606	0.646406	12	35	-7.961	588	0.663995	-7.98898	0.7	8	37	-7.85945	616	0.69403	0.928639	1.07685	0.912869	0.969276	0.943416	0.959408	NO
PVP01_0118200	GDH3	glutamate dehydrogenase, putative	1247	PF3D7_0802000	PF3D7_0802000.1-p1	GDH3	glutamate dehydrogenase, putative	1397	Syntenic ortholog	33	135	-7.7181	505	0.705435	33	167	-7.91372	566	0.676588	-7.81591	0.737563	36	189	-7.86123	617	0.693532	0.885719	1.12903	0.857658	0.947234	0.826577	0.87323	NO
PVP01_0925300	MGE1	GrpE protein homolog, mitochondrial, putative	306	PF3D7_1124700	PF3D7_1124700.1-p1	MGE1	GrpE protein homolog, mitochondrial, putative	301	Syntenic ortholog	11	51	-7.28664	357	0.791935	12	57	-7.58375	451	0.742416	-7.43519	0.808122	12	40.7018	-7.86173	618	0.693035	0.533228	1.87537	0.352715	0.623329	0.0224779	0.0658703	NO
PVP01_1023000	TCTP	translationally-controlled tumor protein homolog, putative	171	PF3D7_0511000	PF3D7_0511000.1-p1	TCTP	translationally-controlled tumor protein homolog	171	Syntenic ortholog	7	29	-7.26924	352	0.794857	5	40	-7.356	365	0.791643	-7.31262	0.820812	6	23	-7.86706	619	0.692537	0.482602	2.0721	0.281584	0.544153	0.0351823	0.0929885	NO
PVP01_1208800	-	dynactin subunit 2, putative	699	PF3D7_1346000	PF3D7_1346000.1-p1	-	dynactin subunit 2, putative	695	Syntenic ortholog	15	35	-8.48918	805	0.530099	8	21	-9.40835	1125	0.356611	-8.94876	0.505076	32	93	-7.87221	620	0.69204	2.18413	0.457849	0.248259	0.514666	8.04748e-05	0.000588567	NO
PVP01_0828400	-	conserved Plasmodium protein, unknown function	574	PF3D7_0311800	PF3D7_0311800.1-p1	-	conserved protein, unknown function	609	Syntenic ortholog	18	53	-7.87721	560	0.67329	8	38	-8.61826	841	0.519176	-8.24774	0.647716	24	81	-7.87826	621	0.691542	1.20187	0.832036	0.785805	0.915983	0.17465	0.312084	NO
PVP01_1028800	ALP2b	actin-like protein, putative	606	PF3D7_0505200	PF3D7_0505200.1-p1	ALP2b	actin-like protein, putative	565	Syntenic ortholog	23	112	-7.18326	320	0.813559	17	99	-7.71498	489	0.720664	-7.44912	0.804061	16	75	-7.88023	622	0.691045	0.493442	2.02658	0.296513	0.55225	0.000322116	0.00195325	NO
PVP01_1466200	-	conserved Plasmodium protein, unknown function	400	PF3D7_1249100	PF3D7_1249100.1-p1	-	conserved Plasmodium protein, unknown function	392	Syntenic ortholog	13	68	-7.26683	351	0.795441	12	42	-8.15701	660	0.622782	-7.71192	0.756345	15	52	-7.88091	623	0.690547	0.638563	1.56602	0.507391	0.769239	0.103036	0.205746	NO
PVP01_1268900	-	translocation protein sec62, putative	376	PF3D7_1438100	PF3D7_1438100.1-p1	SEC62	secretory complex protein 62	377	Syntenic ortholog	7	21	-8.37994	747	0.563998	7	31	-8.39882	763	0.563824	-8.38938	0.62335	11	50	-7.88112	624	0.69005	1.35452	0.738266	0.653806	0.848515	0.137283	0.258629	NO
PVP01_0521100	APH	acylated pleckstrin-homology domain-containing protein, putative	280	PF3D7_0414600	PF3D7_0414600.1-p1	APH	acylated pleckstrin-homology domain-containing protein, putative	235	Syntenic ortholog	10	27	-7.83383	547	0.680888	6	36	-7.95449	584	0.666285	-7.89416	0.717766	7	31	-7.88649	625	0.689552	0.701137	1.42626	0.59976	0.829141	0.362203	0.517484	NO
PVP01_0309900	-	conserved Plasmodium protein, unknown function	326	PF3D7_0410600	PF3D7_0410600.1-p1	-	conserved Plasmodium protein, unknown function	326	Syntenic ortholog	10	23	-8.14628	652	0.619521	8	52	-7.73887	500	0.714367	-7.94258	0.707614	12	43	-7.88659	626	0.689055	0.843867	1.18502	0.801895	0.922168	0.767306	0.825572	NO
PVP01_1311200	TPx(Gl)	glutathione peroxidase-like thioredoxin peroxidase, putative	201	PF3D7_1212000	PF3D7_1212000.1-p1	TPx(Gl)	glutathione peroxidase-like thioredoxin peroxidase	205	Syntenic ortholog	8	25	-7.57931	454	0.735243	7	22	-8.11548	649	0.629078	-7.84739	0.728934	7	27	-7.88807	627	0.688557	0.790228	1.26546	0.727873	0.889643	0.654083	0.756939	NO
PVP01_1142200	-	coatomer alpha subunit, putative	1399	PF3D7_0606700	PF3D7_0606700.1-p1	-	coatomer alpha subunit, putative	1512	Syntenic ortholog	37	128.99	-7.87866	561	0.672706	33	143	-8.18389	670	0.617058	-8.03127	0.692386	41	199	-7.88878	628	0.68806	1.02619	0.974477	0.969519	0.988226	0.341384	0.496088	NO
PVP01_1328500	GlyRS	glycine--tRNA ligase, putative	842	PF3D7_1420400	PF3D7_1420400.1-p1	GlyRS	glycine--tRNA ligase	889	Syntenic ortholog	40	169.528	-7.09764	296	0.827586	16	86	-8.18465	671	0.616485	-7.64114	0.771066	39	116.965	-7.88912	629	0.687562	0.610152	1.63894	0.465285	0.733941	0.00550405	0.02071	NO
PVP01_0827800	GSK3	glycogen synthase kinase 3, putative	488	PF3D7_0312400	PF3D7_0312400.1-p1	GSK3	glycogen synthase kinase 3	440	Syntenic ortholog	N/A	N/A	N/A	N/A	0	2	5	-10.4841	1455	0.167716	-10.4841	0.224365	12	57.8182	-7.89037	630	0.687065	13.0941	0.0763703	0.000143827	0.00232262	6.81772e-10	1.15398e-08	YES
PVP01_1229900	YKT6.2	SNARE protein, putative	220	PF3D7_1324700	PF3D7_1324700.1-p1	YKT6.2	SNARE protein, putative	221	Syntenic ortholog	9	32	-7.42277	402	0.765634	7	69	-7.06274	287	0.836291	-7.24275	0.830964	7	29	-7.89176	631	0.686567	0.428969	2.33117	0.210977	0.471032	0.0040309	0.0162367	NO
PVP01_0206700	-	conserved Plasmodium protein, unknown function	2092	PF3D7_0108300	PF3D7_0108300.1-p1	ARP	conserved Plasmodium protein, unknown function	2221	Syntenic ortholog	8	15	-10.4327	1369	0.200468	22	75	-9.23161	1083	0.380653	-9.83215	0.344162	72	290	-7.89673	632	0.68607	4.87952	0.204938	0.01915	0.0853158	9.62947e-28	1.02132e-25	NO
PVP01_1203000	-	conserved Plasmodium protein, unknown function	190	PF3D7_1351800	PF3D7_1351800.1-p1,PF3D7_1351800.2-p1	-	conserved Plasmodium protein, unknown function	230	Syntenic ortholog	7	25	-7.52302	435	0.746347	7	59	-7.07271	290	0.834574	-7.29787	0.822335	2	30	-7.89778	633	0.685572	0.533873	1.87311	0.353641	0.624012	0.0496869	0.119443	NO
PVP01_0930500	MFR5	major facilitator superfamily-related transporter, putative	571	PF3D7_1129900	PF3D7_1129900.1-p1	MFR5	major facilitator superfamily-related transporter, putative	609	Syntenic ortholog	8	38	-8.20468	672	0.607832	3	15	-9.54256	1171	0.33028	-8.87362	0.516244	11	79	-7.90327	634	0.685075	1.91239	0.522906	0.337949	0.607554	0.00142673	0.006917	NO
PVP01_0833600	-	conserved Plasmodium protein, unknown function	85	PF3D7_0306600	PF3D7_0306600.1-p1	-	conserved Plasmodium protein, unknown function	85	Syntenic ortholog	2	6	-8.14577	651	0.620105	3	21	-7.30135	348	0.801374	-7.72356	0.753299	2	11	-7.90565	635	0.684577	0.624694	1.60078	0.48683	0.751855	0.407476	0.557887	NO
PVP01_0210800	PIESP15	parasite-infected erythrocyte surface protein, putative	502	PF3D7_0103900	PF3D7_0103900.1-p1	PIESP15	parasite-infected erythrocyte surface protein	575	Syntenic ortholog	N/A	N/A	N/A	N/A	0	N/A	N/A	N/A	N/A	0	N/A	N/A	16	74	-7.9112	636	0.68408	52.3238	0.0191118	4.94949e-09	5.24195e-07	3.63181e-15	1.31691e-13	YES
PVP01_0819500	SPC2	signal peptidase complex subunit SPC2, putative	186	PF3D7_0320700	PF3D7_0320700.1-p1	SPC2	signal peptidase complex subunit SPC2, putative	179	Syntenic ortholog	5	13	-8.15567	654	0.618352	3	3	-10.0304	1328	0.240412	-9.09301	0.473604	7	23	-7.91279	637	0.683582	1.7204	0.581259	0.422629	0.693458	0.124067	0.240556	NO
PVP01_0816100	-	conserved Plasmodium protein, unknown function	499	PF3D7_1016000	PF3D7_1016000.1-p1	-	conserved Plasmodium protein, unknown function	453	Syntenic ortholog	19	70	-7.45899	411	0.760374	11	27	-8.81999	933	0.466514	-8.13949	0.667513	12	58	-7.91634	638	0.683085	0.781804	1.27909	0.716011	0.882892	0.482903	0.627121	NO
PVP01_0118600	-	conserved Plasmodium protein, unknown function	125	PF3D7_0801600	PF3D7_0801600.1-p1	-	conserved Plasmodium protein, unknown function	125	Syntenic ortholog	3	8	-8.24375	692	0.596143	8	99	-6.13641	95	0.946193	-7.19008	0.836041	4	16	-7.91662	639	0.682587	0.247934	4.03333	0.0392918	0.149406	1.73669e-05	0.000150386	NO
PVP01_0410800	SEC31	protein transport protein SEC31, putative	1432	PF3D7_0214100	PF3D7_0214100.1-p1	SEC31	protein transport protein SEC31	1471	Syntenic ortholog	14	33	-9.2652	1050	0.386908	28	172	-8.02255	614	0.649113	-8.64387	0.567513	35	188.245	-7.91685	640	0.68209	1.41477	0.706827	0.608092	0.829141	0.00168076	0.00789124	NO
PVP01_0937200	TSN	tudor staphylococcal nuclease, putative	1064	PF3D7_1136300	PF3D7_1136300.1-p1	TSN	tudor staphylococcal nuclease	1098	Syntenic ortholog	46	165	-7.35872	382	0.777323	44	181	-7.67451	479	0.726388	-7.51662	0.790355	22	140	-7.9205	641	0.681592	0.56917	1.75694	0.404884	0.678244	0.000289034	0.00176549	NO
N/A	N/A	N/A	N/A	PF3D7_0902900	PF3D7_0902900.1-p1	-	conserved Plasmodium protein, unknown function	102	No syntenic P. vivax orthologs	N/A	N/A	N/A	N/A	0	N/A	N/A	N/A	N/A	0	N/A	N/A	2	13	-7.92092	642	0.681095	N/A	N/A	N/A	N/A	N/A	N/A	N/A
PVP01_1310600	-	heat shock protein DNAJ homologue Pfj4, putative	245	PF3D7_1211400	PF3D7_1211400.1-p1	PfJ4	heat shock protein DNAJ homologue Pfj4	244	Syntenic ortholog	4	14	-8.35708	737	0.569842	8	55	-7.39714	381	0.782484	-7.87711	0.721827	7	31	-7.92408	643	0.680597	0.686974	1.45566	0.57896	0.820045	0.323427	0.479079	NO
PVP01_0717500	-	DnaJ protein, putative	378	PF3D7_0919100	PF3D7_0919100.1-p1	-	DnaJ protein, putative	370	Syntenic ortholog	10	24	-8.25172	697	0.59322	10	76	-7.50738	425	0.757298	-7.87955	0.720812	5	47	-7.92425	644	0.6801	0.7096	1.40925	0.612146	0.829141	0.288477	0.450801	NO
PVP01_0107500	RAMA	rhoptry-associated membrane antigen, putative	730	PF3D7_0707300	PF3D7_0707300.1-p1	RAMA	rhoptry-associated membrane antigen	861	Syntenic ortholog	13	95	-7.53404	443	0.741672	6	28	-9.16406	1056	0.396108	-8.34905	0.633503	15	109	-7.92764	645	0.679602	1.13848	0.878363	0.847991	0.943212	0.199515	0.34822	NO
PVP01_0112700	DegP	serine protease DegP, putative	988	PF3D7_0807700	PF3D7_0807700.1-p1	DegP	serine protease DegP	870	Syntenic ortholog	N/A	N/A	N/A	N/A	0	4	4	-11.4126	1617	0.0749857	-11.4126	0.0959391	24	109.964	-7.92924	646	0.679104	28.5971	0.0349686	7.19697e-07	3.26343e-05	2.93103e-20	1.79226e-18	YES
PVP01_1109800	RUVB3	RuvB-like helicase 3, putative	483	PF3D7_1362200	PF3D7_1362200.1-p1	RUVB3	RuvB-like helicase 3	483	Syntenic ortholog	17	36.7185	-8.07161	626	0.634717	13	30.1068	-8.67849	873	0.500859	-8.37505	0.626904	18	61	-7.93004	647	0.678607	1.23949	0.806783	0.751005	0.89133	0.193205	0.303753	NO
PVP01_1013600	-	U6 snRNA-associated Sm-like protein LSm2, putative	103	PF3D7_0520300	PF3D7_0520300.1-p1	LSM2	U6 snRNA-associated Sm-like protein LSm2, putative	103	Syntenic ortholog	1	6	-8.33785	728	0.575102	1	9	-8.34072	739	0.577562	-8.33928	0.636548	4	13	-7.93067	648	0.678109	1.17956	0.847774	0.807177	0.923767	0.599221	0.717479	NO
PVP01_0112000	SEC28	coatomer subunit epsilon, putative	290	PF3D7_0808400	PF3D7_0808400.1-p1	SEC28	coatomer subunit epsilon, putative	278	Syntenic ortholog	9	25	-7.94588	592	0.654588	15	71.1024	-7.30898	351	0.799657	-7.62743	0.775635	10	35	-7.93317	649	0.677612	0.549874	1.8186	0.376749	0.651856	0.0473414	0.114873	NO
PVP01_1020100	RAB1a	ras-related protein Rab-1A, putative	207	PF3D7_0513800	PF3D7_0513800.1-p1	RAB1a	ras-related protein Rab-1A	207	Syntenic ortholog	8	38.2347	-7.18385	321	0.812975	8	19.2954	-8.27607	711	0.593589	-7.72996	0.751777	8	26.0611	-7.93317	650	0.677114	0.606033	1.65008	0.45919	0.72753	0.175619	0.31222	NO
PVP01_1131900	-	conserved Plasmodium protein, unknown function	455	PF3D7_0617200	PF3D7_0617200.1-p1	-	conserved Plasmodium protein, unknown function	446	Syntenic ortholog	24	58	-7.55473	448	0.738749	5	7	-10.0776	1336	0.235833	-8.81617	0.528426	18	56	-7.93586	651	0.676617	1.06797	0.936353	0.922573	0.973963	0.502692	0.635244	NO
PVP01_0115700	CYP24	peptidyl-prolyl cis-trans isomerase precursor, putative	262	PF3D7_0804800	PF3D7_0804800.1-p1	CYP24	peptidyl-prolyl cis-trans isomerase	217	Syntenic ortholog	5	18	-8.17285	660	0.614845	10	29	-8.10427	646	0.630796	-8.13856	0.66802	4	27	-7.94496	652	0.676119	0.824423	1.21297	0.775378	0.91114	0.756159	0.817813	NO
PVP01_1223900	-	elongation factor Tu, mitochondrial precursor, putative	456	PF3D7_1330600	PF3D7_1330600.1-p1	-	elongation factor Tu, putative	505	Syntenic ortholog	7	9.09	-9.41019	1085	0.366452	12	53	-8.05542	627	0.641671	-8.73281	0.546701	15	62.7714	-7.94595	653	0.675622	1.54323	0.647991	0.521363	0.780327	0.0326683	0.0875772	NO
PVP01_0829500	TRAPPC4	trafficking protein particle complex subunit 4, putative	146	PF3D7_0310700	PF3D7_0310700.1-p1	-	trafficking protein particle complex subunit 4, putative	145	Syntenic ortholog	2	3	-9.37987	1081	0.36879	5	20	-7.89109	556	0.682313	-8.63548	0.569543	6	18	-7.94726	654	0.675124	1.17773	0.849089	0.808953	0.924862	0.542666	0.667402	NO
PVP01_1325700	PP7	serine/threonine protein phosphatase 7, putative	969	PF3D7_1423300	PF3D7_1423300.1-p1	PP7	serine/threonine protein phosphatase 7	959	Syntenic ortholog	35	95	-7.81726	541	0.684395	41	165	-7.67354	477	0.727533	-7.7454	0.748223	27	119	-7.94766	655	0.674627	0.665097	1.50354	0.546684	0.797471	0.0316021	0.0863247	NO
PVP01_1439200	HP1	heterochromatin protein 1, putative	275	PF3D7_1220900	PF3D7_1220900.1-p1	HP1	heterochromatin protein 1	266	Syntenic ortholog	10	29	-7.74435	516	0.699006	10	41	-7.80642	524	0.70063	-7.77539	0.743147	8	33	-7.94788	656	0.674129	0.675379	1.48065	0.561873	0.810606	0.278364	0.438289	NO
PVP01_1009200	TOM22	mitochondrial import receptor subunit TOM22, putative	140	PF3D7_0524700	PF3D7_0524700.1-p1	TOM22	mitochondrial import receptor subunit TOM22, putative	105	Syntenic ortholog	1	5	-8.82708	918	0.464056	N/A	N/A	N/A	N/A	0	-8.82708	0.525381	4	13	-7.94991	657	0.673632	2.52629	0.395837	0.170787	0.403573	0.0869628	0.18489	NO
PVP01_0833700	-	conserved Plasmodium protein, unknown function	305	PF3D7_0306500	PF3D7_0306500.1-p1	-	conserved Plasmodium protein, unknown function	299	Syntenic ortholog	5	17	-8.38197	748	0.563413	4	18	-8.73316	892	0.489983	-8.55757	0.585279	9	37	-7.95042	658	0.673134	1.43871	0.695069	0.590859	0.829141	0.145625	0.268871	NO
PVP01_0733200	-	V-type proton ATPase subunit E, putative	235	PF3D7_0934500	PF3D7_0934500.1-p1	-	V-type proton ATPase subunit E, putative	235	Syntenic ortholog	9	34	-7.4281	405	0.763881	8	38	-7.72522	493	0.718374	-7.57666	0.781726	9	29	-7.95318	659	0.672637	0.570177	1.75384	0.406359	0.67973	0.0959067	0.194427	NO
PVP01_0940700	-	carbonic anhydrase, putative, pseudogene	333	PF3D7_1140000	PF3D7_1140000.1-p1	CA	carbonic anhydrase	600	Syntenic ortholog	N/A	N/A	N/A	N/A	0	N/A	N/A	N/A	N/A	0	N/A	N/A	18	74	-7.95376	660	0.672139	52.3238	0.0191118	4.94949e-09	5.24195e-07	3.63181e-15	1.31691e-13	YES
PVP01_1143200	-	conserved Plasmodium protein, unknown function	265	PF3D7_0605700	PF3D7_0605700.1-p1	-	conserved Plasmodium protein, unknown function	284	Syntenic ortholog	8	17	-8.24139	689	0.597896	6	25	-8.26407	707	0.595879	-8.25273	0.646701	8	35	-7.95452	661	0.671642	1.17284	0.852628	0.81372	0.927586	0.40919	0.560105	NO
PVP01_1129400	-	conserved Plasmodium protein, unknown function	128	PF3D7_0620100	PF3D7_0620100.1-p1	-	conserved Plasmodium protein, unknown function	130	Syntenic ortholog	5	8	-8.26746	705	0.588545	3	7	-8.80934	926	0.470521	-8.5384	0.590863	6	16	-7.95584	662	0.670647	1.38338	0.722867	0.631487	0.834567	0.36882	0.525141	NO
PVP01_1010600	-	conserved Plasmodium protein, unknown function	130	PF3D7_0523300	PF3D7_0523300.1-p1	-	conserved Plasmodium protein, unknown function	130	Syntenic ortholog	N/A	N/A	N/A	N/A	0	3	4	-9.38446	1121	0.358901	-9.38446	0.422843	3	16	-7.95584	663	0.671144	4.38117	0.22825	0.029008	0.119358	0.0112477	0.0374155	NO
PVP01_1429100	EMC1	ER membrane protein complex subunit 1, putative	1113	PF3D7_0811200	PF3D7_0811200.1-p1	EMC1	ER membrane protein complex subunit 1, putative	1133	Syntenic ortholog	27	57	-8.46664	793	0.537113	27	73	-8.62757	852	0.512879	-8.54711	0.588832	23	139	-7.95905	664	0.670149	1.50661	0.663741	0.544679	0.796175	0.00237172	0.0106149	NO
PVP01_1463900	SRPR-beta	signal recognition particle receptor, beta subunit, putative	261	PF3D7_1246800	PF3D7_1246800.1-p1	SRPR-beta	signal recognition particle receptor, beta subunit	261	Syntenic ortholog	11	36	-7.47588	422	0.753945	9	52	-7.5165	429	0.755009	-7.49619	0.793401	7	32	-7.95968	665	0.669652	0.525288	1.90372	0.341347	0.610699	0.0361733	0.0951634	NO
PVP01_1311500	-	eukaryotic translation initiation factor eIF2A, putative	682	PF3D7_1438000	PF3D7_1438000.1-p1	-	eukaryotic translation initiation factor eIF2A, putative	661	Syntenic ortholog	8	16	-9.24732	1046	0.389831	6	11	-10.0304	1329	0.23984	-9.63884	0.378173	15	81	-7.9602	666	0.669154	3.84815	0.259865	0.0464088	0.164113	1.34517e-07	1.61649e-06	NO
PVP01_1265200	-	vacuolar-sorting protein SNF7, putative	231	PF3D7_1441800	PF3D7_1441800.1-p1	-	vacuolar-sorting protein SNF7, putative	229	Syntenic ortholog	4	12	-8.45239	783	0.542957	4	18	-8.45527	781	0.55352	-8.45383	0.610152	7	28	-7.96241	667	0.668657	1.3002	0.769113	0.698028	0.875117	0.309873	0.477902	NO
PVP01_1430300	-	acyl-CoA binding protein, putative	92	PF3D7_0810000	PF3D7_0810000.1-p1	-	acyl-CoA binding protein, putative	90	Syntenic ortholog	6	29	-6.64937	188	0.890707	7	107	-5.75218	62	0.965083	-6.20077	0.949239	3	11	-7.96281	668	0.668159	0.132282	7.55961	0.00279344	0.0210057	3.20891e-10	5.84128e-09	YES
PVP01_1239000	-	conserved Plasmodium protein, unknown function	92	PF3D7_1467800	PF3D7_1467800.1-p1	-	conserved Plasmodium protein, unknown function	90	Syntenic ortholog	4	12	-7.53176	441	0.74284	8	40	-6.73613	197	0.887808	-7.13394	0.845178	3	11	-7.96281	669	0.667662	0.335552	2.98017	0.106554	0.296525	0.010287	0.0346332	NO
PVP01_1212400	-	casein kinase II beta chain, putative	384	PF3D7_1342400	PF3D7_1342400.1-p1	CK2beta2	casein kinase II beta chain	385	Syntenic ortholog	9	39	-7.78196	526	0.693162	8	54	-7.86488	546	0.688037	-7.82342	0.73401	7	47	-7.96399	670	0.667164	0.721684	1.38565	0.629767	0.833556	0.324471	0.479079	NO
PVP01_1215400	-	conserved Plasmodium protein, unknown function	154	PF3D7_1339400	PF3D7_1339400.1-p1	-	conserved Plasmodium protein, unknown function	148	Syntenic ortholog	1	3	-9.43322	1094	0.361192	2	24	-7.76212	509	0.709216	-8.59767	0.578173	4	18	-7.96774	671	0.666667	1.02263	0.977871	0.973617	0.989051	0.775648	0.833073	NO
PVP01_1427100	-	CS domain protein, putative	313	PF3D7_0813200	PF3D7_0813200.1-p1	-	CS domain protein, putative	313	Syntenic ortholog	1	3	-10.1425	1311	0.234366	4	5	-10.04	1330	0.239267	-10.0912	0.293909	13	38	-7.96951	672	0.666169	5.60589	0.178384	0.0108437	0.0567607	2.87073e-05	0.000236695	NO
PVP01_1314200	-	NAD(P)H-dependent glutamate synthase, putative	3056	PF3D7_1435300	PF3D7_1435300.1-p1	-	NAD(P)H-dependent glutamate synthase, putative	3106	Syntenic ortholog	75	165.941	-8.40811	759	0.556984	53	191	-8.67581	871	0.501431	-8.54196	0.590355	111	377	-7.96974	673	0.665672	1.48457	0.673596	0.559241	0.809285	1.13995e-06	1.18848e-05	NO
PVP01_1028300	-	conserved Plasmodium protein, unknown function	554	PF3D7_0505700	PF3D7_0505700.1-p1	-	conserved Plasmodium membrane protein, unknown function	924	Syntenic ortholog	10	49	-7.92022	580	0.661601	10	117	-7.45821	406	0.768174	-7.68922	0.760406	29	112	-7.97111	674	0.665174	0.997653	1.00235	0.997229	0.99804	0.581763	0.700476	NO
PVP01_1134600	-	60S ribosomal protein L19, putative	182	PF3D7_0614500	PF3D7_0614500.1-p1	RPL19	60S ribosomal protein L19	182	Syntenic ortholog	3	13	-8.13393	646	0.623027	3	19	-8.16279	662	0.621637	-8.14836	0.66599	5	22	-7.97386	675	0.664677	0.968924	1.03207	0.962787	0.987044	0.864569	0.899745	NO
PVP01_0619800	-	ADP-ribosylation factor, putative	178	PF3D7_1034700	PF3D7_1034700.1-p1	-	ADP-ribosylation factor, putative	178	Syntenic ortholog	5	16.1739	-7.89326	568	0.668615	3	23	-7.94951	582	0.66743	-7.92138	0.71269	6	21.375	-7.98046	676	0.664179	0.777114	1.28681	0.70938	0.880433	0.652815	0.755872	NO
PVP01_1307700	TIM10	mitochondrial import inner membrane translocase subunit TIM10, putative	75	PF3D7_1208600	PF3D7_1208600.1-p1	TIM10	mitochondrial import inner membrane translocase subunit TIM10, putative	75	Syntenic ortholog	N/A	N/A	N/A	N/A	0	N/A	N/A	N/A	N/A	0	N/A	N/A	2	9	-7.98116	677	0.663682	6.9765	0.143338	0.00409224	0.0271015	0.0243363	0.0692927	NO
PVP01_0729600	NFU1	NifU-like protein, putative	191	PF3D7_0930900	PF3D7_0930900.1-p1	NFU1	NifU-like protein, putative	192	Syntenic ortholog	2	8	-8.66771	863	0.495617	2	5	-9.54606	1174	0.327991	-9.10688	0.470558	7	23	-7.9829	678	0.663184	2.16894	0.461054	0.252509	0.522075	0.0477139	0.115676	NO
PVP01_0917000	SEC12	guanine nucleotide-exchange factor SEC12, putative	465	PF3D7_1116400	PF3D7_1116400.1-p1	SEC12	guanine nucleotide-exchange factor SEC12	485	Syntenic ortholog	10	34	-8.11055	640	0.626534	11	53	-8.07497	631	0.639382	-8.09276	0.683249	10	58	-7.9846	679	0.662687	0.954831	1.04731	0.945538	0.980475	0.833758	0.880066	NO
PVP01_0106600	RPL37	60S ribosomal protein L37, putative	92	PF3D7_0706400	PF3D7_0706400.1-p1	RPL37	60S ribosomal protein L37	92	Syntenic ortholog	2	5	-8.40723	758	0.557569	1	5	-8.81557	929	0.468804	-8.6114	0.575635	3	11	-7.98479	680	0.662189	1.3953	0.716692	0.622497	0.829141	0.441969	0.585209	NO
PVP01_1209500	-	conserved Plasmodium protein, unknown function	86	PF3D7_1345300	PF3D7_1345300.1-p1	-	conserved Plasmodium protein, unknown function	84	Syntenic ortholog	2	6	-8.15746	655	0.617767	N/A	N/A	N/A	N/A	0	-8.15746	0.664467	3	10	-7.98913	681	0.661692	1.72864	0.57849	0.418559	0.690776	0.294759	0.458187	NO
PVP01_1006600	USP14	ubiquitin carboxyl-terminal hydrolase 14, putative	590	PF3D7_0527200	PF3D7_0527200.1-p1	USP14	ubiquitin carboxyl-terminal hydrolase 14	605	Syntenic ortholog	14	65	-7.70061	497	0.710111	9	48	-8.41214	768	0.560962	-8.05638	0.688832	14	72	-7.98946	682	0.661194	0.866941	1.15348	0.832866	0.940039	0.807474	0.858669	NO
PVP01_0405600	-	ribosome associated membrane protein RAMP4, putative	102	PF3D7_0219400	PF3D7_0219400.1-p1	-	ribosome associated membrane protein RAMP4, putative, unspecified product	101	Syntenic ortholog	2	12	-7.63494	481	0.719462	2	19	-7.58375	452	0.741843	-7.60935	0.777665	2	12	-7.99111	683	0.660697	0.567289	1.76277	0.402131	0.675588	0.267275	0.424949	NO
PVP01_1142100	GLP2	glutaredoxin-like protein	220	PF3D7_0606900	PF3D7_0606900.1-p1	GLP2	glutaredoxin-like protein	219	Syntenic ortholog	8	72	-6.61184	178	0.896552	7	71	-7.03417	277	0.842015	-6.823	0.888832	6	26	-7.99187	684	0.660199	0.259552	3.85279	0.0462136	0.163624	2.42312e-07	2.75862e-06	NO
PVP01_1333600	-	RNA-binding protein Nova-1, putative	335	PF3D7_1415300	PF3D7_1415300.1-p1	-	RNA-binding protein Nova-1, putative	337	Syntenic ortholog	15	60	-7.21466	331	0.80713	13	80	-7.33532	361	0.793932	-7.27499	0.824873	10	40	-7.9921	685	0.659701	0.411355	2.43099	0.189233	0.434208	0.000334832	0.00201014	NO
PVP01_0109800	-	conserved Plasmodium protein, unknown function	149	PF3D7_0709500	PF3D7_0709500.1-p1	-	conserved Plasmodium protein, unknown function	135	Syntenic ortholog	N/A	N/A	N/A	N/A	0	N/A	N/A	N/A	N/A	0	N/A	N/A	6	16	-7.99358	686	0.659204	11.8601	0.0843167	0.000256984	0.00364133	0.00108527	0.00552289	YES
PVP01_1413900	NEDD8	ubiquitin-like protein nedd8 homologue, putative	76	PF3D7_1313000	PF3D7_1313000.1-p1	NEDD8	ubiquitin-like protein nedd8 homologue, putative	76	Syntenic ortholog	1	4	-8.43932	778	0.54588	1	12	-7.74905	502	0.713223	-8.09418	0.681726	2	9	-7.9944	687	0.658706	0.829143	1.20606	0.78185	0.913181	0.861373	0.897316	NO
PVP01_1114000	-	pyrroline carboxylate reductase, putative	260	PF3D7_1357900	PF3D7_1357900.1-p1	-	pyrroline-5-carboxylate reductase	262	Syntenic ortholog	3	4	-9.66926	1170	0.316774	N/A	N/A	N/A	N/A	0	-9.66926	0.372589	7	31	-7.99525	688	0.658209	6.77958	0.147502	0.00467454	0.0300966	6.36795e-05	0.000479946	YES
PVP01_1244900	-	valine--tRNA ligase, putative	1071	PF3D7_1461900	PF3D7_1461900.1-p1	-	valine--tRNA ligase, putative	1090	Syntenic ortholog	38	115.33	-7.72343	506	0.704851	33	119	-8.10044	644	0.63194	-7.91194	0.714213	34	127.976	-8.00298	689	0.657711	0.763216	1.31024	0.689628	0.868584	0.226753	0.37471	NO
PVP01_1115800	-	conserved Plasmodium protein, unknown function	955	PF3D7_1356100	PF3D7_1356100.1-p1	-	conserved Plasmodium protein, unknown function	964	Syntenic ortholog	4	13	-9.79164	1217	0.289305	5	10	-10.4623	1447	0.172295	-10.127	0.286802	24	113	-8.0046	690	0.657214	6.25267	0.159932	0.00674721	0.0386827	1.52193e-13	4.71266e-12	YES
PVP01_1411500	-	conserved protein, unknown function	198	PF3D7_1310500	PF3D7_1310500.1-p1	-	conserved protein, unknown function	205	Syntenic ortholog	6	14	-8.14409	650	0.62069	4	23	-8.05599	628	0.641099	-8.10004	0.679188	8	24	-8.00585	691	0.656716	0.925714	1.08025	0.909173	0.968406	0.96129	0.970775	NO
PVP01_0948300	-	ATP synthase subunit delta, mitochondrial, putative	154	PF3D7_1147700	PF3D7_1147700.1-p1	-	ATP synthase subunit delta, mitochondrial, putative	154	Syntenic ortholog	N/A	N/A	N/A	N/A	0	2	2	-10.247	1378	0.212364	-10.247	0.267005	6	18	-8.00748	692	0.656219	7.15142	0.139832	0.00364258	0.0258248	0.00178962	0.00825484	YES
PVP01_0618800	BDP1	bromodomain protein 1, putative	482	PF3D7_1033700	PF3D7_1033700.1-p1	BDP1	bromodomain protein 1	488	Syntenic ortholog	23	62	-7.54569	447	0.739334	23	98	-7.4962	421	0.759588	-7.52094	0.78934	20	57	-8.00816	693	0.655721	0.516359	1.93664	0.328645	0.59394	0.00402349	0.0162297	NO
PVP01_0526600	DHFR-TS	bifunctional dihydrofolate reductase-thymidylate synthase, putative	624	PF3D7_0417200	PF3D7_0417200.1-p1	DHFR-TS	bifunctional dihydrofolate reductase-thymidylate synthase	608	Syntenic ortholog	4	6	-10.1393	1310	0.23495	2	4	-10.9531	1536	0.121351	-10.5462	0.21269	16	71	-8.00839	694	0.655224	8.1723	0.122365	0.00190423	0.0158624	3.58264e-10	6.49244e-09	YES
PVP01_1242900	-	EF-hand calcium-binding domain-containing protein, putative	1027	PF3D7_1463900	PF3D7_1463900.1-p1	-	EF-hand calcium-binding domain-containing protein, putative	1071	Syntenic ortholog	16	47	-8.57913	840	0.509643	22	69	-8.60351	835	0.52261	-8.59132	0.579695	22	125	-8.00893	695	0.654726	1.53173	0.652858	0.528573	0.783256	0.00302094	0.0127554	NO
PVP01_0520200	-	lysine decarboxylase-like protein, putative	368	PF3D7_0413700	PF3D7_0413700.1-p1	-	lysine decarboxylase-like protein, putative	338	Syntenic ortholog	6	13	-8.83801	922	0.461718	5	36	-8.22778	688	0.606754	-8.5329	0.591371	12	39	-8.02038	696	0.653731	1.17176	0.85342	0.814785	0.927886	0.385954	0.539823	NO
PVP01_1117300	ADSS	adenylosuccinate synthetase, putative	437	PF3D7_1354500	PF3D7_1354500.1-p1	ADSS	adenylosuccinate synthetase	442	Syntenic ortholog	10	29	-8.20751	673	0.607247	11	28	-8.65095	862	0.507155	-8.42923	0.614213	14	51	-8.02038	697	0.654229	1.22671	0.815188	0.762655	0.905788	0.248255	0.401952	NO
PVP01_0522000	CBP20	nuclear cap-binding protein subunit 2, putative	236	PF3D7_0415500	PF3D7_0415500.1-p1	CBP20	nuclear cap-binding protein subunit 2, putative	234	Syntenic ortholog	7	17	-8.12549	643	0.624781	3	10	-9.06447	1018	0.417859	-8.59498	0.579188	9	27	-8.02038	698	0.653234	1.30118	0.768532	0.697201	0.875117	0.31743	0.479021	NO
PVP01_1138500	-	conserved Plasmodium protein, unknown function	85	PF3D7_0610700	PF3D7_0610700.1-p1	-	conserved Plasmodium protein, unknown function	87	Syntenic ortholog	1	2	-9.24438	1043	0.390999	1	9	-8.14865	658	0.623927	-8.69651	0.55533	3	10	-8.02422	699	0.652736	1.28173	0.780196	0.713739	0.881914	0.546857	0.671801	NO
PVP01_1126900	QCR9	cytochrome b-c1 complex subunit 9, putative	96	PF3D7_0622600	PF3D7_0622600.1-p1	QCR9	cytochrome b-c1 complex subunit 9, putative	96	Syntenic ortholog	3	9	-7.862	558	0.674459	4	31	-7.03358	276	0.842587	-7.44779	0.805076	4	11	-8.02735	700	0.651741	0.431786	2.31596	0.214528	0.476661	0.0718612	0.158025	NO
PVP01_1014200	-	FoP domain-containing protein, putative	191	PF3D7_0519700	PF3D7_0519700.1-p1	-	FoP domain-containing protein, putative	192	Syntenic ortholog	7	34	-7.22079	335	0.804793	6	26	-7.8974	559	0.680595	-7.55909	0.785279	7	22	-8.02735	701	0.652239	0.50801	1.96847	0.316856	0.580797	0.061347	0.139649	NO
PVP01_0622100	ERH	enhancer of rudimentary homolog, putative	105	PF3D7_1037700	PF3D7_1037700.1-p1	ERH	enhancer of rudimentary homolog, putative	105	Syntenic ortholog	4	11	-7.75094	519	0.697253	4	43	-6.79598	213	0.878649	-7.27346	0.825381	5	12	-8.02995	702	0.651244	0.353496	2.82888	0.124323	0.330949	0.0124745	0.0408673	NO
PVP01_1222700	SYN5	syntaxin, Qa-SNARE family, putative	281	PF3D7_1332000	PF3D7_1332000.1-p1	SYN5	syntaxin, Qa-SNARE family	281	Syntenic ortholog	6	13	-8.56828	834	0.51315	10	41	-7.828	531	0.696623	-8.19814	0.65533	10	32	-8.03351	703	0.650746	0.887207	1.12713	0.859606	0.948028	0.931737	0.951958	NO
PVP01_1003900	-	conserved Plasmodium protein, unknown function	108	PF3D7_0530000	PF3D7_0530000.1-p1	-	conserved Plasmodium protein, unknown function	97	Syntenic ortholog	2	5	-8.56757	833	0.513735	N/A	N/A	N/A	N/A	0	-8.56757	0.583756	1	11	-8.03771	704	0.650249	2.16539	0.46181	0.253514	0.522858	0.162133	0.292281	NO
PVP01_0111000	RPL34	60S ribosomal protein L34, putative	150	PF3D7_0710600	PF3D7_0710600.1-p1	RPL34	60S ribosomal protein L34	150	Syntenic ortholog	3	8	-8.42607	769	0.55114	4	8	-8.83441	939	0.46308	-8.63024	0.573096	3	17	-8.03832	705	0.649751	1.3953	0.716692	0.622497	0.829141	0.346361	0.502331	NO
PVP01_1464600	-	cyclin g-associated kinase, putative	730	PF3D7_1247500	PF3D7_1247500.1-p1	-	serine/threonine protein kinase, putative	909	Syntenic ortholog	6	9	-9.8907	1249	0.270602	N/A	N/A	N/A	N/A	0	-9.8907	0.330457	24	103	-8.03851	706	0.649254	11.7802	0.0848884	0.000267175	0.00371734	6.86376e-16	2.70183e-14	YES
PVP01_1024700	-	conserved Plasmodium protein, unknown function	143	PF3D7_0509300	PF3D7_0509300.1-p1	-	conserved Plasmodium protein, unknown function	115	Syntenic ortholog	N/A	N/A	N/A	N/A	0	N/A	N/A	N/A	N/A	0	N/A	N/A	4	13	-8.04088	707	0.648756	9.7671	0.102385	0.000756478	0.00798028	0.00414103	0.0162772	YES
PVP01_1453200	-	conserved Plasmodium protein, unknown function	72	PF3D7_1235100	PF3D7_1235100.1-p1	-	conserved Plasmodium protein, unknown function	71	Syntenic ortholog	1	2	-9.0784	1002	0.414962	1	4	-8.79359	914	0.47739	-8.93599	0.507107	1	8	-8.04413	708	0.648259	1.62938	0.613731	0.470586	0.73872	0.382592	0.53797	NO
PVP01_1442400	-	BRO1 domain-containing protein, putative	833	PF3D7_1224200	PF3D7_1224200.1-p1	-	BRO1 domain-containing protein, putative	819	Syntenic ortholog	16	39	-8.55635	826	0.517826	3	12	-10.1433	1352	0.226674	-9.34985	0.427919	12	92	-8.04719	709	0.647761	2.27835	0.438914	0.223601	0.487319	4.73729e-05	0.000361301	NO
PVP01_0612000	-	biotin--acetyl-CoA-carboxylase, putative	281	PF3D7_1026900	PF3D7_1026900.1-p1	-	biotin--acetyl-CoA-carboxylase, putative	294	Syntenic ortholog	1	4	-9.74694	1198	0.300409	1	3	-10.443	1437	0.178019	-10.0949	0.293401	8	33	-8.04797	710	0.647264	5.18672	0.1928	0.0149812	0.0727679	0.000138886	0.000943479	NO
PVP01_0318600	-	conserved Plasmodium protein, unknown function	309	PF3D7_0722900	PF3D7_0722900.1-p1	-	conserved Plasmodium protein, unknown function	312	Syntenic ortholog	7	15	-8.52017	810	0.527177	10	45	-7.8299	532	0.69605	-8.17503	0.661929	16	35	-8.04855	711	0.646766	0.871975	1.14682	0.83955	0.943212	0.880309	0.910781	NO
PVP01_1427800	-	karyopherin alpha, putative	545	PF3D7_0812400	PF3D7_0812400.1-p1	KARalpha	karyopherin alpha	545	Syntenic ortholog	17	80	-7.41364	398	0.767972	12	58	-8.14356	656	0.625072	-7.7786	0.74264	16	61	-8.05081	712	0.646269	0.604016	1.65559	0.456206	0.725844	0.0385881	0.0978278	NO
PVP01_0210200	-	conserved protein, unknown function	282	PF3D7_0104500	PF3D7_0104500.1-p1	-	conserved protein, unknown function	277	Syntenic ortholog	4	20	-8.14105	647	0.622443	5	19	-8.60069	833	0.523755	-8.37087	0.628426	7	31	-8.05093	713	0.645771	1.08514	0.921542	0.903883	0.967022	0.582242	0.700489	NO
PVP01_0827900	RPN12	26S proteasome regulatory subunit RPN12, putative	303	PF3D7_0312300	PF3D7_0312300.1-p1	RPN12	26S proteasome regulatory subunit RPN12, putative	304	Syntenic ortholog	6	37	-7.59769	460	0.731736	9	57	-7.5739	450	0.742988	-7.5858	0.780711	7	34	-8.05156	714	0.645274	0.524715	1.9058	0.340529	0.610175	0.0305873	0.083901	NO
PVP01_1431600	EIF3A	eukaryotic translation initiation factor 3 subunit A, putative	1285	PF3D7_1212700	PF3D7_1212700.1-p1	EIF3A	eukaryotic translation initiation factor 3 subunit A, putative	1377	Syntenic ortholog	30	72	-8.37672	745	0.565167	48	216	-7.68646	482	0.724671	-8.03159	0.691878	31	153.95	-8.05193	715	0.644776	0.804001	1.24378	0.747136	0.897159	0.356894	0.511884	NO
PVP01_0103700	-	erythrocyte membrane-associated antigen, putative	2328	PF3D7_0703500	PF3D7_0703500.1-p1	-	erythrocyte membrane-associated antigen	2299	Syntenic ortholog	20	42	-9.50997	1114	0.349503	48	165	-8.55004	821	0.530624	-9.03001	0.48731	71	257	-8.05205	716	0.644279	1.88491	0.530529	0.348843	0.620107	1.74158e-08	2.46826e-07	NO
PVP01_0820200	I2	protein phosphatase inhibitor 2, putative	145	PF3D7_0320000	PF3D7_0320000.1-p1	I2	protein phosphatase inhibitor 2	144	Syntenic ortholog	N/A	N/A	N/A	N/A	0	N/A	N/A	N/A	N/A	0	N/A	N/A	2	16	-8.05812	717	0.643781	11.8601	0.0843167	0.000256984	0.00364133	0.00108527	0.00552289	YES
PVP01_1105900	DIP13	DIP13 homolog, putative	128	PF3D7_1366100	PF3D7_1366100.1-p1	DIP13	DIP13 homolog, putative	127	Syntenic ortholog	2	4	-8.96061	961	0.438925	6	17	-7.92204	570	0.674299	-8.44132	0.612183	4	14	-8.06602	718	0.643284	0.992115	1.00795	0.990665	0.993618	0.850279	0.889641	NO
PVP01_1267600	-	cytochrome b-c1 complex subunit Rieske, putative	357	PF3D7_1439400	PF3D7_1439400.1-p1	-	cytochrome b-c1 complex subunit Rieske, putative	355	Syntenic ortholog	13	43	-7.61141	471	0.725307	12	77	-7.43715	400	0.771608	-7.52428	0.788832	12	39	-8.06945	719	0.642786	0.476945	2.09668	0.273868	0.536964	0.00547126	0.0206679	NO
PVP01_1005700	-	AP-1 complex subunit beta, putative	934	PF3D7_0528100	PF3D7_0528100.1-p1	-	AP-1 complex subunit beta, putative	929	Syntenic ortholog	22	58	-8.27391	706	0.58796	29	96	-8.17835	667	0.618775	-8.22613	0.650761	21	101.953	-8.07049	720	0.642289	0.954904	1.04723	0.945628	0.980475	0.781251	0.83809	NO
PVP01_1252600	APP	aminopeptidase P, putative	816	PF3D7_1454400	PF3D7_1454400.1-p1	APP	aminopeptidase P	777	Syntenic ortholog	19	50	-8.28727	712	0.584454	10	60	-8.51329	808	0.538065	-8.40028	0.619289	21	85	-8.07368	721	0.641791	1.08559	0.921159	0.903397	0.967022	0.366065	0.522579	NO
PVP01_1026300	NPL4	nuclear protein localization protein 4, putative	532	PF3D7_0507700	PF3D7_0507700.1-p1	NPL4	nuclear protein localization protein 4, putative	531	Syntenic ortholog	11	22	-8.68048	866	0.494448	7	19	-9.23542	1084	0.38008	-8.95795	0.503553	15	58	-8.07521	722	0.641294	1.89512	0.527672	0.344753	0.615959	0.00669878	0.0243995	NO
PVP01_0925800	-	conserved Apicomplexan protein, unknown function	493	PF3D7_1125100	PF3D7_1125100.1-p1	-	conserved Apicomplexan protein, unknown function	496	Syntenic ortholog	19	56	-7.67003	487	0.715956	17	75	-7.78624	514	0.706354	-7.72814	0.752284	19	54.1119	-8.07642	723	0.640796	0.590534	1.69338	0.436292	0.703858	0.0385219	0.0978278	NO
PVP01_0812300	RA	rhoptry associated adhesin, putative	254	PF3D7_1012200	PF3D7_1012200.1-p1	RA	rhoptry associated adhesin	267	Syntenic ortholog	5	28	-7.70001	496	0.710695	6	33	-7.94405	579	0.669147	-7.82203	0.735025	7	29	-8.08085	724	0.640299	0.672243	1.48756	0.557244	0.807279	0.300517	0.46558	NO
PVP01_0926300	-	conserved Plasmodium protein, unknown function	83	PF3D7_1125600	PF3D7_1125600.1-p1	-	conserved Plasmodium protein, unknown function	83	Syntenic ortholog	N/A	N/A	N/A	N/A	0	3	5	-8.71262	884	0.494562	-8.71262	0.551269	3	9	-8.08251	725	0.639801	2.2262	0.449196	0.236894	0.497791	0.190918	0.335219	NO
PVP01_1331200	-	conserved Plasmodium protein, unknown function	228	PF3D7_1417700	PF3D7_1417700.1-p1	-	conserved Plasmodium protein, unknown function	231	Syntenic ortholog	2	3	-9.82561	1224	0.285213	4	13	-8.76762	909	0.480252	-9.29661	0.438071	8	25	-8.08444	726	0.639303	2.19397	0.455796	0.245548	0.510417	0.0373401	0.096573	NO
PVP01_1246400	UCHL3	ubiquitin carboxyl-terminal hydrolase isozyme L3, putative	228	PF3D7_1460400	PF3D7_1460400.1-p1	UCHL3	ubiquitin carboxyl-terminal hydrolase isozyme L3	232	Syntenic ortholog	7	34	-7.39786	393	0.770894	7	26	-8.07447	629	0.640527	-7.73617	0.750254	7	25	-8.08876	727	0.638806	0.574272	1.74133	0.412364	0.684827	0.127606	0.246154	NO
PVP01_0704600	VPS46	vacuolar protein sorting-associated protein 46, putative	195	PF3D7_0906100	PF3D7_0906100.1-p1	VPS46	vacuolar protein sorting-associated protein 46, putative	195	Syntenic ortholog	4	12	-8.28297	710	0.585622	2	4	-9.78992	1264	0.277046	-9.03645	0.485787	6	21	-8.08937	728	0.638308	1.60113	0.624557	0.486628	0.751855	0.183548	0.324398	NO
PVP01_0726400	PSD	phosphatidylserine decarboxylase, putative	354	PF3D7_0927900	PF3D7_0927900.1-p1	PSD	phosphatidylserine decarboxylase	353	Syntenic ortholog	5	14	-8.72512	879	0.48685	6	30	-8.37132	755	0.568403	-8.54822	0.588325	13	38	-8.08978	729	0.637811	1.24648	0.802261	0.744712	0.897159	0.294051	0.458187	NO
PVP01_0115300	GAMER	gamete release protein, putative	96	PF3D7_0805200	PF3D7_0805200.1-p1	GAMER	gamete release protein, putative	93	Syntenic ortholog	2	11	-7.66133	485	0.717124	2	12	-7.98266	598	0.658271	-7.822	0.735533	1	10	-8.09091	730	0.637313	0.61755	1.6193	0.476243	0.743944	0.412409	0.563558	NO
PVP01_0607700	-	citrate synthase, mitochondrial, putative	547	PF3D7_1022500	PF3D7_1022500.1-p1	CS	citrate synthase, mitochondrial, putative	563	Syntenic ortholog	17	66.5913	-7.60075	464	0.729398	21	89	-7.71903	490	0.720092	-7.65989	0.766497	17	60.2553	-8.09558	731	0.636816	0.553886	1.80543	0.382576	0.658247	0.0109263	0.0364976	NO
PVP01_1006300	HIP	Hsc70-interacting protein, putative	467	PF3D7_0527500	PF3D7_0527500.1-p1	HIP	Hsc70-interacting protein	458	Syntenic ortholog	13	106	-6.97777	277	0.838691	10	106	-7.38611	379	0.783629	-7.18194	0.837056	12	49	-8.09594	732	0.636318	0.326005	3.06744	0.0976134	0.275617	5.67727e-08	7.36685e-07	NO
PVP01_0527900	BET3	trafficking protein particle complex subunit 3, putative	187	PF3D7_0418500	PF3D7_0418500.1-p1	BET3	trafficking protein particle complex subunit 3, putative	187	Syntenic ortholog	2	4	-9.33969	1070	0.375219	2	8	-9.05489	1014	0.420149	-9.19729	0.454822	7	20	-8.09627	733	0.635821	2.18436	0.457799	0.248193	0.514666	0.0623417	0.141638	NO
PVP01_1431700	-	iron-sulfur subunit of succinate dehydrogenase, putative	340	PF3D7_1212800	PF3D7_1212800.1-p1	-	iron-sulfur subunit of succinate dehydrogenase	321	Syntenic ortholog	4	9	-9.1266	1018	0.405611	12	47	-7.88202	552	0.684602	-8.50431	0.596954	11	34.2887	-8.09752	734	0.635323	0.939055	1.0649	0.925955	0.974314	0.915409	0.938345	NO
PVP01_1419200	-	conserved Plasmodium protein, unknown function	1522	PF3D7_1318300	PF3D7_1318300.1-p1	-	conserved Plasmodium protein, unknown function	1840	Syntenic ortholog	20	50	-8.91063	949	0.445938	39	131	-8.3558	747	0.572982	-8.63322	0.572081	58	196	-8.1003	735	0.634826	1.60618	0.622596	0.483721	0.749679	6.37011e-05	0.000479946	NO
PVP01_1346600	-	conserved Plasmodium protein, unknown function	187	PF3D7_1402200	PF3D7_1402200.1-p1	-	conserved Plasmodium protein, unknown function	188	Syntenic ortholog	7	20	-7.73025	509	0.703098	2	18	-8.24396	700	0.599886	-7.9871	0.700508	6	20	-8.1016	736	0.634328	0.727207	1.37512	0.637792	0.838901	0.529271	0.654494	NO
PVP01_1338900	EMC2	ER membrane protein complex subunit 2, putative	293	PF3D7_1410000	PF3D7_1410000.1-p1	EMC2	ER membrane protein complex subunit 2, putative	292	Syntenic ortholog	N/A	N/A	N/A	N/A	0	3	7	-9.63748	1215	0.305094	-9.63748	0.37868	7	31	-8.10366	737	0.633831	5.59892	0.178606	0.0109011	0.0567607	0.000151843	0.00100781	NO
PVP01_0725200	NADSYN	glutamine-dependent NAD(+) synthetase, putative	860	PF3D7_0926700	PF3D7_0926700.1-p1	NADSYN	glutamine-dependent NAD(+) synthetase, putative	839	Syntenic ortholog	22	58	-8.19137	667	0.610754	11	56	-8.6348	856	0.51059	-8.41308	0.616244	19	89	-8.10447	738	0.633333	1.07983	0.926069	0.909622	0.968406	0.369215	0.525141	NO
PVP01_0940600	-	conserved protein, unknown function	198	PF3D7_1139900	PF3D7_1139900.1-p1	-	conserved protein, unknown function	198	Syntenic ortholog	6	13	-8.21819	679	0.603741	5	12	-8.70658	880	0.496852	-8.46239	0.607107	6	21	-8.10464	739	0.632836	1.13078	0.884348	0.855861	0.947168	0.577338	0.696137	NO
PVP01_0407100	-	conserved Plasmodium protein, unknown function	566	PF3D7_0217900	PF3D7_0217900.1-p1	-	conserved Plasmodium protein, unknown function	519	Syntenic ortholog	11	21	-8.78895	900	0.474576	8	22	-9.15077	1051	0.39897	-8.96986	0.50203	11	55	-8.10547	740	0.632338	1.74204	0.574038	0.412021	0.684827	0.0169457	0.0520562	NO
PVP01_1231500	-	60S ribosomal protein L6, putative	190	PF3D7_1323100	PF3D7_1323100.1-p1	-	60S ribosomal protein L6, putative	190	Syntenic ortholog	10	61	-6.63103	182	0.894214	7	38	-7.51266	427	0.756153	-7.07184	0.85533	5	20	-8.11219	741	0.630846	0.280747	3.56192	0.0604602	0.202308	2.85101e-05	0.000236241	NO
PVP01_1416500	PIS	phosphatidylinositol synthase, putative	207	PF3D7_1315600	PF3D7_1315600.1-p1	PIS	CDP-diacylglycerol--inositol 3-phosphatidyltransferase	209	Syntenic ortholog	2	10	-8.52501	814	0.524839	2	20	-8.24021	697	0.601603	-8.38261	0.624873	3	22	-8.11219	742	0.631343	1.05098	0.951494	0.94142	0.979028	0.700557	0.788655	NO
PVP01_1456200	-	calcyclin binding protein, putative	227	PF3D7_1238100	PF3D7_1238100.1-p1	-	calcyclin binding protein, putative	228	Syntenic ortholog	4	6	-9.12807	1019	0.405026	N/A	N/A	N/A	N/A	0	-9.12807	0.464975	7	24	-8.11219	743	0.631841	3.92872	0.254536	0.0431472	0.160831	0.00330163	0.0137512	NO
PVP01_0512900	-	conserved Plasmodium protein, unknown function	130	PF3D7_0821400	PF3D7_0821400.1-p1	-	conserved Plasmodium protein, unknown function	124	Syntenic ortholog	3	9	-8.16519	658	0.616014	3	16	-7.99817	605	0.654264	-8.08168	0.684772	6	13	-8.11623	744	0.630348	0.752048	1.3297	0.673648	0.858263	0.664895	0.765217	NO
PVP01_1116100	SF3B5	splicing factor 3B subunit 5, putative	88	PF3D7_1355800	PF3D7_1355800.1-p1	SF3B5	splicing factor 3B subunit 5, putative	86	Syntenic ortholog	2	3	-8.8736	936	0.453536	3	11	-7.98266	599	0.657699	-8.42813	0.614721	2	9	-8.11802	745	0.629851	0.940977	1.06273	0.928356	0.975247	0.951979	0.964606	NO
PVP01_0615300	CLAMP	claudin-like apicomplexan microneme protein, putative	470	PF3D7_1030200	PF3D7_1030200.1-p1	CLAMP	claudin-like apicomplexan microneme protein, putative	450	Syntenic ortholog	8	25	-8.42873	771	0.549971	9	60	-7.96161	589	0.663423	-8.19517	0.65736	7	47	-8.11999	746	0.629353	0.818024	1.22246	0.76657	0.906179	0.660352	0.762603	NO
PVP01_0724900	-	monocarboxylate transporter, putative	547	PF3D7_0926400	PF3D7_0926400.1-p1	-	monocarboxylate transporter, putative	529	Syntenic ortholog	2	12	-9.31442	1063	0.37931	3	20	-9.21194	1079	0.382942	-9.26318	0.443147	10	55	-8.12455	747	0.628856	2.38017	0.420138	0.199974	0.451827	0.0010696	0.00551926	NO
PVP01_0704300	SEC27	coatomer subunit beta, putative	1013	PF3D7_0905900	PF3D7_0905900.1-p1	SEC27	coatomer subunit beta, putative	1010	Syntenic ortholog	18	51	-8.48372	803	0.531268	20	67	-8.6192	842	0.518603	-8.55146	0.587817	23	105	-8.12464	748	0.628358	1.25707	0.795504	0.735271	0.89133	0.0762864	0.166244	NO
PVP01_1229600	LSM6	U6 snRNA-associated Sm-like protein LSm6, putative	77	PF3D7_1325000	PF3D7_1325000.1-p1	LSM6	U6 snRNA-associated Sm-like protein LSm6, putative	77	Syntenic ortholog	N/A	N/A	N/A	N/A	0	1	7	-8.30112	723	0.58672	-8.30112	0.642132	3	8	-8.12526	749	0.627861	1.5747	0.635043	0.502173	0.765117	0.407118	0.557887	NO
PVP01_0510500	-	DnaJ protein, putative	691	PF3D7_0823800	PF3D7_0823800.1-p1	-	DnaJ protein, putative	655	Syntenic ortholog	13	39	-8.36945	744	0.565751	7	25	-9.22248	1081	0.381797	-8.79597	0.535025	13	68	-8.12602	750	0.627363	1.41477	0.706831	0.608098	0.829141	0.0578398	0.13453	NO
PVP01_1248800	PET117	protein PET117, putative	58	PF3D7_1458100	PF3D7_1458100.1-p1	PET117	protein PET117, putative	58	Syntenic ortholog	N/A	N/A	N/A	N/A	0	N/A	N/A	N/A	N/A	0	N/A	N/A	2	6	-8.12958	751	0.626866	4.88355	0.204769	0.0190874	0.0852011	0.0903448	0.18489	NO
PVP01_1102300	-	U2 small nuclear ribonucleoprotein A', putative	176	PF3D7_1369700	PF3D7_1369700.1-p1	-	U2 small nuclear ribonucleoprotein A', putative	175	Syntenic ortholog	7	14	-8.0263	608	0.645237	8	31	-7.63972	466	0.733829	-7.83301	0.731472	6	18	-8.13531	752	0.626368	0.595613	1.67894	0.443787	0.711981	0.234682	0.384772	NO
PVP01_0605500	-	cytoplasmic dynein intermediate chain, putative	735	PF3D7_1020300	PF3D7_1020300.1-p1	-	cytoplasmic dynein intermediate chain, putative	769	Syntenic ortholog	11	20	-9.09901	1008	0.411455	7	11	-10.1052	1343	0.231826	-9.6021	0.387817	18	79	-8.13654	753	0.625871	3.25261	0.307445	0.0813048	0.243855	1.62741e-06	1.65511e-05	NO
PVP01_1011100	BUD31	pre-mRNA-splicing factor BUD31, putative	147	PF3D7_0522800	PF3D7_0522800.1-p1	BUD31	pre-mRNA-splicing factor BUD31, putative	147	Syntenic ortholog	4	5	-8.87587	937	0.452951	3	23	-7.75816	506	0.710933	-8.31701	0.640102	5	15	-8.14328	754	0.625373	0.815861	1.2257	0.763585	0.905788	0.794738	0.847708	NO
PVP01_0113100	RAB18	ras-related protein Rab-18, putative	201	PF3D7_0807300	PF3D7_0807300.1-p1	RAB18	ras-related protein Rab-18	201	Syntenic ortholog	2	2.06061	-10.0752	1297	0.242548	4	12.4286	-8.68653	874	0.500286	-9.38085	0.424365	6	20.5	-8.14377	755	0.624876	2.00387	0.499036	0.304288	0.564122	0.0823842	0.177091	NO
PVP01_0208700	-	V-type proton ATPase subunit C, putative	383	PF3D7_0106100	PF3D7_0106100.1-p1	-	V-type proton ATPase subunit C, putative	383	Syntenic ortholog	7	12	-8.958	960	0.439509	12	51	-7.91943	567	0.676016	-8.43872	0.613198	13	39	-8.14537	756	0.624378	0.941378	1.06227	0.928858	0.975247	0.902915	0.928434	NO
PVP01_1025800	-	longevity-assurance (LAG1) protein, putative	356	PF3D7_0508200	PF3D7_0508200.1-p1	-	longevity-assurance (LAG1) protein, putative	355	Syntenic ortholog	6	28	-8.0376	612	0.642899	3	48	-7.90695	564	0.677733	-7.97228	0.703046	4	36	-8.14949	757	0.623881	0.687701	1.45412	0.58003	0.820682	0.290278	0.453338	NO
PVP01_0929200	GGPPS	geranylgeranyl pyrophosphate synthase	375	PF3D7_1128400	PF3D7_1128400.1-p1	GGPPS	geranylgeranyl pyrophosphate synthase, putative	376	Syntenic ortholog	13	36	-7.83828	548	0.680304	12	55	-7.82281	530	0.697195	-7.83055	0.73198	16	38	-8.1529	758	0.623383	0.603176	1.65789	0.454963	0.724889	0.0996111	0.199963	NO
PVP01_1267300	-	leucine carboxyl methyltransferase, putative	358	PF3D7_1439700	PF3D7_1439700.1-p1	-	leucine carboxyl methyltransferase, putative	327	Syntenic ortholog	4	8	-9.29597	1060	0.381064	3	12	-9.29885	1101	0.370349	-9.29741	0.437563	6	33	-8.15435	759	0.622886	2.21537	0.451392	0.239762	0.501089	0.0163345	0.0505703	NO
PVP01_1208700	SEC61	protein transport protein SEC61 subunit alpha, putative	472	PF3D7_1346100	PF3D7_1346100.1-p1	SEC61	protein transport protein SEC61 subunit alpha	472	Syntenic ortholog	15	42.6796	-7.89813	569	0.66803	8	43	-8.299	722	0.587293	-8.09857	0.679695	13	47.5974	-8.1551	760	0.622388	0.773775	1.29237	0.704649	0.878626	0.495387	0.630444	NO
PVP01_1241800	-	conserved Plasmodium protein, unknown function	275	PF3D7_1465000	PF3D7_1465000.1-p1	-	conserved Plasmodium protein, unknown function	278	Syntenic ortholog	2	6	-9.31989	1065	0.378141	3	23	-8.3845	758	0.566686	-8.85219	0.519797	8	28	-8.15631	761	0.621891	1.41928	0.704581	0.604805	0.829141	0.21584	0.361821	NO
PVP01_0710900	-	SAP domain-containing protein, putative	335	PF3D7_0912500	PF3D7_0912500.1-p1	-	SAP domain-containing protein, putative	288	Syntenic ortholog	6	24	-8.13095	644	0.624196	7	38	-8.07976	633	0.638237	-8.10536	0.67868	7	29	-8.15656	762	0.621393	0.675697	1.47995	0.562342	0.810606	0.309383	0.477399	NO
PVP01_1425200	-	importin beta, putative	878	PF3D7_0815200	PF3D7_0815200.1-p1	-	importin beta, putative	877	Syntenic ortholog	25	64	-8.11364	641	0.62595	10	33	-9.18436	1065	0.390956	-8.649	0.566497	27	88	-8.16007	763	0.620896	1.19935	0.833784	0.78819	0.916852	0.160251	0.289949	NO
PVP01_0411800	SIS1	protein SIS1, putative	328	PF3D7_0213100	PF3D7_0213100.1-p1	SIS1	protein SIS1	328	Syntenic ortholog	11	21	-8.24337	691	0.596727	10	49	-7.80441	522	0.701774	-8.02389	0.693909	11	32.9032	-8.16034	764	0.620398	0.696702	1.43533	0.593256	0.829141	0.335946	0.48902	NO
PVP01_0703400	-	conserved Plasmodium protein, unknown function	282	PF3D7_0905000	PF3D7_0905000.1-p1	-	conserved Plasmodium protein, unknown function	281	Syntenic ortholog	8	26	-7.87869	562	0.672122	9	35	-7.98978	602	0.655982	-7.93423	0.709137	8	28	-8.16705	765	0.6199	0.656008	1.52437	0.533237	0.785657	0.26839	0.425265	NO
PVP01_0820100	SEC22	protein transport protein SEC22, putative	221	PF3D7_0320100	PF3D7_0320100.1-p1	SEC22	protein transport protein SEC22	221	Syntenic ortholog	6	12	-8.40813	760	0.5564	2	7	-9.35547	1113	0.36348	-8.8818	0.514721	5	22	-8.16802	766	0.619403	1.47669	0.677192	0.564547	0.811383	0.234531	0.384772	NO
PVP01_1123200	-	3-oxoacyl-[acyl-carrier-protein] synthase i/ii, putative	474	PF3D7_0626300	PF3D7_0626300.1-p1	FabB/FabF	3-oxoacyl-acyl-carrier protein synthase I/II	473	Syntenic ortholog	5	13	-9.09113	1005	0.413209	10	49	-8.17261	664	0.620492	-8.63187	0.572589	15	47	-8.16984	767	0.618905	1.14044	0.876857	0.846005	0.943212	0.39332	0.548206	NO
PVP01_1341100	-	conserved Plasmodium protein, unknown function	2064	PF3D7_1407600	PF3D7_1407600.1-p1	-	conserved Plasmodium protein, unknown function	2033	Syntenic ortholog	1	2	-12.4341	1674	0.0222092	N/A	N/A	N/A	N/A	0	-12.4341	0.0269036	50	202	-8.1699	768	0.618408	65.9794	0.0151563	5.95631e-10	9.13816e-08	4.65435e-39	0	YES
PVP01_0505200	-	prohibitin, putative	272	PF3D7_0829200	PF3D7_0829200.1-p1	-	prohibitin, putative	272	Syntenic ortholog	10	47	-7.25053	346	0.798364	11	60	-7.41468	388	0.778477	-7.3326	0.817259	8	27	-8.17086	769	0.61791	0.364798	2.74124	0.136128	0.34332	0.000436853	0.00254391	NO
PVP01_1456500	-	conserved Plasmodium protein, unknown function	300	PF3D7_1238400	PF3D7_1238400.1-p1	-	conserved Plasmodium protein, unknown function	232	Syntenic ortholog	3	5	-9.58922	1135	0.33723	10	23	-8.47151	790	0.548369	-9.03036	0.486802	4	23	-8.17214	770	0.617413	1.22379	0.817132	0.76534	0.905788	0.436218	0.584373	NO
PVP01_1105000	SKP1	suppressor of kinetochore protein 1, putative	162	PF3D7_1367000	PF3D7_1367000.1-p1	SKP1	suppressor of kinetochore protein 1, putative	162	Syntenic ortholog	2	3	-9.48386	1106	0.354179	1	6	-9.19906	1076	0.384659	-9.34146	0.428934	4	16	-8.1759	771	0.616915	2.2461	0.445216	0.231721	0.489287	0.0857218	0.183065	NO
PVP01_1435100	SRP19	signal recognition particle subunit SRP19, putative	137	PF3D7_1216300	PF3D7_1216300.1-p1	SRP19	signal recognition particle subunit SRP19	152	Syntenic ortholog	3	11	-8.01696	605	0.64699	5	36	-7.23968	333	0.80996	-7.62832	0.775127	4	15	-8.17673	772	0.616418	0.492406	2.03084	0.295079	0.550823	0.0975446	0.19637	NO
PVP01_1427000	-	conserved Plasmodium protein, unknown function	315	PF3D7_0813300	PF3D7_0813300.1-p1	-	conserved Plasmodium protein, unknown function	315	Syntenic ortholog	2	3	-10.1488	1312	0.233781	5	14	-9.01674	1002	0.427018	-9.58279	0.392893	7	31	-8.17948	773	0.61592	2.56772	0.38945	0.163401	0.390505	0.00883426	0.0309976	NO
PVP01_1261900	-	histidine--tRNA ligase, putative	1055	PF3D7_1445100	PF3D7_1445100.1-p1	-	histidine--tRNA ligase, putative	1132	Syntenic ortholog	37	107	-7.78334	527	0.692577	38	125	-8.0362	619	0.646251	-7.90977	0.714721	32	111	-8.18311	774	0.615423	0.675446	1.4805	0.561972	0.810606	0.0492146	0.118486	NO
PVP01_0822300	-	26S proteasome non-ATPase regulatory subunit 9, putative	239	PF3D7_0317800	PF3D7_0317800.1-p1	-	26S proteasome non-ATPase regulatory subunit 9, putative	225	Syntenic ortholog	N/A	N/A	N/A	N/A	0	4	13	-8.81473	928	0.469376	-8.81473	0.528934	6	22	-8.18595	775	0.614925	2.45054	0.408073	0.185275	0.427955	0.0319844	0.0871221	NO
PVP01_0211800	-	aspartate--tRNA ligase, putative	631	PF3D7_0102900	PF3D7_0102900.1-p1	-	aspartate--tRNA ligase	626	Syntenic ortholog	27	95	-7.38831	389	0.773232	16	120	-7.56303	443	0.746995	-7.47567	0.8	13	61	-8.18937	776	0.614428	0.4055	2.46609	0.182192	0.423083	6.59214e-06	6.21531e-05	NO
PVP01_1432500	RPB8	DNA-directed RNA polymerases I, II, and III subunit RPABC3, putative	143	PF3D7_1213700	PF3D7_1213700.1-p1	RPB8	DNA-directed RNA polymerases I, II, and III subunit RPABC3, putative	145	Syntenic ortholog	3	5	-8.84828	925	0.459965	5	20	-7.87033	549	0.686319	-8.35931	0.630964	5	14	-8.19857	777	0.61393	0.843833	1.18507	0.801849	0.922168	0.862761	0.898329	NO
PVP01_1302500	SRP14	signal recognition particle subunit SRP14, putative	103	PF3D7_1203200	PF3D7_1203200.1-p1	SRP14	signal recognition particle subunit SRP14	104	Syntenic ortholog	1	3	-9.03099	987	0.423729	2	7	-8.59204	832	0.524327	-8.81152	0.530457	3	10	-8.2027	778	0.613433	1.34468	0.743672	0.661605	0.854726	0.497333	0.630444	NO
PVP01_1132300	-	malate:quinone oxidoreductase, putative	545	PF3D7_0616800	PF3D7_0616800.1-p1	MQO	malate:quinone oxidoreductase, putative	521	Syntenic ortholog	13	41	-8.08209	632	0.63121	15	71	-7.94133	578	0.66972	-8.01171	0.695939	11	50	-8.20462	779	0.612935	0.649239	1.54027	0.523212	0.78049	0.128978	0.248131	NO
PVP01_1339800	-	conserved Plasmodium protein, unknown function	219	PF3D7_1409200	PF3D7_1409200.1-p1,PF3D7_1409200.2-p1	-	conserved Plasmodium protein, unknown function	198	Syntenic ortholog	2	9	-8.68672	868	0.492694	N/A	N/A	N/A	N/A	0	-8.68672	0.558376	4	19	-8.20472	780	0.612438	2.26542	0.44142	0.226818	0.487319	0.0604434	0.138137	NO
PVP01_0913800	-	conserved Plasmodium protein, unknown function	5594	PF3D7_1113000	PF3D7_1113000.1-p1	-	conserved Plasmodium protein, unknown function	5922	Syntenic ortholog	50	75	-9.80684	1221	0.286967	42	113.904	-9.79731	1267	0.275329	-9.80208	0.349239	171	567.755	-8.20563	781	0.61194	4.28488	0.233379	0.0315129	0.127179	7.42015e-48	0	NO
PVP01_0205300	-	phenylalanine--tRNA ligase alpha subunit, putative	569	PF3D7_0109800	PF3D7_0109800.1-p1	cPheRS	phenylalanine--tRNA ligase alpha subunit	575	Syntenic ortholog	17	37	-8.22784	682	0.601987	8	31	-8.81311	927	0.469948	-8.52048	0.595939	17	55	-8.20793	782	0.611443	1.1024	0.907112	0.885435	0.95836	0.429554	0.583271	NO
PVP01_1206800	-	conserved Plasmodium protein, unknown function	1215	PF3D7_1348000	PF3D7_1348000.1-p1	-	conserved Plasmodium protein, unknown function	1245	Syntenic ortholog	23	44	-8.81319	911	0.468147	25	67	-8.80103	920	0.473955	-8.80711	0.532487	25	119	-8.20866	783	0.610945	1.52727	0.654764	0.531396	0.784188	0.00397657	0.0161421	NO
PVP01_0905000	SNF2L	chromatin remodeling protein, putative	1396	PF3D7_1104200	PF3D7_1104200.1-p1	SNF2L	chromatin remodeling protein	1426	Syntenic ortholog	38	77.0115	-8.39229	753	0.560491	42	136.565	-8.22779	690	0.60561	-8.31004	0.641117	33	136	-8.21087	784	0.610448	0.924114	1.08212	0.907147	0.968406	0.918751	0.94158	NO
PVP01_0911300	VPS35	vacuolar protein sorting-associated protein 35, putative	1055	PF3D7_1110500	PF3D7_1110500.1-p1	VPS35	vacuolar protein sorting-associated protein 35, putative	1050	Syntenic ortholog	25	49	-8.56435	829	0.516072	26	64	-8.70563	878	0.497997	-8.63499	0.570051	29	100	-8.21227	785	0.60995	1.24931	0.800445	0.742178	0.895892	0.0891724	0.18489	NO
PVP01_1250000	-	conserved protein, unknown function	178	PF3D7_1456900	PF3D7_1456900.1-p1	-	conserved protein, unknown function	147	Syntenic ortholog	N/A	N/A	N/A	N/A	0	1	4	-9.69871	1234	0.294219	-9.69871	0.367005	5	14	-8.21227	786	0.609453	3.86574	0.258683	0.0456738	0.162258	0.023841	0.0692927	NO
PVP01_0106200	-	importin-7, putative	1249	PF3D7_0706000	PF3D7_0706000.1-p1	-	importin-7, putative	1229	Syntenic ortholog	31	77.1578	-8.27912	708	0.586791	27	84	-8.6025	834	0.523183	-8.44081	0.61269	35	117	-8.21268	787	0.608955	1.01535	0.984878	0.982033	0.992681	0.504214	0.636948	NO
PVP01_1305900	-	conserved Plasmodium protein, unknown function	698	PF3D7_1206800	PF3D7_1206800.1-p1	-	conserved Plasmodium protein, unknown function	727	Syntenic ortholog	12	25	-8.82422	915	0.465809	3	4	-11.0651	1564	0.105323	-9.94468	0.321827	13	69	-8.21571	788	0.608458	2.86627	0.348885	0.11964	0.324447	3.07039e-05	0.000246039	NO
PVP01_1460000	TIM13	mitochondrial import inner membrane translocase subunit TIM13, putative	93	PF3D7_1242900	PF3D7_1242900.1-p1	TIM13	mitochondrial import inner membrane translocase subunit TIM13, putative	95	Syntenic ortholog	1	2	-9.33433	1066	0.377557	N/A	N/A	N/A	N/A	0	-9.33433	0.432995	3	9	-8.21755	789	0.60796	3.25021	0.307672	0.0814953	0.243855	0.0901539	0.18489	NO
PVP01_1247100	-	bax inhibitor 1, putative	246	PF3D7_1459800	PF3D7_1459800.1-p1	-	bax inhibitor 1, putative	243	Syntenic ortholog	2	4	-9.61391	1146	0.330801	1	6	-9.61679	1209	0.308529	-9.61535	0.384772	3	23	-8.21846	790	0.607463	2.86043	0.349598	0.120359	0.325253	0.0147881	0.0472925	NO
PVP01_1312900	PKG	cGMP-dependent protein kinase, putative	854	PF3D7_1436600	PF3D7_1436600.1-p1	PKG	cGMP-dependent protein kinase	853	Syntenic ortholog	24	90.3543	-7.74107	515	0.699591	22	85.7143	-8.20213	684	0.609044	-7.9716	0.703553	15	80.475	-8.22171	791	0.606965	0.63599	1.57235	0.503576	0.765461	0.0407118	0.102515	NO
PVP01_1341600	NOP1	rRNA 2'-O-methyltransferase fibrillarin, putative	341	PF3D7_1407100	PF3D7_1407100.1-p1	NOP1	rRNA 2'-O-methyltransferase fibrillarin, putative	318	Syntenic ortholog	8	18	-8.43639	775	0.547633	5	20	-8.73937	894	0.488838	-8.58788	0.580203	4	30	-8.22175	792	0.60597	1.08934	0.917991	0.899365	0.966837	0.580394	0.69899	NO
PVP01_1136300	P12p	6-cysteine protein	431	PF3D7_0612800	PF3D7_0612800.1-p1	P12p	6-cysteine protein	371	Syntenic ortholog	N/A	N/A	N/A	N/A	0	N/A	N/A	N/A	N/A	0	N/A	N/A	10	35	-8.22175	793	0.606468	25.1154	0.0398162	1.89697e-06	6.73139e-05	2.02403e-07	2.345e-06	YES
PVP01_0919100	NOP56	nucleolar protein 56, putative	577	PF3D7_1118500	PF3D7_1118500.1-p1	NOP56	nucleolar protein 56, putative	594	Syntenic ortholog	9	20	-8.85699	929	0.457627	3	23	-9.12557	1045	0.402404	-8.99128	0.496447	12	56	-8.22242	794	0.605473	1.78481	0.560284	0.391895	0.666528	0.01299	0.0422602	NO
PVP01_1126000	SOD2	superoxide dismutase [Fe], putative	285	PF3D7_0623500	PF3D7_0623500.1-p1	SOD2	superoxide dismutase [Fe]	266	Syntenic ortholog	5	8	-9.06792	1001	0.415546	1	7	-9.6098	1204	0.311391	-9.33886	0.430457	6	25	-8.22552	795	0.604975	2.11576	0.472644	0.268041	0.536964	0.0439839	0.109034	NO
PVP01_0716700	EIF3F	eukaryotic translation initiation factor 3 subunit F, putative	320	PF3D7_0918300	PF3D7_0918300.1-p1	EIF3F	eukaryotic translation initiation factor 3 subunit F, putative	320	Syntenic ortholog	9	39	-7.59964	462	0.730567	10	55	-7.66421	474	0.72925	-7.63192	0.773096	10	30	-8.22802	796	0.604478	0.46184	2.16525	0.253554	0.522858	0.00965241	0.0332616	NO
PVP01_1222900	-	glutamine--tRNA ligase, putative	866	PF3D7_1331700	PF3D7_1331700.1-p1	-	glutamine--tRNA ligase, putative	918	Syntenic ortholog	40	185	-7.03841	284	0.8346	47	179	-7.47972	414	0.763595	-7.25906	0.827919	28	86	-8.22875	797	0.60398	0.330875	3.02229	0.102129	0.286621	2.04759e-12	5.24822e-11	NO
PVP01_1111700	EMC3	ER membrane protein complex subunit 3, putative	257	PF3D7_1360200	PF3D7_1360200.1-p1	EMC3	ER membrane protein complex subunit 3, putative	257	Syntenic ortholog	N/A	N/A	N/A	N/A	0	N/A	N/A	N/A	N/A	0	N/A	N/A	7	24	-8.23192	798	0.603483	17.4413	0.0573353	2.38748e-05	0.000529867	2.96817e-05	0.00023871	YES
PVP01_0725400	-	replication termination factor, putative	239	PF3D7_0926900	PF3D7_0926900.1-p1	-	replication termination factor, putative	225	Syntenic ortholog	N/A	N/A	N/A	N/A	0	N/A	N/A	N/A	N/A	0	N/A	N/A	7	21	-8.23247	799	0.602985	15.3483	0.0651538	5.43118e-05	0.0010186	0.000114889	0.000813677	YES
PVP01_0608100	-	CDGSH iron-sulfur domain-containing protein, putative	118	PF3D7_1022900	PF3D7_1022900.1-p1	-	CDGSH iron-sulfur domain-containing protein, putative	118	Syntenic ortholog	2	7	-8.31965	720	0.579778	3	21	-7.62938	464	0.734974	-7.97452	0.702538	3	11	-8.23368	800	0.602488	0.599069	1.66926	0.448892	0.717277	0.352267	0.508388	NO
PVP01_0817200	TMA7	translation machinery-associated protein 7, putative	54	PF3D7_0323000	PF3D7_0323000.1-p1	TMA7	translation machinery-associated protein 7, putative	54	Syntenic ortholog	N/A	N/A	N/A	N/A	0	N/A	N/A	N/A	N/A	0	N/A	N/A	1	5	-8.24044	801	0.60199	4.1859	0.238897	0.0343453	0.132818	0.139232	0.258629	NO
PVP01_1438300	-	ribulose-phosphate 3-epimerase, putative	227	PF3D7_1219900	PF3D7_1219900.1-p1	-	ribulose-phosphate 3-epimerase, putative	227	Syntenic ortholog	4	27.6923	-7.59867	461	0.731151	3	11	-8.93027	972	0.44419	-8.26447	0.644162	5	21	-8.24132	802	0.601493	0.711602	1.40528	0.615072	0.829141	0.477715	0.621895	NO
PVP01_1143000	-	long chain polyunsaturated fatty acid elongation enzyme, putative	291	PF3D7_0605900	PF3D7_0605900.1-p1	-	long chain polyunsaturated fatty acid elongation enzyme, putative	293	Syntenic ortholog	5	41	-7.45463	410	0.760959	5	90	-7.07673	294	0.832284	-7.26568	0.826904	7	27	-8.24523	803	0.600995	0.310503	3.22058	0.0838921	0.249668	1.64938e-05	0.000143325	NO
PVP01_0921600	DHHC3	palmitoyltransferase DHHC3, putative	289	PF3D7_1121000	PF3D7_1121000.1-p1	DHHC3	palmitoyltransferase DHHC3	293	Syntenic ortholog	3	14	-8.52225	811	0.526593	2	41	-7.85607	542	0.690326	-8.18916	0.658883	4	27	-8.24523	804	0.600498	0.736511	1.35775	0.65127	0.847957	0.494526	0.630444	NO
PVP01_1326100	-	14-3-3 protein, putative	518	PF3D7_1422900	PF3D7_1422900.1-p1	-	14-3-3 protein, putative	425	Syntenic ortholog	11	41	-8.03128	610	0.644068	8	30	-8.752	905	0.482541	-8.39164	0.622335	14	39	-8.24942	805	0.6	0.748038	1.33683	0.667889	0.858263	0.451033	0.594116	NO
PVP01_0214900	AOP	1-cys peroxiredoxin	237	PF3D7_0729200	PF3D7_0729200.1-p1	AOP	1-cys peroxiredoxin	240	Syntenic ortholog	4	12	-8.47803	799	0.533606	1	7	-9.42537	1130	0.353749	-8.9517	0.504569	4	22	-8.25049	806	0.599502	1.47669	0.677192	0.564547	0.811383	0.234531	0.384772	NO
PVP01_0407500	CDPK1	calcium-dependent protein kinase 1, putative	526	PF3D7_0217500	PF3D7_0217500.1-p1	CDPK1	calcium-dependent protein kinase 1	524	Syntenic ortholog	22	94	-7.21688	334	0.805377	20	62	-8.04139	622	0.644533	-7.62913	0.774619	16	48	-8.25119	807	0.599005	0.420253	2.37952	0.200116	0.451827	0.000147635	0.000981626	NO
PVP01_1137000	EIF3L	eukaryotic translation initiation factor 3 subunit L, putative	620	PF3D7_0612100	PF3D7_0612100.1-p1	EIF3L	eukaryotic translation initiation factor 3 subunit L, putative	656	Syntenic ortholog	20	74	-7.62053	476	0.722385	9	31	-8.89895	958	0.452204	-8.25974	0.64467	11	60	-8.25271	808	0.598507	0.751232	1.33115	0.672477	0.858263	0.363051	0.518296	NO
PVP01_0908600	ApiAP2	AP2 domain transcription factor, putative	2020	PF3D7_1107800	PF3D7_1107800.1-p1	ApiAP2	AP2 domain transcription factor, putative	1828	Syntenic ortholog	6	6	-11.314	1562	0.087668	17	42	-9.7764	1259	0.279908	-10.5452	0.213198	36	167	-8.25388	809	0.59801	5.24092	0.190806	0.0143573	0.070627	1.91853e-17	9.1062e-16	NO
PVP01_1411000	OSCP	ATP synthase subunit O, mitochondrial, putative	244	PF3D7_1310000	PF3D7_1310000.1-p1	OSCP	ATP synthase subunit O, mitochondrial, putative	253	Syntenic ortholog	6	15	-8.28399	711	0.585038	5	21	-8.35587	748	0.57241	-8.31993	0.639086	8	23	-8.25879	810	0.597512	0.902106	1.10852	0.87898	0.95683	0.979678	0.983393	NO
PVP01_0906700	-	conserved Plasmodium protein, unknown function	132	PF3D7_1105900	PF3D7_1105900.1-p1	-	conserved Plasmodium membrane protein, unknown function	132	Syntenic ortholog	N/A	N/A	N/A	N/A	0	N/A	N/A	N/A	N/A	0	N/A	N/A	3	12	-8.25879	811	0.597015	9.06945	0.11026	0.00111916	0.0108401	0.00645909	0.0235489	YES
PVP01_0303300	-	conserved Plasmodium protein, unknown function	95	PF3D7_0404000	PF3D7_0404000.1-p1	-	conserved Plasmodium protein, unknown function	99	Syntenic ortholog	N/A	N/A	N/A	N/A	0	N/A	N/A	N/A	N/A	0	N/A	N/A	2	9	-8.25879	812	0.596517	6.9765	0.143338	0.00409224	0.0271015	0.0243363	0.0692927	NO
PVP01_1328000	-	mannose-1-phosphate guanyltransferase, putative	452	PF3D7_1420900	PF3D7_1420900.1-p1	-	mannose-1-phosphate guanyltransferase, putative	408	Syntenic ortholog	10	21.1268	-8.55802	827	0.517241	11	46	-8.18826	675	0.614196	-8.37314	0.627411	11	37	-8.26124	813	0.59602	0.809691	1.23504	0.755044	0.902363	0.667517	0.765217	NO
PVP01_0918700	-	AP-1 complex subunit sigma, putative	155	PF3D7_1118100	PF3D7_1118100.1-p1	-	AP-1 complex subunit sigma, putative	155	Syntenic ortholog	1	8	-8.45886	788	0.540035	2	40	-7.25777	340	0.805953	-7.85831	0.725888	3	14	-8.26526	814	0.595522	0.461889	2.16502	0.253619	0.522858	0.0718711	0.158025	NO
PVP01_0618400	-	conserved Plasmodium protein, unknown function	122	PF3D7_1033300	PF3D7_1033300.1-p1	-	conserved Plasmodium protein, unknown function	122	Syntenic ortholog	N/A	N/A	N/A	N/A	0	N/A	N/A	N/A	N/A	0	N/A	N/A	3	11	-8.26702	815	0.595025	8.3718	0.119449	0.00168705	0.0142798	0.0100637	0.0340115	YES
PVP01_1454200	CARP	clustered-asparagine-rich protein, putative	497	PF3D7_1236100	PF3D7_1236100.1-p1	CARP	clustered-asparagine-rich protein	445	Syntenic ortholog	4	7	-9.75756	1202	0.298071	5	14	-9.47275	1147	0.344018	-9.61515	0.385279	13	40	-8.27009	816	0.594527	2.60333	0.384124	0.15734	0.380735	0.00276305	0.0119313	NO
PVP01_1136000	-	conserved Plasmodium protein, unknown function	76	PF3D7_0613100	PF3D7_0613100.1-p1	-	conserved Plasmodium protein, unknown function	78	Syntenic ortholog	N/A	N/A	N/A	N/A	0	N/A	N/A	N/A	N/A	0	N/A	N/A	1	7	-8.27169	817	0.59403	5.5812	0.179173	0.0110482	0.0567607	0.0584693	0.13453	NO
PVP01_0316200	-	conserved Plasmodium protein, unknown function	134	PF3D7_0720500	PF3D7_0720500.1-p1	-	conserved Plasmodium protein, unknown function	134	Syntenic ortholog	N/A	N/A	N/A	N/A	0	N/A	N/A	N/A	N/A	0	N/A	N/A	5	12	-8.27383	818	0.593532	9.06945	0.11026	0.00111916	0.0108401	0.00645909	0.0235489	YES
PVP01_1238700	-	conserved Plasmodium protein, unknown function	3088	PF3D7_1468100	PF3D7_1468100.1-p1	-	conserved Plasmodium protein, unknown function	2558	Syntenic ortholog	30	44	-9.74597	1197	0.300994	5	13	-11.3735	1609	0.079565	-10.5598	0.21066	67	229	-8.27415	819	0.593035	5.05061	0.197996	0.0166871	0.0792253	9.09226e-23	7.06134e-21	NO
PVP01_0836500	BCKDH-E2	lipoamide acyltransferase component of branched- chain alpha-keto acid dehydrogenase complex, putative	451	PF3D7_0303700	PF3D7_0303700.1-p1	BCKDH-E2	lipoamide acyltransferase component of branched-chain alpha-keto acid dehydrogenase complex	448	Syntenic ortholog	16	56	-7.58099	455	0.734658	19	73	-7.72423	492	0.718947	-7.65261	0.768528	15	40	-8.27681	820	0.592537	0.445159	2.24639	0.231646	0.489287	0.0015414	0.00734655	NO
PVP01_1130000	ACS12	acyl-CoA synthetase, putative	1314	PF3D7_0619500	PF3D7_0619500.1-p1	ACS12	acyl-CoA synthetase	1392	Syntenic ortholog	3	3	-11.5771	1595	0.0683811	1	4	-11.6978	1644	0.0595306	-11.6374	0.0771574	26	124	-8.27911	821	0.59204	19.6998	0.050762	1.05711e-05	0.000286989	2.97796e-21	1.97789e-19	YES
PVP01_1427700	-	RNA-binding protein, putative	1112	PF3D7_0812500	PF3D7_0812500.1-p1	-	RNA-binding protein, putative	958	Syntenic ortholog	7	15	-9.80074	1219	0.288136	21	64	-8.75825	906	0.481969	-9.2795	0.440102	27	85	-8.28309	822	0.591542	1.62546	0.615211	0.472778	0.740962	0.00715643	0.0258287	NO
PVP01_1117600	-	inositol-polyphosphate 5-phosphatase, putative	820	PF3D7_1354200	PF3D7_1354200.1-p1	IP5P	inositol-polyphosphate 5-phosphatase, putative	803	Syntenic ortholog	17	38	-8.56659	832	0.514319	9	44	-8.82833	937	0.464224	-8.69746	0.554822	12	71	-8.28657	823	0.591045	1.20862	0.827392	0.779451	0.913152	0.19506	0.341159	NO
PVP01_0911200	-	RNA-binding protein, putative	1572	PF3D7_1110400	PF3D7_1110400.1-p1	-	RNA-binding protein, putative	1483	Syntenic ortholog	28	86	-8.40063	755	0.559322	45	216	-7.88805	554	0.683457	-8.14434	0.666497	36	131	-8.28752	824	0.590547	0.646339	1.54718	0.518915	0.777544	0.0132298	0.04281	NO
PVP01_0803600	-	U5 small nuclear ribonuclear protein, putative	1247	PF3D7_1003800	PF3D7_1003800.1-p1	-	U5 small nuclear ribonuclear protein, putative	1235	Syntenic ortholog	17	31	-9.18938	1032	0.397428	16	47	-9.18157	1064	0.391528	-9.18548	0.456853	25	109	-8.28837	825	0.59005	1.97644	0.505961	0.313977	0.576533	0.000107216	0.00077207	NO
PVP01_0531700	-	BSD-domain protein, putative	143	PF3D7_0423200	PF3D7_0423200.1-p1	-	BSD-domain protein, putative	136	Syntenic ortholog	N/A	N/A	N/A	N/A	0	N/A	N/A	N/A	N/A	0	N/A	N/A	4	12	-8.28864	826	0.589552	9.06945	0.11026	0.00111916	0.0108401	0.00645909	0.0235489	YES
PVP01_0904800	-	phenylalanine--tRNA ligase beta subunit, putative	617	PF3D7_1104000	PF3D7_1104000.1-p1	-	phenylalanine--tRNA ligase beta subunit	623	Syntenic ortholog	23	50	-8.00772	601	0.649328	11	52	-8.37685	756	0.567831	-8.19228	0.657868	19	54.8929	-8.29006	827	0.589055	0.751996	1.32979	0.673574	0.858263	0.386586	0.539823	NO
PVP01_0920600	-	conserved Plasmodium protein, unknown function	846	PF3D7_1120000	PF3D7_1120000.1-p1	-	conserved Plasmodium protein, unknown function	1070	Syntenic ortholog	15	29	-8.8681	935	0.45412	16	49	-8.75192	904	0.483114	-8.81001	0.531472	25	94	-8.29301	828	0.588557	1.7199	0.58143	0.42288	0.693458	0.00222375	0.0100073	NO
PVP01_1132100	TOM40	mitochondrial import receptor subunit TOM40, putative	397	PF3D7_0617000	PF3D7_0617000.1-p1	TOM40	mitochondrial import receptor subunit TOM40, putative	377	Syntenic ortholog	14	25	-8.25994	701	0.590883	15	54	-7.89817	560	0.680023	-8.07905	0.686294	10	33	-8.29663	829	0.58806	0.618095	1.61787	0.477051	0.744703	0.150589	0.27532	NO
PVP01_0420900	-	conserved Plasmodium protein, unknown function	277	PF3D7_0204200	PF3D7_0204200.1-p1	-	conserved Plasmodium protein, unknown function	276	Syntenic ortholog	6	14	-8.47984	800	0.533022	9	30	-8.12604	652	0.627361	-8.30294	0.641624	7	24	-8.30324	830	0.587562	0.799023	1.25153	0.740193	0.895178	0.69714	0.785566	NO
PVP01_0702400	-	GTPase-activating protein, putative	443	PF3D7_0904000	PF3D7_0904000.1-p1	-	GTPase-activating protein, putative	426	Syntenic ortholog	14	52	-7.6372	482	0.718878	11	39	-8.33323	734	0.580424	-7.98522	0.701015	13	37	-8.30442	831	0.587065	0.558684	1.78992	0.389561	0.6646	0.0493571	0.118765	NO
PVP01_0521900	-	coatomer subunit zeta, putative	208	PF3D7_0415400	PF3D7_0415400.1-p1	-	coatomer subunit zeta, putative	208	Syntenic ortholog	4	10	-8.52983	815	0.524255	3	21	-8.19624	680	0.611334	-8.36303	0.630457	2	18	-8.30806	832	0.586567	0.844591	1.184	0.802876	0.922838	0.847587	0.888507	NO
PVP01_1209200	-	inner membrane complex protein, putative	395	PF3D7_1345600	PF3D7_1345600.1-p1	-	inner membrane complex protein	370	Syntenic ortholog	2	7	-9.52785	1122	0.344828	4	18	-8.99173	994	0.431597	-9.25979	0.444162	8	32	-8.30866	833	0.58607	1.81359	0.551392	0.378952	0.654824	0.0539458	0.127589	NO
PVP01_0203300	-	conserved protein, unknown function	81	PF3D7_0111900	PF3D7_0111900.1-p1	-	conserved protein, unknown function	81	Syntenic ortholog	N/A	N/A	N/A	N/A	0	N/A	N/A	N/A	N/A	0	N/A	N/A	3	7	-8.30943	834	0.585572	5.5812	0.179173	0.0110482	0.0567607	0.0584693	0.13453	NO
PVP01_1112500	CELF1	CUGBP Elav-like family member 1, putative	513	PF3D7_1359400	PF3D7_1359400.1-p1	CELF1	CUGBP Elav-like family member 1	509	Syntenic ortholog	16	60.9836	-7.62455	477	0.7218	6	34	-8.61714	840	0.519748	-8.12084	0.673604	14	43.9765	-8.30969	835	0.585075	0.621737	1.6084	0.482448	0.748795	0.103993	0.207311	NO
PVP01_0833500	-	membrane magnesium transporter, putative	116	PF3D7_0306700	PF3D7_0306700.1-p1	-	membrane magnesium transporter, putative	116	Syntenic ortholog	1	3	-9.14985	1021	0.403857	1	27	-7.36097	367	0.790498	-8.25541	0.646193	2	10	-8.3119	836	0.584577	0.538827	1.85588	0.360771	0.631471	0.251703	0.406627	NO
PVP01_1143800	-	RNA-binding protein, putative	799	PF3D7_0605100	PF3D7_0605100.1-p1	-	RNA-binding protein, putative	755	Syntenic ortholog	10	22	-9.08719	1004	0.413793	10	34	-9.06022	1017	0.418432	-9.07371	0.477665	13	65	-8.31323	837	0.58408	1.63738	0.610733	0.466147	0.73424	0.0172461	0.0528433	NO
PVP01_1118100	ERD2	ER lumen protein retaining receptor, putative	221	PF3D7_1353600	PF3D7_1353600.1-p1	ERD2	ER lumen protein retaining receptor	221	Syntenic ortholog	5	15	-8.18499	666	0.611338	6	26	-8.04329	624	0.643389	-8.11414	0.676142	4	19	-8.31462	838	0.583582	0.674241	1.48315	0.560192	0.809524	0.402905	0.557887	NO
PVP01_1233600	-	DnaJ protein, putative	339	PF3D7_1473200	PF3D7_1473200.1-p1	-	DnaJ protein, putative	454	Syntenic ortholog	11	32	-7.85514	556	0.675628	13	63	-7.58609	453	0.741271	-7.72061	0.754315	12	39	-8.31543	839	0.583085	0.603638	1.65662	0.455648	0.72548	0.0960539	0.194508	NO
PVP01_1213400	-	60S ribosomal protein L18-2, putative	187	PF3D7_1341300	PF3D7_1341300.1-p1	-	60S ribosomal protein L18-2, putative	187	Syntenic ortholog	3	13	-8.16104	657	0.616598	2	12	-8.64942	861	0.507728	-8.40523	0.617766	2	16	-8.31941	840	0.582587	0.873782	1.14445	0.841942	0.943212	0.921587	0.943445	NO
PVP01_1447800	-	conserved Plasmodium protein, unknown function	121	PF3D7_1229700	PF3D7_1229700.1-p1	-	conserved Plasmodium protein, unknown function	82	Syntenic ortholog	N/A	N/A	N/A	N/A	0	2	5	-9.08957	1026	0.41328	-9.08957	0.475127	3	7	-8.3217	841	0.58209	1.78096	0.561495	0.393662	0.66778	0.353343	0.509849	NO
PVP01_0416000	-	conserved Plasmodium protein, unknown function	216	PF3D7_0208800	PF3D7_0208800.1-p1	-	conserved Plasmodium protein, unknown function	235	Syntenic ortholog	6	14	-8.2311	683	0.601403	3	17	-8.44528	776	0.556382	-8.33819	0.637056	4	20	-8.32475	842	0.581592	0.899901	1.11123	0.876129	0.954876	0.975794	0.980893	NO
PVP01_1240400	AP2-SP	AP2 domain transcription factor AP2-SP, putative	1253	PF3D7_1466400	PF3D7_1466400.1-p1	AP2-SP	AP2 domain transcription factor AP2-SP	813	Syntenic ortholog	17	49	-8.73635	884	0.483928	17	69	-8.80241	921	0.473383	-8.76938	0.540609	15	69	-8.32752	843	0.581095	0.834292	1.19862	0.788884	0.916852	0.666686	0.765217	NO
PVP01_1447400	-	conserved Plasmodium protein, unknown function	985	PF3D7_1229300	PF3D7_1229300.1-p1	-	conserved Plasmodium protein, unknown function	990	Syntenic ortholog	20	56	-8.36217	740	0.568089	3	20	-9.80013	1268	0.274757	-9.08115	0.47665	17	84	-8.32778	844	0.580597	1.42424	0.702131	0.601217	0.829141	0.0328692	0.0880271	NO
PVP01_1019300	-	ribose-5-phosphate isomerase, putative	237	PF3D7_0514600	PF3D7_0514600.1-p1	-	ribose-5-phosphate isomerase, putative	236	Syntenic ortholog	6	27	-7.6671	486	0.71654	9	39	-7.70772	488	0.721236	-7.68741	0.760914	5	20	-8.32899	845	0.5801	0.442335	2.26073	0.227997	0.487319	0.0220097	0.0648424	NO
PVP01_1467800	-	conserved Plasmodium protein, unknown function	176	PF3D7_1250700	PF3D7_1250700.1-p1	-	conserved Plasmodium protein, unknown function	177	Syntenic ortholog	N/A	N/A	N/A	N/A	0	N/A	N/A	N/A	N/A	0	N/A	N/A	5	15	-8.32899	846	0.579602	11.1624	0.0895865	0.000363028	0.00468455	0.00169727	0.00789124	YES
PVP01_0812700	GMPS	GMP synthase [glutamine-hydrolyzing], putative	547	PF3D7_1012600	PF3D7_1012600.1-p1	GMPS	GMP synthase [glutamine-hydrolyzing]	555	Syntenic ortholog	23	67.3259	-7.58978	459	0.73232	17	45.9535	-8.38004	757	0.567258	-7.98491	0.701523	16	47	-8.32972	847	0.579104	0.565615	1.76799	0.399681	0.672937	0.0318257	0.086773	NO
PVP01_1424600	-	mitochondrial ATP synthase F1, epsilon subunit, putative	68	PF3D7_0715500	PF3D7_0715500.1-p1	-	mitochondrial ATP synthase F1, epsilon subunit, putative	71	Syntenic ortholog	2	4	-8.32809	726	0.576271	3	7	-8.17682	666	0.619347	-8.25245	0.647208	4	6	-8.33182	848	0.578607	0.7776	1.28601	0.710067	0.880433	0.802135	0.854865	NO
PVP01_0103100	-	centrin, putative	107	PF3D7_0702900	PF3D7_0702900.1-p1	-	centrin, putative	107	Syntenic ortholog	N/A	N/A	N/A	N/A	0	N/A	N/A	N/A	N/A	0	N/A	N/A	3	9	-8.3365	849	0.578109	6.9765	0.143338	0.00409224	0.0271015	0.0243363	0.0692927	NO
PVP01_1460600	SNF7	vacuolar-sorting protein SNF7, putative	228	PF3D7_1243500	PF3D7_1243500.1-p1	SNF7	vacuolar-sorting protein SNF7, putative	226	Syntenic ortholog	6	9	-8.727	880	0.486265	6	20	-8.33683	735	0.579851	-8.53192	0.592386	6	19	-8.33699	850	0.577612	0.949546	1.05314	0.939009	0.978742	0.913863	0.937118	NO
PVP01_1022300	CGI121	EKC/KEOPS complex subunit CGI121, putative	180	PF3D7_0511700	PF3D7_0511700.1-p1	CGI121	EKC/KEOPS complex subunit CGI121	179	Syntenic ortholog	N/A	N/A	N/A	N/A	0	N/A	N/A	N/A	N/A	0	N/A	N/A	4	15	-8.34023	851	0.577114	11.1624	0.0895865	0.000363028	0.00468455	0.00169727	0.00789124	YES
PVP01_1267400	-	conserved Plasmodium protein, unknown function	180	PF3D7_1439600	PF3D7_1439600.1-p1	-	conserved Plasmodium protein, unknown function	180	Syntenic ortholog	5	9	-8.49061	806	0.529515	4	34	-7.56982	447	0.744705	-8.03021	0.693401	4	15	-8.3458	852	0.576617	0.540053	1.85167	0.362538	0.633435	0.168939	0.303406	NO
N/A	N/A	N/A	N/A	PF3D7_1023800	PF3D7_1023800.1-p1	-	conserved Plasmodium protein, unknown function	757	No P. vivax orthologs	N/A	N/A	N/A	N/A	0	N/A	N/A	N/A	N/A	0	N/A	N/A	20	63	-8.34712	853	0.576119	N/A	N/A	N/A	N/A	N/A	N/A	N/A
PVP01_0707700	POFUT2	GDP-fucose protein O-fucosyltransferase 2, putative	481	PF3D7_0909200	PF3D7_0909200.1-p1	POFUT2	GDP-fucose protein O-fucosyltransferase 2, putative	469	Syntenic ortholog	2	3	-10.5721	1401	0.181765	3	9	-9.88186	1288	0.263309	-10.227	0.274112	8	39	-8.34794	854	0.575622	4.25359	0.235096	0.0323789	0.129769	0.000121586	0.000849739	NO
PVP01_0114000	-	DnaJ protein, putative	856	PF3D7_0806500	PF3D7_0806500.1-p1	-	DnaJ protein, putative	675	Syntenic ortholog	12	31	-8.81316	910	0.468732	18	45	-8.84883	947	0.4585	-8.83099	0.524873	20	56	-8.35026	855	0.575124	1.04717	0.954952	0.945687	0.980475	0.554744	0.678462	NO
PVP01_1450500	-	cytochrome b5, putative	160	PF3D7_1232300	PF3D7_1232300.1-p1	-	cytochrome b5, putative	157	Syntenic ortholog	2	6	-8.77829	897	0.47633	3	11	-8.5805	829	0.526045	-8.67939	0.559898	3	13	-8.35219	856	0.574627	1.06933	0.935161	0.921079	0.973858	0.737838	0.816393	NO
PVP01_0701800	DDX60	ATP-dependent RNA helicase DDX60, putative	2446	PF3D7_0903400	PF3D7_0903400.1-p1	DDX60	ATP-dependent RNA helicase DDX60, putative	2536	Syntenic ortholog	32	70	-9.04859	990	0.421975	45	157	-8.64918	860	0.5083	-8.84889	0.520812	67	209	-8.3569	857	0.574129	1.35493	0.738045	0.653487	0.848515	0.00254945	0.0112629	NO
PVP01_0518700	ClpB1	chaperone protein ClpB1, putative	1090	PF3D7_0816600	PF3D7_0816600.1-p1	ClpB1	chaperone protein ClpB1	1070	Syntenic ortholog	33	70	-8.24031	688	0.59848	34	104	-8.25276	703	0.598168	-8.24654	0.648731	30	88	-8.35897	858	0.573632	0.726124	1.37717	0.63622	0.837567	0.192157	0.336076	NO
PVP01_1464500	FKBP35	peptidyl-prolyl cis-trans isomerase FKBP35, putative	302	PF3D7_1247400	PF3D7_1247400.1-p1	FKBP35	peptidyl-prolyl cis-trans isomerase FKBP35	304	Syntenic ortholog	8	14	-8.56625	831	0.514904	10	27	-8.31781	729	0.583286	-8.44203	0.611675	10	25	-8.35905	859	0.572637	0.882761	1.13281	0.853778	0.945204	0.927451	0.948571	NO
PVP01_1305100	SHLP2	shewanella-like protein phosphatase 2, putative	301	PF3D7_1206000	PF3D7_1206000.1-p1	SHLP2	shewanella-like protein phosphatase 2	304	Syntenic ortholog	N/A	N/A	N/A	N/A	0	N/A	N/A	N/A	N/A	0	N/A	N/A	6	25	-8.35905	860	0.573134	18.1389	0.0551301	1.84268e-05	0.000447668	1.88891e-05	0.000162648	YES
PVP01_1226100	-	conserved Plasmodium protein, unknown function	373	PF3D7_1328300	PF3D7_1328300.1-p1	-	conserved Plasmodium protein, unknown function	332	Syntenic ortholog	3	14	-8.7774	896	0.476914	5	24	-8.64674	859	0.508872	-8.71207	0.552284	7	27	-8.37019	861	0.572139	1.01384	0.986354	0.983798	0.992882	0.748212	0.816393	NO
PVP01_0204500	PIP5K	phosphatidylinositol-4-phosphate 5-kinase, putative	1501	PF3D7_0110600	PF3D7_0110600.1-p1	PIP5K	phosphatidylinositol-4-phosphate 5-kinase	1710	Syntenic ortholog	15	20	-9.81303	1222	0.286382	29	90	-8.7173	887	0.492845	-9.26516	0.442132	45	139	-8.37067	862	0.571642	1.91988	0.520865	0.335043	0.602797	2.26536e-05	0.000192498	NO
PVP01_1339700	DDI1	DNA damage-inducible protein 1, putative	396	PF3D7_1409300	PF3D7_1409300.1-p1	DDI1	DNA damage-inducible protein 1, putative	382	Syntenic ortholog	5	12	-8.99138	971	0.43308	5	26	-8.62654	850	0.514024	-8.80896	0.53198	10	31	-8.37233	863	0.571144	1.17656	0.849937	0.810097	0.925278	0.431164	0.584358	NO
PVP01_1232200	-	conserved Plasmodium protein, unknown function	425	PF3D7_1322400	PF3D7_1322400.1-p1	-	conserved Plasmodium protein, unknown function	370	Syntenic ortholog	N/A	N/A	N/A	N/A	0	1	1	-11.9553	1678	0.0400687	-11.9553	0.0497462	6	30	-8.3732	864	0.570647	15.1582	0.0659709	5.87361e-05	0.00108483	4.85767e-06	4.63144e-05	YES
PVP01_1212900	-	V-type proton ATPase subunit D, putative	248	PF3D7_1341900	PF3D7_1341900.1-p1	-	V-type proton ATPase subunit D, putative	247	Syntenic ortholog	6	17	-8.17509	662	0.613676	8	24	-8.23859	695	0.602748	-8.20684	0.653807	7	20	-8.37455	865	0.570149	0.698071	1.43252	0.595265	0.829141	0.452441	0.595697	NO
PVP01_1103800	ABCE1	ABC transporter E family member 1, putative	619	PF3D7_1368200	PF3D7_1368200.1-p1	ABCE1	ABC transporter E family member 1, putative	619	Syntenic ortholog	17	29	-8.55569	824	0.518995	5	25	-9.11245	1041	0.404694	-8.83407	0.524365	11	50	-8.37698	866	0.569652	1.25756	0.795189	0.734831	0.89133	0.218337	0.365268	NO
PVP01_1436700	-	PPPDE peptidase domain-containing protein, putative	422	PF3D7_1217900	PF3D7_1217900.1-p1	-	PPPDE peptidase domain-containing protein, putative	483	Syntenic ortholog	6	16	-8.76729	892	0.479252	9	54	-7.95924	586	0.66514	-8.36327	0.629949	10	39	-8.37735	867	0.569154	0.840112	1.19032	0.796803	0.918181	0.764879	0.824506	NO
PVP01_1448900	SEC13	protein transport protein SEC13, putative	763	PF3D7_1230700	PF3D7_1230700.1-p1	SEC13	protein transport protein SEC13	822	Syntenic ortholog	13	46	-8.30349	716	0.582116	7	32	-9.07474	1023	0.414997	-8.68912	0.55736	10	66	-8.38298	868	0.568657	1.13936	0.877687	0.8471	0.943212	0.315133	0.478096	NO
PVP01_1121700	ACS	acetyl-CoA synthetase, putative	978	PF3D7_0627800	PF3D7_0627800.1-p1	ACS	acetyl-CoA synthetase, putative	997	Syntenic ortholog	23	56.875	-8.33953	729	0.574518	23	76	-8.458	783	0.552376	-8.39876	0.619797	18	80	-8.38362	869	0.568159	0.855729	1.16859	0.817886	0.929475	0.744188	0.816393	NO
PVP01_1110900	SEC24A	protein transport protein Sec24A, putative	935	PF3D7_1361100	PF3D7_1361100.1-p1	SEC24A	protein transport protein Sec24A	940	Syntenic ortholog	19	56	-8.31007	718	0.580947	13	73	-8.45331	779	0.554665	-8.38169	0.625381	15	75	-8.38929	870	0.567662	0.825172	1.21187	0.776406	0.911885	0.612301	0.726147	NO
PVP01_0606000	DLAT	dihydrolipoamide acyltransferase component E2, putative	630	PF3D7_1020800	PF3D7_1020800.1-p1	DLAT	dihydrolipoamide acyltransferase component E2	640	Syntenic ortholog	9	19	-8.99616	973	0.431911	3	10	-10.0464	1331	0.238695	-9.52126	0.402538	15	51	-8.39054	871	0.567164	2.24503	0.445428	0.231994	0.489287	0.0026629	0.0115738	NO
PVP01_1115600	-	ubiquitin-conjugating enzyme E2, putative	202	PF3D7_1356300	PF3D7_1356300.1-p1	-	ubiquitin-conjugating enzyme E2, putative	202	Syntenic ortholog	1	1	-10.8031	1460	0.147867	N/A	N/A	N/A	N/A	0	-10.8031	0.179695	7	16	-8.39657	872	0.566667	7.53863	0.13265	0.00283122	0.0211038	0.00277232	0.0119313	YES
PVP01_1113500	-	conserved Plasmodium protein, unknown function	135	PF3D7_1358400	PF3D7_1358400.1-p1	-	conserved Plasmodium protein, unknown function	139	Syntenic ortholog	N/A	N/A	N/A	N/A	0	1	11	-8.4106	767	0.561534	-8.4106	0.616751	1	11	-8.39747	873	0.566169	1.47018	0.680188	0.568965	0.812651	0.394341	0.549169	NO
PVP01_1329700	-	thioredoxin-like protein, putative	661	PF3D7_1419200	PF3D7_1419200.1-p1	-	thioredoxin-like protein, putative	671	Syntenic ortholog	21	46	-8.15999	656	0.617183	7	40	-8.70809	881	0.496279	-8.43404	0.613706	9	53	-8.39937	874	0.565672	0.847741	1.17961	0.807133	0.923767	0.758371	0.818975	NO
PVP01_0914500	GloI	glyoxalase I, putative	361	PF3D7_1113700	PF3D7_1113700.1-p1	GloI	glyoxalase I	356	Syntenic ortholog	6	13	-8.8188	913	0.466978	8	44	-8.00791	608	0.652547	-8.41336	0.615736	7	28	-8.40362	875	0.565174	0.743008	1.34588	0.660648	0.854726	0.506095	0.637758	NO
PVP01_0924100	-	conserved Plasmodium protein, unknown function	1211	PF3D7_1123500	PF3D7_1123500.1-p1	-	conserved Plasmodium protein, unknown function	1336	Syntenic ortholog	13	40	-8.9052	947	0.447107	17	36	-9.4189	1128	0.354894	-9.16205	0.460914	21	105	-8.40437	876	0.564677	1.88204	0.531338	0.350003	0.620136	0.000310611	0.00189503	NO
PVP01_1137500	RPL39	60S ribosomal protein L39, putative	51	PF3D7_0611700	PF3D7_0611700.1-p1	RPL39	60S ribosomal protein L39	51	Syntenic ortholog	1	4	-8.04041	613	0.642314	1	21	-6.79052	211	0.879794	-7.41547	0.81066	2	4	-8.40643	877	0.563682	0.28464	3.51322	0.0633006	0.204515	0.0443055	0.109322	NO
PVP01_1106800	-	conserved Plasmodium protein, unknown function	51	PF3D7_1365200	PF3D7_1365200.1-p1	-	conserved Plasmodium protein, unknown function	51	Syntenic ortholog	N/A	N/A	N/A	N/A	0	1	3	-8.73643	893	0.48941	-8.73643	0.545178	1	4	-8.40643	878	0.563184	1.52974	0.653706	0.529829	0.783256	0.555539	0.678462	NO
PVP01_0730700	-	conserved Plasmodium protein, unknown function	103	PF3D7_0932000	PF3D7_0932000.1-p1	-	conserved Plasmodium protein, unknown function	102	Syntenic ortholog	N/A	N/A	N/A	N/A	0	N/A	N/A	N/A	N/A	0	N/A	N/A	2	8	-8.40643	879	0.564179	6.27885	0.159265	0.00662265	0.0380818	0.037757	0.096573	NO
PVP01_1426700	-	translation initiation factor SUI1, putative	270	PF3D7_0813600	PF3D7_0813600.1-p1	-	translation initiation factor SUI1, putative	268	Syntenic ortholog	6	16	-8.32071	721	0.579193	6	39	-7.83808	535	0.694333	-8.07939	0.685787	4	21	-8.40736	880	0.562687	0.572366	1.74713	0.409567	0.683616	0.157711	0.286288	NO
PVP01_1123400	-	putative oxidoreductase, short-chain dehydrogenase family, putative	383	PF3D7_0626100	PF3D7_0626100.1-p1	-	oxidoreductase, short-chain dehydrogenase family, putative	383	Syntenic ortholog	17	53	-7.47262	420	0.755114	14	46	-8.02261	615	0.64854	-7.74762	0.747208	8	30	-8.40773	881	0.562189	0.423957	2.35873	0.204707	0.459246	0.00290418	0.0123655	NO
PVP01_1231800	-	conserved Plasmodium protein, unknown function	103	PF3D7_1322800	PF3D7_1322800.1-p1	-	conserved Plasmodium protein, unknown function	115	Syntenic ortholog	2	5	-8.52017	809	0.527762	2	21	-7.49343	419	0.760733	-8.0068	0.697462	2	9	-8.4086	882	0.561692	0.54384	1.83877	0.368008	0.640576	0.284128	0.445335	NO
PVP01_1409500	-	conserved Plasmodium protein, unknown function	561	PF3D7_1308500	PF3D7_1308500.1-p1	-	conserved Plasmodium protein, unknown function	359	Syntenic ortholog	N/A	N/A	N/A	N/A	0	2	3	-11.1343	1575	0.0990269	-11.1343	0.128426	10	28	-8.41201	883	0.561194	8.87249	0.112708	0.00125415	0.0116379	5.12661e-05	0.000388073	YES
PVP01_1467400	VPS26	vacuolar protein sorting-associated protein 26, putative	297	PF3D7_1250300	PF3D7_1250300.1-p1	VPS26	vacuolar protein sorting-associated protein 26, putative	297	Syntenic ortholog	12	31	-7.75462	523	0.694915	12	55	-7.58962	455	0.740126	-7.67212	0.763452	7	23	-8.41913	884	0.560697	0.39637	2.52289	0.171408	0.404122	0.00374042	0.015335	NO
PVP01_0208400	-	pre-rRNA-processing protein TSR2, putative	163	PF3D7_0106400	PF3D7_0106400.1-p1	-	pre-rRNA-processing protein TSR2, putative	156	Syntenic ortholog	2	3	-9.49001	1107	0.353594	1	12	-8.51206	807	0.538638	-9.00104	0.494924	3	12	-8.42584	885	0.560199	1.15669	0.864536	0.829665	0.938368	0.638035	0.745056	NO
N/A	N/A	N/A	N/A	PF3D7_0407600	PF3D7_0407600.1-p1	-	conserved Plasmodium protein, unknown function	1212	No P. vivax orthologs	N/A	N/A	N/A	N/A	0	N/A	N/A	N/A	N/A	0	N/A	N/A	21	93	-8.42832	886	0.559701	N/A	N/A	N/A	N/A	N/A	N/A	N/A
PVP01_0413800	RAB5a	ras-related protein Rab-5A, putative	245	PF3D7_0211200	PF3D7_0211200.1-p1	RAB5a	ras-related protein Rab-5A	235	Syntenic ortholog	8	20	-8.0004	599	0.650497	3	21	-8.35996	749	0.571837	-8.18018	0.660406	5	18	-8.43011	887	0.559204	0.618635	1.61646	0.477851	0.744947	0.283764	0.445327	NO
PVP01_0318400	-	conserved Plasmodium protein, unknown function	79	PF3D7_0722700	PF3D7_0722700.1-p1	-	conserved Plasmodium protein, unknown function	79	Syntenic ortholog	2	6	-8.07256	627	0.634132	2	5	-8.66323	868	0.503721	-8.3679	0.629442	2	6	-8.43858	888	0.558706	0.742945	1.346	0.660556	0.854726	0.743799	0.816393	NO
PVP01_0111700	-	conserved Plasmodium protein, unknown function	161	PF3D7_0711300	PF3D7_0711300.1-p1	-	conserved Plasmodium protein, unknown function	119	Syntenic ortholog	1	2	-9.88313	1244	0.273524	N/A	N/A	N/A	N/A	0	-9.88313	0.33401	2	9	-8.44279	889	0.558209	3.25021	0.307672	0.0814953	0.243855	0.0901539	0.18489	NO
PVP01_1342700	RBM8A	RNA-binding protein 8A, putative	119	PF3D7_1406000	PF3D7_1406000.1-p1	RBM8A	RNA-binding protein 8A, putative	107	Syntenic ortholog	N/A	N/A	N/A	N/A	0	1	12	-8.19744	681	0.610761	-8.19744	0.655838	2	8	-8.45428	890	0.557711	1.02576	0.974885	0.970013	0.988226	0.840585	0.885066	NO
PVP01_1030600	SRSF12	serine/arginine-rich splicing factor 12, putative	328	PF3D7_0503300	PF3D7_0503300.1-p1	SRSF12	serine/arginine-rich splicing factor 12	308	Syntenic ortholog	7	37	-7.67697	491	0.713618	9	35	-8.14089	655	0.625644	-7.90893	0.716244	5	23	-8.4555	891	0.557214	0.450745	2.21855	0.238917	0.500952	0.0176348	0.0537303	NO
PVP01_0701500	RER1	protein RER1, putative	201	PF3D7_0903100	PF3D7_0903100.1-p1	RER1	protein RER1, putative	201	Syntenic ortholog	3	6	-9.00642	979	0.428404	N/A	N/A	N/A	N/A	0	-9.00642	0.493401	4	15	-8.45615	892	0.556716	2.51438	0.397712	0.172978	0.406438	0.0682292	0.15202	NO
PVP01_1308500	CIA1	cytosolic iron-sulfur protein assembly protein 1, putative	694	PF3D7_1209400	PF3D7_1209400.1-p1	CIA1	cytosolic iron-sulfur protein assembly protein 1, putative	792	Syntenic ortholog	4	7	-10.0914	1300	0.240795	2	4	-11.0594	1562	0.106468	-10.5754	0.207614	15	59	-8.45792	893	0.556219	6.22929	0.160532	0.00686066	0.0391585	8.68877e-08	1.08304e-06	YES
PVP01_0948400	MAEBL	membrane associated erythrocyte binding-like protein, putative	1746	PF3D7_1147800	PF3D7_1147800.1-p1,PF3D7_1147800.2-p1	MAEBL	membrane associated erythrocyte binding-like protein	2055	Syntenic ortholog	33	90	-8.46015	790	0.538866	27	93	-8.8357	942	0.461362	-8.64793	0.567005	41	153	-8.45849	894	0.555721	1.16426	0.858916	0.822157	0.930786	0.0968012	0.19587	NO
PVP01_0904600	NOT1	CCR4-NOT transcription complex subunit 1, putative	3423	PF3D7_1103800	PF3D7_1103800.1-p1	NOT1	CCR4-NOT transcription complex subunit 1, putative	3371	PVP01_0904600 (NOT1) and PVP01_0904700 (conserved Plasmodium protein, unknown function) are syntenic orthologs of PF3D7_1103800 (NOT1).	1	1	-13.6331	1711	0.000584454	N/A	N/A	N/A	N/A	0	-13.6331	0.00203046	87	248	-8.47043	895	0.555224	110.419	0.00905643	3.58542e-12	1.26869e-09	4.63918e-49	0	YES
PVP01_1129500	PSOP25	secreted ookinete protein 25, putative	551	PF3D7_0620000	PF3D7_0620000.1-p1	PSOP25	secreted ookinete protein 25, putative	505	Syntenic ortholog	N/A	N/A	N/A	N/A	0	N/A	N/A	N/A	N/A	0	N/A	N/A	6	37	-8.47454	896	0.554726	26.5107	0.0377206	1.27245e-06	5.14843e-05	8.14666e-08	1.02601e-06	YES
PVP01_1138600	-	peptidyl-tRNA hydrolase PTRHD1, putative	123	PF3D7_0610500	PF3D7_0610500.1-p1	-	peptidyl-tRNA hydrolase PTRHD1, putative	123	Syntenic ortholog	2	11	-7.90917	574	0.665108	4	20	-7.71967	491	0.719519	-7.81442	0.738071	5	9	-8.47585	897	0.553731	0.440411	2.2706	0.225522	0.487319	0.111459	0.219063	NO
PVP01_1252000	-	protein phosphatase 2C, putative	411	PF3D7_1455000	PF3D7_1455000.1-p1	PPM3	protein phosphatase PPM3, putative	410	Syntenic ortholog	4	7	-9.56756	1131	0.339568	15	40	-8.23293	691	0.605037	-8.90025	0.51269	12	30	-8.47585	898	0.554229	0.979349	1.02109	0.975397	0.989453	0.817074	0.865139	NO
PVP01_1032100	-	Tim10/DDP family zinc finger protein, putative	76	PF3D7_0502900	PF3D7_0502900.1-p1	-	Tim10/DDP family zinc finger protein, putative	82	Syntenic ortholog	N/A	N/A	N/A	N/A	0	N/A	N/A	N/A	N/A	0	N/A	N/A	1	6	-8.47585	899	0.553234	4.88355	0.204769	0.0190874	0.0852011	0.0903448	0.18489	NO
PVP01_0305100	-	lysine decarboxylase, putative	2090	PF3D7_0405700	PF3D7_0405700.1-p1	-	lysine decarboxylase, putative	2415	Syntenic ortholog	23	52	-9.18855	1031	0.398013	48	227	-8.12319	650	0.628506	-8.65587	0.564467	58	176	-8.47987	900	0.552736	0.96711	1.03401	0.960579	0.986091	0.646108	0.751085	NO
PVP01_0722800	TPK	thiamine pyrophosphokinase, putative	386	PF3D7_0924300	PF3D7_0924300.1-p1	TPK	thiamine pyrophosphokinase	400	Syntenic ortholog	2	2	-10.7576	1448	0.154296	2	3	-10.7604	1500	0.141958	-10.759	0.185787	11	29	-8.48506	901	0.552239	6.10766	0.163729	0.00748651	0.0423177	0.000167495	0.00109286	YES
PVP01_0512000	SNRPG	small nuclear ribonucleoprotein G, putative	83	PF3D7_0822300	PF3D7_0822300.1-p1	SNRPG	small nuclear ribonucleoprotein G, putative	83	Syntenic ortholog	3	6	-8.12196	642	0.625365	2	8	-8.24262	699	0.600458	-8.18229	0.659898	2	6	-8.48798	902	0.551741	0.621829	1.60816	0.482584	0.748795	0.521446	0.6497	NO
PVP01_0941900	-	conserved Apicomplexan protein, unknown function	111	PF3D7_1141200	PF3D7_1141200.1-p1	-	conserved Apicomplexan protein, unknown function	111	Syntenic ortholog	N/A	N/A	N/A	N/A	0	1	3	-9.51414	1160	0.336577	-9.51414	0.403553	2	8	-8.49098	903	0.551244	2.75353	0.36317	0.134399	0.340155	0.145198	0.268434	NO
PVP01_1302800	SUA5	threonylcarbamoyl-AMP synthase, putative	556	PF3D7_1203500	PF3D7_1203500.1-p1	SUA5	threonylcarbamoyl-AMP synthase, putative	556	Syntenic ortholog	N/A	N/A	N/A	N/A	0	N/A	N/A	N/A	N/A	0	N/A	N/A	15	39.975	-8.49341	904	0.550746	28.5862	0.0349819	7.21778e-07	3.26343e-05	2.10124e-08	2.91608e-07	YES
PVP01_0935600	-	coatomer subunit delta, putative	518	PF3D7_1134800	PF3D7_1134800.1-p1	-	coatomer subunit delta	487	Syntenic ortholog	10	27	-8.44901	782	0.543542	9	21	-9.10867	1038	0.406411	-8.77884	0.538579	15	35	-8.49381	905	0.550249	0.987263	1.0129	0.984885	0.992882	0.782453	0.83809	NO
PVP01_1332800	SEY1	protein SEY1, putative	889	PF3D7_1416100	PF3D7_1416100.1-p1	SEY1	protein SEY1, putative	937	Syntenic ortholog	15	30	-8.88378	941	0.450614	19	52	-8.74207	897	0.487121	-8.81292	0.529949	22	66.9851	-8.49911	906	0.549751	1.17433	0.851549	0.812268	0.927199	0.254504	0.410335	NO
PVP01_0837000	-	HAD superfamily protein, putative	1157	PF3D7_0303200	PF3D7_0303200.1-p1	-	HAD superfamily protein, putative	1162	Syntenic ortholog	7	12	-10.0636	1294	0.244302	22	55	-8.94947	979	0.440183	-9.50651	0.405584	20	83	-8.49995	907	0.549254	1.86925	0.534973	0.355223	0.626433	0.00144459	0.00697483	NO
PVP01_0520800	-	Rab5-interacting protein, putative	110	PF3D7_0414300	PF3D7_0414300.1-p1	-	Rab5-interacting protein, putative	112	Syntenic ortholog	N/A	N/A	N/A	N/A	0	N/A	N/A	N/A	N/A	0	N/A	N/A	3	8	-8.49995	908	0.548756	6.27885	0.159265	0.00662265	0.0380818	0.037757	0.096573	NO
PVP01_1013400	-	phosphomethylpyrimidine kinase, putative	321	PF3D7_0520500	PF3D7_0520500.1-p1	-	phosphomethylpyrimidine kinase, putative	310	Syntenic ortholog	2	2	-10.5732	1403	0.180596	2	18	-8.78429	913	0.477962	-9.67873	0.370558	7	22	-8.50642	909	0.548259	1.63264	0.612504	0.468769	0.736366	0.161545	0.291485	NO
PVP01_0614800	-	conserved Plasmodium protein, unknown function	864	PF3D7_1029700	PF3D7_1029700.1-p1	-	conserved Plasmodium protein, unknown function	776	Syntenic ortholog	16	39.4671	-8.58098	842	0.508475	9	16.2	-9.87978	1287	0.263881	-9.23038	0.448731	11	55	-8.50771	910	0.547761	1.27936	0.781643	0.715783	0.882892	0.176171	0.313308	NO
PVP01_0826100	-	vesicle transport v-SNARE protein, putative	215	PF3D7_0314100	PF3D7_0314100.1-p1	-	vesicle transport v-SNARE protein, putative	198	Syntenic ortholog	4	14	-8.22646	680	0.603156	3	4.06299	-9.87194	1283	0.266171	-9.0492	0.483249	3	14	-8.5101	911	0.547264	0.972628	1.02814	0.967282	0.988226	0.883912	0.913265	NO
PVP01_1224100	-	ER lumen protein retaining receptor 1, putative	284	PF3D7_1330400	PF3D7_1330400.1-p1	-	ER lumen protein retaining receptor 1, putative, unspecified product	284	Syntenic ortholog	6	13	-8.5789	839	0.510228	4	11	-9.1543	1052	0.398397	-8.8666	0.517259	7	20	-8.51414	912	0.546766	1.11442	0.89733	0.872797	0.95301	0.61023	0.726147	NO
PVP01_1104300	AlaRS	alanine--tRNA ligase, putative	1197	PF3D7_1367700	PF3D7_1367700.1-p1	AlaRS	alanine--tRNA ligase	1408	Syntenic ortholog	55	177.811	-7.40173	396	0.769141	54	193	-7.7281	494	0.717802	-7.56492	0.784264	37	98.8555	-8.51716	913	0.546269	0.375968	2.6598	0.148235	0.363544	1.84484e-10	3.57639e-09	NO
PVP01_1006900	-	transmembrane emp24 domain-containing protein, putative	213	PF3D7_0526900	PF3D7_0526900.1-p1	-	transmembrane emp24 domain-containing protein, putative	214	Syntenic ortholog	2	5	-9.24673	1044	0.390415	N/A	N/A	N/A	N/A	0	-9.24673	0.445685	4	15	-8.51882	914	0.545771	2.88719	0.346358	0.117107	0.320205	0.0453067	0.111108	NO
PVP01_0836800	DHHC1	palmitoyltransferase DHHC1, putative	611	PF3D7_0303400	PF3D7_0303400.1-p1	DHHC1	palmitoyltransferase DHHC1	616	Syntenic ortholog	3	6	-10.1182	1305	0.237873	6	16	-9.54573	1173	0.329136	-9.83197	0.34467	10	43	-8.52294	915	0.545274	2.72432	0.367064	0.138549	0.34762	0.00138241	0.00672763	NO
PVP01_0938300	-	CLPTM1 domain-containing protein, putative	650	PF3D7_1137300	PF3D7_1137300.1-p1	-	CLPTM1 domain-containing protein, putative	689	Syntenic ortholog	1	1	-11.9718	1638	0.0432496	1	3	-11.2816	1596	0.0870063	-11.6267	0.077665	6	48	-8.52494	916	0.544776	11.9799	0.0834734	0.000242501	0.00356736	2.75826e-08	3.7833e-07	YES
PVP01_1202400	-	conserved Plasmodium protein, unknown function	1518	PF3D7_1352400	PF3D7_1352400.1-p1	-	conserved Plasmodium protein, unknown function	1594	Syntenic ortholog	5	13	-10.2551	1335	0.220339	16	60	-9.13402	1050	0.399542	-9.69455	0.36802	36	111	-8.52537	917	0.544279	2.29424	0.435875	0.219718	0.485504	7.1043e-06	6.67126e-05	NO
PVP01_1214200	DBR1	RNA lariat debranching enzyme, putative	566	PF3D7_1340600	PF3D7_1340600.1-p1	DBR1	RNA lariat debranching enzyme, putative	575	Syntenic ortholog	9	15	-9.12542	1017	0.406195	4	12	-9.75691	1249	0.285633	-9.44116	0.411675	6	40	-8.52639	918	0.543781	1.94322	0.514609	0.326167	0.59025	0.0201783	0.0602197	NO
PVP01_0606600	-	endomembrane protein 70, putative	618	PF3D7_1021400	PF3D7_1021400.1-p1	-	endomembrane protein 70, putative	619	Syntenic ortholog	N/A	N/A	N/A	N/A	0	2	6	-10.5379	1464	0.162564	-10.5379	0.214721	6	43	-8.5278	919	0.543284	8.62124	0.115993	0.00145348	0.0130683	7.09054e-07	7.53777e-06	YES
PVP01_1263700	LSM5	U6 snRNA-associated Sm-like protein LSm5, putative	101	PF3D7_1443300	PF3D7_1443300.1-p1	LSM5	U6 snRNA-associated Sm-like protein LSm5, putative	101	Syntenic ortholog	N/A	N/A	N/A	N/A	0	1	2	-9.82519	1272	0.272467	-9.82519	0.345685	2	7	-8.53011	920	0.542786	3.01113	0.332102	0.103281	0.28888	0.146545	0.270056	NO
PVP01_0313600	-	conserved Plasmodium protein, unknown function	1315	PF3D7_0717800	PF3D7_0717800.1-p1	-	conserved Plasmodium protein, unknown function	1530	Syntenic ortholog	2	4	-11.2902	1556	0.0911748	15	35	-9.52946	1163	0.33486	-10.4098	0.238071	32	106	-8.53048	921	0.542289	4.0949	0.244206	0.0372049	0.142214	6.11027e-10	1.04278e-08	NO
PVP01_1007600	ARF-GAP	ADP-ribosylation factor GTPase-activating protein, putative	538	PF3D7_0526200	PF3D7_0526200.1-p1,PF3D7_0526200.2-p1	ARF-GAP	ADP-ribosylation factor GTPase-activating protein, putative	506	Syntenic ortholog	N/A	N/A	N/A	N/A	0	N/A	N/A	N/A	N/A	0	N/A	N/A	10	35	-8.53208	922	0.541791	25.1154	0.0398162	1.89697e-06	6.73139e-05	2.02403e-07	2.345e-06	YES
PVP01_1412000	ISD11	protein ISD11, putative	89	PF3D7_1311000	PF3D7_1311000.1-p1	ISD11	protein ISD11	87	Syntenic ortholog	N/A	N/A	N/A	N/A	0	2	4	-9.00556	999	0.429307	-9.00556	0.493909	2	6	-8.53504	923	0.541294	1.80401	0.554321	0.383208	0.658247	0.377788	0.533145	NO
PVP01_0415400	-	conserved protein, unknown function	455	PF3D7_0209400	PF3D7_0209400.1-p1	-	conserved protein, unknown function	450	Syntenic ortholog	5	9	-9.41795	1086	0.365868	5	30	-8.62232	845	0.516886	-9.02013	0.48934	11	31	-8.53616	924	0.540796	1.17734	0.84937	0.809332	0.924862	0.430044	0.583523	NO
PVP01_1438000	ATPase2	aminophospholipid-transporting P-ATPase, putative	1514	PF3D7_1219600	PF3D7_1219600.1-p1	ATPase2	aminophospholipid-transporting P-ATPase	1555	Syntenic ortholog	9	17	-9.98417	1275	0.255406	25	82	-8.81901	930	0.468231	-9.40159	0.419797	29	107	-8.5373	925	0.540299	1.64729	0.607059	0.460708	0.728649	0.00211921	0.00959381	NO
PVP01_0212900	NFS	cysteine desulfurase, putative	517	PF3D7_0727200	PF3D7_0727200.1-p1	NFS	cysteine desulfurase, putative	553	Syntenic ortholog	4	5	-10.1335	1308	0.236119	7	14	-9.51221	1159	0.337149	-9.82284	0.346193	14	38	-8.53867	926	0.539801	2.76483	0.361686	0.132831	0.33748	0.00236186	0.0105815	NO
PVP01_0712800	-	conserved Plasmodium protein, unknown function	249	PF3D7_0914400	PF3D7_0914400.1-p1	-	conserved Plasmodium protein, unknown function	249	Syntenic ortholog	2	3	-9.91372	1252	0.268849	N/A	N/A	N/A	N/A	0	-9.91372	0.325888	5	17	-8.54513	927	0.539303	4.61729	0.216577	0.0237617	0.101939	0.00778575	0.0278618	NO
PVP01_0836000	EHD	EH domain-containing protein, putative	529	PF3D7_0304200	PF3D7_0304200.1-p1	EHD	EH domain-containing protein	525	Syntenic ortholog	22	82.3287	-7.35515	381	0.777908	15	40	-8.48533	794	0.546079	-7.92024	0.713198	15	35.7895	-8.54664	928	0.538806	0.393265	2.54281	0.167797	0.398785	0.000282654	0.0017357	NO
PVP01_0214400	-	alpha/beta hydrolase, putative	591	PF3D7_0728700	PF3D7_0728700.1-p1	-	alpha/beta hydrolase, putative	720	Syntenic ortholog	12	29	-8.5094	808	0.528346	9	34	-8.75868	907	0.481397	-8.63404	0.571574	11	49	-8.54833	929	0.538308	1.08554	0.921202	0.90345	0.967022	0.490809	0.630444	NO
PVP01_0617900	-	leucine-rich repeat protein	317	PF3D7_1032800	PF3D7_1032800.1-p1	LRR1	leucine-rich repeat protein	309	Syntenic ortholog	13	21	-8.20926	676	0.605494	12	55	-7.65479	472	0.730395	-7.93202	0.71066	7	21	-8.54971	930	0.537313	0.420387	2.37876	0.200281	0.451827	0.0110337	0.0367661	NO
PVP01_1426800	-	PUB domain-containing protein, putative	665	PF3D7_0813500	PF3D7_0813500.1-p1	-	PUB domain-containing protein, putative	515	Syntenic ortholog	7	8	-9.91522	1253	0.268264	2	2	-11.7099	1646	0.0583858	-10.8125	0.177157	11	35	-8.54971	931	0.537811	3.90026	0.256393	0.044269	0.160831	0.000440535	0.00255699	NO
N/A	N/A	N/A	N/A	PF3D7_0706300	PF3D7_0706300.1-p1	-	conserved Plasmodium protein, unknown function	118	No P. vivax orthologs	N/A	N/A	N/A	N/A	0	N/A	N/A	N/A	N/A	0	N/A	N/A	3	8	-8.55214	932	0.536816	N/A	N/A	N/A	N/A	N/A	N/A	N/A
PVP01_0706100	-	translation initiation factor SUI1, putative	866	PF3D7_0907600	PF3D7_0907600.1-p1	-	translation initiation factor SUI1, putative	818	Syntenic ortholog	1	1	-12.2588	1669	0.0251315	6	9	-10.4699	1448	0.171723	-11.3643	0.103046	14	55	-8.56042	933	0.536318	7.21604	0.13858	0.00349071	0.0251333	7.72e-08	9.88799e-07	YES
PVP01_0622400	-	antigen UB05, putative	120	PF3D7_1038000	PF3D7_1038000.1-p1,PF3D7_1038000.2-p1	-	antigen UB05	119	Syntenic ortholog	3	8	-8.20293	670	0.609001	4	42	-6.95304	257	0.853463	-7.57798	0.781218	3	8	-8.56058	934	0.535821	0.267072	3.74431	0.0510301	0.176889	0.00382376	0.015626	NO
PVP01_1437300	-	conserved Plasmodium protein, unknown function	1047	PF3D7_1218500	PF3D7_1218500.1-p1	-	conserved Plasmodium protein, unknown function	1061	Syntenic ortholog	29	62	-8.32143	722	0.578609	24	70	-8.60841	837	0.521465	-8.46492	0.606091	27	71	-8.56518	935	0.535323	0.756327	1.32218	0.679783	0.862282	0.341211	0.495343	NO
PVP01_0814100	FS	GDP-L-fucose synthase, putative	343	PF3D7_1014000	PF3D7_1014000.1-p1	FS	GDP-L-fucose synthase	344	Syntenic ortholog	6	11	-8.93471	954	0.443016	9	30	-8.33975	738	0.578134	-8.63723	0.568528	8	23	-8.56604	936	0.534826	0.832663	1.20097	0.786661	0.915983	0.796425	0.84908	NO
PVP01_0619500	SDHA	flavoprotein subunit of succinate dehydrogenase, putative	639	PF3D7_1034400	PF3D7_1034400.1-p1	SDHA	flavoprotein subunit of succinate dehydrogenase	631	Syntenic ortholog	10	23.5495	-8.79568	902	0.473407	2	4	-10.9768	1541	0.118489	-9.88625	0.332995	12	42.0933	-8.56831	937	0.534328	1.85506	0.539065	0.361114	0.63154	0.0237088	0.0691521	NO
PVP01_0420600	AspAT	aspartate aminotransferase, putative	409	PF3D7_0204500	PF3D7_0204500.1-p1	AspAT	aspartate transaminase	405	Syntenic ortholog	3	3	-10.41	1367	0.201636	6	20	-8.9212	968	0.44648	-9.66559	0.373604	8	27	-8.56895	938	0.533831	1.73561	0.576168	0.415147	0.687596	0.0928775	0.189456	NO
PVP01_1428200	-	conserved protein, unknown function	2481	PF3D7_0812100	PF3D7_0812100.1-p1	-	conserved protein, unknown function	2651	Syntenic ortholog	29	49	-9.41947	1087	0.365283	27	73	-9.42918	1132	0.352604	-9.42433	0.414213	57	176	-8.5731	939	0.533333	2.04979	0.487855	0.288794	0.547353	3.42954e-07	3.80979e-06	NO
PVP01_1457700	-	hydroxyethylthiazole kinase, putative	302	PF3D7_1239600	PF3D7_1239600.1-p1	ThzK	hydroxyethylthiazole kinase	302	Syntenic ortholog	2	5	-9.59587	1136	0.336645	6	19	-8.66921	869	0.503148	-9.13254	0.464467	7	20	-8.57559	940	0.532836	1.22347	0.817348	0.765638	0.905788	0.466792	0.610848	NO
PVP01_1429800	PPM7	protein phosphatase PPM7, putative	303	PF3D7_0810500	PF3D7_0810500.1-p1	PPM7	protein phosphatase PPM7, putative	303	Syntenic ortholog	4	13	-8.64366	856	0.500292	4	10	-9.31437	1106	0.367487	-8.97901	0.5	7	20	-8.5789	941	0.532338	1.15181	0.868201	0.834542	0.941387	0.556536	0.679055	NO
PVP01_1225700	SIR2A	transcriptional regulatory protein sir2a, putative	312	PF3D7_1328800	PF3D7_1328800.1-p1	SIR2A	transcriptional regulatory protein sir2a	273	Syntenic ortholog	9	38	-7.60029	463	0.729982	10	52	-7.69498	485	0.722954	-7.64764	0.770051	5	18	-8.57999	942	0.531841	0.294729	3.39295	0.0709819	0.22031	0.000163401	0.00107636	NO
PVP01_1459100	-	conserved Plasmodium protein, unknown function	553	PF3D7_1242000	PF3D7_1242000.1-p1	-	conserved Plasmodium protein, unknown function	531	Syntenic ortholog	N/A	N/A	N/A	N/A	0	N/A	N/A	N/A	N/A	0	N/A	N/A	6	35	-8.58031	943	0.531343	25.1154	0.0398162	1.89697e-06	6.73139e-05	2.02403e-07	2.345e-06	YES
PVP01_0834000	AHA1	activator of Hsp90 ATPase, putative	367	PF3D7_0306200	PF3D7_0306200.1-p1	AHA1	activator of Hsp90 ATPase	349	Syntenic ortholog	N/A	N/A	N/A	N/A	0	2	1.02326	-11.7856	1655	0.0532341	-11.7856	0.0659898	10	23	-8.58047	944	0.530846	11.6543	0.0858052	0.000284154	0.00388347	0.000108207	0.000775883	YES
PVP01_0205100	-	conserved Plasmodium protein, unknown function	166	PF3D7_0109950	PF3D7_0109950.1-p1	-	conserved Plasmodium protein, unknown function	167	PVP01_0205100 (conserved Plasmodium protein, unknown function) and PVP01_0205200 (phosphatidate cytidylyltransferase, putative) are syntenic orthologs of PF3D7_0109850 (phosphatidate cytidylyltransferase, putative) and PF3D7_0109950 (conserved Plasmodium protein, unknown function).	4	14	-7.96781	595	0.652835	4	36	-7.43169	395	0.774471	-7.69975	0.757868	2	11	-8.58099	945	0.530348	0.343264	2.91321	0.11404	0.312846	0.0126561	0.0413459	NO
PVP01_1319300	PTPA	serine/threonine protein phosphatase 2A activator, putative	373	PF3D7_1430100	PF3D7_1430100.1-p1	PTPA	serine/threonine protein phosphatase 2A activator	319	Syntenic ortholog	5	22	-8.32541	725	0.576856	12	42	-8.08713	638	0.635375	-8.20627	0.654315	9	21	-8.58156	946	0.529851	0.486703	2.05464	0.287209	0.547353	0.0470905	0.114401	NO
PVP01_1110300	-	cytochrome c oxidase subunit 2, putative	222	PF3D7_1361700	PF3D7_1361700.1-p1	-	cytochrome c oxidase subunit 2, putative	228	Syntenic ortholog	2	9	-8.70033	871	0.491525	3	12	-8.82099	934	0.465942	-8.76066	0.542132	2	15	-8.58219	947	0.529353	0.989549	1.01056	0.987612	0.99357	0.849925	0.889641	NO
PVP01_0826200	P23	co-chaperone p23, putative	311	PF3D7_0314000	PF3D7_0314000.1-p1	P23	co-chaperone p23	275	Syntenic ortholog	6	10	-8.93208	953	0.4436	5	24	-8.46496	789	0.548941	-8.69852	0.554315	8	18	-8.58729	948	0.528856	0.780889	1.28059	0.714719	0.882419	0.688163	0.777368	NO
PVP01_1407100	-	conserved Plasmodium protein, unknown function	476	PF3D7_1306200	PF3D7_1306200.1-p1	-	conserved Plasmodium protein, unknown function	478	Syntenic ortholog	6	26	-8.4022	756	0.558738	9	33	-8.57213	826	0.527762	-8.48716	0.602538	9	31	-8.59652	949	0.528358	0.744474	1.34323	0.66276	0.85522	0.489344	0.630444	NO
PVP01_1247500	-	conserved Plasmodium protein, unknown function	351	PF3D7_1459400	PF3D7_1459400.1-p1	-	conserved Plasmodium protein, unknown function	340	Syntenic ortholog	5	10	-9.05308	995	0.419053	7	28	-8.4318	771	0.559244	-8.74244	0.543147	4	22	-8.5988	950	0.527861	0.858911	1.16426	0.822151	0.930786	0.870298	0.903421	NO
PVP01_1142700	-	ubiquitin-conjugating enzyme E2, putative	152	PF3D7_0606200	PF3D7_0606200.1-p1	-	ubiquitin-conjugating enzyme E2, putative	155	Syntenic ortholog	1	5	-8.90932	948	0.446523	1	23	-7.79161	519	0.703492	-8.35046	0.632487	1	10	-8.60173	951	0.526866	0.560905	1.78283	0.392801	0.667176	0.294706	0.458187	NO
PVP01_0720400	-	conserved Plasmodium protein, unknown function	280	PF3D7_0921900	PF3D7_0921900.1-p1	-	conserved Plasmodium protein, unknown function	248	Syntenic ortholog	2	3	-10.0311	1285	0.249562	1	10	-9.23542	1085	0.379508	-9.63324	0.380711	6	16	-8.60173	952	0.527363	1.69736	0.589149	0.43425	0.702644	0.203653	0.354448	NO
PVP01_1414600	-	Maf-like protein, putative	276	PF3D7_1313700	PF3D7_1313700.1-p1	-	Maf-like protein, putative	264	Syntenic ortholog	2	3	-10.0167	1281	0.251899	4	27	-8.22778	689	0.606182	-9.12222	0.466497	6	17	-8.60363	953	0.526368	0.881718	1.13415	0.852407	0.94459	0.937266	0.955151	NO
PVP01_0304600	MAg-1	ag-1 blood stage membrane protein homologue	508	PF3D7_0405200	PF3D7_0405200.1-p1	MAg-1	ag-1 blood stage membrane protein homologue	579	Syntenic ortholog	N/A	N/A	N/A	N/A	0	N/A	N/A	N/A	N/A	0	N/A	N/A	11	37	-8.61128	954	0.525871	26.5107	0.0377206	1.27245e-06	5.14843e-05	8.14666e-08	1.02601e-06	YES
PVP01_0813900	-	conserved Plasmodium protein, unknown function	453	PF3D7_1013800	PF3D7_1013800.1-p1	-	conserved Plasmodium protein, unknown function	486	Syntenic ortholog	2	3	-10.5122	1388	0.188778	5	12	-9.53421	1166	0.333143	-10.0232	0.306599	6	31	-8.61312	955	0.525373	2.84724	0.351218	0.121999	0.328918	0.00500892	0.0193015	NO
PVP01_1429500	PPPK-DHPS	hydroxymethyldihydropterin pyrophosphokinase-dihydropteroate synthase, putative	717	PF3D7_0810800	PF3D7_0810800.1-p1	PPPK-DHPS	hydroxymethyldihydropterin pyrophosphokinase-dihydropteroate synthase	706	Syntenic ortholog	N/A	N/A	N/A	N/A	0	N/A	N/A	N/A	N/A	0	N/A	N/A	8	45	-8.61385	956	0.524876	32.0919	0.0311605	2.95371e-07	1.58355e-05	2.12354e-09	3.44231e-08	YES
PVP01_1426900	-	conserved Plasmodium protein, unknown function	699	PF3D7_0813400	PF3D7_0813400.1-p1	-	conserved Plasmodium protein, unknown function	659	Syntenic ortholog	3	3	-10.9459	1491	0.129164	N/A	N/A	N/A	N/A	0	-10.9459	0.160406	8	42	-8.61395	957	0.524378	11.0302	0.0906602	0.000388183	0.00490032	2.82042e-07	3.1885e-06	YES
PVP01_1146700	-	MYND-type zinc finger protein, putative	276	PF3D7_0602200	PF3D7_0602200.1-p1	-	MYND-type zinc finger protein, putative	252	Syntenic ortholog	7	24	-7.93722	585	0.658679	12	52	-7.57238	448	0.744133	-7.7548	0.746193	5	16	-8.61774	958	0.523383	0.320981	3.11545	0.0930571	0.273085	0.00125577	0.00620494	NO
PVP01_0714100	-	conserved Plasmodium protein, unknown function	190	PF3D7_0915700	PF3D7_0915700.1-p1	-	conserved Plasmodium protein, unknown function	189	Syntenic ortholog	2	9	-8.54468	820	0.521333	1	1	-11.1502	1576	0.0984545	-9.84746	0.341624	3	12	-8.61774	959	0.522886	1.3771	0.726162	0.636276	0.837567	0.436439	0.584373	NO
PVP01_0304200	-	conserved Plasmodium protein, unknown function	644	PF3D7_0404800	PF3D7_0404800.1-p1	-	conserved Plasmodium protein, unknown function	567	Syntenic ortholog	N/A	N/A	N/A	N/A	0	N/A	N/A	N/A	N/A	0	N/A	N/A	9	36	-8.61774	960	0.523881	25.8131	0.0387401	1.55065e-06	5.96067e-05	1.28422e-07	1.54993e-06	YES
PVP01_1017300	-	ubiquitin carboxyl-terminal hydrolase 2, putative	1342	PF3D7_0516700	PF3D7_0516700.1-p1	-	ubiquitin carboxyl-terminal hydrolase 2, putative	1332	Syntenic ortholog	12	16	-9.9242	1256	0.266511	31	106	-8.4417	774	0.557527	-9.18295	0.45736	30	84.537	-8.61814	961	0.522388	1.077	0.928509	0.912706	0.969276	0.388422	0.542447	NO
PVP01_1105100	-	conserved Plasmodium protein, unknown function	682	PF3D7_1366900	PF3D7_1366900.1-p1	-	conserved Plasmodium protein, unknown function	685	Syntenic ortholog	7	16	-9.24732	1045	0.389246	N/A	N/A	N/A	N/A	0	-9.24732	0.445178	14	43.43	-8.61916	962	0.521891	3.04731	0.328158	0.0995982	0.280271	0.000570121	0.0031826	NO
PVP01_1224500	-	thioredoxin, putative	206	PF3D7_1330000	PF3D7_1330000.1-p1	-	thioredoxin, putative	206	Syntenic ortholog	8	28	-7.49055	427	0.751023	7	45	-7.42443	392	0.776188	-7.45749	0.803046	5	13	-8.62382	963	0.521393	0.2694	3.71195	0.0525747	0.181235	0.000351567	0.00208995	NO
PVP01_0621500	PyKII	pyruvate kinase 2, putative	723	PF3D7_1037100	PF3D7_1037100.1-p1	PyKII	pyruvate kinase 2	745	Syntenic ortholog	27	67	-7.87359	559	0.673875	14	63	-8.34349	741	0.576417	-8.10854	0.677665	17	47	-8.62413	964	0.520896	0.50514	1.97965	0.312825	0.575704	0.00627572	0.0232491	NO
PVP01_1251400	-	AP-1 complex subunit gamma, putative	1038	PF3D7_1455500	PF3D7_1455500.1-p1	-	AP-1 complex subunit gamma, putative	1081	Syntenic ortholog	17	37	-8.82901	919	0.463472	19	59	-8.77073	910	0.479679	-8.79987	0.53401	12	68	-8.62703	965	0.520398	1.01581	0.984439	0.981508	0.992681	0.608135	0.726082	NO
PVP01_0924000	-	translation elongation factor EF-1, subunit alpha, putative	547	PF3D7_1123400	PF3D7_1123400.1-p1	-	translation elongation factor EF-1, subunit alpha, putative	555	Syntenic ortholog	9	26.1722	-8.53463	816	0.52367	7	26	-8.94957	980	0.439611	-8.7421	0.543655	11	34.8947	-8.62753	966	0.5199	0.924102	1.08213	0.907131	0.968406	0.958394	0.969095	NO
PVP01_1320600	-	transcription initiation TFIID-like, putative	314	PF3D7_1428800	PF3D7_1428800.1-p1,PF3D7_1428800.2-p1	-	transcription initiation TFIID-like, putative	367	Syntenic ortholog	N/A	N/A	N/A	N/A	0	N/A	N/A	N/A	N/A	0	N/A	N/A	8	23	-8.63076	967	0.519403	16.7436	0.0597243	3.11558e-05	0.000651896	4.66231e-05	0.000356381	YES
PVP01_0922300	GCN20	protein GCN20, putative	792	PF3D7_1121700	PF3D7_1121700.1-p1	GCN20	protein GCN20	815	Syntenic ortholog	15	20	-9.17371	1025	0.40152	7	12	-10.0929	1341	0.232971	-9.63329	0.380203	16	51	-8.63226	968	0.518905	2.06289	0.484756	0.284535	0.547353	0.00542617	0.0205719	NO
PVP01_0812400	QCR7	cytochrome b-c1 complex subunit 7, putative	193	PF3D7_1012300	PF3D7_1012300.1-p1	QCR7	cytochrome b-c1 complex subunit 7, putative	192	Syntenic ortholog	3	7	-8.81166	908	0.469901	5	17	-8.3327	733	0.580996	-8.57218	0.583249	6	12	-8.63348	969	0.518408	0.739299	1.35263	0.655298	0.849378	0.647859	0.751683	NO
PVP01_0418100	IscA1	iron-sulfur assembly protein, putative	185	PF3D7_0207200	PF3D7_0207200.1-p1	IscA1	iron-sulfur assembly protein, putative	160	Syntenic ortholog	N/A	N/A	N/A	N/A	0	N/A	N/A	N/A	N/A	0	N/A	N/A	4	10	-8.63348	970	0.51791	7.67415	0.130308	0.00259683	0.0200045	0.0156607	0.0488594	YES
PVP01_1410500	GAR1	H/ACA ribonucleoprotein complex subunit 1, putative	197	PF3D7_1309500	PF3D7_1309500.1-p1	GAR1	H/ACA ribonucleoprotein complex subunit 1, putative	209	Syntenic ortholog	3	8	-8.69864	870	0.49211	2	13	-8.62147	844	0.517459	-8.66006	0.561929	4	13	-8.63828	971	0.517413	0.877246	1.13993	0.846519	0.943212	0.93576	0.954171	NO
PVP01_1416300	-	zinc finger (CCCH type) protein, putative	428	PF3D7_1315400	PF3D7_1315400.1-p1	-	zinc finger (CCCH type) protein, putative	419	Syntenic ortholog	5	7	-9.60809	1142	0.333139	3	10	-9.65976	1220	0.302232	-9.63392	0.379695	2	26	-8.64067	972	0.516915	2.02974	0.492675	0.29545	0.550823	0.0486226	0.117636	NO
PVP01_1242200	UIS2	serine/threonine protein phosphatase UIS2, putative	1377	PF3D7_1464600	PF3D7_1464600.1-p1	UIS2	serine/threonine protein phosphatase UIS2, putative	1442	Syntenic ortholog	6	9	-10.5253	1393	0.186441	20	56	-9.10553	1034	0.408701	-9.81542	0.348223	22	89	-8.64604	973	0.516418	2.08892	0.478716	0.276278	0.53791	0.000213421	0.00135544	NO
PVP01_1237600	SHLP1	shewanella-like protein phosphatase 1, putative	381	PF3D7_1469200	PF3D7_1469200.1-p1	SHLP1	shewanella-like protein phosphatase 1, putative	358	Syntenic ortholog	12	24	-8.25962	700	0.591467	12	50	-7.934	577	0.670292	-8.09681	0.681218	9	22	-8.65039	974	0.51592	0.444537	2.24953	0.230841	0.489287	0.0174388	0.0532742	NO
PVP01_1203100	IMC1f	inner membrane complex protein 1f, putative	1268	PF3D7_1351700	PF3D7_1351700.1-p1	IMC1f	inner membrane complex protein 1f, putative	1318	Syntenic ortholog	13	40	-8.95119	958	0.440678	12	40	-9.35954	1115	0.362335	-9.15536	0.462944	23	80	-8.66274	975	0.515423	1.37828	0.72554	0.635371	0.837567	0.0516349	0.122922	NO
PVP01_0945700	-	conserved Plasmodium protein, unknown function	642	PF3D7_1145000	PF3D7_1145000.1-p1	-	conserved Plasmodium protein, unknown function	577	Syntenic ortholog	9	16	-9.18688	1029	0.399182	3	5	-10.7584	1499	0.14253	-9.97262	0.315228	12	35	-8.66339	976	0.514925	2.04097	0.489963	0.2917	0.547907	0.0220527	0.0649722	NO
PVP01_0706000	-	conserved Plasmodium protein, unknown function	168	PF3D7_0907500	PF3D7_0907500.1-p1	-	conserved Plasmodium protein, unknown function	167	Syntenic ortholog	2	5	-9.0094	980	0.42782	2	21	-7.98266	600	0.657127	-8.49603	0.6	5	10.1299	-8.6634	977	0.514428	0.605287	1.65211	0.458087	0.726365	0.383495	0.53868	NO
PVP01_1343900	-	conserved Plasmodium protein, unknown function	321	PF3D7_1404900	PF3D7_1404900.1-p1	-	conserved Plasmodium protein, unknown function	297	Syntenic ortholog	6	13	-8.70137	872	0.490941	11	51	-7.74284	501	0.713795	-8.2221	0.651269	5	18	-8.66426	978	0.51393	0.438672	2.27961	0.22329	0.487319	0.0272362	0.0762605	NO
PVP01_0204400	-	chromatin assembly factor 1 protein WD40 domain, putative	447	PF3D7_0110700	PF3D7_0110700.1-p1	-	chromatin assembly factor 1 protein WD40 domain, putative	446	Syntenic ortholog	9	27	-8.3016	715	0.5827	11	41	-8.29221	720	0.588437	-8.2969	0.64264	5	27	-8.66538	979	0.513433	0.574963	1.73924	0.413379	0.685527	0.114906	0.224457	NO
PVP01_0702000	-	conserved Plasmodium protein, unknown function	694	PF3D7_0903600	PF3D7_0903600.1-p1	-	conserved Plasmodium protein, unknown function, unspecified product	760	Syntenic ortholog	10	21	-8.99283	972	0.432496	14	37	-8.83477	941	0.461935	-8.9138	0.509645	19	46	-8.66557	980	0.512935	1.13741	0.879189	0.84908	0.943212	0.403562	0.557887	NO
PVP01_1124900	ISWI	SNF2 helicase, putative	2934	PF3D7_0624600	PF3D7_0624600.1-p1	ISWI	SNF2 helicase, putative	2719	Syntenic ortholog	30	47	-9.62885	1153	0.32671	6	8	-11.8079	1660	0.0503721	-10.7184	0.190355	61	164	-8.66905	981	0.512438	3.67111	0.272397	0.0545996	0.186526	2.49603e-13	7.53432e-12	NO
PVP01_0709100	-	SNARE protein, putative	199	PF3D7_0910600	PF3D7_0910600.1-p1	YKT6.1	SNARE protein	199	Syntenic ortholog	3	6	-8.99642	974	0.431327	N/A	N/A	N/A	N/A	0	-8.99642	0.495939	3	12	-8.66929	982	0.51194	2.04294	0.489492	0.29105	0.547847	0.168481	0.30302	NO
PVP01_1330700	-	conserved Plasmodium protein, unknown function	166	PF3D7_1418200	PF3D7_1418200.1-p1	-	conserved Plasmodium protein, unknown function	166	Syntenic ortholog	N/A	N/A	N/A	N/A	0	N/A	N/A	N/A	N/A	0	N/A	N/A	2	10	-8.6703	983	0.511443	7.67415	0.130308	0.00259683	0.0200045	0.0156607	0.0488594	YES
PVP01_0615100	SPT4	transcription elongation factor SPT4, putative	131	PF3D7_1030000	PF3D7_1030000.1-p1	SPT4	transcription elongation factor SPT4, putative	133	Syntenic ortholog	N/A	N/A	N/A	N/A	0	2	3	-9.6798	1228	0.298226	-9.6798	0.370051	5	8	-8.6718	984	0.510945	2.75353	0.36317	0.134399	0.340155	0.145198	0.268434	NO
PVP01_1416600	GCD14	tRNA (adenine(58)-N(1))-methyltransferase catalytic subunit TRM61, putative	375	PF3D7_1315700	PF3D7_1315700.1-p1	GCD14	tRNA (adenine(58)-N(1))-methyltransferase catalytic subunit TRM61, putative	316	Syntenic ortholog	2	3	-10.3232	1347	0.213326	10	25	-8.61127	838	0.520893	-9.46723	0.409645	6	19	-8.6722	985	0.510448	1.04214	0.959564	0.951356	0.98283	0.735166	0.816393	NO
PVP01_1005600	EIF3E	eukaryotic translation initiation factor 3 subunit E, putative	524	PF3D7_0528200	PF3D7_0528200.1-p1	EIF3E	eukaryotic translation initiation factor 3 subunit E, putative	517	Syntenic ortholog	17	59	-7.67883	492	0.713033	13	63	-8.02158	613	0.649685	-7.8502	0.727919	10	31	-8.67495	986	0.50995	0.361787	2.76406	0.132937	0.33748	0.000143784	0.00096616	NO
PVP01_1223300	SP21	signal peptidase 21 kDa subunit, putative	184	PF3D7_1331300	PF3D7_1331300.1-p1	SP21	signal peptidase 21 kDa subunit	184	Syntenic ortholog	4	7.11475	-8.74764	887	0.482174	3	9	-8.92093	967	0.447052	-8.83429	0.523858	4	11	-8.67794	987	0.509453	0.938616	1.0654	0.925406	0.974314	0.951345	0.964606	NO
PVP01_1426500	GMD	GDP-mannose 4,6-dehydratase, putative	357	PF3D7_0813800	PF3D7_0813800.1-p1	GMD	GDP-mannose 4,6-dehydratase	357	Syntenic ortholog	5	11	-8.97472	968	0.434833	6	28	-8.44875	777	0.55581	-8.71173	0.552792	4	21	-8.69411	988	0.508955	0.797108	1.25453	0.737517	0.892943	0.709868	0.795276	NO
PVP01_0724700	-	conserved Plasmodium protein, unknown function	51	PF3D7_0926200	PF3D7_0926200.1-p1	-	conserved Plasmodium protein, unknown function	51	Syntenic ortholog	1	3	-8.32809	727	0.575687	N/A	N/A	N/A	N/A	0	-8.32809	0.638071	1	3	-8.69411	989	0.508458	1.02607	0.974597	0.969664	0.988226	0.893071	0.920188	NO
N/A	N/A	N/A	N/A	PF3D7_1214400	PF3D7_1214400.1-p1	EMC6	ER membrane protein complex subunit 6, putative	120	No P. vivax orthologs	N/A	N/A	N/A	N/A	0	N/A	N/A	N/A	N/A	0	N/A	N/A	3	7	-8.70248	990	0.50796	N/A	N/A	N/A	N/A	N/A	N/A	N/A
PVP01_0111400	Cdc48	AAA family ATPase, CDC48 subfamily, putative	1089	PF3D7_0711000	PF3D7_0711000.1-p1	CDC48	AAA family ATPase, CDC48 subfamily	1229	Annotated as the same protein but not recognized as orthologs.	11	19.5364	-9.51561	1119	0.346581	21	53.777	-8.91139	964	0.448769	-9.2135	0.451269	18	71.6053	-8.70368	991	0.507463	1.44109	0.693918	0.589169	0.829141	0.0436047	0.108302	NO
PVP01_0723700	RRP8	ribosomal RNA-processing protein 8, putative	417	PF3D7_0925200	PF3D7_0925200.1-p1	RRP8	ribosomal RNA-processing protein 8, putative	413	Syntenic ortholog	N/A	N/A	N/A	N/A	0	N/A	N/A	N/A	N/A	0	N/A	N/A	7	24	-8.70629	992	0.506965	17.4413	0.0573353	2.38748e-05	0.000529867	2.96817e-05	0.00023871	YES
PVP01_0521500	-	arsenical pump-driving ATPase, putative	374	PF3D7_0415000	PF3D7_0415000.1-p1	-	arsenical pump-driving ATPase, putative	379	Syntenic ortholog	10	25	-8.20026	669	0.609585	11	48	-7.95627	585	0.665713	-8.07827	0.686802	6	22	-8.70739	993	0.506468	0.448016	2.23206	0.235356	0.495353	0.0189317	0.0569325	NO
PVP01_0707600	-	conserved Plasmodium protein, unknown function	627	PF3D7_0909100	PF3D7_0909100.1-p1	-	conserved Plasmodium membrane protein, unknown function	742	Syntenic ortholog	2	4	-10.5495	1396	0.184687	5	11	-9.94627	1304	0.25415	-10.2479	0.265482	5	43	-8.70904	994	0.50597	3.84316	0.260203	0.0466199	0.164357	0.000113376	0.000808252	NO
PVP01_1314100	EMC4	ER membrane protein complex subunit 4, putative	191	PF3D7_1435400	PF3D7_1435400.1-p1	EMC4	ER membrane protein complex subunit 4, putative	190	Syntenic ortholog	4	7	-8.80124	903	0.472823	3	14	-8.51644	810	0.53692	-8.65884	0.562437	4	11	-8.71002	995	0.505473	0.76195	1.31242	0.687821	0.867251	0.709644	0.795276	NO
PVP01_1203700	-	conserved protein, unknown function	156	PF3D7_1351100	PF3D7_1351100.1-p1	-	conserved protein, unknown function	156	Syntenic ortholog	4	10	-8.24215	690	0.597312	5	36	-7.36956	371	0.788208	-7.80585	0.740102	4	9	-8.71353	996	0.504975	0.315738	3.16718	0.0884133	0.260778	0.011613	0.0384831	NO
PVP01_1132600	TLP	TRAP-like protein, putative	1512	PF3D7_0616500	PF3D7_0616500.1-p1	TLP	TRAP-like protein	1371	Syntenic ortholog	47	288	-7.1531	312	0.818235	61	596	-6.83417	222	0.873497	-6.99364	0.867513	17	79	-8.71474	997	0.504478	0.132746	7.5332	0.0028411	0.0211038	5.72169e-59	0	YES
PVP01_0937300	SRP72	signal recognition particle subunit SRP72, putative	856	PF3D7_1136400	PF3D7_1136400.1-p1	SRP72	signal recognition particle subunit SRP72, putative	886	Syntenic ortholog	17	49	-8.35533	735	0.571011	16	47	-8.80534	923	0.472238	-8.58033	0.581726	13	51	-8.71579	998	0.50398	0.738157	1.35473	0.653648	0.848515	0.357247	0.511926	NO
PVP01_0405800	-	40S ribosomal protein S30, putative	58	PF3D7_0219200	PF3D7_0219200.1-p1	-	40S ribosomal protein S30	58	Syntenic ortholog	1	2	-8.86217	932	0.455874	3	5	-8.35422	745	0.574127	-8.6082	0.57665	2	3.33333	-8.71737	999	0.503483	0.706296	1.41584	0.607315	0.829141	0.744963	0.816393	NO
PVP01_0314200	-	prefoldin subunit 3, putative	189	PF3D7_0718500	PF3D7_0718500.1-p1	-	prefoldin subunit 3, putative	192	Syntenic ortholog	8	20	-7.74089	514	0.700175	4	13	-8.58002	828	0.526617	-8.16045	0.663959	4	11	-8.7205	1000	0.502985	0.464773	2.15159	0.257465	0.529845	0.111238	0.21881	NO
PVP01_0305700	cGloII	cytosolic glyoxalase II, putative	263	PF3D7_0406400	PF3D7_0406400.1-p1	cGloII	cytosolic glyoxalase II	263	Syntenic ortholog	5	20	-8.0713	624	0.635885	7	27	-8.17954	668	0.618203	-8.12542	0.671066	5	15	-8.725	1001	0.502488	0.465345	2.14894	0.25823	0.530947	0.0664905	0.149314	NO
PVP01_1009400	-	conserved Plasmodium protein, unknown function	142	PF3D7_0524500	PF3D7_0524500.1-p1	-	conserved Plasmodium protein, unknown function	123	Syntenic ortholog	3	4	-9.06441	998	0.4173	3	5	-9.24961	1088	0.37779	-9.15701	0.462437	3	7	-8.72717	1002	0.50199	1.02846	0.972329	0.966919	0.988226	0.846425	0.888507	NO
PVP01_1135400	-	syntaxin binding protein, putative	654	PF3D7_0613700	PF3D7_0613700.1-p1	-	syntaxin binding protein, putative	703	Syntenic ortholog	N/A	N/A	N/A	N/A	0	N/A	N/A	N/A	N/A	0	N/A	N/A	8	40	-8.72737	1003	0.501493	28.6037	0.0349606	7.18439e-07	3.26343e-05	2.07743e-08	2.90041e-07	YES
PVP01_1329600	GST	glutathione S-transferase, putative	205	PF3D7_1419300	PF3D7_1419300.1-p1	GST	glutathione S-transferase	211	Annotated as the same protein but not recognized as orthologs.	3	14	-8.17883	664	0.612507	3	34	-7.69987	486	0.722381	-7.93935	0.708122	5	12	-8.72785	1004	0.500995	0.385356	2.595	0.158734	0.383216	0.0262973	0.073907	NO
PVP01_0108600	BUD32	EKC/KEOPS complex subunit BUD32, putative	234	PF3D7_0708300	PF3D7_0708300.1-p1	BUD32	EKC/KEOPS complex subunit BUD32	229	Syntenic ortholog	1	2	-10.2571	1336	0.219755	N/A	N/A	N/A	N/A	0	-10.2571	0.264467	5	13	-8.72967	1005	0.500498	4.5503	0.219766	0.0251325	0.107027	0.0195874	0.058511	NO
PVP01_1411300	-	zinc finger protein, putative	248	PF3D7_1310300	PF3D7_1310300.1-p1	-	zinc finger protein, putative	247	Syntenic ortholog	5	12	-8.5234	812	0.526008	2	3	-10.318	1400	0.199199	-9.42072	0.416751	4	14	-8.73123	1006	0.5	1.14255	0.875236	0.843865	0.943212	0.630605	0.737135	NO
PVP01_0829900	-	phosphoglycerate mutase, putative	1318	PF3D7_0310300	PF3D7_0310300.1-p1	-	phosphoglycerate mutase, putative	1165	Syntenic ortholog	5	6	-10.887	1481	0.135009	18	41	-9.37352	1118	0.360618	-10.1303	0.286294	14	66	-8.73172	1007	0.499502	2.13079	0.469309	0.263546	0.536964	0.00113463	0.0057427	NO
PVP01_1235300	-	conserved protein, unknown function	446	PF3D7_1471500	PF3D7_1471500.1-p1	-	conserved protein, unknown function	443	Syntenic ortholog	5	21	-8.55067	823	0.519579	6	32	-8.5378	818	0.532341	-8.54424	0.589848	4	25	-8.73559	1008	0.499005	0.679502	1.47167	0.567954	0.812491	0.353829	0.509947	NO
PVP01_1009500	RBG1	ribosome-interacting GTPase 1, putative	365	PF3D7_0524400	PF3D7_0524400.1-p1	RBG1	ribosome-interacting GTPase 1, putative	365	Syntenic ortholog	2	3	-10.2962	1341	0.216832	5	10.3226	-9.46878	1145	0.345163	-9.88247	0.334518	10	20.5714	-8.73689	1009	0.498507	2.11218	0.473444	0.269123	0.536964	0.0669827	0.150265	NO
PVP01_1116400	PP5	serine/threonine protein phosphatase 5, putative	682	PF3D7_1355500	PF3D7_1355500.1-p1	PP5	serine/threonine protein phosphatase 5	658	Syntenic ortholog	18	42	-8.28224	709	0.586207	12	51	-8.49642	802	0.5415	-8.38933	0.623858	12	37	-8.73918	1010	0.49801	0.565974	1.76687	0.400206	0.673331	0.0565082	0.132796	NO
PVP01_1416800	-	exportin-T, putative	1243	PF3D7_1315900	PF3D7_1315900.1-p1	-	exportin-T, putative	1232	Syntenic ortholog	25	72	-8.34349	731	0.573349	24	79	-8.65906	867	0.504293	-8.50127	0.59797	19	69	-8.74318	1011	0.497512	0.642679	1.55599	0.513492	0.771916	0.0662539	0.148857	NO
PVP01_1432300	-	integral membrane protein GPR180, putative	659	PF3D7_1213500	PF3D7_1213500.1-p1	-	integral membrane protein GPR180, putative	698	Syntenic ortholog	12	39	-8.32204	723	0.578025	9	27	-9.09811	1030	0.41099	-8.71007	0.553299	6	39	-8.74555	1012	0.497015	0.800084	1.24987	0.741674	0.895634	0.626179	0.733036	NO
PVP01_0411700	-	conserved Plasmodium protein, unknown function	127	PF3D7_0213200	PF3D7_0213200.1-p1	-	conserved Plasmodium protein, unknown function	126	Syntenic ortholog	N/A	N/A	N/A	N/A	0	3	10	-8.44482	775	0.556955	-8.44482	0.611168	3	7	-8.75127	1013	0.49602	1.05953	0.943817	0.931897	0.976047	0.811027	0.859849	NO
N/A	N/A	N/A	N/A	PF3D7_1016900	PF3D7_1016900.1-p1	ETRAMP10.3	early transcribed membrane protein 10.3	108	No P. vivax orthologs	N/A	N/A	N/A	N/A	0	N/A	N/A	N/A	N/A	0	N/A	N/A	3	6	-8.75127	1014	0.496517	N/A	N/A	N/A	N/A	N/A	N/A	N/A
PVP01_1237900	-	conserved Plasmodium protein, unknown function	866	PF3D7_1468900	PF3D7_1468900.1-p1	-	conserved Plasmodium protein, unknown function	813	Syntenic ortholog	20	46	-8.43012	773	0.548802	22	57	-8.62405	849	0.514596	-8.52709	0.594416	11	45	-8.75496	1015	0.495522	0.6208	1.61082	0.481059	0.748454	0.0986735	0.198242	NO
PVP01_1427500	-	U1 small nuclear ribonucleoprotein C, putative	240	PF3D7_0812700	PF3D7_0812700.1-p1	-	U1 small nuclear ribonucleoprotein C, putative	235	Syntenic ortholog	N/A	N/A	N/A	N/A	0	4	5	-9.77442	1256	0.281626	-9.77442	0.353807	3	13	-8.75553	1016	0.495025	3.11668	0.320854	0.0929434	0.273085	0.0500936	0.120294	NO
PVP01_1102500	-	conserved Plasmodium protein, unknown function	1121	PF3D7_1369500	PF3D7_1369500.1-p1	-	conserved Plasmodium protein, unknown function	1106	Syntenic ortholog	23	43	-8.75565	889	0.481005	25	79	-8.55575	823	0.529479	-8.6557	0.564975	16	61	-8.75853	1017	0.494527	0.728635	1.37243	0.639864	0.840488	0.284164	0.445335	NO
PVP01_0529200	-	60S ribosomal protein L7ae/L30e, putative	217	PF3D7_0419800	PF3D7_0419800.1-p1	-	60S ribosomal protein L7ae/L30e, putative	236	Syntenic ortholog	6	15	-8.16672	659	0.61543	4	15	-8.57507	827	0.527189	-8.3709	0.627919	6	13	-8.75978	1018	0.49403	0.610444	1.63815	0.465718	0.733941	0.339551	0.493721	NO
PVP01_0912700	-	conserved Plasmodium protein, unknown function	257	PF3D7_1111900	PF3D7_1111900.1-p1	-	conserved Plasmodium protein, unknown function	236	Syntenic ortholog	N/A	N/A	N/A	N/A	0	N/A	N/A	N/A	N/A	0	N/A	N/A	3	13	-8.75978	1019	0.493532	9.7671	0.102385	0.000756478	0.00798028	0.00414103	0.0162772	YES
PVP01_0719200	-	inosine-5'-monophosphate dehydrogenase, putative	510	PF3D7_0920800	PF3D7_0920800.1-p1	IMPDH	inosine-5'-monophosphate dehydrogenase	510	Syntenic ortholog	9	34	-8.20293	671	0.608416	13	51	-8.2058	685	0.608472	-8.20437	0.654822	11	28	-8.7631	1020	0.493035	0.478804	2.08854	0.276398	0.53791	0.018836	0.0567143	NO
PVP01_0715000	-	methyltransferase, putative	245	PF3D7_0916600	PF3D7_0916600.1-p1	-	methyltransferase, putative	219	Syntenic ortholog	3	5	-9.3867	1082	0.368206	N/A	N/A	N/A	N/A	0	-9.3867	0.421827	5	12	-8.76506	1021	0.492537	2.34584	0.426286	0.207614	0.46497	0.119218	0.231708	NO
PVP01_1122500	-	conserved Plasmodium protein, unknown function	116	PF3D7_0627000	PF3D7_0627000.1-p1	-	conserved Plasmodium protein, unknown function	110	Syntenic ortholog	N/A	N/A	N/A	N/A	0	N/A	N/A	N/A	N/A	0	N/A	N/A	1	6	-8.76962	1022	0.49204	4.88355	0.204769	0.0190874	0.0852011	0.0903448	0.18489	NO
PVP01_0526500	PUF2	mRNA-binding protein PUF2, putative	437	PF3D7_0417100	PF3D7_0417100.1-p1	PUF2	mRNA-binding protein PUF2	514	Syntenic ortholog	4	7	-9.6289	1154	0.326125	5	12	-9.49825	1154	0.340011	-9.56357	0.396447	13	28	-8.77091	1023	0.491542	1.99647	0.500884	0.306868	0.567082	0.0444566	0.109622	NO
PVP01_0921100	-	tRNA nucleotidyltransferase, putative	832	PF3D7_1120500	PF3D7_1120500.1-p1	-	tRNA nucleotidyltransferase, putative	791	Syntenic ortholog	2	2	-11.5256	1589	0.0718878	N/A	N/A	N/A	N/A	0	-11.5256	0.0852792	13	43	-8.77299	1024	0.491045	14.3009	0.0699254	8.43146e-05	0.00149751	6.53226e-08	8.45803e-07	YES
PVP01_1311700	TRAPPC5	trafficking protein particle complex subunit 5, putative	185	PF3D7_1437800	PF3D7_1437800.1-p1	TRAPPC5	trafficking protein particle complex subunit 5, putative	184	Syntenic ortholog	N/A	N/A	N/A	N/A	0	1	2	-10.4304	1433	0.180309	-10.4304	0.233503	3	10	-8.77325	1025	0.490547	4.1403	0.241529	0.035746	0.137762	0.0462531	0.113111	NO
PVP01_1305200	-	IMP-specific 5'-nucleotidase, putative	444	PF3D7_1206100	PF3D7_1206100.1-p1	-	IMP-specific 5'-nucleotidase, putative	444	Syntenic ortholog	16	53	-7.62041	475	0.722969	13	56	-7.97369	595	0.659989	-7.79705	0.741117	9	24	-8.77867	1026	0.49005	0.315506	3.16951	0.0882101	0.260511	6.50168e-05	0.000486413	NO
PVP01_0702800	SPC3	signal peptidase complex subunit 3, putative	185	PF3D7_0904400	PF3D7_0904400.1-p1	SPC3	signal peptidase complex subunit 3, putative	185	Syntenic ortholog	3	6	-8.92347	951	0.444769	2	11	-8.72568	889	0.4917	-8.82458	0.526396	3	10	-8.77867	1027	0.489552	0.840191	1.19021	0.796911	0.918181	0.87552	0.908067	NO
PVP01_1327200	-	conserved Plasmodium protein, unknown function	391	PF3D7_1421800	PF3D7_1421800.1-p1	-	conserved Plasmodium protein, unknown function	371	Syntenic ortholog	3	5	-9.85415	1235	0.278784	N/A	N/A	N/A	N/A	0	-9.85415	0.340102	5	20	-8.78136	1028	0.489055	3.78943	0.263892	0.0489609	0.171048	0.00805453	0.0286041	NO
PVP01_0420200	-	ubiE/COQ5 methyltransferase, putative	393	PF3D7_0204900	PF3D7_0204900.1-p1	-	ubiE/COQ5 methyltransferase, putative	354	Syntenic ortholog	2	4	-10.0824	1298	0.241964	3	16	-9.10444	1032	0.409845	-9.59342	0.389848	2	19	-8.78575	1029	0.488557	1.3786	0.725375	0.635132	0.837567	0.333278	0.486415	NO
PVP01_1415400	-	cop-coated vesicle membrane protein p24 precursor, putative	205	PF3D7_1314500	PF3D7_1314500.1-p1	-	cop-coated vesicle membrane protein p24 precursor, putative	206	Syntenic ortholog	N/A	N/A	N/A	N/A	0	N/A	N/A	N/A	N/A	0	N/A	N/A	3	11	-8.79088	1030	0.48806	8.3718	0.119449	0.00168705	0.0142798	0.0100637	0.0340115	YES
PVP01_1013500	-	single-stranded DNA-binding protein, putative	323	PF3D7_0520400	PF3D7_0520400.1-p1	-	single-stranded DNA-binding protein, putative	301	Syntenic ortholog	4	13	-8.70758	876	0.488603	3	28	-8.34867	742	0.575844	-8.52812	0.593909	4	16	-8.79542	1031	0.487562	0.581334	1.72018	0.42274	0.693458	0.231833	0.381153	NO
PVP01_0317700	-	conserved Plasmodium protein, unknown function	236	PF3D7_0722000	PF3D7_0722000.1-p1	-	conserved Plasmodium protein, unknown function	245	Syntenic ortholog	N/A	N/A	N/A	N/A	0	N/A	N/A	N/A	N/A	0	N/A	N/A	5	13	-8.7972	1032	0.487065	9.7671	0.102385	0.000756478	0.00798028	0.00414103	0.0162772	YES
PVP01_0908100	PAIP1	polyadenylate-binding protein-interacting protein 1, putative	3864	PF3D7_1107300	PF3D7_1107300.1-p1	PAIP1	polyadenylate-binding protein-interacting protein 1, putative	3334	PVP01_0908100 (PAIP1), PVP01_0936900 (conserved Plasmodium protein, unknown function), and PVP01_0947400 (conserved Plasmodium protein, unknown function) are syntenic orthologs of PF3D7_1107300 (PAIP1), PF3D7_1136000 (conserved Plasmodium protein, unknown function), and PF3D7_1146800 (conserved Plasmodium protein, unknown function). PfPAIP1 and PvPAIP1 were detected in both datasets. PF3D7_113600…	41	58	-9.69389	1178	0.312098	7	9	-11.9655	1679	0.0394963	-10.8297	0.175127	59	176	-8.80234	1033	0.486567	3.24202	0.30845	0.0821501	0.245327	1.082e-12	2.95885e-11	NO
PVP01_1232000	-	conserved Plasmodium protein, unknown function	488	PF3D7_1322600	PF3D7_1322600.1-p1	-	conserved Plasmodium protein, unknown function	512	Syntenic ortholog	2	2	-10.992	1507	0.119813	2	2	-11.4004	1612	0.0772753	-11.1962	0.122335	8	27	-8.80338	1034	0.48607	6.5114	0.153577	0.00562295	0.0354153	0.000214839	0.00135957	YES
PVP01_0215200	-	mRNA (N6-adenosine)-methyltransferase, putative	821	PF3D7_0729500	PF3D7_0729500.1-p1	-	mRNA (N6-adenosine)-methyltransferase, putative	760	Syntenic ortholog	N/A	N/A	N/A	N/A	0	1	7	-10.6678	1485	0.150544	-10.6678	0.194416	13	40	-8.80533	1035	0.485572	7.17361	0.1394	0.00358961	0.0256062	4.40593e-06	4.23623e-05	YES
PVP01_1301400	-	SRAP domain-containing protein, putative	380	PF3D7_1202100	PF3D7_1202100.1-p1,PF3D7_1202100.2-p1	-	SRAP domain-containing protein, putative	401	Syntenic ortholog	15	39	-7.77149	525	0.693746	12	51	-7.91157	565	0.677161	-7.84153	0.730964	8	21	-8.81033	1036	0.485075	0.340158	2.93981	0.110997	0.306627	0.0006373	0.00348351	NO
PVP01_1217800	cTrpRS	tryptophan--tRNA ligase, putative	654	PF3D7_1336900	PF3D7_1336900.1-p1	cTrpRS	tryptophan--tRNA ligase	632	Syntenic ortholog	27	111.787	-7.26139	349	0.79661	11	51	-8.4545	780	0.554093	-7.85794	0.726396	14	33	-8.81328	1037	0.484577	0.27313	3.66126	0.0551012	0.187266	4.07258e-08	5.40952e-07	NO
PVP01_0802500	-	conserved Plasmodium protein, unknown function	948	PF3D7_1002700	PF3D7_1002700.1-p1	-	conserved Plasmodium protein, unknown function	944	Syntenic ortholog	12	99	-7.75411	522	0.6955	12	36	-9.17406	1058	0.394963	-8.46408	0.606599	19	49.245	-8.81421	1038	0.48408	0.479436	2.08579	0.277259	0.538491	0.00204062	0.00923021	NO
PVP01_1221400	-	transmembrane protein Tmp21 homologue, putative	214	PF3D7_1333300	PF3D7_1333300.1-p1	-	transmembrane protein Tmp21 homologue, putative	211	Syntenic ortholog	N/A	N/A	N/A	N/A	0	N/A	N/A	N/A	N/A	0	N/A	N/A	3	11	-8.81486	1039	0.483582	8.3718	0.119449	0.00168705	0.0142798	0.0100637	0.0340115	YES
PVP01_1108600	DOA1	polyubiquitin binding protein, putative	887	PF3D7_1363400	PF3D7_1363400.1-p1	DOA1	polyubiquitin binding protein, putative	905	Syntenic ortholog	9	17	-9.44951	1099	0.35827	12	37	-9.08015	1024	0.414425	-9.26483	0.44264	11	47	-8.81868	1040	0.483085	1.26199	0.7924	0.730922	0.890524	0.227768	0.376143	NO
PVP01_1110500	-	conserved Plasmodium protein, unknown function	366	PF3D7_1361500	PF3D7_1361500.1-p1	-	conserved Plasmodium protein, unknown function	366	Syntenic ortholog	N/A	N/A	N/A	N/A	0	N/A	N/A	N/A	N/A	0	N/A	N/A	7	19	-8.81909	1041	0.482587	13.953	0.0716692	9.80409e-05	0.00168939	0.000282571	0.0017357	YES
PVP01_0804000	-	E3 ubiquitin-protein ligase, putative	1169	PF3D7_1004300	PF3D7_1004300.1-p1	-	E3 ubiquitin-protein ligase, putative	1130	Syntenic ortholog	17	63	-8.41565	762	0.555231	16	110	-8.26664	708	0.595306	-8.34114	0.634518	20	58	-8.83042	1042	0.48209	0.489679	2.04216	0.291309	0.547847	0.00130485	0.00641061	NO
PVP01_0213500	-	cation transporting ATPase, putative	1690	PF3D7_0727800	PF3D7_0727800.1-p1	-	cation transporting ATPase, putative	1918	Syntenic ortholog	2	2	-12.2342	1666	0.0268849	13	25	-10.1168	1346	0.230109	-11.1755	0.124365	28	98	-8.83497	1043	0.481592	5.38934	0.185552	0.0127934	0.0644401	4.59976e-11	9.80405e-10	NO
PVP01_1329200	-	conserved Plasmodium protein, unknown function	489	PF3D7_1419700	PF3D7_1419700.1-p1	-	conserved Plasmodium protein, unknown function	509	Syntenic ortholog	11	44	-7.90305	572	0.666277	4	17	-9.26237	1093	0.374928	-8.58271	0.581218	9	26	-8.83525	1044	0.481095	0.562665	1.77726	0.39537	0.66794	0.10315	0.205839	NO
PVP01_1211100	K13	kelch protein K13, putative	712	PF3D7_1343700	PF3D7_1343700.1-p1	K13	kelch protein K13	726	Syntenic ortholog	12	34	-8.53659	817	0.523086	6	29	-9.104	1031	0.410418	-8.8203	0.527411	13	37	-8.83753	1045	0.480597	0.806625	1.23973	0.750787	0.899643	0.657114	0.760032	NO
PVP01_0915500	G3PDH	glycerol-3-phosphate dehydrogenase, putative	394	PF3D7_1114800	PF3D7_1114800.1-p1	G3PDH	glycerol-3-phosphate dehydrogenase, putative	394	Syntenic ortholog	8	17.5242	-8.60764	850	0.503799	13	73	-7.58911	454	0.740698	-8.09838	0.680203	8	20	-8.84151	1046	0.4801	0.347178	2.88037	0.117927	0.321603	0.0011512	0.00578625	NO
PVP01_1429300	CUL1	cullin-1, putative	813	PF3D7_0811000	PF3D7_0811000.1-p1	CUL1	cullin-1, putative	829	Syntenic ortholog	7	17.85	-9.3136	1062	0.379895	8	20	-9.60822	1202	0.312536	-9.46091	0.411168	16	42	-8.84345	1047	0.479602	1.51759	0.658941	0.537579	0.789285	0.0880961	0.18489	NO
PVP01_1225100	-	AMP deaminase, putative	697	PF3D7_1329400	PF3D7_1329400.1-p1	-	AMP deaminase, putative	693	Syntenic ortholog	20	53	-8.07137	625	0.635301	10	37	-8.83909	943	0.46079	-8.45523	0.608629	6	35	-8.84658	1048	0.479104	0.532424	1.8782	0.351561	0.621765	0.0334011	0.0889805	NO
PVP01_0706500	-	P1 nuclease, putative	432	PF3D7_0908000	PF3D7_0908000.1-p1	-	P1 nuclease, putative	416	Syntenic ortholog	1	2	-10.8702	1475	0.138515	3	6	-10.1799	1359	0.222667	-10.525	0.215736	6	21	-8.84706	1049	0.478607	3.2607	0.306682	0.0806657	0.242944	0.0118078	0.0389978	NO
PVP01_0104800	UT	E3 ubiquitin-protein ligase, putative	3833	PF3D7_0704600	PF3D7_0704600.1-p1	UT	E3 ubiquitin-protein ligase	3893	Syntenic ortholog	N/A	N/A	N/A	N/A	0	N/A	N/A	N/A	N/A	0	N/A	N/A	78	196	-8.84972	1050	0.478109	137.437	0.00727606	3.43537e-13	1.97225e-10	1.42078e-39	0	YES
PVP01_0212200	-	ubiquitin carboxyl-terminal hydrolase, putative	2974	PF3D7_0726500	PF3D7_0726500.1-p1	-	ubiquitin carboxyl-terminal hydrolase, putative	3183	Syntenic ortholog	15	23	-10.357	1356	0.208065	6	15	-11.1928	1583	0.0944476	-10.7749	0.183249	60	160	-8.8513	1051	0.477612	5.45624	0.183276	0.0121518	0.0616105	3.5028e-17	1.56642e-15	NO
PVP01_0211700	-	vacuolar protein sorting-associated protein VTA1, putative	265	PF3D7_0103000	PF3D7_0103000.1-p1	-	vacuolar protein sorting-associated protein VTA1, putative	259	Syntenic ortholog	6	10	-8.77202	894	0.478083	7	12	-8.99804	996	0.430452	-8.88503	0.513706	6	13	-8.85277	1052	0.477114	0.823983	1.21362	0.774773	0.911059	0.825255	0.87263	NO
PVP01_0731900	-	calcyclin-binding protein, putative	226	PF3D7_0933200	PF3D7_0933200.1-p1	-	calcyclin-binding protein, putative	200	Syntenic ortholog	N/A	N/A	N/A	N/A	0	N/A	N/A	N/A	N/A	0	N/A	N/A	3	10	-8.85663	1053	0.476617	7.67415	0.130308	0.00259683	0.0200045	0.0156607	0.0488594	YES
PVP01_0932800	-	ubiquitin-like protein, putative	871	PF3D7_1132000	PF3D7_1132000.1-p1	-	ubiquitin-like protein, putative	882	PVP01_0932800 (ubiquitin-like protein, putative) and PVP01_0914200 (DSK2) are syntenic orthologs of PF3D7_1132000 (ubiquitin-like protein, putative) and PF3D7_1113400 (DSK2).	8	13	-9.69957	1180	0.310929	14	33	-9.17635	1059	0.39439	-9.43796	0.412183	15	44	-8.8589	1054	0.476119	1.39312	0.717815	0.624134	0.830182	0.137799	0.258629	NO
PVP01_1404600	-	conserved Plasmodium protein, unknown function	926	PF3D7_1303700	PF3D7_1303700.1-p1	-	conserved Plasmodium protein, unknown function	1045	Syntenic ortholog	24	59	-8.24821	694	0.594974	30	66	-8.54444	820	0.531196	-8.39633	0.620305	19	52	-8.86142	1055	0.475622	0.58703	1.70349	0.431126	0.699423	0.0393791	0.0996126	NO
PVP01_1413000	MCAT	malonyl CoA-acyl carrier protein transacylase, putative	399	PF3D7_1312000	PF3D7_1312000.1-p1	MCAT	malonyl CoA-acyl carrier protein transacylase	403	Syntenic ortholog	8	23	-8.34834	732	0.572764	5	11	-9.49429	1152	0.341156	-8.92131	0.508122	6	20	-8.8641	1056	0.475124	0.776035	1.2886	0.707853	0.880188	0.660085	0.762603	NO
PVP01_0938400	-	UVB-resistance protein UVR8 homologue	453	PF3D7_1137400	PF3D7_1137400.1-p1	-	UVB-resistance protein UVR8 homologue	425	Syntenic ortholog	10	26	-8.35267	733	0.57218	15	64	-7.86023	543	0.689754	-8.10645	0.678173	5	21	-8.86846	1057	0.474627	0.355145	2.81575	0.126016	0.330949	0.00123616	0.00612049	NO
PVP01_0106700	-	conserved Plasmodium protein, unknown function	1934	PF3D7_0706500	PF3D7_0706500.1-p1	-	conserved Plasmodium protein, unknown function	1706	Syntenic ortholog	4	7	-11.1163	1527	0.108124	10	26	-10.2125	1366	0.218661	-10.6644	0.194924	27	84	-8.87198	1058	0.474129	3.6813	0.271643	0.0540862	0.18587	1.43989e-07	1.71264e-06	NO
PVP01_1415300	-	conserved Plasmodium protein, unknown function	123	PF3D7_1314400	PF3D7_1314400.1-p1	-	conserved Plasmodium protein, unknown function	122	Syntenic ortholog	N/A	N/A	N/A	N/A	0	N/A	N/A	N/A	N/A	0	N/A	N/A	2	6	-8.87316	1059	0.473632	4.88355	0.204769	0.0190874	0.0852011	0.0903448	0.18489	NO
PVP01_0718200	-	TLD domain-containing protein	960	PF3D7_0919800	PF3D7_0919800.1-p1	-	TLD domain-containing protein	1078	Syntenic ortholog	21	51	-8.42998	772	0.549386	26	70	-8.52166	812	0.535776	-8.47582	0.604061	14	53	-8.87347	1060	0.473134	0.626752	1.59553	0.48988	0.755158	0.0817894	0.17576	NO
PVP01_1248600	-	conserved Plasmodium protein, unknown function	1486	PF3D7_1458300	PF3D7_1458300.1-p1	-	conserved Plasmodium protein, unknown function	1528	Syntenic ortholog	1	1	-12.7987	1698	0.00818235	5	14	-10.568	1470	0.15913	-11.6834	0.0741117	30	75	-8.87512	1061	0.472637	7.02464	0.142356	0.00396259	0.0271015	5.02046e-10	8.82291e-09	YES
PVP01_1222400	TRAPPC2	trafficking protein particle complex subunit 2, putative	172	PF3D7_1332300	PF3D7_1332300.1-p1	TRAPPC2	trafficking protein particle complex subunit 2, putative	163	Syntenic ortholog	N/A	N/A	N/A	N/A	0	2	7	-9.1048	1033	0.409273	-9.1048	0.471574	4	8	-8.8752	1062	0.472139	1.5747	0.635043	0.502173	0.765117	0.407118	0.557887	NO
PVP01_0610200	-	formin 2, putative	943	PF3D7_1025000	PF3D7_1025000.1-p1	-	formin 2, putative	980	Syntenic ortholog	6	12	-9.85904	1236	0.2782	9	22	-9.66124	1221	0.30166	-9.76014	0.35736	12	48	-8.87725	1063	0.471642	1.97971	0.505125	0.312804	0.575704	0.00960279	0.0331975	NO
PVP01_1119100	-	conserved Plasmodium protein, unknown function	396	PF3D7_0630400	PF3D7_0630400.1-p1	-	conserved Plasmodium protein, unknown function	389	Syntenic ortholog	1	2	-10.7831	1452	0.152542	2	2	-11.1915	1582	0.09502	-10.9873	0.151777	8	19	-8.88004	1064	0.471144	4.651	0.215008	0.023104	0.0996714	0.00491201	0.0190513	NO
PVP01_0909000	DTD	D-tyrosyl-tRNA(Tyr) deacylase, putative	164	PF3D7_1108200	PF3D7_1108200.1-p1	DTD	D-tyrosyl-tRNA(Tyr) deacylase	164	Syntenic ortholog	N/A	N/A	N/A	N/A	0	N/A	N/A	N/A	N/A	0	N/A	N/A	4	8	-8.88132	1065	0.470647	6.27885	0.159265	0.00662265	0.0380818	0.037757	0.096573	NO
PVP01_0828900	-	phosphatidylinositol 3- and 4-kinase, putative	1030	PF3D7_0311300	PF3D7_0311300.1-p1	-	phosphatidylinositol 3- and 4-kinase, putative	953	Syntenic ortholog	9	16	-9.6596	1167	0.318527	18	62	-8.7134	885	0.49399	-9.1865	0.456345	17	46	-8.89187	1066	0.470149	0.895129	1.11716	0.869938	0.951714	0.946886	0.960638	NO
PVP01_1337800	-	conserved Plasmodium protein, unknown function	373	PF3D7_1411100	PF3D7_1411100.1-p1,PF3D7_1411100.2-p1	-	conserved Plasmodium membrane protein, unknown function, unspecified product	373	Syntenic ortholog	N/A	N/A	N/A	N/A	0	1	2	-11.1317	1574	0.0995993	-11.1317	0.128934	1	18	-8.8921	1067	0.469652	7.15142	0.139832	0.00364258	0.0258248	0.00178962	0.00825484	YES
PVP01_0316400	-	phosphoinositide-binding protein, putative	2095	PF3D7_0720700	PF3D7_0720700.1-p1	-	phosphoinositide-binding protein, putative	2166	Syntenic ortholog	6	7	-11.1963	1542	0.0993571	22	48	-9.67933	1226	0.298798	-10.4378	0.232487	41	104	-8.89714	1068	0.469154	2.87298	0.34807	0.118821	0.323363	3.18087e-07	3.54771e-06	NO
PVP01_0916900	CYP19C	peptidyl-prolyl cis-trans isomerase, putative	167	PF3D7_1116300	PF3D7_1116300.1-p1	CYP19C	peptidyl-prolyl cis-trans isomerase	167	Syntenic ortholog	1	3	-9.51426	1117	0.34775	2	15	-8.31316	728	0.583858	-8.91371	0.510152	3	8	-8.89945	1069	0.468657	0.688383	1.45268	0.581033	0.820682	0.603349	0.721031	NO
PVP01_1115700	TIM23	mitochondrial import inner membrane translocase subunit TIM23, putative	167	PF3D7_1356200	PF3D7_1356200.1-p1	TIM23	mitochondrial import inner membrane translocase subunit TIM23, putative	167	Syntenic ortholog	1	4	-9.22658	1039	0.393337	2	9	-8.82399	935	0.465369	-9.02528	0.488325	2	8	-8.89945	1070	0.468159	0.880153	1.13617	0.850349	0.943212	0.953123	0.965103	NO
PVP01_0308800	-	conserved Plasmodium protein, unknown function	399	PF3D7_0409500	PF3D7_0409500.1-p1	-	conserved Plasmodium protein, unknown function	398	Syntenic ortholog	N/A	N/A	N/A	N/A	0	1	5	-10.2827	1387	0.20664	-10.2827	0.260914	2	19	-8.90291	1071	0.467662	4.4524	0.224598	0.0272991	0.113537	0.00566106	0.0212446	NO
PVP01_1332000	-	prefoldin subunit 2, putative	147	PF3D7_1416900	PF3D7_1416900.1-p1	-	prefoldin subunit 2, putative	147	Syntenic ortholog	7	17	-7.6521	483	0.718293	5	25	-7.67478	480	0.725816	-7.66344	0.765482	5	7	-8.90542	1072	0.466667	0.260632	3.83683	0.046889	0.165005	0.00513501	0.0196325	NO
PVP01_0307800	FEN1	flap endonuclease 1, putative	633	PF3D7_0408500	PF3D7_0408500.1-p1	FEN1	flap endonuclease 1	672	Syntenic ortholog	2	2	-11.2522	1550	0.0946815	N/A	N/A	N/A	N/A	0	-11.2522	0.116751	14	32	-8.90542	1073	0.467164	10.7257	0.0932339	0.000453842	0.00560622	7.56989e-06	7.07153e-05	YES
PVP01_1258400	VTI1	SNARE protein, putative	223	PF3D7_1448600	PF3D7_1448600.1-p1	VTI1	SNARE protein, putative	253	Syntenic ortholog	4	9	-8.70482	874	0.489772	N/A	N/A	N/A	N/A	0	-8.70482	0.553807	3	12	-8.90938	1074	0.466169	1.47252	0.679107	0.567372	0.812491	0.37393	0.52935	NO
PVP01_1301900	-	conserved protein, unknown function	2019	PF3D7_1202600	PF3D7_1202600.1-p1	-	conserved protein, unknown function	2180	Syntenic ortholog	24	54	-9.11625	1012	0.409117	27	78	-9.15687	1054	0.397252	-9.13656	0.463959	26	103	-8.91325	1075	0.465672	1.11209	0.899204	0.875226	0.954678	0.261321	0.419099	NO
PVP01_0710300	-	conserved Plasmodium protein, unknown function	338	PF3D7_0911800	PF3D7_0911800.1-p1	-	conserved Plasmodium protein, unknown function	276	Syntenic ortholog	N/A	N/A	N/A	N/A	0	N/A	N/A	N/A	N/A	0	N/A	N/A	5	13	-8.91635	1076	0.465174	9.7671	0.102385	0.000756478	0.00798028	0.00414103	0.0162772	YES
PVP01_1249400	VPS4	vacuolar protein sorting-associated protein 4, putative	439	PF3D7_1457500	PF3D7_1457500.1-p1	VPS4	vacuolar protein sorting-associated protein 4	419	Syntenic ortholog	N/A	N/A	N/A	N/A	0	3	4.11852	-10.5722	1472	0.157985	-10.5722	0.208629	7	19.7197	-8.91715	1077	0.464677	5.24185	0.190772	0.0143468	0.070627	0.00283791	0.0121793	NO
PVP01_1118900	-	conserved protein, unknown function	933	PF3D7_0630600	PF3D7_0630600.1-p1	-	conserved protein, unknown function	935	Syntenic ortholog	4	4	-10.947	1492	0.12858	15	23	-9.60613	1201	0.313108	-10.2766	0.261929	16	44	-8.91725	1078	0.464179	2.39495	0.417545	0.196781	0.447198	0.00320835	0.0134389	NO
PVP01_0724000	TLP2	thioredoxin-like protein 2, putative	133	PF3D7_0925500	PF3D7_0925500.1-p1	TLP2	thioredoxin-like protein 2	128	Syntenic ortholog	1	2	-9.69208	1177	0.312683	1	3	-9.69496	1232	0.295363	-9.69352	0.368528	1	6	-8.92117	1079	0.463682	1.42512	0.701695	0.600579	0.829141	0.539837	0.665536	NO
PVP01_0619100	-	Sec1 family protein, putative	657	PF3D7_1034000	PF3D7_1034000.1-p1	-	Sec1 family protein, putative	663	Syntenic ortholog	7	14	-9.3435	1071	0.374635	4	7	-10.445	1439	0.176875	-9.89425	0.329949	10	31	-8.92368	1080	0.463184	1.85844	0.538086	0.359702	0.631471	0.0508005	0.121389	NO
PVP01_0418500	ADSL	adenylosuccinate lyase	464	PF3D7_0206700	PF3D7_0206700.1-p1	ADSL	adenylosuccinate lyase	471	Syntenic ortholog	3	4	-10.2485	1333	0.221508	9	15	-9.33505	1110	0.365197	-9.79176	0.351777	9	22	-8.92471	1081	0.462687	1.65518	0.604165	0.456426	0.725844	0.153336	0.279506	NO
PVP01_0831600	PRPF19	pre-mRNA-processing factor 19, putative	498	PF3D7_0308600	PF3D7_0308600.1-p1	PRPF19	pre-mRNA-processing factor 19, putative	532	Syntenic ortholog	9	23	-8.56998	836	0.511981	9	29	-8.74652	900	0.485404	-8.65825	0.563452	8	24.75	-8.92871	1082	0.462189	0.676359	1.4785	0.563319	0.811383	0.348018	0.504085	NO
PVP01_1029100	-	conserved protein, unknown function	172	PF3D7_0504900	PF3D7_0504900.1-p1	-	conserved protein, unknown function	172	Syntenic ortholog	2	4	-9.25608	1047	0.388662	1	8	-8.97127	986	0.435604	-9.11367	0.468528	3	8	-8.92895	1083	0.461692	0.936156	1.0682	0.922327	0.973963	0.96143	0.970775	NO
PVP01_0712200	-	conserved Plasmodium protein, unknown function	72	PF3D7_0913800	PF3D7_0913800.1-p1	-	conserved Plasmodium protein, unknown function	86	Syntenic ortholog	1	1	-9.77154	1206	0.295149	N/A	N/A	N/A	N/A	0	-9.77154	0.354315	2	4	-8.92895	1084	0.461194	2.21724	0.45101	0.239264	0.500952	0.356759	0.511884	NO
PVP01_0203700	-	UMP-CMP kinase, putative	373	PF3D7_0111500	PF3D7_0111500.1-p1	-	UMP-CMP kinase, putative	371	Syntenic ortholog	2	2.04918	-10.699	1430	0.164816	7	18	-8.93443	975	0.442473	-9.81672	0.347716	9	17.2464	-8.92949	1085	0.460697	1.2915	0.774291	0.705381	0.878883	0.428555	0.582132	NO
PVP01_1453000	-	conserved Plasmodium protein, unknown function	147	PF3D7_1234900	PF3D7_1234900.1-p1	-	conserved Plasmodium protein, unknown function	151	Syntenic ortholog	N/A	N/A	N/A	N/A	0	N/A	N/A	N/A	N/A	0	N/A	N/A	1	7	-8.93226	1086	0.460199	5.5812	0.179173	0.0110482	0.0567607	0.0584693	0.13453	NO
PVP01_1336100	NMT	glycylpeptide N-tetradecanoyltransferase, putative	410	PF3D7_1412800	PF3D7_1412800.1-p1	NMT	glycylpeptide N-tetradecanoyltransferase	410	Syntenic ortholog	5	7	-9.56512	1129	0.340736	8	20	-8.92364	969	0.445907	-9.24438	0.446193	5	19	-8.93261	1087	0.459701	1.0299	0.970968	0.965269	0.988226	0.756834	0.818166	NO
PVP01_0511500	-	U5 snrnp-specific protein, putative	324	PF3D7_0822800	PF3D7_0822800.1-p1	-	U5 snrnp-specific protein, putative	324	Syntenic ortholog	4	8	-9.19618	1034	0.396259	3	24	-8.50591	804	0.540355	-8.85104	0.520305	5	15	-8.93359	1088	0.459204	0.705222	1.41799	0.605744	0.829141	0.529321	0.654494	NO
PVP01_1111100	-	poly(A)-binding protein, putative	392	PF3D7_1360900	PF3D7_1360900.1-p1	-	polyadenylate-binding protein, putative	389	Syntenic ortholog	N/A	N/A	N/A	N/A	0	N/A	N/A	N/A	N/A	0	N/A	N/A	5	18	-8.9341	1089	0.458706	13.2554	0.0754412	0.000133678	0.0021893	0.000442793	0.00255699	YES
PVP01_0925900	-	conserved Plasmodium protein, unknown function	246	PF3D7_1125200	PF3D7_1125200.1-p1	-	conserved Plasmodium protein, unknown function	238	Syntenic ortholog	N/A	N/A	N/A	N/A	0	N/A	N/A	N/A	N/A	0	N/A	N/A	2	11	-8.93527	1090	0.458209	8.3718	0.119449	0.00168705	0.0142798	0.0100637	0.0340115	YES
PVP01_1407500	-	V-type proton ATPase subunit H, putative	457	PF3D7_1306600	PF3D7_1306600.1-p1	-	V-type proton ATPase subunit H, putative	455	Syntenic ortholog	4	7	-9.67365	1173	0.31502	4	17	-9.19469	1074	0.385804	-9.43417	0.413706	8	21	-8.93667	1091	0.457711	1.25112	0.799283	0.740556	0.895178	0.425648	0.57922	NO
PVP01_1121200	CEPT	choline/ethanolaminephosphotransferase, putative	390	PF3D7_0628300	PF3D7_0628300.1-p1	CEPT	choline/ethanolaminephosphotransferase, putative	391	Syntenic ortholog	2	5	-9.85159	1234	0.279369	1	3	-10.7708	1503	0.14024	-10.3112	0.256853	5	18	-8.93923	1092	0.457214	2.57562	0.388256	0.162035	0.388041	0.0431716	0.107471	NO
PVP01_0507800	UBE4B	ubiquitin conjugation factor E4 B, putative	1266	PF3D7_0826500	PF3D7_0826500.1-p1	UBE4B	ubiquitin conjugation factor E4 B, putative	1326	Syntenic ortholog	14	25	-9.41962	1088	0.364699	18	61	-8.93596	977	0.441328	-9.17779	0.458376	17	61	-8.93994	1093	0.456716	1.04571	0.956286	0.947329	0.980859	0.541791	0.666819	NO
PVP01_1119600	-	sec14-like cytosolic factor or phosphatidylinositol/phosphatidylcholine transfer protein, putative	313	PF3D7_0629900	PF3D7_0629900.1-p1	-	sec14-like cytosolic factor or phosphatidylinositol/phosphatidylcholine transfer protein, putative	328	Syntenic ortholog	8	16	-8.46849	794	0.536528	7	11	-9.25153	1089	0.377218	-8.86001	0.518782	7	15	-8.94586	1094	0.456219	0.750858	1.33181	0.671941	0.858263	0.640431	0.74717	NO
PVP01_0304800	PRPF8	pre-mRNA-processing-splicing factor 8, putative	3024	PF3D7_0405400	PF3D7_0405400.1-p1	PRPF8	pre-mRNA-processing-splicing factor 8, putative	3136	Syntenic ortholog	26	42.92	-9.74987	1200	0.29924	7	12	-11.4326	1618	0.0744133	-10.5913	0.204569	50	143	-8.94875	1095	0.455721	3.26976	0.305833	0.0799571	0.241345	1.10939e-10	2.28018e-09	NO
PVP01_0923700	CDPK7	calcium-dependent protein kinase 7, putative	1979	PF3D7_1123100	PF3D7_1123100.1-p1	CDPK7	calcium-dependent protein kinase 7	2265	Syntenic ortholog	16	23	-9.94973	1263	0.26242	13	35	-9.93822	1301	0.255867	-9.94397	0.322335	37	103	-8.9515	1096	0.455224	2.49151	0.401363	0.177276	0.413837	3.88092e-06	3.75052e-05	NO
PVP01_1208200	-	conserved Plasmodium protein, unknown function	221	PF3D7_1346600	PF3D7_1346600.1-p1	-	conserved Plasmodium protein, unknown function	221	Syntenic ortholog	2	5	-9.2836	1054	0.38457	2	7	-9.35547	1114	0.362908	-9.31954	0.434518	4	10	-8.95647	1097	0.454726	1.11974	0.893066	0.867255	0.950236	0.706055	0.792507	NO
PVP01_1105400	SRPR-alpha	signal recognition particle receptor subunit alpha, putative	602	PF3D7_1366600	PF3D7_1366600.1-p1	SRPR-alpha	signal recognition particle receptor subunit alpha, putative	576	Syntenic ortholog	12	34.3579	-8.3583	739	0.568673	3	7	-10.3576	1411	0.192902	-9.35793	0.425888	7	26	-8.95891	1098	0.454229	0.795377	1.25727	0.735093	0.89133	0.675122	0.765217	NO
PVP01_0209400	-	conserved Plasmodium protein, unknown function	195	PF3D7_0105400	PF3D7_0105400.2-p1	-	conserved Plasmodium protein, unknown function	133	Syntenic ortholog	N/A	N/A	N/A	N/A	0	N/A	N/A	N/A	N/A	0	N/A	N/A	2	6	-8.95948	1099	0.453731	4.88355	0.204769	0.0190874	0.0852011	0.0903448	0.18489	NO
PVP01_0206300	PSOP24	secreted ookinete protein, putative	1093	PF3D7_0108700	PF3D7_0108700.1-p1	PSOP24	secreted ookinete protein, putative	1152	Syntenic ortholog	2	3	-11.3929	1571	0.0824079	2	5	-11.2905	1597	0.0864339	-11.3417	0.105076	20	51.5924	-8.96678	1100	0.453234	7.55967	0.132281	0.00279333	0.0210057	1.39521e-07	1.66712e-06	YES
PVP01_0611000	-	conserved Plasmodium protein, unknown function	76	PF3D7_1025800	PF3D7_1025800.1-p1	-	conserved Plasmodium protein, unknown function	67	Syntenic ortholog	2	23	-6.69012	201	0.883109	3	25	-7.01508	270	0.846022	-6.8526	0.881726	1	3	-8.96698	1101	0.452239	0.112282	8.90616	0.00122984	0.0114531	3.93592e-05	0.000308626	YES
PVP01_0808500	NOP5	nucleolar protein 5, putative	479	PF3D7_1008800	PF3D7_1008800.1-p1	NOP5	nucleolar protein 5, putative	469	Syntenic ortholog	9	18	-8.77621	895	0.477499	7	21	-9.0304	1006	0.424728	-8.9033	0.511675	10	21	-8.96698	1102	0.452736	0.756809	1.32134	0.680472	0.862684	0.600124	0.71785	NO
PVP01_1246500	-	60S ribosomal protein L29, putative	67	PF3D7_1460300	PF3D7_1460300.1-p1	-	60S ribosomal protein L29, putative	67	Syntenic ortholog	N/A	N/A	N/A	N/A	0	N/A	N/A	N/A	N/A	0	N/A	N/A	1	3	-8.96698	1103	0.451741	2.7906	0.358346	0.129332	0.330949	0.327276	0.479079	NO
PVP01_1209700	TRX2	thioredoxin 2, putative	157	PF3D7_1345100	PF3D7_1345100.1-p1	TRX2	thioredoxin 2	157	Syntenic ortholog	N/A	N/A	N/A	N/A	0	1	1	-10.9595	1537	0.120778	-10.9595	0.157868	2	7	-8.97123	1104	0.450746	3.91179	0.255637	0.0438105	0.160831	0.097131	0.19587	NO
PVP01_1307400	-	mitochondrial ACP precursor, putative	159	PF3D7_1208300	PF3D7_1208300.1-p1	-	mitochondrial ACP precursor, putative	157	Syntenic ortholog	N/A	N/A	N/A	N/A	0	N/A	N/A	N/A	N/A	0	N/A	N/A	2	7	-8.97123	1105	0.451244	5.5812	0.179173	0.0110482	0.0567607	0.0584693	0.13453	NO
PVP01_0610500	-	conserved Plasmodium protein, unknown function	913	PF3D7_1025300	PF3D7_1025300.1-p1	-	conserved Plasmodium protein, unknown function	922	Syntenic ortholog	13	20	-9.31588	1064	0.378726	10	22	-9.62891	1211	0.307384	-9.4724	0.409137	13	41	-8.97387	1106	0.450249	1.3408	0.745821	0.6647	0.85641	0.187732	0.33129	NO
PVP01_1308000	-	protein phosphatase, putative	1471	PF3D7_1208900	PF3D7_1208900.1-p1	-	protein phosphatase, putative	1442	Syntenic ortholog	N/A	N/A	N/A	N/A	0	N/A	N/A	N/A	N/A	0	N/A	N/A	23	64	-8.9758	1107	0.449751	45.3473	0.0220521	1.72669e-08	1.47312e-06	3.56441e-13	1.04666e-11	YES
PVP01_0917400	HSP101	heat shock protein 101, putative	905	PF3D7_1116800	PF3D7_1116800.1-p1	HSP101	heat shock protein 101	906	Syntenic ortholog	12	22	-9.21177	1036	0.395091	23	49	-8.81933	931	0.467659	-9.01555	0.490863	20	40	-8.98105	1108	0.449254	0.828548	1.20693	0.781035	0.913152	0.721559	0.805575	NO
PVP01_0520000	PGM2	phosphoglucomutase-2, putative	314	PF3D7_0413500	PF3D7_0413500.1-p1	PGM2	phosphoglucomutase-2	295	Syntenic ortholog	4	28	-7.91206	577	0.663355	5	43	-7.89141	557	0.68174	-7.90174	0.716751	5	13	-8.98292	1109	0.448756	0.275896	3.62456	0.057016	0.192451	0.000495771	0.00283081	NO
PVP01_0714900	UFD1	ubiquitin fusion degradation protein 1, putative	295	PF3D7_0916500	PF3D7_0916500.1-p1	UFD1	ubiquitin fusion degradation protein 1	296	Syntenic ortholog	N/A	N/A	N/A	N/A	0	N/A	N/A	N/A	N/A	0	N/A	N/A	3	13	-8.98631	1110	0.448259	9.7671	0.102385	0.000756478	0.00798028	0.00414103	0.0162772	YES
PVP01_1418300	-	conserved Plasmodium protein, unknown function	209	PF3D7_1317400	PF3D7_1317400.1-p1	-	conserved Plasmodium protein, unknown function	205	Syntenic ortholog	N/A	N/A	N/A	N/A	0	1	16	-8.47297	791	0.547796	-8.47297	0.605584	2	9	-8.98668	1111	0.447761	0.8912	1.12208	0.864823	0.950236	0.969012	0.976912	NO
PVP01_1325300	-	conserved Plasmodium protein, unknown function	1486	PF3D7_1423700	PF3D7_1423700.1-p1	-	conserved Plasmodium protein, unknown function	1558	Syntenic ortholog	2	4	-11.4124	1576	0.0794857	19	53	-9.23677	1086	0.378935	-10.3246	0.254822	32	68	-8.99255	1112	0.447264	1.85779	0.538275	0.359975	0.631471	0.0041452	0.0162772	NO
PVP01_0521400	ARO	armadillo-domain containing rhoptry protein, putative	275	PF3D7_0414900	PF3D7_0414900.1-p1	ARO	armadillo-domain containing rhoptry protein	275	Syntenic ortholog	6	22	-8.0206	607	0.645821	8	44	-7.7358	497	0.716085	-7.8782	0.72132	6	12	-8.99276	1113	0.446766	0.280018	3.5712	0.0599356	0.200843	0.00095919	0.00499607	NO
PVP01_0810200	-	conserved Plasmodium protein, unknown function	231	PF3D7_1010100	PF3D7_1010100.1-p1	-	conserved Plasmodium protein, unknown function	298	Syntenic ortholog	6	23	-7.8018	537	0.686733	9	33	-7.84913	540	0.691471	-7.82546	0.732995	4	13	-8.99304	1114	0.446269	0.345522	2.89417	0.116276	0.318602	0.00757249	0.0271951	NO
PVP01_1435000	-	glycerol-3-phosphate dehydrogenase, putative	367	PF3D7_1216200	PF3D7_1216200.1-p1	-	glycerol-3-phosphate dehydrogenase, putative	367	Syntenic ortholog	6	21	-8.35572	736	0.570427	6	24	-8.63053	854	0.511734	-8.49312	0.600508	6	16	-8.99367	1115	0.445771	0.509446	1.96292	0.318878	0.58404	0.109683	0.216103	NO
PVP01_1311100	ATP4	non-SERCA-type Ca2+ -transporting P-ATPase, putative	1341	PF3D7_1211900	PF3D7_1211900.1-p1	ATP4	non-SERCA-type Ca2+ -transporting P-ATPase	1264	Syntenic ortholog	8	15.1354	-9.97901	1272	0.25716	16	64	-8.94551	978	0.440756	-9.46226	0.41066	14	55	-8.9956	1116	0.445274	1.05622	0.946776	0.935575	0.977269	0.535224	0.660831	NO
N/A	N/A	N/A	N/A	PF3D7_0606800	PF3D7_0606800.1-p1	-	conserved Plasmodium protein, unknown function	299	No P. vivax orthologs	N/A	N/A	N/A	N/A	0	N/A	N/A	N/A	N/A	0	N/A	N/A	5	13	-8.99639	1117	0.444776	N/A	N/A	N/A	N/A	N/A	N/A	N/A
PVP01_0921700	-	conserved Plasmodium protein, unknown function	1503	PF3D7_1121100	PF3D7_1121100.1-p1	-	conserved Plasmodium protein, unknown function	1544	Syntenic ortholog	13	22	-9.71905	1186	0.307423	22	69	-8.98433	993	0.432169	-9.35169	0.427411	28	67	-8.99833	1118	0.444279	1.10178	0.907624	0.886094	0.958474	0.385369	0.539823	NO
PVP01_0531000	BRR2	pre-mRNA-splicing helicase BRR2, putative	2684	PF3D7_0422500	PF3D7_0422500.1-p1	BRR2	pre-mRNA-splicing helicase BRR2, putative	2874	Syntenic ortholog	28	43	-9.62874	1152	0.327294	10	19	-10.8538	1513	0.134516	-10.2413	0.269036	46	124	-9.00407	1119	0.443781	2.5833	0.387102	0.160718	0.385684	2.02046e-07	2.345e-06	NO
PVP01_1413800	EIF4G	eukaryotic translation initation factor 4 gamma, putative	1152	PF3D7_1312900	PF3D7_1312900.1-p1	EIF4G	eukaryotic translation initation factor 4 gamma	1255	Syntenic ortholog	17	26	-9.28603	1055	0.383986	14	38	-9.31489	1107	0.366915	-9.30046	0.437056	21	54	-9.0068	1120	0.443284	1.19456	0.837126	0.792744	0.917227	0.276171	0.435872	NO
PVP01_0701900	-	conserved Plasmodium protein, unknown function	1331	PF3D7_0903500	PF3D7_0903500.1-p1	-	conserved Plasmodium protein, unknown function	1384	Syntenic ortholog	15	21	-9.64404	1160	0.322618	28	81	-8.70246	877	0.498569	-9.17325	0.458883	25	59	-9.01609	1121	0.442786	0.879284	1.13729	0.849205	0.943212	0.87581	0.908067	NO
PVP01_1264000	SRPK2	serine/threonine protein kinase, putative	1310	PF3D7_1443000	PF3D7_1443000.1-p1	SRPK2	serine/threonine protein kinase	1268	Syntenic ortholog	1	2	-11.9795	1639	0.0426651	10	23	-9.94551	1303	0.254722	-10.9625	0.15736	20	54	-9.01711	1122	0.442289	3.20771	0.311749	0.084957	0.252258	7.95149e-05	0.00058311	NO
PVP01_0829600	EIF3K	eukaryotic translation initiation factor 3 subunit K, putative	236	PF3D7_0310600	PF3D7_0310600.1-p1,PF3D7_0310600.2-p1	EIF3K	eukaryotic translation initiation factor 3 subunit K, putative, unspecified product	235	Syntenic ortholog	7	33	-7.4622	414	0.758621	6	21	-8.32253	730	0.582713	-7.89236	0.718274	3	10	-9.0179	1123	0.441791	0.265736	3.76313	0.0501552	0.174641	0.00130553	0.00641061	NO
PVP01_1429600	-	conserved Plasmodium protein, unknown function	143	PF3D7_0810700	PF3D7_0810700.1-p1	-	conserved Plasmodium protein, unknown function	141	Syntenic ortholog	N/A	N/A	N/A	N/A	0	N/A	N/A	N/A	N/A	0	N/A	N/A	3	6	-9.0179	1124	0.441294	4.88355	0.204769	0.0190874	0.0852011	0.0903448	0.18489	NO
PVP01_1127600	SRP68	signal recognition particle subunit SRP68, putative	724	PF3D7_0621900	PF3D7_0621900.1-p1	SRP68	signal recognition particle subunit SRP68, putative	776	Syntenic ortholog	21	48	-8.20847	675	0.606078	7	32	-9.02228	1004	0.425873	-8.61537	0.575127	10	32.9697	-9.01946	1125	0.440796	0.561962	1.77948	0.394345	0.667838	0.0667463	0.149714	NO
PVP01_0118300	-	conserved Plasmodium protein, unknown function	3591	PF3D7_0801900	PF3D7_0801900.1-p1	-	conserved Plasmodium protein, unknown function	4662	Syntenic ortholog	5	6	-11.8893	1632	0.0467563	N/A	N/A	N/A	N/A	0	-11.8893	0.0548223	60	197	-9.02489	1126	0.440299	31.1155	0.0321383	3.76024e-07	1.92648e-05	2.74616e-35	0	YES
PVP01_1203900	AP2-O4	AP2 domain transcription factor AP2-O4, putative	787	PF3D7_1350900	PF3D7_1350900.1-p1	AP2-O4	AP2 domain transcription factor AP2-O4, putative	521	Syntenic ortholog	6	10	-9.86052	1238	0.277031	N/A	N/A	N/A	N/A	0	-9.86052	0.338579	8	22	-9.0256	1127	0.439801	2.3834	0.419568	0.199271	0.451526	0.0358267	0.0944752	NO
PVP01_1120400	NAPRT	nicotinate phosphoribosyltransferase, putative	672	PF3D7_0629100	PF3D7_0629100.1-p1	NAPRT	nicotinate phosphoribosyltransferase, putative	665	Syntenic ortholog	3	5	-10.3957	1363	0.203974	N/A	N/A	N/A	N/A	0	-10.3957	0.240609	11	28	-9.02848	1128	0.439303	5.23303	0.191094	0.0144463	0.070914	0.000416802	0.00244994	NO
PVP01_1113000	-	GTP-binding protein, putative	367	PF3D7_1358900	PF3D7_1358900.1-p1	-	GTP-binding protein, putative	367	Syntenic ortholog	3	5	-9.7908	1216	0.289889	7	21.6774	-8.73231	891	0.490555	-9.26156	0.443655	7	15.4286	-9.03004	1129	0.438806	0.873761	1.14448	0.841915	0.943212	0.922866	0.94434	NO
PVP01_0730100	-	conserved Plasmodium protein, unknown function	312	PF3D7_0931400	PF3D7_0931400.1-p1	-	conserved Plasmodium protein, unknown function	310	Syntenic ortholog	4	8	-9.15844	1022	0.403273	4	8	-9.56678	1182	0.323984	-9.36261	0.425381	6	13	-9.03252	1130	0.438308	1.08523	0.921461	0.90378	0.967022	0.715828	0.800744	NO
PVP01_0728400	-	conserved Plasmodium protein, unknown function	192	PF3D7_0929900	PF3D7_0929900.1-p1	-	conserved Plasmodium protein, unknown function	191	Syntenic ortholog	4	19	-7.80793	538	0.686148	3	18	-8.27034	709	0.594734	-8.03914	0.690355	3	8	-9.03373	1131	0.437811	0.320788	3.11733	0.0928836	0.273085	0.0188288	0.0567143	NO
PVP01_1121800	-	transportin, putative	1138	PF3D7_0627700	PF3D7_0627700.1-p1	-	transportin	1147	Syntenic ortholog	26	65	-8.35752	738	0.569258	25	69	-8.70614	879	0.497424	-8.53183	0.592893	18	48	-9.0346	1132	0.437313	0.504894	1.98062	0.312479	0.575704	0.00571041	0.0213598	NO
PVP01_1461900	-	cytoplasmic translation machinery associated protein, putative	332	PF3D7_1244800	PF3D7_1244800.1-p1	-	cytoplasmic translation machinery associated protein, putative	335	Syntenic ortholog	1	1	-11.3	1560	0.0888369	N/A	N/A	N/A	N/A	0	-11.3	0.108629	5	14	-9.03597	1133	0.436816	6.65173	0.150337	0.00510221	0.0323996	0.00644613	0.0235489	YES
PVP01_0912800	-	conserved Plasmodium protein, unknown function	69	PF3D7_1112000	PF3D7_1112000.1-p1	-	conserved Plasmodium protein, unknown function	72	Syntenic ortholog	N/A	N/A	N/A	N/A	0	N/A	N/A	N/A	N/A	0	N/A	N/A	1	3	-9.03895	1134	0.436318	2.7906	0.358346	0.129332	0.330949	0.327276	0.479079	NO
PVP01_1445900	-	conserved Plasmodium protein, unknown function	968	PF3D7_1227700	PF3D7_1227700.1-p1	-	conserved Plasmodium protein, unknown function	771	Syntenic ortholog	11	19	-9.42567	1091	0.362946	16	34	-9.25209	1090	0.376646	-9.33888	0.429949	10	32	-9.04285	1135	0.435821	0.872015	1.14677	0.839603	0.943212	0.885491	0.914109	NO
PVP01_1452900	SF3B3	splicing factor 3B subunit 3, putative	1230	PF3D7_1234800	PF3D7_1234800.1-p1	SF3B3	splicing factor 3B subunit 3, putative	1329	Syntenic ortholog	17	39	-8.94608	956	0.441847	17	46	-9.18935	1071	0.387521	-9.06772	0.479188	15	55	-9.04574	1136	0.435323	0.908835	1.10031	0.88765	0.958474	0.994678	0.994485	NO
PVP01_0722300	TRXR	thioredoxin reductase, putative	546	PF3D7_0923800	PF3D7_0923800.1-p1,PF3D7_0923800.2-p1	TRXR	thioredoxin reductase	617	Syntenic ortholog	13	22	-8.70645	875	0.489188	6	22	-9.1148	1043	0.403549	-8.91062	0.511168	10	25.5211	-9.04626	1137	0.434826	0.804455	1.24308	0.747767	0.897159	0.704415	0.791832	NO
PVP01_1221000	CenH3	histone H3-like centromeric protein CSE4, putative	164	PF3D7_1333700	PF3D7_1333700.1-p1	CenH3	histone H3-like centromeric protein CSE4	170	Syntenic ortholog	N/A	N/A	N/A	N/A	0	2	7	-9.05718	1015	0.419576	-9.05718	0.481218	2	7	-9.05078	1138	0.434328	1.39973	0.714424	0.61919	0.829141	0.527427	0.653115	NO
PVP01_1142600	-	conserved Plasmodium protein, unknown function	136	PF3D7_0606300	PF3D7_0606300.1-p1	-	conserved Plasmodium protein, unknown function	122	Syntenic ortholog	N/A	N/A	N/A	N/A	0	1	3	-9.71726	1242	0.289639	-9.71726	0.362944	2	5	-9.05548	1139	0.433831	1.83569	0.544755	0.369331	0.64155	0.404447	0.557887	NO
PVP01_0916500	DHHC9	palmitoyltransferase DHHC9, putative	272	PF3D7_1115900	PF3D7_1115900.1-p1	DHHC9	palmitoyltransferase DHHC9	293	Syntenic ortholog	N/A	N/A	N/A	N/A	0	N/A	N/A	N/A	N/A	0	N/A	N/A	3	12	-9.05616	1140	0.433333	9.06945	0.11026	0.00111916	0.0108401	0.00645909	0.0235489	YES
PVP01_0416100	-	conserved Plasmodium protein, unknown function	222	PF3D7_0208700	PF3D7_0208700.2-p1	-	conserved Plasmodium protein, unknown function, unspecified product	222	Syntenic ortholog	1	2	-10.2044	1325	0.226184	N/A	N/A	N/A	N/A	0	-10.2044	0.277157	3	9	-9.06635	1141	0.432836	3.25021	0.307672	0.0814953	0.243855	0.0901539	0.18489	NO
PVP01_0412400	-	conserved Plasmodium protein, unknown function	3768	PF3D7_0212500	PF3D7_0212500.1-p1	-	conserved Plasmodium protein, unknown function	3990	Syntenic ortholog	N/A	N/A	N/A	N/A	0	N/A	N/A	N/A	N/A	0	N/A	N/A	65	161	-9.07104	1142	0.432338	113.019	0.00884805	2.80761e-12	1.26869e-09	1.46645e-32	0	YES
PVP01_0604200	-	eukaryotic translation initiation factor subunit eIF2A, putative	2323	PF3D7_1019000	PF3D7_1019000.1-p1	-	eukaryotic translation initiation factor subunit eIF2A, putative	2405	Syntenic ortholog	1	1	-13.2455	1708	0.00233781	5	10	-11.3512	1604	0.082427	-12.2984	0.0314721	43	97	-9.07149	1143	0.431841	11.7054	0.0854307	0.000277121	0.00383268	4.93402e-15	1.76256e-13	YES
PVP01_1441900	VIT	vacuolar iron transporter, putative	273	PF3D7_1223700	PF3D7_1223700.1-p1	VIT	vacuolar iron transporter	273	Syntenic ortholog	7	25	-7.88547	564	0.670953	3	9	-9.31547	1108	0.366342	-8.60047	0.577665	4	11	-9.07247	1144	0.431343	0.436673	2.29004	0.220735	0.48718	0.0770883	0.167278	NO
PVP01_0319300	-	proteasome assembly chaperone 4, putative	158	PF3D7_0723600	PF3D7_0723600.1-p1	-	proteasome assembly chaperone 4, putative	149	Syntenic ortholog	N/A	N/A	N/A	N/A	0	1	4	-9.57952	1186	0.321694	-9.57952	0.393401	1	6	-9.07308	1145	0.430846	1.80401	0.554321	0.383208	0.658247	0.377788	0.533145	NO
PVP01_1131300	-	conserved Plasmodium protein, unknown function	206	PF3D7_0618200	PF3D7_0618200.1-p1	-	conserved Plasmodium protein, unknown function	199	Syntenic ortholog	7	27	-7.52692	436	0.745763	6	12	-8.74619	899	0.485976	-8.13655	0.668528	3	8	-9.07476	1146	0.430348	0.290707	3.43989	0.0678651	0.212343	0.00840711	0.0296435	NO
PVP01_0727400	GK	guanylate kinase, putative	196	PF3D7_0928900	PF3D7_0928900.1-p1	GK	guanylate kinase	199	Syntenic ortholog	5	13	-8.20804	674	0.606663	3	9	-8.98411	992	0.432742	-8.59608	0.57868	3	8	-9.07476	1147	0.429851	0.510769	1.95783	0.320742	0.586526	0.246887	0.399972	NO
PVP01_1003700	PPT	phosphoenolpyruvate/phosphate translocator, putative	540	PF3D7_0530200	PF3D7_0530200.1-p1	PPT	phosphoenolpyruvate/phosphate translocator	524	Syntenic ortholog	7	16	-9.01386	982	0.426651	9	49	-8.30297	724	0.586148	-8.65841	0.562944	3	21	-9.07786	1148	0.429353	0.493781	2.02519	0.296983	0.552681	0.0532743	0.126474	NO
PVP01_1322600	PEPC	phosphoenolpyruvate carboxylase, putative	1171	PF3D7_1426700	PF3D7_1426700.1-p1	PEPC	phosphoenolpyruvate carboxylase	1148	Syntenic ortholog	36	71	-8.29781	714	0.583285	44	154	-7.93188	575	0.671437	-8.11485	0.675635	15	46	-9.07803	1149	0.428856	0.305242	3.27608	0.0794661	0.241345	1.2393e-08	1.81165e-07	NO
PVP01_1246800	FCP	FYVE and coiled-coil domain-containing protein, putative	307	PF3D7_1460100	PF3D7_1460100.1-p1	FCP	FYVE and coiled-coil domain-containing protein	325	Syntenic ortholog	3	4	-9.83543	1228	0.282876	6	42	-7.8924	558	0.681168	-8.86391	0.518274	4	13	-9.07977	1150	0.428358	0.460343	2.17229	0.251564	0.520477	0.0802974	0.173669	NO
PVP01_1258100	-	conserved Plasmodium protein, unknown function	74	PF3D7_1448900	PF3D7_1448900.1-p1	-	conserved Plasmodium protein, unknown function	75	Syntenic ortholog	N/A	N/A	N/A	N/A	0	N/A	N/A	N/A	N/A	0	N/A	N/A	1	3	-9.07977	1151	0.427861	2.7906	0.358346	0.129332	0.330949	0.327276	0.479079	NO
PVP01_0112800	-	conserved Plasmodium protein, unknown function	1403	PF3D7_0807600	PF3D7_0807600.1-p1	-	conserved Plasmodium protein, unknown function	1334	Syntenic ortholog	10	21	-9.69672	1179	0.311514	17	117	-8.38741	759	0.566113	-9.04207	0.485279	14	53	-9.08654	1152	0.427363	0.598278	1.67146	0.447723	0.716805	0.0476872	0.115573	NO
PVP01_1123100	-	Sec14 domain containing protein	946	PF3D7_0626400	PF3D7_0626400.1-p1	-	Sec14 domain containing protein	1159	Syntenic ortholog	27	61	-8.23624	686	0.599649	31	116	-8.00187	606	0.653692	-8.11906	0.674112	15	46	-9.08757	1153	0.426866	0.383629	2.60668	0.156781	0.379691	2.12426e-05	0.000180458	NO
PVP01_1144400	-	conserved Plasmodium protein, unknown function	2842	PF3D7_0604500	PF3D7_0604500.1-p1	-	conserved Plasmodium protein, unknown function	2874	Syntenic ortholog	25	51	-9.51531	1118	0.347165	25	83.3897	-9.43196	1133	0.352032	-9.47364	0.408629	39	114	-9.08816	1154	0.426368	1.21888	0.820428	0.769884	0.908026	0.0924031	0.188759	NO
PVP01_1315900	SPC1	signal peptidase complex subunit SPC1, putative	101	PF3D7_1433600	PF3D7_1433600.1-p1	SPC1	signal peptidase complex subunit SPC1, putative	101	Syntenic ortholog	N/A	N/A	N/A	N/A	0	N/A	N/A	N/A	N/A	0	N/A	N/A	3	4	-9.08972	1155	0.425871	3.48825	0.286677	0.0648146	0.204515	0.213888	0.358974	NO
PVP01_0823800	-	inorganic pyrophosphatase, putative	374	PF3D7_0316300	PF3D7_0316300.1-p1,PF3D7_0316300.2-p1	-	inorganic pyrophosphatase, putative	380	Syntenic ortholog	4	8	-9.33969	1069	0.375804	8	40	-8.1386	653	0.626789	-8.73914	0.54467	5	15	-9.09302	1156	0.425373	0.492682	2.02971	0.295459	0.550823	0.0978965	0.196907	NO
PVP01_0803100	ARD1	N-terminal acetyltransferase A complex catalytic subunit ARD1, putative	152	PF3D7_1003300	PF3D7_1003300.1-p1	ARD1	N-terminal acetyltransferase A complex catalytic subunit ARD1, putative	152	Syntenic ortholog	2	6	-8.727	881	0.485681	2	9	-8.72988	890	0.491128	-8.72844	0.548731	3	6	-9.09302	1157	0.424876	0.58978	1.69555	0.43518	0.703064	0.459373	0.603527	NO
PVP01_1316000	TOP2	DNA topoisomerase 2, putative	1501	PF3D7_1433500	PF3D7_1433500.1-p1	TOP2	DNA topoisomerase 2	1472	Syntenic ortholog	4	4	-11.4225	1578	0.0783168	18	56	-9.19175	1072	0.386949	-10.3071	0.25736	24	58	-9.09483	1158	0.424378	1.51375	0.660612	0.540051	0.790909	0.0466844	0.113693	NO
PVP01_1330900	UFD1	ubiquitin fusion degradation protein UFD1, putative	281	PF3D7_1418000	PF3D7_1418000.1-p1	UFD1	ubiquitin fusion degradation protein UFD1, putative	282	Syntenic ortholog	2	7	-9.18732	1030	0.398597	2	18	-8.6512	863	0.506583	-8.91926	0.508629	3	11	-9.10491	1159	0.423881	0.659488	1.51633	0.538388	0.789848	0.484222	0.628647	NO
PVP01_1437400	RRS	arginine--tRNA ligase, putative	591	PF3D7_1218600	PF3D7_1218600.1-p1	RRS	arginine--tRNA ligase	590	Syntenic ortholog	24	84.4017	-7.4411	407	0.762712	16	86	-7.83069	533	0.695478	-7.6359	0.772081	9	22.9565	-9.10742	1160	0.423383	0.194151	5.15063	0.0154136	0.0745291	1.13405e-10	2.29864e-09	NO
PVP01_1406200	-	conserved Plasmodium protein, unknown function	3497	PF3D7_1305300	PF3D7_1305300.1-p1	-	conserved Plasmodium protein, unknown function	3525	Syntenic ortholog	32	51	-9.72271	1191	0.3045	N/A	N/A	N/A	N/A	0	-9.72271	0.360914	50	137	-9.10855	1161	0.422886	3.18424	0.314047	0.0869398	0.257402	4.81203e-10	8.52973e-09	NO
PVP01_1236400	MPC2	mitochondrial pyruvate carrier protein 2, putative	137	PF3D7_1470400	PF3D7_1470400.1-p1	MPC2	mitochondrial pyruvate carrier protein 2, putative	129	Syntenic ortholog	2	4	-9.02856	986	0.424313	N/A	N/A	N/A	N/A	0	-9.02856	0.487817	2	5	-9.11127	1162	0.422388	1.27117	0.786676	0.722878	0.886157	0.663487	0.765012	NO
PVP01_0531200	EIF4A3	eukaryotic initiation factor 4A-III, putative	388	PF3D7_0422700	PF3D7_0422700.1-p1	EIF4A3	eukaryotic initiation factor 4A-III, putative	390	Syntenic ortholog	10	11.0685	-9.05178	994	0.419638	10	30.1051	-8.45953	786	0.550658	-8.75566	0.54264	7	15.1157	-9.11131	1163	0.421891	0.556793	1.796	0.386807	0.661414	0.197063	0.344038	NO
PVP01_0414000	-	conserved Plasmodium protein, unknown function	306	PF3D7_0210900	PF3D7_0210900.1-p1	-	conserved Plasmodium protein, unknown function	284	Syntenic ortholog	8	29	-7.85117	554	0.676797	6	37	-8.01589	612	0.650258	-7.93353	0.709645	3	11	-9.11197	1164	0.421393	0.250547	3.99127	0.0407932	0.154608	0.000355582	0.00210852	NO
PVP01_0721100	-	glutamine synthetase, putative	543	PF3D7_0922600	PF3D7_0922600.1-p1	-	glutamine synthetase, putative	543	Syntenic ortholog	19	47	-7.94184	589	0.656341	15	49	-8.30851	725	0.585575	-8.12517	0.671574	10	21	-9.11348	1165	0.420896	0.31417	3.18299	0.0870465	0.257402	0.000166173	0.00108835	NO
PVP01_0835800	RPL44	60S ribosomal protein L44, putative	103	PF3D7_0304400	PF3D7_0304400.1-p1	RPL44	60S ribosomal protein L44	104	Syntenic ortholog	3	9	-7.93238	584	0.659264	3	8	-8.45851	784	0.551803	-8.19544	0.656853	2	4	-9.11899	1166	0.420398	0.364375	2.74442	0.135678	0.342932	0.13664	0.258629	NO
PVP01_0603800	-	tRNA wybutosine-synthesizing protein, putative	1606	PF3D7_1018600	PF3D7_1018600.1-p1	-	tRNA wybutosine-synthesizing protein, putative	1904	Syntenic ortholog	N/A	N/A	N/A	N/A	0	7	11	-10.8868	1522	0.129937	-10.8868	0.167513	30	73	-9.12215	1167	0.4199	9.06613	0.110301	0.0011213	0.0108401	8.16974e-11	1.72296e-09	YES
PVP01_1241900	-	ATP-dependent zinc metalloprotease FTSH, putative	702	PF3D7_1464900	PF3D7_1464900.1-p1	-	ATP-dependent zinc metalloprotease FTSH, putative	706	Syntenic ortholog	6	8	-9.96937	1268	0.259497	N/A	N/A	N/A	N/A	0	-9.96937	0.316751	9	27	-9.12467	1168	0.419403	3.49706	0.285955	0.0642758	0.204515	0.00322917	0.013477	NO
PVP01_1214900	ABCB5	ABC transporter B family member 5, putative	819	PF3D7_1339900	PF3D7_1339900.1-p1	ABCB5	ABC transporter B family member 5, putative	925	Syntenic ortholog	16	47	-8.35281	734	0.571596	3	9	-10.4141	1428	0.183171	-9.38345	0.42335	11	35.2456	-9.12835	1169	0.418905	0.795606	1.2569	0.735415	0.89133	0.628001	0.734789	NO
PVP01_0617600	Der1-2	DER1-like protein, putative	262	PF3D7_1032500	PF3D7_1032500.1-p1	Der1-2	DER1-like protein, putative	263	Syntenic ortholog	1	9	-8.866	934	0.454705	N/A	N/A	N/A	N/A	0	-8.866	0.517766	2	10	-9.13046	1170	0.418408	1.24598	0.802582	0.745158	0.897159	0.577799	0.696137	NO
PVP01_1259300	-	conserved Plasmodium protein, unknown function	341	PF3D7_1447700	PF3D7_1447700.1-p1	-	conserved Plasmodium protein, unknown function	342	Syntenic ortholog	N/A	N/A	N/A	N/A	0	N/A	N/A	N/A	N/A	0	N/A	N/A	5	13	-9.13076	1171	0.41791	9.7671	0.102385	0.000756478	0.00798028	0.00414103	0.0162772	YES
PVP01_1248500	ADCL	aminodeoxychorismate lyase, putative	322	PF3D7_1458400	PF3D7_1458400.1-p1	ADCL	aminodeoxychorismate lyase	316	Syntenic ortholog	2	4	-9.88313	1243	0.274109	3	12	-9.19286	1073	0.386377	-9.538	0.400508	3	12	-9.13173	1172	0.417413	1.07789	0.927741	0.911737	0.969153	0.735499	0.816393	NO
PVP01_0112100	-	ubiquitin regulatory protein, putative	240	PF3D7_0808300	PF3D7_0808300.1-p1	-	ubiquitin regulatory protein, putative	238	Syntenic ortholog	3	5	-9.36608	1078	0.370544	4	20	-8.38813	760	0.565541	-8.8771	0.515228	5	9	-9.13594	1173	0.416915	0.562555	1.7776	0.39521	0.66794	0.321053	0.479079	NO
PVP01_1443100	SF3B6	splicing factor 3B subunit 6, putative	110	PF3D7_1224900	PF3D7_1224900.1-p1	SF3B6	splicing factor 3B subunit 6, putative	106	Syntenic ortholog	2	5	-8.58592	843	0.50789	2	14	-7.96464	591	0.662278	-8.27528	0.643655	2	4	-9.13804	1174	0.41592	0.354466	2.82115	0.125317	0.330949	0.12261	0.237971	NO
PVP01_0919600	-	acyl-CoA-binding protein, putative	366	PF3D7_1119000	PF3D7_1119000.1-p1	-	acyl-CoA-binding protein, putative	371	Syntenic ortholog	3	5	-9.78807	1213	0.291642	6	23	-8.67036	870	0.502576	-9.22922	0.449239	4	14	-9.13804	1175	0.416418	0.76487	1.30741	0.691987	0.870607	0.684054	0.773403	NO
N/A	N/A	N/A	N/A	PF3D7_1408100	PF3D7_1408100.1-p1	HAP	plasmepsin III	451	No P. vivax orthologs	N/A	N/A	N/A	N/A	0	N/A	N/A	N/A	N/A	0	N/A	N/A	5	17	-9.13915	1176	0.415423	N/A	N/A	N/A	N/A	N/A	N/A	N/A
PVP01_0204200	AKLP1	adenylate kinase-like protein 1, putative	193	PF3D7_0110900	PF3D7_0110900.1-p1	AKLP1	adenylate kinase-like protein 1	186	Syntenic ortholog	2	7	-8.81166	909	0.469316	3	15	-8.45786	782	0.552948	-8.63476	0.570558	2	7	-9.14073	1177	0.414925	0.488974	2.0451	0.290336	0.547353	0.235226	0.385403	NO
PVP01_0929800	PV1	parasitophorous vacuolar protein 1, putative	429	PF3D7_1129100	PF3D7_1129100.1-p1	PV1	parasitophorous vacuolar protein 1	452	Syntenic ortholog	N/A	N/A	N/A	N/A	0	N/A	N/A	N/A	N/A	0	N/A	N/A	4	17	-9.14136	1178	0.414428	12.5577	0.0796324	0.000184259	0.00285591	0.000693446	0.00371694	YES
PVP01_0822000	-	stomatin-like protein	358	PF3D7_0318100	PF3D7_0318100.1-p1	-	stomatin-like protein	374	Syntenic ortholog	4	8	-9.29597	1059	0.381648	6	26	-8.52566	814	0.534631	-8.91081	0.51066	5	14	-9.14609	1179	0.41393	0.627318	1.59409	0.490719	0.755846	0.360274	0.515428	NO
PVP01_0909100	PCD	pterin-4a-carbinolamine dehydratase, putative	113	PF3D7_1108300	PF3D7_1108300.1-p1	PCD	pterin-4a-carbinolamine dehydratase	107	Syntenic ortholog	N/A	N/A	N/A	N/A	0	N/A	N/A	N/A	N/A	0	N/A	N/A	2	4	-9.14743	1180	0.413433	3.48825	0.286677	0.0648146	0.204515	0.213888	0.358974	NO
PVP01_1343200	RNR	ribonucleoside-diphosphate reductase small chain, putative	349	PF3D7_1405600	PF3D7_1405600.1-p1	RNR	ribonucleoside-diphosphate reductase small chain, putative	349	Syntenic ortholog	3	5	-9.74051	1194	0.302747	3	9	-9.56107	1181	0.324556	-9.65079	0.376142	4	13	-9.15102	1181	0.412935	1.26729	0.789083	0.726264	0.888811	0.50986	0.641451	NO
PVP01_1324100	-	enoyl-CoA hydratase, putative	426	PF3D7_1425200	PF3D7_1425200.1-p1	-	enoyl-CoA hydratase, putative	406	Syntenic ortholog	3	6	-9.75756	1201	0.298656	6	21	-8.91314	965	0.448197	-9.33535	0.43198	5	15	-9.1592	1182	0.412438	0.832925	1.20059	0.787019	0.915983	0.833764	0.88001	NO
PVP01_1319100	-	acid phosphatase, putative	2259	PF3D7_1430300	PF3D7_1430300.1-p1	-	acid phosphatase, putative	2657	Syntenic ortholog	12	16	-10.445	1372	0.198714	30	81	-9.23145	1082	0.381225	-9.83821	0.343655	38	97.901	-9.16189	1183	0.41194	1.54222	0.648416	0.521994	0.78049	0.00787602	0.0280783	NO
PVP01_1427300	-	conserved Plasmodium protein, unknown function	661	PF3D7_0813000	PF3D7_0813000.1-p1	-	conserved Plasmodium protein, unknown function	599	Syntenic ortholog	6	14	-9.34957	1072	0.37405	4	7	-10.4511	1443	0.174585	-9.90032	0.328426	7	22	-9.16511	1184	0.411443	1.33575	0.748641	0.668756	0.858263	0.333921	0.487058	NO
PVP01_0913900	PRL	protein tyrosine phosphatase, putative	245	PF3D7_1113100	PF3D7_1113100.1-p1	PRL	protein tyrosine phosphatase	218	Syntenic ortholog	3	7	-9.05022	993	0.420222	2	6	-9.61272	1205	0.310819	-9.33147	0.43401	2	8	-9.16595	1185	0.410945	0.829084	1.20615	0.781769	0.913181	0.868318	0.902932	NO
PVP01_0809000	DPH5	diphthine methyl ester synthase, putative	271	PF3D7_1009000	PF3D7_1009000.1-p1	DPH5	diphthine methyl ester synthase, putative	274	Syntenic ortholog	2	8	-9.01755	985	0.424898	4	8	-9.4259	1131	0.353177	-9.22173	0.450761	2	10	-9.17144	1186	0.410448	0.852683	1.17277	0.813794	0.927586	0.898697	0.924542	NO
PVP01_0821000	-	endonuclease/exonuclease/phosphatase family protein, putative	821	PF3D7_0319200	PF3D7_0319200.1-p1	-	endonuclease/exonuclease/phosphatase family protein, putative	906	Syntenic ortholog	9	12	-9.72049	1188	0.306254	5	12	-10.1288	1350	0.227819	-9.92466	0.324873	8	33	-9.17343	1187	0.40995	1.82462	0.548058	0.374115	0.648887	0.0487833	0.117788	NO
PVP01_0520900	-	conserved Plasmodium protein, unknown function	405	PF3D7_0414400	PF3D7_0414400.1-p1	-	conserved Plasmodium protein, unknown function	330	Syntenic ortholog	5	14	-8.85971	931	0.456458	3	5	-10.2977	1395	0.202061	-9.57869	0.393909	4	12	-9.17508	1188	0.409453	0.812738	1.23041	0.759266	0.905788	0.808038	0.858669	NO
PVP01_0411900	-	conserved Plasmodium protein, unknown function	166	PF3D7_0213000	PF3D7_0213000.1-p1	-	conserved Plasmodium protein, unknown function	166	Syntenic ortholog	N/A	N/A	N/A	N/A	0	N/A	N/A	N/A	N/A	0	N/A	N/A	3	6	-9.18112	1189	0.408955	4.88355	0.204769	0.0190874	0.0852011	0.0903448	0.18489	NO
PVP01_1304700	-	conserved Plasmodium protein, unknown function	334	PF3D7_1205600	PF3D7_1205600.1-p1	-	conserved Plasmodium protein, unknown function	333	Syntenic ortholog	13	44	-7.52183	434	0.746932	15	60	-7.62002	462	0.736119	-7.57092	0.782741	6	12	-9.18413	1190	0.408458	0.174991	5.71459	0.00999282	0.053956	1.93084e-07	2.27763e-06	NO
PVP01_0414200	SYN17	syntaxin, Qa-SNARE family, putative	314	PF3D7_0210700	PF3D7_0210700.1-p1	SYN17	syntaxin, Qa-SNARE family	314	Syntenic ortholog	N/A	N/A	N/A	N/A	0	3	8	-9.57317	1185	0.322267	-9.57317	0.394416	6	11.3003	-9.18546	1191	0.40796	1.94406	0.514387	0.325852	0.59025	0.203028	0.353607	NO
PVP01_1202100	-	P-loop containing nucleoside triphosphate hydrolase, putative	2316	PF3D7_1352700	PF3D7_1352700.1-p1	-	P-loop containing nucleoside triphosphate hydrolase, putative	2533	Syntenic ortholog	15	23	-10.107	1303	0.239041	22	55	-9.64348	1217	0.30395	-9.87523	0.335533	35	91	-9.1872	1192	0.407463	1.70446	0.586697	0.430635	0.699423	0.00293997	0.0125014	NO
PVP01_1259600	-	conserved Plasmodium protein, unknown function	255	PF3D7_1447400	PF3D7_1447400.1-p1	-	conserved Plasmodium protein, unknown function	253	Syntenic ortholog	N/A	N/A	N/A	N/A	0	N/A	N/A	N/A	N/A	0	N/A	N/A	3	9	-9.19706	1193	0.406965	6.9765	0.143338	0.00409224	0.0271015	0.0243363	0.0692927	NO
PVP01_0834900	-	conserved Plasmodium protein, unknown function	846	PF3D7_0305300	PF3D7_0305300.1-p1	-	conserved Plasmodium membrane protein, unknown function	956	Syntenic ortholog	7	13	-9.67045	1171	0.316189	6	22	-9.5527	1177	0.326846	-9.61157	0.385787	8	34	-9.19729	1194	0.406468	1.36864	0.730652	0.642788	0.842244	0.207721	0.358974	NO
PVP01_1026400	CAF40	cell differentiation protein, putative	801	PF3D7_0507600	PF3D7_0507600.1-p1	CAF40	cell differentiation protein, putative	652	Syntenic ortholog	2	1.00483	-12.1759	1656	0.0327294	3	6	-10.7973	1506	0.138523	-11.4866	0.0888325	7	23.1528	-9.19882	1195	0.40597	4.07346	0.245491	0.0379169	0.144697	0.00335416	0.0139215	NO
PVP01_0319200	-	dynactin subunit 5, putative	255	PF3D7_0723500	PF3D7_0723500.1-p1	-	dynactin subunit 5, putative	226	Syntenic ortholog	3	4	-9.64985	1162	0.321449	6	23	-8.30899	726	0.585003	-8.97942	0.499492	2	8	-9.20199	1196	0.405473	0.478991	2.08772	0.276652	0.53791	0.191029	0.335219	NO
PVP01_0607600	SRSF4	serine/arginine-rich splicing factor 4, putative	544	PF3D7_1022400	PF3D7_1022400.1-p1	SRSF4	serine/arginine-rich splicing factor 4	538	Syntenic ortholog	4	17	-8.96061	962	0.43834	5	23	-9.06667	1020	0.416714	-9.01364	0.491371	6	19	-9.20431	1197	0.404975	0.678629	1.47356	0.566666	0.812286	0.413907	0.565227	NO
PVP01_0713300	-	BSD-domain protein, putative	1018	PF3D7_0914900	PF3D7_0914900.1-p1	-	BSD-domain protein, putative	709	Syntenic ortholog	7	11	-10.0226	1282	0.251315	9	21	-9.78429	1261	0.278764	-9.90343	0.327411	11	25	-9.20587	1198	0.404478	1.11503	0.896837	0.872156	0.9529	0.56959	0.690513	NO
PVP01_1417300	SAS6L	SAS6-like protein, putative	236	PF3D7_1316400	PF3D7_1316400.1-p1	SAS6L	SAS6-like protein, putative	228	Syntenic ortholog	N/A	N/A	N/A	N/A	0	N/A	N/A	N/A	N/A	0	N/A	N/A	1	8	-9.2108	1199	0.40398	6.27885	0.159265	0.00662265	0.0380818	0.037757	0.096573	NO
PVP01_1146600	PALM	liver merozoite formation protein, putative	308	PF3D7_0602300	PF3D7_0602300.1-p1	PALM	liver merozoite formation protein, putative	314	Syntenic ortholog	10	21	-8.18045	665	0.611923	4	17	-8.80011	919	0.474528	-8.49028	0.601523	4	11	-9.21239	1200	0.403483	0.412547	2.42396	0.190679	0.435368	0.0533647	0.126474	NO
PVP01_0914100	UGT	UDP-galactose transporter, putative	344	PF3D7_1113300	PF3D7_1113300.1-p1	UGT	UDP-galactose transporter, putative	343	Syntenic ortholog	N/A	N/A	N/A	N/A	0	1	6	-9.9521	1310	0.251288	-9.9521	0.319289	2	12	-9.21372	1201	0.402985	2.54718	0.39259	0.167017	0.397914	0.0970572	0.19587	NO
PVP01_1420800	PRP2	golgi protein 1, putative	1307	PF3D7_1320000	PF3D7_1320000.1-p1	GP1	golgi protein 1	1258	Syntenic ortholog	37	116	-7.91678	579	0.662186	27	127	-8.23452	692	0.604465	-8.07565	0.687817	16	44	-9.21398	1202	0.402488	0.257976	3.87633	0.0452375	0.161154	1.96222e-11	4.44222e-10	NO
PVP01_1329300	-	conserved Plasmodium protein, unknown function	500	PF3D7_1419600	PF3D7_1419600.1-p1	-	conserved Plasmodium protein, unknown function	459	Syntenic ortholog	4	8	-9.63004	1155	0.325541	N/A	N/A	N/A	N/A	0	-9.63004	0.382234	5	16	-9.21736	1203	0.40199	2.12321	0.470984	0.265801	0.536964	0.102239	0.204561	NO
PVP01_1237700	-	conserved Plasmodium protein, unknown function	243	PF3D7_1469100	PF3D7_1469100.1-p1	-	conserved Plasmodium protein, unknown function	260	Syntenic ortholog	2	3	-9.88933	1246	0.271186	N/A	N/A	N/A	N/A	0	-9.88933	0.330964	4	9	-9.22435	1204	0.401493	2.56516	0.389839	0.163847	0.391166	0.143553	0.266034	NO
PVP01_1415000	-	conserved Plasmodium protein, unknown function	738	PF3D7_1314100	PF3D7_1314100.1-p1	-	conserved Plasmodium protein, unknown function	752	Syntenic ortholog	15	41	-8.38525	751	0.56166	5	25	-9.28829	1099	0.371494	-8.83677	0.522843	4	26	-9.22553	1205	0.400995	0.535559	1.86721	0.356064	0.626433	0.0688512	0.152816	NO
PVP01_0703500	NUP100	nucleoporin NUP100/NSP100, putative	2085	PF3D7_0905100	PF3D7_0905100.1-p1	NUP100	nucleoporin NUP100/NSP100, putative	2112	Syntenic ortholog	6	13	-10.5725	1402	0.181181	17	55	-9.53841	1168	0.331998	-10.0554	0.300508	24	73	-9.22583	1206	0.400498	1.61715	0.61837	0.477458	0.744947	0.0132894	0.0430172	NO
PVP01_1331400	CBF5	H/ACA ribonucleoprotein complex subunit 4, putative	478	PF3D7_1417500	PF3D7_1417500.1-p1	CBF5	H/ACA ribonucleoprotein complex subunit 4, putative	466	Syntenic ortholog	6	8	-9.58505	1134	0.337814	4	10	-9.77025	1253	0.283343	-9.67765	0.371066	6	16	-9.23249	1207	0.4	1.20364	0.830817	0.784138	0.915046	0.534538	0.660205	NO
PVP01_1005100	CYP23	peptidyl-prolyl cis-trans isomerase, putative	203	PF3D7_0528700	PF3D7_0528700.1-p1	CYP23	peptidyl-prolyl cis-trans isomerase	204	Syntenic ortholog	2	6	-9.01632	984	0.425482	1	3	-10.1178	1348	0.228964	-9.56707	0.395939	1	7	-9.2331	1208	0.399502	0.975784	1.02482	0.971098	0.988558	0.911021	0.934686	NO
PVP01_0609100	CHD1	chromodomain-helicase-DNA-binding protein 1 homolog, putative	3265	PF3D7_1023900	PF3D7_1023900.1-p1	CHD1	chromodomain-helicase-DNA-binding protein 1 homolog, putative	3328	Syntenic ortholog	14	17	-10.7527	1447	0.15488	N/A	N/A	N/A	N/A	0	-10.7527	0.186802	48	114	-9.23482	1209	0.399005	7.46669	0.133928	0.00296522	0.0218248	8.22423e-15	2.89437e-13	YES
PVP01_1312300	-	ribonucleoside-diphosphate reductase large subunit, putative	848	PF3D7_1437200	PF3D7_1437200.1-p1	-	ribonucleoside-diphosphate reductase large subunit, putative	847	Syntenic ortholog	15	31	-8.80377	904	0.472238	5	9	-10.4489	1441	0.17573	-9.62632	0.383756	9	29	-9.2353	1210	0.398507	0.925625	1.08035	0.90906	0.968406	0.957838	0.968936	NO
PVP01_0525800	HAT1	histone acetyltransferase, putative	1291	PF3D7_0416400	PF3D7_0416400.1-p1	HAT1	histone acetyltransferase, putative	1259	Syntenic ortholog	5	8	-10.5786	1406	0.178843	24	78	-8.70968	882	0.495707	-9.64415	0.377665	15	43	-9.23777	1211	0.39801	0.789655	1.26638	0.727068	0.88913	0.572277	0.691611	NO
PVP01_1107200	RPB5	DNA-directed RNA polymerases I, II, and III subunit RPABC1, putative	205	PF3D7_1364800	PF3D7_1364800.1-p1	RPB5	DNA-directed RNA polymerases I, II, and III subunit RPABC1, putative	205	Syntenic ortholog	9	25.3235	-7.58615	457	0.733489	2	4	-9.83994	1277	0.269605	-8.71304	0.550761	2	7	-9.23799	1212	0.397015	0.324047	3.08597	0.0958254	0.27341	0.0287042	0.0795073	NO
PVP01_0943400	-	methyltransferase, putative	584	PF3D7_1142700	PF3D7_1142700.1-p1	-	methyltransferase, putative	615	Syntenic ortholog	3	8	-9.78534	1212	0.292227	2	4	-10.8868	1521	0.128792	-10.3361	0.252284	6	21	-9.23799	1213	0.397512	2.10454	0.475163	0.271451	0.536964	0.0652421	0.147074	NO
PVP01_0829800	PIESP1	parasite-infected erythrocyte surface protein, putative	1126	PF3D7_0310400	PF3D7_0310400.1-p1	PIESP1	parasite-infected erythrocyte surface protein	1294	Syntenic ortholog	2	2	-11.8282	1623	0.0520164	N/A	N/A	N/A	N/A	0	-11.8282	0.0609137	15	44	-9.2422	1214	0.396517	14.626	0.0683715	7.33939e-05	0.0013136	4.22379e-08	5.59423e-07	YES
PVP01_0614500	-	LEM3/CDC50 family protein, putative	559	PF3D7_1029400	PF3D7_1029400.1-p1	-	LEM3/CDC50 family protein, putative	501	Syntenic ortholog	5	10	-9.51844	1120	0.345996	1	1	-12.2294	1699	0.0280481	-10.8739	0.168528	3	17	-9.24429	1215	0.39602	1.75408	0.570099	0.406245	0.67973	0.171996	0.307925	NO
PVP01_0318700	-	tRNAHis guanylyltransferase, putative	324	PF3D7_0723000	PF3D7_0723000.1-p1	-	tRNAHis guanylyltransferase, putative	299	Syntenic ortholog	N/A	N/A	N/A	N/A	0	N/A	N/A	N/A	N/A	0	N/A	N/A	5	10	-9.25875	1216	0.395522	7.67415	0.130308	0.00259683	0.0200045	0.0156607	0.0488594	YES
PVP01_1411600	RAB5b	ras-related protein Rab-5B, putative	205	PF3D7_1310600	PF3D7_1310600.1-p1	RAB5b	ras-related protein Rab-5B	207	Syntenic ortholog	5	7.44366	-8.81052	906	0.47107	2	10.8642	-8.84076	944	0.460218	-8.82564	0.525888	3	6.90698	-9.26108	1217	0.395025	0.55701	1.7953	0.387122	0.661414	0.366653	0.522655	NO
PVP01_0714500	TRX3	thioredoxin 3, putative	179	PF3D7_0916100	PF3D7_0916100.1-p1	TRX3	thioredoxin 3	180	Syntenic ortholog	9	54	-6.69328	202	0.882525	8	63	-6.94747	252	0.856325	-6.82037	0.88934	2	6	-9.26209	1218	0.394527	0.0829959	12.0488	0.000234581	0.00347119	1.56736e-11	3.58841e-10	YES
PVP01_1126400	NAB2	nuclear polyadenylated RNA-binding protein NAB2, putative	850	PF3D7_0623100	PF3D7_0623100.1-p1	NAB2	nuclear polyadenylated RNA-binding protein NAB2, putative	786	Syntenic ortholog	9	30	-8.83892	923	0.461134	13	47	-8.79831	917	0.475673	-8.81861	0.527919	10	26	-9.26976	1219	0.39403	0.492395	2.03089	0.295063	0.550823	0.0313627	0.0858322	NO
PVP01_0726300	COX5B	cytochrome c oxidase subunit 5B, putative	280	PF3D7_0927800	PF3D7_0927800.1-p1	COX5B	cytochrome c oxidase subunit 5B, putative	273	Syntenic ortholog	6	17	-8.29645	713	0.583869	6	21	-8.49349	798	0.543789	-8.39497	0.62132	2	9	-9.27314	1220	0.393532	0.35401	2.82478	0.12485	0.330949	0.0287351	0.0795073	NO
PVP01_1015400	DDX23	ATP-dependent RNA helicase DDX23, putative	1015	PF3D7_0518500	PF3D7_0518500.1-p1	DDX23	ATP-dependent RNA helicase DDX23, putative	1123	Syntenic ortholog	10	12.5714	-9.88609	1245	0.27294	16	29	-9.45857	1142	0.34688	-9.67233	0.372081	10	37	-9.27374	1221	0.393035	1.28802	0.776386	0.708349	0.880308	0.25662	0.412575	NO
PVP01_0204300	-	transcription initiation factor TFIIB, putative	366	PF3D7_0110800	PF3D7_0110800.1-p1	-	transcription initiation factor TFIIB, putative	367	Syntenic ortholog	1	2	-10.7044	1433	0.163063	1	2	-11.1127	1569	0.102461	-10.9085	0.164467	5	12	-9.28135	1222	0.392537	3.02315	0.330781	0.102041	0.286621	0.0635845	0.144163	NO
PVP01_0813500	-	conserved Plasmodium protein, unknown function	804	PF3D7_1013400	PF3D7_1013400.1-p1	-	conserved Plasmodium protein, unknown function	797	Syntenic ortholog	2	3	-11.0859	1521	0.111631	11	32	-9.12708	1047	0.401259	-10.1065	0.291371	8	26	-9.28365	1223	0.39204	1.15024	0.869381	0.836109	0.942434	0.507265	0.638837	NO
PVP01_1268400	-	conserved Plasmodium protein, unknown function	277	PF3D7_1438600	PF3D7_1438600.1-p1	-	conserved protein, unknown function	277	Syntenic ortholog	7	25	-7.90002	571	0.666861	5	24	-8.34918	743	0.575272	-8.1246	0.672589	3	9	-9.28769	1224	0.391045	0.272805	3.66563	0.0548783	0.186871	0.00288293	0.0123252	NO
PVP01_1415600	-	pinin/SDK/MemA domain-containing protein, putative	500	PF3D7_1314700	PF3D7_1314700.1-p1	-	pinin/SDK/MemA domain-containing protein, putative	554	Syntenic ortholog	1	1	-11.7095	1606	0.0619521	N/A	N/A	N/A	N/A	0	-11.7095	0.0705584	8	18	-9.28769	1225	0.391542	8.42553	0.118687	0.00163339	0.0142798	0.00118341	0.00589661	YES
PVP01_0835000	-	conserved Plasmodium protein, unknown function	1003	PF3D7_0305200	PF3D7_0305200.1-p1	-	conserved Plasmodium protein, unknown function	1139	Syntenic ortholog	5	8	-10.3262	1348	0.212741	2	3	-11.7154	1648	0.057241	-11.0208	0.145178	16	37	-9.28788	1226	0.390547	3.86105	0.258997	0.0458682	0.162699	0.000324807	0.00196456	NO
PVP01_1461200	-	N-alpha-acetyltransferase 15, NatA auxiliary subunit, putative	1256	PF3D7_1244100	PF3D7_1244100.1-p1	-	N-alpha-acetyltransferase 15, NatA auxiliary subunit, putative	1296	Syntenic ortholog	25	65	-8.45618	786	0.541204	29	83.9881	-8.60823	836	0.522038	-8.5322	0.591878	14	42	-9.29026	1227	0.39005	0.404825	2.4702	0.181387	0.43512	0.000168393	0.00138211	NO
PVP01_1413700	-	conserved Plasmodium protein, unknown function	2134	PF3D7_1312800	PF3D7_1312800.1-p1	-	conserved Plasmodium protein, unknown function	2361	Syntenic ortholog	N/A	N/A	N/A	N/A	0	7	15	-10.8609	1517	0.132227	-10.8609	0.171066	34	76	-9.297	1228	0.389552	7.25791	0.137781	0.0033961	0.0246052	2.79121e-10	5.22197e-09	YES
PVP01_1451700	AARP1	asparagine and aspartate rich protein 1, putative	4529	PF3D7_1233600	PF3D7_1233600.1-p1	AARP1	asparagine and aspartate rich protein 1	5439	Syntenic ortholog	8	9	-11.7159	1608	0.0607832	1	3	-13.2229	1743	0.00286205	-12.4694	0.0238579	72	175	-9.29746	1229	0.389055	16.5048	0.0605883	3.41863e-05	0.000704591	3.50289e-28	3.88972e-26	YES
PVP01_0405400	RFC1	replication factor C subunit 1, putative	945	PF3D7_0219600	PF3D7_0219600.1-p1	RFC1	replication factor C subunit 1, putative	904	Syntenic ortholog	19	39	-8.6825	867	0.493863	20	48	-8.8832	954	0.454493	-8.78285	0.538071	10	29	-9.30043	1230	0.388557	0.477397	2.09469	0.274483	0.536964	0.0163224	0.0505703	NO
PVP01_1256900	SRP54	signal recognition particle subunit SRP54, putative	500	PF3D7_1450100	PF3D7_1450100.1-p1	SRP54	signal recognition particle subunit SRP54	500	Syntenic ortholog	9	18	-8.81911	914	0.466394	12	33	-8.62132	843	0.518031	-8.72022	0.549746	7	16	-9.30291	1231	0.38806	0.466905	2.14177	0.260317	0.533344	0.0600299	0.137473	NO
PVP01_1243600	RFC3	replication factor C subunit 3, putative	344	PF3D7_1463200	PF3D7_1463200.1-p1	RFC3	replication factor C subunit 3, putative	344	Syntenic ortholog	6	10	-9.03293	988	0.423144	7	34.9808	-8.18906	676	0.613623	-8.611	0.576142	4	11	-9.30364	1232	0.387562	0.386494	2.58736	0.160026	0.385131	0.0335258	0.0892374	NO
[truncated: 1,139 more rows]
