# Supplementary material for: Proteogenomic analysis of the total and surface-exposed proteomes of Plasmodium vivax salivary gland sporozoites
Source: PLoS Negl Trop Dis. 2017 Jul 31;11(7):e0005791. doi: 10.1371/journal.pntd.0005791 (PMC5552340; doi:10.1371/journal.pntd.0005791)
Supplement: S4 Table — (XLSX) [file pntd.0005791.s014.xlsx]

## Sheet: S4_Table
S4 Table. Frequency of protein sequence polymorphisms in Thai P. vivax strains. 19 DNA-seq and 13 RNA-seq datasets from Thai P. vivax clinical isolates were aligned against the P. vivax Sal-1 reference genome obtained from PlasmoDB v.26. (a) The P. vivax Sal-1 gene ID. (b) The number of versions of the protein with unique peptide sequences due to polymorphisms. The maximum possible number of vari…
Gene IDa	Protein	Description	Variantsb	Polymorphism percentilec
PVX_080660	-	RNA pseudouridylate synthase, putative	33	1
PVX_001080	-	hypothetical protein, conserved	32	0.99982
PVX_081625	-	hypothetical protein, conserved	32	0.99982
PVX_116655	-	hypothetical protein, conserved	32	0.99982
PVX_002705	ATG11	autophagy-related protein 11, putative	31	0.999281
PVX_093535	-	hypothetical protein, conserved	31	0.999281
PVX_081395	-	serine/threonine protein kinase, putative	31	0.999281
PVX_085550	LISP1	liver specific protein 1, putative	30	0.998742
PVX_088875	-	hypothetical protein	30	0.998742
PVX_002905	-	hypothetical protein, conserved	30	0.998742
PVX_079710	-	hypothetical protein, conserved	30	0.998742
PVX_085570	-	hypothetical protein, conserved	30	0.998742
PVX_087745	-	hypothetical protein, conserved	30	0.998742
PVX_101325	-	hypothetical protein, conserved	30	0.998742
PVX_113610	-	hypothetical protein, conserved	30	0.998742
PVX_119615	-	hypothetical protein, conserved	30	0.998742
PVX_114585	-	SET domain containing protein	30	0.998742
PVX_002805	-	calcium-dependent protein kinase 4, putative	29	0.996946
PVX_088025	-	hypothetical protein, conserved	29	0.996946
PVX_114510	-	hypothetical protein, conserved	29	0.996946
PVX_090085	-	phosphatidylinositol 4-kinase, putative	29	0.996946
PVX_124070	-	WD domain, G-beta repeat domain containing protein	29	0.996946
PVX_094945	ADA2	transcriptional coactivator ADA2, putative	28	0.996047
PVX_083040	ApiAP2	transcription factor with AP2 domain(s), putative	28	0.996047
PVX_090110	ApiAP2	transcription factor with AP2 domain(s), putative	28	0.996047
PVX_085580	EPAC	rap guanine nucleotide exchange factor, putative	28	0.996047
PVX_084810	-	dynein-related AAA-type ATPase, putative	28	0.996047
PVX_089055	-	E3 ubiquitin-protein ligase, putative	28	0.996047
PVX_001950	-	hypothetical protein, conserved	28	0.996047
PVX_002910	-	hypothetical protein, conserved	28	0.996047
PVX_080130	-	hypothetical protein, conserved	28	0.996047
PVX_081820	-	hypothetical protein, conserved	28	0.996047
PVX_083370	-	hypothetical protein, conserved	28	0.996047
PVX_085590	-	hypothetical protein, conserved	28	0.996047
PVX_095305	-	hypothetical protein, conserved	28	0.996047
PVX_097885	-	hypothetical protein, conserved	28	0.996047
PVX_099725	-	protein kinase, putative	28	0.996047
PVX_091040	PAIP1	polyadenylate-binding protein-interacting protein 1, putative	27	0.993352
PVX_001775	PPP8	serine/threonine protein phosphatase 8, putative	27	0.993352
PVX_090876	-	CCR4-NOT transcription complex subunit 1, putative	27	0.993352
PVX_087775	-	E3 ubiquitin-protein ligase, putative	27	0.993352
PVX_090150	-	erythrocyte membrane-associated antigen, putative	27	0.993352
PVX_084530	-	hypothetical protein	27	0.993352
PVX_092625	-	hypothetical protein	27	0.993352
PVX_111385	-	hypothetical protein	27	0.993352
PVX_003865	-	hypothetical protein, conserved	27	0.993352
PVX_080465	-	hypothetical protein, conserved	27	0.993352
PVX_092630	-	hypothetical protein, conserved	27	0.993352
PVX_096295	-	hypothetical protein, conserved	27	0.993352
PVX_098065	-	hypothetical protein, conserved	27	0.993352
PVX_116550	-	hypothetical protein, conserved	27	0.993352
PVX_117035	-	hypothetical protein, conserved	27	0.993352
PVX_118290	-	hypothetical protein, conserved	27	0.993352
PVX_099005	CRMP1	cysteine repeat modular protein 1, putative	26	0.990478
PVX_092975	MAEBL	merozoite adhesive erythrocytic binding protein	26	0.990478
PVX_114512	PK4	eukaryotic translation initiation factor 2-alpha kinase, putative	26	0.990478
PVX_098585	RBP1a	reticulocyte binding protein 1a	26	0.990478
PVX_118360	TREP	TRAP-like protein	26	0.990478
PVX_118062	-	chloroquine resistance marker protein, putative	26	0.990478
PVX_090090	-	CW-type zinc finger domain-containing protein	26	0.990478
PVX_098025	-	DNA-directed RNA polymerase I 190 kDa polypeptide, putative	26	0.990478
PVX_098010	-	hypothetical protein	26	0.990478
PVX_117365	-	hypothetical protein	26	0.990478
PVX_083085	-	hypothetical protein, conserved	26	0.990478
PVX_084860	-	hypothetical protein, conserved	26	0.990478
PVX_093645	-	hypothetical protein, conserved	26	0.990478
PVX_095095	-	hypothetical protein, conserved	26	0.990478
PVX_100635	-	hypothetical protein, conserved	26	0.990478
PVX_100715	-	hypothetical protein, conserved	26	0.990478
PVX_111435	-	hypothetical protein, conserved	26	0.990478
PVX_113390	-	hypothetical protein, conserved	26	0.990478
PVX_114115	-	hypothetical protein, conserved	26	0.990478
PVX_003810	-	serine-repeat antigen 5 (SERA), putative	26	0.990478
PVX_080355	ApiAP2	transcription factor with AP2 domain(s), putative	25	0.986885
PVX_099980	MSP1	merozoite surface protein 1	25	0.986885
PVX_095055	RIPR	Rh5 interacting protein, putative	25	0.986885
PVX_116765	SETvs	variant-silencing SET protein, putative	25	0.986885
PVX_081540	UBP1	ubiquitin carboxyl-terminal hydrolase 1, putative	25	0.986885
PVX_100657	-	conserved Plasmodium protein, unknown function	25	0.986885
PVX_084160	-	dynein heavy chain, putative	25	0.986885
PVX_091760	-	dynein heavy chain, putative	25	0.986885
PVX_088235	-	ferlin, putative	25	0.986885
PVX_086135	-	hypothetical protein	25	0.986885
PVX_091660	-	hypothetical protein	25	0.986885
PVX_001890	-	hypothetical protein, conserved	25	0.986885
PVX_003635	-	hypothetical protein, conserved	25	0.986885
PVX_079720	-	hypothetical protein, conserved	25	0.986885
PVX_079910	-	hypothetical protein, conserved	25	0.986885
PVX_086940	-	hypothetical protein, conserved	25	0.986885
PVX_088035	-	hypothetical protein, conserved	25	0.986885
PVX_092185	-	hypothetical protein, conserved	25	0.986885
PVX_097810	-	hypothetical protein, conserved	25	0.986885
PVX_116604	-	hypothetical protein, conserved	25	0.986885
PVX_116760	-	hypothetical protein, conserved	25	0.986885
PVX_118648	-	hypothetical protein, conserved	25	0.986885
PVX_122030	-	hypothetical protein, conserved	25	0.986885
PVX_087815	-	inositol-phosphate phosphatase, putative	25	0.986885
PVX_114820	-	protein kinase domain containing protein	25	0.986885
PVX_118425	-	serine/threonine protein kinase, putative	25	0.986885
PVX_097685	MSP3.4	merozoite surface protein 3	24	0.982213
PVX_092945	SLARP	sporozoite and liver stage asparagine-rich protein	24	0.982213
PVX_000660	-	hypothetical protein	24	0.982213
PVX_100620	-	hypothetical protein	24	0.982213
PVX_082610	-	hypothetical protein, conserved	24	0.982213
PVX_085725	-	hypothetical protein, conserved	24	0.982213
PVX_089990	-	hypothetical protein, conserved	24	0.982213
PVX_094600	-	hypothetical protein, conserved	24	0.982213
PVX_095145	-	hypothetical protein, conserved	24	0.982213
PVX_099435	-	hypothetical protein, conserved	24	0.982213
PVX_115180	-	hypothetical protein, conserved	24	0.982213
PVX_117595	-	hypothetical protein, conserved	24	0.982213
PVX_118370	-	hypothetical protein, conserved	24	0.982213
PVX_119380	-	hypothetical protein, conserved	24	0.982213
PVX_122250	-	hypothetical protein, conserved	24	0.982213
PVX_003845	-	serine-repeat antigen 4 (SERA)	24	0.982213
PVX_097720	MSP3.10	merozoite surface protein 3	23	0.979339
PVX_097680	MSP3.3	merozoite surface protein 3	23	0.979339
PVX_122530	TERT	telomerase reverse transcriptase, putative	23	0.979339
PVX_082735	TRAP	thrombospondin-related anonymous protein	23	0.979339
PVX_100515	-	amino acid transporter, putative	23	0.979339
PVX_081485	-	hypothetical protein	23	0.979339
PVX_082810	-	hypothetical protein	23	0.979339
PVX_117430	-	hypothetical protein	23	0.979339
PVX_002855	-	hypothetical protein, conserved	23	0.979339
PVX_080105	-	hypothetical protein, conserved	23	0.979339
PVX_082420	-	hypothetical protein, conserved	23	0.979339
PVX_083315	-	hypothetical protein, conserved	23	0.979339
PVX_085180	-	hypothetical protein, conserved	23	0.979339
PVX_091300	-	hypothetical protein, conserved	23	0.979339
PVX_092010	-	hypothetical protein, conserved	23	0.979339
PVX_094405	-	hypothetical protein, conserved	23	0.979339
PVX_095470	-	hypothetical protein, conserved	23	0.979339
PVX_115275	-	hypothetical protein, conserved	23	0.979339
PVX_122465	-	hypothetical protein, conserved	23	0.979339
PVX_123805	-	hypothetical protein, conserved	23	0.979339
PVX_118575	-	metacaspase 2, putative	23	0.979339
PVX_114340	-	SNF2 family N-terminal domain containing protein	23	0.979339
PVX_117065	-	TLD domain-containing protein	23	0.979339
PVX_091770	CDPK7	calcium-dependent protein kinase 7, putative	22	0.975207
PVX_084445	CRMP3	cysteine repeat modular protein 3, putative	22	0.975207
PVX_000975	LISP2	liver specific protein 2, putative	22	0.975207
PVX_097675	MSP3.2	merozoite surface protein 3	22	0.975207
PVX_097710	MSP3.9	merozoite surface protein 3	22	0.975207
PVX_097815	TRS85	trafficking protein particle complex subunit 8, putative	22	0.975207
PVX_002785	-	ATP-dependent acyl-CoA synthetase, putative	22	0.975207
PVX_092925	-	CCAAT-box DNA binding protein subunit B, putative	22	0.975207
PVX_094340	-	DnaJ protein, putative	22	0.975207
PVX_097985	-	guanidine nucleotide exchange factor, putative	22	0.975207
PVX_114990	-	guanylyl cyclase, putative	22	0.975207
PVX_002820	-	hypothetical protein	22	0.975207
PVX_097715	-	hypothetical protein	22	0.975207
PVX_000795	-	hypothetical protein, conserved	22	0.975207
PVX_001830	-	hypothetical protein, conserved	22	0.975207
PVX_083220	-	hypothetical protein, conserved	22	0.975207
PVX_084925	-	hypothetical protein, conserved	22	0.975207
PVX_089935	-	hypothetical protein, conserved	22	0.975207
PVX_089960	-	hypothetical protein, conserved	22	0.975207
PVX_090060	-	hypothetical protein, conserved	22	0.975207
PVX_090100	-	hypothetical protein, conserved	22	0.975207
PVX_099270	-	hypothetical protein, conserved	22	0.975207
PVX_099550	-	hypothetical protein, conserved	22	0.975207
PVX_100005	-	hypothetical protein, conserved	22	0.975207
PVX_100940	-	hypothetical protein, conserved	22	0.975207
PVX_117060	-	hypothetical protein, conserved	22	0.975207
PVX_117340	-	hypothetical protein, conserved	22	0.975207
PVX_091955	-	RNA-binding protein, putative	22	0.975207
PVX_003590	-	serine/threonine-specific protein kinase, putative	22	0.975207
PVX_003830	-	serine-repeat antigen 5 (SERA)	22	0.975207
PVX_092950	-	tubulin--tyrosine ligase, putative	22	0.975207
PVX_081630	-	ubiquitin carboxyl-terminal hydrolase family 2, putative	22	0.975207
PVX_116985	ACC	biotin carboxylase subunit of acetyl CoA carboxylase, putative	21	0.969457
PVX_123760	AP2-G	transcription factor with AP2 domain(s), putative	21	0.969457
PVX_003750	AROM	pentafunctional AROM polypeptide, putative	21	0.969457
PVX_088910	GAMA	GPI-anchored micronemal antigen, putative	21	0.969457
PVX_084325	HMGB3	high mobility group protein B3, putative	21	0.969457
PVX_097705	MSP3.8	merozoite surface protein 3	21	0.969457
PVX_000985	SEC24B	protein transport protein Sec24B, putative	21	0.969457
PVX_086165	-	DNA mismatch repair protein, putative	21	0.969457
PVX_111560	-	dynein heavy chain, putative	21	0.969457
PVX_087910	-	E3 ubiquitin-protein ligase, putative	21	0.969457
PVX_082510	-	hypothetical protein	21	0.969457
PVX_111370	-	hypothetical protein	21	0.969457
PVX_113731	-	hypothetical protein	21	0.969457
PVX_114922	-	hypothetical protein	21	0.969457
PVX_118355	-	hypothetical protein	21	0.969457
PVX_001810	-	hypothetical protein, conserved	21	0.969457
PVX_002925	-	hypothetical protein, conserved	21	0.969457
PVX_003870	-	hypothetical protein, conserved	21	0.969457
PVX_080270	-	hypothetical protein, conserved	21	0.969457
PVX_081445	-	hypothetical protein, conserved	21	0.969457
PVX_084175	-	hypothetical protein, conserved	21	0.969457
PVX_084280	-	hypothetical protein, conserved	21	0.969457
PVX_084350	-	hypothetical protein, conserved	21	0.969457
PVX_085025	-	hypothetical protein, conserved	21	0.969457
PVX_085510	-	hypothetical protein, conserved	21	0.969457
PVX_087865	-	hypothetical protein, conserved	21	0.969457
PVX_088215	-	hypothetical protein, conserved	21	0.969457
PVX_091630	-	hypothetical protein, conserved	21	0.969457
PVX_094965	-	hypothetical protein, conserved	21	0.969457
PVX_095150	-	hypothetical protein, conserved	21	0.969457
PVX_095180	-	hypothetical protein, conserved	21	0.969457
PVX_095365	-	hypothetical protein, conserved	21	0.969457
PVX_097800	-	hypothetical protein, conserved	21	0.969457
PVX_100825	-	hypothetical protein, conserved	21	0.969457
PVX_122875	-	hypothetical protein, conserved	21	0.969457
PVX_123300	-	hypothetical protein, conserved	21	0.969457
PVX_113450	-	nucleoside diphosphate kinase, putative	21	0.969457
PVX_094277	-	Plasmodium exported protein, unknown function	21	0.969457
PVX_114260	-	transcription factor with AP2 domain(s), putative	21	0.969457
PVX_101400	G377	osmiophilic body protein, putative	20	0.962451
PVX_097695	MSP3.6	merozoite surface protein 3	20	0.962451
PVX_081270	PIP5K	phosphatidylinositol-4-phosphate 5-kinase, putative	20	0.962451
PVX_113345	-	ARID/BRIGHT DNA binding domain containing protein	20	0.962451
PVX_088000	-	cloroquine resistance asscociatd protein Cg7, putative	20	0.962451
PVX_089510	-	D13 protein, putative	20	0.962451
PVX_081792	-	hypothetical protein	20	0.962451
PVX_101205	-	hypothetical protein	20	0.962451
PVX_101500	-	hypothetical protein	20	0.962451
PVX_002550	-	hypothetical protein, conserved	20	0.962451
PVX_002610	-	hypothetical protein, conserved	20	0.962451
PVX_079695	-	hypothetical protein, conserved	20	0.962451
PVX_080150	-	hypothetical protein, conserved	20	0.962451
PVX_082350	-	hypothetical protein, conserved	20	0.962451
PVX_084565	-	hypothetical protein, conserved	20	0.962451
PVX_084725	-	hypothetical protein, conserved	20	0.962451
PVX_085640	-	hypothetical protein, conserved	20	0.962451
PVX_085935	-	hypothetical protein, conserved	20	0.962451
PVX_087845	-	hypothetical protein, conserved	20	0.962451
PVX_088140	-	hypothetical protein, conserved	20	0.962451
PVX_091075	-	hypothetical protein, conserved	20	0.962451
PVX_096325	-	hypothetical protein, conserved	20	0.962451
PVX_097965	-	hypothetical protein, conserved	20	0.962451
PVX_100535	-	hypothetical protein, conserved	20	0.962451
PVX_100740	-	hypothetical protein, conserved	20	0.962451
PVX_113265	-	hypothetical protein, conserved	20	0.962451
PVX_114346	-	hypothetical protein, conserved	20	0.962451
PVX_115430	-	hypothetical protein, conserved	20	0.962451
PVX_122940	-	hypothetical protein, conserved	20	0.962451
PVX_124080	-	hypothetical protein, conserved	20	0.962451
PVX_119675	-	protein kinase domain containing protein	20	0.962451
PVX_085120	-	protein kinase, putative	20	0.962451
PVX_082590	-	ubiquitin-activating enzyme, putative	20	0.962451
PVX_091605	-	ubiquitin-protein ligase, putative	20	0.962451
PVX_088790	-	variable surface protein Vir21-like	20	0.962451
PVX_086880	-	variable surface protein Vir23-like	20	0.962451
PVX_001640	-	VIR protein	20	0.962451
PVX_097542	-	VIR protein	20	0.962451
PVX_100910	ApiAP2	transcription factor with AP2 domain(s), putative	19	0.955623
PVX_122680	ApiAP2	transcription factor with AP2 domain(s), putative	19	0.955623
PVX_094595	HDA2	histone deacetylase 2, putative	19	0.955623
PVX_097700	MSP3.7	merozoite surface protein 3	19	0.955623
PVX_000810	PLP1	perforin-like protein 1	19	0.955623
PVX_090325	RBP2c	reticulocyte binding protein 2c	19	0.955623
PVX_098745	RNaseII	exoribonuclease II, putative	19	0.955623
PVX_100650	SENP1	sentrin-specific protease 1, putative	19	0.955623
PVX_083240	-	6-cysteine protein	19	0.955623
PVX_087995	-	cloroquine resistance associated protein Cg2, putative	19	0.955623
PVX_099635	-	conserved Plasmodium protein, unknown function	19	0.955623
PVX_123615	-	formin 2, putative	19	0.955623
PVX_084395	-	hypothetical protein	19	0.955623
PVX_092750	-	hypothetical protein	19	0.955623
PVX_094230	-	hypothetical protein	19	0.955623
PVX_096180	-	hypothetical protein	19	0.955623
PVX_000855	-	hypothetical protein, conserved	19	0.955623
PVX_003780	-	hypothetical protein, conserved	19	0.955623
PVX_080580	-	hypothetical protein, conserved	19	0.955623
PVX_082905	-	hypothetical protein, conserved	19	0.955623
PVX_085245	-	hypothetical protein, conserved	19	0.955623
PVX_086015	-	hypothetical protein, conserved	19	0.955623
PVX_089110	-	hypothetical protein, conserved	19	0.955623
PVX_089320	-	hypothetical protein, conserved	19	0.955623
PVX_089415	-	hypothetical protein, conserved	19	0.955623
PVX_092325	-	hypothetical protein, conserved	19	0.955623
PVX_092415	-	hypothetical protein, conserved	19	0.955623
PVX_092515	-	hypothetical protein, conserved	19	0.955623
PVX_099480	-	hypothetical protein, conserved	19	0.955623
PVX_111440	-	hypothetical protein, conserved	19	0.955623
PVX_113905	-	hypothetical protein, conserved	19	0.955623
PVX_114655	-	hypothetical protein, conserved	19	0.955623
PVX_118525	-	hypothetical protein, conserved	19	0.955623
PVX_118590	-	hypothetical protein, conserved	19	0.955623
PVX_118670	-	hypothetical protein, conserved	19	0.955623
PVX_119515	-	hypothetical protein, conserved	19	0.955623
PVX_123890	-	hypothetical protein, conserved	19	0.955623
PVX_096115	-	protein kinase, putative	19	0.955623
PVX_003815	-	serine-repeat antigen (SERA), truncated, putative	19	0.955623
PVX_088965	-	SET domain protein, putative	19	0.955623
PVX_085130	-	transporter, putative	19	0.955623
PVX_063190	-	unspecified product	19	0.955623
PVX_002480	-	variable surface protein Vir12/24-related	19	0.955623
PVX_090335	-	variable surface protein Vir12-like	19	0.955623
PVX_001645	-	variable surface protein Vir12-related	19	0.955623
PVX_002490	-	variable surface protein Vir12-related	19	0.955623
PVX_005045	-	variable surface protein Vir12-related	19	0.955623
PVX_081850	-	variable surface protein Vir22/23-related	19	0.955623
PVX_088805	-	variable surface protein Vir22/24-like	19	0.955623
PVX_110295	-	variable surface protein Vir22-like	19	0.955623
PVX_003510	-	variable surface protein Vir24-related	19	0.955623
PVX_083580	-	variable surface protein Vir24-related	19	0.955623
PVX_005057	-	VIR protein	19	0.955623
PVX_086865	-	VIR protein	19	0.955623
PVX_090310	-	VIR protein	19	0.955623
PVX_105205	-	VIR protein	19	0.955623
PVX_097550	-	VIR protein, pseudogene	19	0.955623
PVX_092275	AMA1	apical membrane antigen 1	18	0.945383
PVX_001040	ApiAP2	transcription factor with AP2 domain(s), putative	18	0.945383
PVX_080410	ApiAP2	transcription factor with AP2 domain(s), putative	18	0.945383
PVX_093635	ApiAP2	transcription factor with AP2 domain(s), putative	18	0.945383
PVX_113370	ApiAP2	transcription factor with AP2 domain(s), putative	18	0.945383
PVX_095215	Cap380	oocyst capsule protein, putative	18	0.945383
PVX_097670	MSP3.1	merozoite surface protein 3	18	0.945383
PVX_121920	RBP2a	reticulocyte binding protein 2a	18	0.945383
PVX_094255	RBP2b	reticulocyte binding protein 2b	18	0.945383
PVX_093610	-	adenylyl cyclase beta, putative	18	0.945383
PVX_117175	-	dynein beta chain, putative	18	0.945383
PVX_118515	-	histone, putative	18	0.945383
PVX_002630	-	hypothetical protein	18	0.945383
PVX_086050	-	hypothetical protein	18	0.945383
PVX_090005	-	hypothetical protein	18	0.945383
PVX_000840	-	hypothetical protein, conserved	18	0.945383
PVX_079715	-	hypothetical protein, conserved	18	0.945383
PVX_085680	-	hypothetical protein, conserved	18	0.945383
PVX_085715	-	hypothetical protein, conserved	18	0.945383
PVX_088045	-	hypothetical protein, conserved	18	0.945383
PVX_091765	-	hypothetical protein, conserved	18	0.945383
PVX_092265	-	hypothetical protein, conserved	18	0.945383
PVX_092650	-	hypothetical protein, conserved	18	0.945383
PVX_094585	-	hypothetical protein, conserved	18	0.945383
PVX_095425	-	hypothetical protein, conserved	18	0.945383
PVX_096110	-	hypothetical protein, conserved	18	0.945383
PVX_099100	-	hypothetical protein, conserved	18	0.945383
PVX_099150	-	hypothetical protein, conserved	18	0.945383
PVX_110915	-	hypothetical protein, conserved	18	0.945383
PVX_111520	-	hypothetical protein, conserved	18	0.945383
PVX_114860	-	hypothetical protein, conserved	18	0.945383
PVX_116885	-	hypothetical protein, conserved	18	0.945383
PVX_118175	-	hypothetical protein, conserved	18	0.945383
PVX_118665	-	hypothetical protein, conserved	18	0.945383
PVX_119400	-	hypothetical protein, conserved	18	0.945383
PVX_121965	-	hypothetical protein, conserved	18	0.945383
PVX_123885	-	isoleucine--tRNA ligase, putative	18	0.945383
PVX_086900	-	Plasmodium exported protein, unknown function	18	0.945383
PVX_090165	-	pre-mRNA-splicing helicase BRR2, putative	18	0.945383
PVX_090925	-	protein kinase domain containing protein	18	0.945383
PVX_097770	-	P-type ATPase, putative	18	0.945383
PVX_090285	-	Pvstp1, putative	18	0.945383
PVX_090330	-	reticulocyte binding protein 2 precursor (PvRBP-2), putative	18	0.945383
PVX_080310	-	RNA-binding protein, putative	18	0.945383
PVX_092460	-	subtilisin-like protease 2, putative	18	0.945383
PVX_112120	-	unspecified product	18	0.945383
PVX_112715	-	unspecified product	18	0.945383
PVX_090315	-	variable surface protein Vir12-like	18	0.945383
PVX_115480	-	variable surface protein Vir21, putative	18	0.945383
PVX_097530	-	variable surface protein Vir22/12-related	18	0.945383
PVX_003495	-	variable surface protein Vir22/24-related	18	0.945383
PVX_086860	-	variable surface protein Vir24-related	18	0.945383
PVX_097540	-	variable surface protein Vir24-related	18	0.945383
PVX_002495	-	variable surface protein Vir7-like	18	0.945383
PVX_086890	-	variable surface protein Vir8-like	18	0.945383
PVX_003490	-	VIR protein	18	0.945383
PVX_086895	-	VIR protein	18	0.945383
PVX_094250	-	VIR protein	18	0.945383
PVX_114495	ACS	acetyl-CoA synthetase, putative	17	0.934962
PVX_113825	ApiAP2	transcription factor with AP2 domain(s), putative	17	0.934962
PVX_090240	CyRPA	cysteine-rich protective antigen, putative	17	0.934962
PVX_097690	MSP3.5	merozoite surface protein 3	17	0.934962
PVX_085445	P113	surface protein P113, putative	17	0.934962
PVX_003585	ROPE	repetitive organellar protein, putative	17	0.934962
PVX_118345	SEC7	protein transport protein SEC7, putative	17	0.934962
PVX_114305	TKL4	tyrosine kinase-like protein, putative	17	0.934962
PVX_003900	-	6-cysteine protein	17	0.934962
PVX_003905	-	6-cysteine protein	17	0.934962
PVX_079772	-	conserved Plasmodium protein, unknown function	17	0.934962
PVX_085977	-	conserved Plasmodium protein, unknown function	17	0.934962
PVX_116650	-	DEAD box helicase, putative	17	0.934962
PVX_085970	-	hypothetical protein	17	0.934962
PVX_089000	-	hypothetical protein	17	0.934962
PVX_090835	-	hypothetical protein	17	0.934962
PVX_093525	-	hypothetical protein	17	0.934962
PVX_099350	-	hypothetical protein	17	0.934962
PVX_111510	-	hypothetical protein	17	0.934962
PVX_113550	-	hypothetical protein	17	0.934962
PVX_117310	-	hypothetical protein	17	0.934962
PVX_000530	-	hypothetical protein, conserved	17	0.934962
PVX_000710	-	hypothetical protein, conserved	17	0.934962
PVX_000900	-	hypothetical protein, conserved	17	0.934962
PVX_001800	-	hypothetical protein, conserved	17	0.934962
PVX_001920	-	hypothetical protein, conserved	17	0.934962
PVX_002715	-	hypothetical protein, conserved	17	0.934962
PVX_081525	-	hypothetical protein, conserved	17	0.934962
PVX_081725	-	hypothetical protein, conserved	17	0.934962
PVX_084935	-	hypothetical protein, conserved	17	0.934962
PVX_085475	-	hypothetical protein, conserved	17	0.934962
PVX_085620	-	hypothetical protein, conserved	17	0.934962
PVX_087700	-	hypothetical protein, conserved	17	0.934962
PVX_087735	-	hypothetical protein, conserved	17	0.934962
PVX_089375	-	hypothetical protein, conserved	17	0.934962
PVX_091055	-	hypothetical protein, conserved	17	0.934962
PVX_094385	-	hypothetical protein, conserved	17	0.934962
PVX_094930	-	hypothetical protein, conserved	17	0.934962
PVX_096285	-	hypothetical protein, conserved	17	0.934962
PVX_101120	-	hypothetical protein, conserved	17	0.934962
PVX_114090	-	hypothetical protein, conserved	17	0.934962
PVX_114780	-	hypothetical protein, conserved	17	0.934962
PVX_114955	-	hypothetical protein, conserved	17	0.934962
PVX_115420	-	hypothetical protein, conserved	17	0.934962
PVX_117920	-	hypothetical protein, conserved	17	0.934962
PVX_118600	-	hypothetical protein, conserved	17	0.934962
PVX_119813	-	hypothetical protein, conserved	17	0.934962
PVX_122160	-	hypothetical protein, conserved	17	0.934962
PVX_122920	-	hypothetical protein, conserved	17	0.934962
PVX_122965	-	hypothetical protein, conserved	17	0.934962
PVX_124090	-	hypothetical protein, conserved	17	0.934962
PVX_003770	-	merozoite surface protein 5	17	0.934962
PVX_100545	-	phenylalanine--tRNA ligase, putative	17	0.934962
PVX_000680	-	RNA helicase, putative	17	0.934962
PVX_003805	-	serine-repeat antigen (SERA), putative	17	0.934962
PVX_003840	-	serine-repeat antigen 3 (SERA)	17	0.934962
PVX_092990	-	tryptophan-rich antigen (Pv-fam-a)	17	0.934962
PVX_022685	-	unspecified product	17	0.934962
PVX_024685	-	unspecified product	17	0.934962
PVX_104190	-	unspecified product	17	0.934962
PVX_125726	-	unspecified product	17	0.934962
PVX_090290	-	variable surface protein Vir12, putative	17	0.934962
PVX_090305	-	variable surface protein Vir12-related	17	0.934962
PVX_110300	-	variable surface protein Vir21, putative	17	0.934962
PVX_093720	-	variable surface protein Vir24-like	17	0.934962
PVX_003505	-	variable surface protein Vir24-related	17	0.934962
PVX_093710	-	variable surface protein Vir24-related	17	0.934962
PVX_086875	-	variable surface protein Vir27-related	17	0.934962
PVX_096945	-	variable surface protein Vir4-related	17	0.934962
PVX_119210	-	variant surface protein Vir22/5/24, putative	17	0.934962
PVX_086863	-	VIR protein	17	0.934962
PVX_088795	-	VIR protein	17	0.934962
PVX_096001	-	VIR protein	17	0.934962
PVX_084305	-	zinc finger protein, putative	17	0.934962
PVX_123750	ApiAP2	transcription factor with AP2 domain(s), putative	16	0.921667
PVX_084610	LSD1	lysine-specific histone demethylase 1, putative	16	0.921667
PVX_124085	MRP2	multidrug resistance-associated protein 2, putative	16	0.921667
PVX_097725	MSP3.11	merozoite surface protein 3	16	0.921667
PVX_123395	PIGO	GPI ethanolamine phosphate transferase 3, putative	16	0.921667
PVX_081620	PMS1	DNA mismatch repair protein PMS1, putative	16	0.921667
PVX_000620	SDA1	protein SDA1, putative	16	0.921667
PVX_093655	SENP2	sentrin-specific protease 2, putative	16	0.921667
PVX_101385	THO2	THO complex subunit 2, putative	16	0.921667
PVX_091685	TKL2	tyrosine kinase-like protein, putative	16	0.921667
PVX_089615	VPS9	vacuolar protein sorting-associated protein 9, putative	16	0.921667
PVX_111120	-	asparagine-rich antigen, putative	16	0.921667
PVX_097940	-	cell differentiation protein rcd1, putative	16	0.921667
PVX_111415	-	conserved Plasmodium protein, unknown function	16	0.921667
PVX_117062	-	conserved Plasmodium protein, unknown function	16	0.921667
PVX_086930	-	cytoadherence linked asexual protein (CLAG), putative	16	0.921667
PVX_121885	-	cytoadherence linked asexual protein, CLAG, putative	16	0.921667
PVX_001820	-	hypothetical protein	16	0.921667
PVX_082710	-	hypothetical protein	16	0.921667
PVX_101555	-	hypothetical protein	16	0.921667
PVX_117155	-	hypothetical protein	16	0.921667
PVX_001010	-	hypothetical protein, conserved	16	0.921667
PVX_001872	-	hypothetical protein, conserved	16	0.921667
PVX_079985	-	hypothetical protein, conserved	16	0.921667
PVX_081580	-	hypothetical protein, conserved	16	0.921667
PVX_082360	-	hypothetical protein, conserved	16	0.921667
PVX_083490	-	hypothetical protein, conserved	16	0.921667
PVX_084840	-	hypothetical protein, conserved	16	0.921667
PVX_084845	-	hypothetical protein, conserved	16	0.921667
PVX_086170	-	hypothetical protein, conserved	16	0.921667
PVX_087900	-	hypothetical protein, conserved	16	0.921667
PVX_089120	-	hypothetical protein, conserved	16	0.921667
PVX_089335	-	hypothetical protein, conserved	16	0.921667
PVX_089715	-	hypothetical protein, conserved	16	0.921667
PVX_090220	-	hypothetical protein, conserved	16	0.921667
PVX_091820	-	hypothetical protein, conserved	16	0.921667
PVX_091940	-	hypothetical protein, conserved	16	0.921667
PVX_095440	-	hypothetical protein, conserved	16	0.921667
PVX_096150	-	hypothetical protein, conserved	16	0.921667
PVX_097925	-	hypothetical protein, conserved	16	0.921667
PVX_097950	-	hypothetical protein, conserved	16	0.921667
PVX_098610	-	hypothetical protein, conserved	16	0.921667
PVX_099750	-	hypothetical protein, conserved	16	0.921667
PVX_113500	-	hypothetical protein, conserved	16	0.921667
PVX_113635	-	hypothetical protein, conserved	16	0.921667
PVX_115170	-	hypothetical protein, conserved	16	0.921667
PVX_117240	-	hypothetical protein, conserved	16	0.921667
PVX_117580	-	hypothetical protein, conserved	16	0.921667
PVX_117640	-	hypothetical protein, conserved	16	0.921667
PVX_117965	-	hypothetical protein, conserved	16	0.921667
PVX_096095	-	kinesin-19, putative	16	0.921667
PVX_081250	-	kinesin-8, putative	16	0.921667
PVX_080420	-	MB2 protein, putative	16	0.921667
PVX_082665	-	merozoite surface protein 7 (MSP7)	16	0.921667
PVX_113830	-	myosin-like protein, putative	16	0.921667
PVX_084837	-	protein kinase, putative	16	0.921667
PVX_099715	-	protein kinase, putative	16	0.921667
PVX_117120	-	rhoptry protein, putative	16	0.921667
PVX_085070	-	rRNA (adenosine-2'-O-)-methyltransferase, putative	16	0.921667
PVX_003835	-	serine-repeat antigen 1 (SERA)	16	0.921667
PVX_099180	-	type II NADH:ubiquinone oxidoreductase, putative	16	0.921667
PVX_080415	-	ubiquitin carboxyl-terminal hydrolase 2, putative	16	0.921667
PVX_099520	-	ubiquitin-like protein, putative	16	0.921667
PVX_015635	-	unspecified product	16	0.921667
PVX_107735	-	unspecified product	16	0.921667
PVX_112115	-	unspecified product	16	0.921667
PVX_112720	-	unspecified product	16	0.921667
PVX_120330	-	unspecified product	16	0.921667
PVX_120335	-	unspecified product	16	0.921667
PVX_241290	-	unspecified product	16	0.921667
PVX_097545	-	variable surface protein Vir12-related	16	0.921667
PVX_096910	-	variable surface protein Vir23-related	16	0.921667
PVX_101560	-	variable surface protein Vir4-related	16	0.921667
PVX_096970	-	variable surface protein Vir8-related	16	0.921667
PVX_093730	-	VIR protein	16	0.921667
PVX_115490	-	VIR protein	16	0.921667
PVX_119215	-	VIR protein	16	0.921667
PVX_089605	-	WD domain, G-beta repeat domain containing protein	16	0.921667
PVX_092340	-	zinc finger protein, putative	16	0.921667
PVX_091065	ApiAP2	transcription factor with AP2 domain(s), putative	15	0.907474
PVX_099075	GCD10	tRNA (adenine(58)-N(1))-methyltransferase non-catalytic subunit TRM6, putative	15	0.907474
PVX_001735	GRASP	golgi re-assembly stacking protein, putative	15	0.907474
PVX_123795	GyrA	DNA gyrase subunit A, putative	15	0.907474
PVX_116870	HDA1	histone deacetylase, putative	15	0.907474
PVX_086245	MISFIT	nuclear formin-like protein, putative	15	0.907474
PVX_002790	RON6	rhoptry neck protein 6, putative	15	0.907474
PVX_117540	SAS4	spindle assembly abnormal protein 4, putative	15	0.907474
PVX_095375	-	6-cysteine protein	15	0.907474
PVX_118105	-	calponin homology domain-containing protein, putative	15	0.907474
PVX_096268	-	conserved Plasmodium membrane protein, unknown function	15	0.907474
PVX_081707	-	conserved Plasmodium protein, unknown function	15	0.907474
PVX_002740	-	DEAD/DEAH helicase, putative	15	0.907474
PVX_098710	-	dynein heavy chain, putative	15	0.907474
PVX_085211	-	dynein-associated protein, putative	15	0.907474
PVX_122300	-	HORMA domain protein, putative	15	0.907474
PVX_005040	-	hypothetical protein	15	0.907474
PVX_099770	-	hypothetical protein	15	0.907474
PVX_099885	-	hypothetical protein	15	0.907474
PVX_000670	-	hypothetical protein, conserved	15	0.907474
PVX_002680	-	hypothetical protein, conserved	15	0.907474
PVX_002710	-	hypothetical protein, conserved	15	0.907474
PVX_002795	-	hypothetical protein, conserved	15	0.907474
PVX_003475	-	hypothetical protein, conserved	15	0.907474
PVX_079970	-	hypothetical protein, conserved	15	0.907474
PVX_080205	-	hypothetical protein, conserved	15	0.907474
PVX_080315	-	hypothetical protein, conserved	15	0.907474
PVX_081585	-	hypothetical protein, conserved	15	0.907474
PVX_081755	-	hypothetical protein, conserved	15	0.907474
PVX_084440	-	hypothetical protein, conserved	15	0.907474
PVX_085295	-	hypothetical protein, conserved	15	0.907474
PVX_085310	-	hypothetical protein, conserved	15	0.907474
PVX_091255	-	hypothetical protein, conserved	15	0.907474
PVX_091385	-	hypothetical protein, conserved	15	0.907474
PVX_091436	-	hypothetical protein, conserved	15	0.907474
PVX_092080	-	hypothetical protein, conserved	15	0.907474
PVX_092225	-	hypothetical protein, conserved	15	0.907474
PVX_092260	-	hypothetical protein, conserved	15	0.907474
PVX_092335	-	hypothetical protein, conserved	15	0.907474
PVX_092640	-	hypothetical protein, conserved	15	0.907474
PVX_093565	-	hypothetical protein, conserved	15	0.907474
PVX_094335	-	hypothetical protein, conserved	15	0.907474
PVX_098730	-	hypothetical protein, conserved	15	0.907474
PVX_098800	-	hypothetical protein, conserved	15	0.907474
PVX_099130	-	hypothetical protein, conserved	15	0.907474
PVX_111255	-	hypothetical protein, conserved	15	0.907474
PVX_113755	-	hypothetical protein, conserved	15	0.907474
PVX_114460	-	hypothetical protein, conserved	15	0.907474
PVX_114785	-	hypothetical protein, conserved	15	0.907474
PVX_115020	-	hypothetical protein, conserved	15	0.907474
PVX_116555	-	hypothetical protein, conserved	15	0.907474
PVX_117810	-	hypothetical protein, conserved	15	0.907474
PVX_119300	-	hypothetical protein, conserved	15	0.907474
PVX_122795	-	hypothetical protein, conserved	15	0.907474
PVX_124005	-	hypothetical protein, conserved	15	0.907474
PVX_082675	-	merozoite surface protein 7 (MSP7)	15	0.907474
PVX_086910	-	Phist protein (Pf-fam-b)	15	0.907474
PVX_001105	-	Plasmodium exported protein, unknown function, pseudogene	15	0.907474
PVX_092865	-	protein kinase domain containing protein	15	0.907474
PVX_084625	-	P-type ATPase4, putative	15	0.907474
PVX_121870	-	Pv-fam-d protein	15	0.907474
PVX_003825	-	serine-repeat antigen 4 (SERA)	15	0.907474
PVX_113850	-	transporter, putative	15	0.907474
PVX_018150	-	unspecified product	15	0.907474
PVX_060690	-	unspecified product	15	0.907474
PVX_104700	-	unspecified product	15	0.907474
PVX_107755	-	unspecified product	15	0.907474
PVX_112630	-	unspecified product	15	0.907474
PVX_141260	-	unspecified product	15	0.907474
PVX_176270	-	unspecified product	15	0.907474
PVX_097555	-	variable surface protein Vir12/16-related	15	0.907474
PVX_001625	-	variable surface protein Vir12-related	15	0.907474
PVX_005050	-	variable surface protein Vir22/23-related	15	0.907474
PVX_088780	-	variable surface protein Vir24-related	15	0.907474
PVX_096940	-	variable surface protein Vir24-related	15	0.907474
PVX_088800	-	variable surface protein Vir4-related	15	0.907474
PVX_000020	-	variable surface protein Vir9-like	15	0.907474
PVX_004495	-	VIR protein	15	0.907474
PVX_090295	-	VIR protein	15	0.907474
PVX_095990	-	VIR protein	15	0.907474
PVX_096004	-	VIR protein	15	0.907474
PVX_110822	-	VIR protein	15	0.907474
PVX_121862	-	VIR protein	15	0.907474
PVX_092555	-	WD domain, G-beta repeat domain containing protein	15	0.907474
PVX_085205	ABCG2	ABC transporter G family member 2, putative	14	0.892382
PVX_092760	AP2-O	transcription factor with AP2 domain(s), putative	14	0.892382
PVX_091922	ATG7	autophagy-related protein 7, putative	14	0.892382
PVX_110810	DBP	Duffy receptor precursor	14	0.892382
PVX_115400	ERCC4	DNA repair endonuclease, putative	14	0.892382
PVX_097660	IspE	4-diphosphocytidyl-2-C-methyl-D-erythritol kinase, putative	14	0.892382
PVX_118100	MDR2	multidrug resistance protein 2, putative	14	0.892382
PVX_113846	NAR1	cytosolic Fe-S cluster assembly factor NAR1, putative	14	0.892382
PVX_084720	PTEX150	translocon component PTEX150, putative	14	0.892382
PVX_098582	RBP1b	reticulocyte binding protein 1b	14	0.892382
PVX_117880	RON2	rhoptry neck protein 2, putative	14	0.892382
PVX_115345	-	alanine--tRNA ligase, putative	14	0.892382
PVX_099175	-	BSD-domain protein, putative	14	0.892382
PVX_119630	-	DEAD box helicase, putative	14	0.892382
PVX_099990	-	diacylglycerol kinase, putative	14	0.892382
PVX_101435	-	DNA repair protein rhp16, putative	14	0.892382
PVX_100570	-	F-box domain containing protein	14	0.892382
PVX_089910	-	histone acetyltransferase, putative	14	0.892382
PVX_100640	-	homocysteine S-methyltransferase, putative	14	0.892382
PVX_110945	-	hypothetical protein	14	0.892382
PVX_001960	-	hypothetical protein, conserved	14	0.892382
PVX_079745	-	hypothetical protein, conserved	14	0.892382
PVX_079785	-	hypothetical protein, conserved	14	0.892382
PVX_080180	-	hypothetical protein, conserved	14	0.892382
PVX_081370	-	hypothetical protein, conserved	14	0.892382
PVX_081415	-	hypothetical protein, conserved	14	0.892382
PVX_084385	-	hypothetical protein, conserved	14	0.892382
PVX_084485	-	hypothetical protein, conserved	14	0.892382
PVX_085670	-	hypothetical protein, conserved	14	0.892382
PVX_090130	-	hypothetical protein, conserved	14	0.892382
PVX_091530	-	hypothetical protein, conserved	14	0.892382
PVX_091745	-	hypothetical protein, conserved	14	0.892382
PVX_092955	-	hypothetical protein, conserved	14	0.892382
PVX_095100	-	hypothetical protein, conserved	14	0.892382
PVX_095170	-	hypothetical protein, conserved	14	0.892382
PVX_096155	-	hypothetical protein, conserved	14	0.892382
PVX_098850	-	hypothetical protein, conserved	14	0.892382
PVX_099065	-	hypothetical protein, conserved	14	0.892382
PVX_099500	-	hypothetical protein, conserved	14	0.892382
PVX_099640	-	hypothetical protein, conserved	14	0.892382
PVX_100725	-	hypothetical protein, conserved	14	0.892382
PVX_100970	-	hypothetical protein, conserved	14	0.892382
PVX_113645	-	hypothetical protein, conserved	14	0.892382
PVX_113965	-	hypothetical protein, conserved	14	0.892382
PVX_115095	-	hypothetical protein, conserved	14	0.892382
PVX_116585	-	hypothetical protein, conserved	14	0.892382
PVX_116590	-	hypothetical protein, conserved	14	0.892382
PVX_117535	-	hypothetical protein, conserved	14	0.892382
PVX_117570	-	hypothetical protein, conserved	14	0.892382
PVX_117815	-	hypothetical protein, conserved	14	0.892382
PVX_118070	-	hypothetical protein, conserved	14	0.892382
PVX_119500	-	hypothetical protein, conserved	14	0.892382
PVX_119505	-	hypothetical protein, conserved	14	0.892382
PVX_119525	-	hypothetical protein, conserved	14	0.892382
PVX_123650	-	hypothetical protein, conserved	14	0.892382
PVX_123880	-	hypothetical protein, conserved	14	0.892382
PVX_101175	-	kinesin motor domain containing protein	14	0.892382
PVX_088010	-	lysophospholipase, putative	14	0.892382
PVX_001690	-	Phist protein (Pf-fam-b)	14	0.892382
PVX_093680	-	Phist protein (Pf-fam-b)	14	0.892382
PVX_003525	-	Plasmodium exported protein, unknown function	14	0.892382
PVX_089435	-	RAD protein (Pv-fam-e)	14	0.892382
PVX_101585	-	reticulocyte binding protein 2 precursor, pseudogene, putative	14	0.892382
PVX_001965	-	RNA-binding protein, putative	14	0.892382
PVX_001880	-	S-adenosyl-L-methionine-dependent methyltransferase, putative	14	0.892382
PVX_003790	-	serine-repeat antigen (SERA), putative	14	0.892382
PVX_003850	-	serine-repeat antigen 2 (SERA)	14	0.892382
PVX_122015	-	sodium/hydrogen exchanger 1, putative	14	0.892382
PVX_005580	-	unspecified product	14	0.892382
PVX_009595	-	unspecified product	14	0.892382
PVX_018655	-	unspecified product	14	0.892382
PVX_077195	-	unspecified product	14	0.892382
PVX_107745	-	unspecified product	14	0.892382
PVX_107750	-	unspecified product	14	0.892382
PVX_112100	-	unspecified product	14	0.892382
PVX_120340	-	unspecified product	14	0.892382
PVX_173270	-	unspecified product	14	0.892382
PVX_097525	-	variable surface protein Vir 12, putative	14	0.892382
PVX_094240	-	variable surface protein Vir12/24-related	14	0.892382
PVX_005060	-	variable surface protein Vir12-like	14	0.892382
PVX_094245	-	variable surface protein Vir12-like	14	0.892382
PVX_096005	-	variable surface protein Vir15-related	14	0.892382
PVX_121855	-	variable surface protein Vir18, putative	14	0.892382
PVX_005055	-	VIR protein	14	0.892382
PVX_088775	-	VIR protein	14	0.892382
PVX_096965	-	VIR protein	14	0.892382
PVX_096987	-	VIR protein	14	0.892382
PVX_090293	-	VIR protein, pseudogene	14	0.892382
PVX_096007	-	VIR protein, pseudogene	14	0.892382
PVX_095250	ABCI3	ABC transporter I family member 1, putative	13	0.876392
PVX_092570	ApiAP2	transcription factor with AP2 domain(s), putative	13	0.876392
PVX_113625	CLS	cardiolipin synthetase, putative	13	0.876392
PVX_096410	CRMP2	cysteine repeat modular protein 2, putative	13	0.876392
PVX_084495	KROX1	zinc finger transcription factor, putative	13	0.876392
PVX_118280	LPAAT	1-acyl-sn-glycerol-3-phosphate acyltransferase, putative	13	0.876392
PVX_111180	P28	28 kDa ookinete surface protein, putative	13	0.876392
PVX_085315	PP7	serine/threonine protein phosphatase 7, putative	13	0.876392
PVX_081345	PSOP24	secreted ookinete protein, putative	13	0.876392
PVX_113460	RAD50	DNA repair protein RAD50, putative	13	0.876392
PVX_085930	RAP1	rhoptry-associated protein 1, putative	13	0.876392
PVX_089035	UBE4B	ubiquitin conjugation factor E4 B, putative	13	0.876392
PVX_003660	-	5'-3' exoribonuclease, putative	13	0.876392
PVX_092535	-	Adenylate and Guanylate cyclase catalytic domain containing protein	13	0.876392
PVX_085525	-	ATP-dependent RNA helicase, putative	13	0.876392
PVX_087044	-	conserved Plasmodium protein, unknown function	13	0.876392
PVX_098740	-	endonuclease/exonuclease/phosphatase domain containing protein	13	0.876392
PVX_117685	-	ferlin, putative	13	0.876392
PVX_096305	-	ferrodoxin reductase, putative	13	0.876392
PVX_088190	-	helicase, putative	13	0.876392
PVX_085235	-	hypothetical protein	13	0.876392
PVX_090830	-	hypothetical protein	13	0.876392
PVX_091860	-	hypothetical protein	13	0.876392
PVX_101470	-	hypothetical protein	13	0.876392
PVX_000865	-	hypothetical protein, conserved	13	0.876392
PVX_002815	-	hypothetical protein, conserved	13	0.876392
PVX_002890	-	hypothetical protein, conserved	13	0.876392
PVX_003570	-	hypothetical protein, conserved	13	0.876392
PVX_003755	-	hypothetical protein, conserved	13	0.876392
PVX_079750	-	hypothetical protein, conserved	13	0.876392
PVX_080600	-	hypothetical protein, conserved	13	0.876392
PVX_081690	-	hypothetical protein, conserved	13	0.876392
PVX_081700	-	hypothetical protein, conserved	13	0.876392
PVX_083140	-	hypothetical protein, conserved	13	0.876392
PVX_084590	-	hypothetical protein, conserved	13	0.876392
PVX_085240	-	hypothetical protein, conserved	13	0.876392
PVX_086120	-	hypothetical protein, conserved	13	0.876392
PVX_086275	-	hypothetical protein, conserved	13	0.876392
PVX_087880	-	hypothetical protein, conserved	13	0.876392
PVX_088165	-	hypothetical protein, conserved	13	0.876392
PVX_089220	-	hypothetical protein, conserved	13	0.876392
PVX_091085	-	hypothetical protein, conserved	13	0.876392
PVX_092150	-	hypothetical protein, conserved	13	0.876392
PVX_092160	-	hypothetical protein, conserved	13	0.876392
PVX_092230	-	hypothetical protein, conserved	13	0.876392
PVX_092445	-	hypothetical protein, conserved	13	0.876392
PVX_092935	-	hypothetical protein, conserved	13	0.876392
PVX_095450	-	hypothetical protein, conserved	13	0.876392
PVX_098660	-	hypothetical protein, conserved	13	0.876392
PVX_098950	-	hypothetical protein, conserved	13	0.876392
PVX_100660	-	hypothetical protein, conserved	13	0.876392
PVX_101575	-	hypothetical protein, conserved	13	0.876392
PVX_110975	-	hypothetical protein, conserved	13	0.876392
PVX_111230	-	hypothetical protein, conserved	13	0.876392
PVX_113925	-	hypothetical protein, conserved	13	0.876392
PVX_114065	-	hypothetical protein, conserved	13	0.876392
PVX_114720	-	hypothetical protein, conserved	13	0.876392
PVX_114875	-	hypothetical protein, conserved	13	0.876392
PVX_116805	-	hypothetical protein, conserved	13	0.876392
PVX_117850	-	hypothetical protein, conserved	13	0.876392
PVX_117960	-	hypothetical protein, conserved	13	0.876392
PVX_119385	-	hypothetical protein, conserved	13	0.876392
PVX_119415	-	hypothetical protein, conserved	13	0.876392
PVX_119790	-	hypothetical protein, conserved	13	0.876392
PVX_122010	-	hypothetical protein, conserved	13	0.876392
PVX_122222	-	hypothetical protein, conserved	13	0.876392
PVX_122480	-	hypothetical protein, conserved	13	0.876392
PVX_122495	-	hypothetical protein, conserved	13	0.876392
PVX_123580	-	hypothetical protein, conserved	13	0.876392
PVX_124150	-	hypothetical protein, conserved	13	0.876392
PVX_093615	-	inositol 5-phosphatase, putative	13	0.876392
PVX_119670	-	phosphatidylinositol 3- and 4-kinase, putative	13	0.876392
PVX_003555	-	Plasmodium exported protein, unknown function	13	0.876392
PVX_096010	-	Plasmodium exported protein, unknown function	13	0.876392
PVX_097557	-	Plasmodium exported protein, unknown function	13	0.876392
PVX_096990	-	Pv-fam-d protein	13	0.876392
PVX_089475	-	RAD protein (Pv-fam-e)	13	0.876392
PVX_089790	-	RAD protein (Pv-fam-e)	13	0.876392
PVX_111365	-	U3 small nucleolar ribonucleoprotein protein MPP10, putative	13	0.876392
PVX_098675	-	ubiquitin carboxyl-terminal hydrolase, putative	13	0.876392
PVX_011610	-	unspecified product	13	0.876392
PVX_015130	-	unspecified product	13	0.876392
PVX_017650	-	unspecified product	13	0.876392
PVX_020170	-	unspecified product	13	0.876392
PVX_020680	-	unspecified product	13	0.876392
PVX_033190	-	unspecified product	13	0.876392
PVX_049190	-	unspecified product	13	0.876392
PVX_068190	-	unspecified product	13	0.876392
PVX_077695	-	unspecified product	13	0.876392
PVX_106725	-	unspecified product	13	0.876392
PVX_148260	-	unspecified product	13	0.876392
PVX_086350	-	variable surface protein Vir21, putative	13	0.876392
PVX_086855	-	variable surface protein Vir24-like	13	0.876392
PVX_083575	-	variable surface protein Vir24-related	13	0.876392
PVX_003485	-	variable surface protein Vir4, putative	13	0.876392
PVX_096935	-	variable surface protein Vir9-related	13	0.876392
PVX_086893	-	VIR protein	13	0.876392
PVX_096975	-	VIR protein	13	0.876392
PVX_113220	-	VIR protein	13	0.876392
PVX_081810	AP2-L	transcription factor with AP2 domain(s), putative	12	0.858606
PVX_000745	EVP1	erythrocyte vesicle protein 1, putative	12	0.858606
PVX_084595	MCM8	DNA replication licensing factor MCM8, putative	12	0.858606
PVX_080100	MDR1	multidrug resistance protein 1, putative	12	0.858606
PVX_099975	MSP1P	merozoite surface protein 1 paralog	12	0.858606
PVX_118020	MUS81	crossover junction endonuclease MUS81, putative	12	0.858606
PVX_114760	NIF3	NLI interacting factor-like phosphatase, putative	12	0.858606
PVX_088210	PTP2	protein tyrosine phosphatase, putative	12	0.858606
PVX_001955	SEA1	schizont egress antigen-1, putative	12	0.858606
PVX_123685	SET10	histone-lysine N-methyltransferase, H3 lysine-4 specific, putative	12	0.858606
PVX_081600	VPS51	vacuolar protein sorting-associated protein 51, putative	12	0.858606
PVX_093570	-	AAA family ATPase, putative	12	0.858606
PVX_088130	-	AP-3 complex subunit delta, putative	12	0.858606
PVX_091170	-	asparagine-rich antigen, putative	12	0.858606
PVX_086100	-	ATP-dependent Clp protease, putative	12	0.858606
PVX_085203	-	conserved Plasmodium protein, unknown function	12	0.858606
PVX_116582	-	conserved Plasmodium protein, unknown function	12	0.858606
PVX_085345	-	hypothetical protein	12	0.858606
PVX_092655	-	hypothetical protein	12	0.858606
PVX_000700	-	hypothetical protein, conserved	12	0.858606
PVX_002690	-	hypothetical protein, conserved	12	0.858606
PVX_002695	-	hypothetical protein, conserved	12	0.858606
PVX_003960	-	hypothetical protein, conserved	12	0.858606
PVX_079730	-	hypothetical protein, conserved	12	0.858606
PVX_080255	-	hypothetical protein, conserved	12	0.858606
PVX_080505	-	hypothetical protein, conserved	12	0.858606
PVX_081365	-	hypothetical protein, conserved	12	0.858606
PVX_082480	-	hypothetical protein, conserved	12	0.858606
PVX_082540	-	hypothetical protein, conserved	12	0.858606
PVX_082725	-	hypothetical protein, conserved	12	0.858606
PVX_083110	-	hypothetical protein, conserved	12	0.858606
PVX_083115	-	hypothetical protein, conserved	12	0.858606
PVX_086195	-	hypothetical protein, conserved	12	0.858606
PVX_086200	-	hypothetical protein, conserved	12	0.858606
PVX_086345	-	hypothetical protein, conserved	12	0.858606
PVX_086970	-	hypothetical protein, conserved	12	0.858606
PVX_088275	-	hypothetical protein, conserved	12	0.858606
PVX_089265	-	hypothetical protein, conserved	12	0.858606
PVX_091235	-	hypothetical protein, conserved	12	0.858606
PVX_091750	-	hypothetical protein, conserved	12	0.858606
PVX_092210	-	hypothetical protein, conserved	12	0.858606
PVX_092305	-	hypothetical protein, conserved	12	0.858606
PVX_092320	-	hypothetical protein, conserved	12	0.858606
PVX_092395	-	hypothetical protein, conserved	12	0.858606
PVX_092635	-	hypothetical protein, conserved	12	0.858606
PVX_094370	-	hypothetical protein, conserved	12	0.858606
PVX_094730	-	hypothetical protein, conserved	12	0.858606
PVX_094900	-	hypothetical protein, conserved	12	0.858606
PVX_096390	-	hypothetical protein, conserved	12	0.858606
PVX_098625	-	hypothetical protein, conserved	12	0.858606
PVX_101115	-	hypothetical protein, conserved	12	0.858606
PVX_110865	-	hypothetical protein, conserved	12	0.858606
PVX_111210	-	hypothetical protein, conserved	12	0.858606
PVX_111465	-	hypothetical protein, conserved	12	0.858606
PVX_113365	-	hypothetical protein, conserved	12	0.858606
PVX_114075	-	hypothetical protein, conserved	12	0.858606
PVX_114175	-	hypothetical protein, conserved	12	0.858606
PVX_114965	-	hypothetical protein, conserved	12	0.858606
PVX_117485	-	hypothetical protein, conserved	12	0.858606
PVX_118165	-	hypothetical protein, conserved	12	0.858606
PVX_118490	-	hypothetical protein, conserved	12	0.858606
PVX_119600	-	hypothetical protein, conserved	12	0.858606
PVX_122100	-	hypothetical protein, conserved	12	0.858606
PVX_122135	-	hypothetical protein, conserved	12	0.858606
PVX_122500	-	hypothetical protein, conserved	12	0.858606
PVX_122510	-	hypothetical protein, conserved	12	0.858606
PVX_123320	-	hypothetical protein, conserved	12	0.858606
PVX_124075	-	hypothetical protein, conserved	12	0.858606
PVX_088945	-	leucine--tRNA ligase, putative	12	0.858606
PVX_091675	-	liver stage antigen, putative	12	0.858606
PVX_082655	-	merozoite surface protein 7 (MSP7), putative	12	0.858606
PVX_082935	-	nucleolar complex protein 2, putative	12	0.858606
PVX_099530	-	para-aminobenzoic acid synthetase, putative	12	0.858606
PVX_001705	-	Phist protein (Pf-fam-b)	12	0.858606
PVX_123990	-	potassium channel, putative	12	0.858606
PVX_091560	-	pre-RNA processing ribonucleoprotein, putative	12	0.858606
PVX_003820	-	serine-repeat antigen 4 (SERA), putative	12	0.858606
PVX_092140	-	structural maintenance of chromosome protein, putative	12	0.858606
PVX_100720	-	tetQ family GTPase, putative	12	0.858606
PVX_083310	-	translation elongation factor, putative	12	0.858606
PVX_013120	-	unspecified product	12	0.858606
PVX_016640	-	unspecified product	12	0.858606
PVX_042690	-	unspecified product	12	0.858606
PVX_050190	-	unspecified product	12	0.858606
PVX_055190	-	unspecified product	12	0.858606
PVX_073690	-	unspecified product	12	0.858606
PVX_104180	-	unspecified product	12	0.858606
PVX_104690	-	unspecified product	12	0.858606
PVX_109785	-	unspecified product	12	0.858606
PVX_182275	-	unspecified product	12	0.858606
PVX_186290	-	unspecified product	12	0.858606
PVX_096920	-	variable surface protein Vir12-related	12	0.858606
PVX_001610	-	variable surface protein Vir25-related	12	0.858606
PVX_101570	-	variable surface protein Vir5-related	12	0.858606
PVX_001635	-	VIR protein	12	0.858606
PVX_086845	-	VIR protein	12	0.858606
PVX_101617	-	VIR protein	12	0.858606
PVX_101630	-	VIR protein	12	0.858606
PVX_090320	-	VIR protein, pseudogene	12	0.858606
PVX_085085	ApiAP2	transcription factor with AP2 domain(s), putative	11	0.840819
PVX_113355	CEP76	centrosomal protein CEP76, putative	11	0.840819
PVX_098690	CuTP	copper-transporting ATPase, putative	11	0.840819
PVX_083475	IMC1f	inner membrane complex protein 1f, putative	11	0.840819
PVX_122110	MKP1	mitogen-activated protein kinase phosphatase 1, putative	11	0.840819
PVX_248300	N/A	Present in Sal-1 v.26, deprecated in Sal-1 v.31	11	0.840819
PVX_087805	ORC2	origin recognition complex subunit 2, putative	11	0.840819
PVX_092365	PPM8	protein phosphatase PPM8, putative	11	0.840819
PVX_118000	RRP6	exosome complex exonuclease RRP6, putative	11	0.840819
PVX_000815	SIAP1	sporozoite invasion-associated protein 1, putative	11	0.840819
PVX_085045	WRN	ADP-dependent DNA helicase RecQ, putative	11	0.840819
PVX_115075	-	calpain, putative	11	0.840819
PVX_099247	-	conserved Plasmodium protein, unknown function	11	0.840819
PVX_116894	-	conserved Plasmodium protein, unknown function	11	0.840819
PVX_091005	-	DEAD/DEAH box helicase, putative	11	0.840819
PVX_001900	-	dihydrolipoamide acetyltransferase, putative	11	0.840819
PVX_081385	-	double-strand break repair protein MRE11, putative	11	0.840819
PVX_096090	-	exonuclease I, putative	11	0.840819
PVX_085490	-	glutathione reductase, putative	11	0.840819
PVX_117505	-	GTP-binding protein, putative	11	0.840819
PVX_089200	-	histone acetyltransferase GCN5, putative	11	0.840819
PVX_086268	-	hypothetical protein	11	0.840819
PVX_089760	-	hypothetical protein	11	0.840819
PVX_096060	-	hypothetical protein	11	0.840819
PVX_110960	-	hypothetical protein	11	0.840819
PVX_123460	-	hypothetical protein	11	0.840819
PVX_000920	-	hypothetical protein, conserved	11	0.840819
PVX_003630	-	hypothetical protein, conserved	11	0.840819
PVX_003855	-	hypothetical protein, conserved	11	0.840819
PVX_080190	-	hypothetical protein, conserved	11	0.840819
PVX_080340	-	hypothetical protein, conserved	11	0.840819
PVX_080670	-	hypothetical protein, conserved	11	0.840819
PVX_084215	-	hypothetical protein, conserved	11	0.840819
PVX_084460	-	hypothetical protein, conserved	11	0.840819
PVX_084540	-	hypothetical protein, conserved	11	0.840819
PVX_084815	-	hypothetical protein, conserved	11	0.840819
PVX_085325	-	hypothetical protein, conserved	11	0.840819
PVX_085360	-	hypothetical protein, conserved	11	0.840819
PVX_085675	-	hypothetical protein, conserved	11	0.840819
PVX_086250	-	hypothetical protein, conserved	11	0.840819
PVX_086290	-	hypothetical protein, conserved	11	0.840819
PVX_087070	-	hypothetical protein, conserved	11	0.840819
PVX_087690	-	hypothetical protein, conserved	11	0.840819
PVX_087740	-	hypothetical protein, conserved	11	0.840819
PVX_087755	-	hypothetical protein, conserved	11	0.840819
PVX_087785	-	hypothetical protein, conserved	11	0.840819
PVX_088200	-	hypothetical protein, conserved	11	0.840819
PVX_088905	-	hypothetical protein, conserved	11	0.840819
PVX_088995	-	hypothetical protein, conserved	11	0.840819
PVX_089480	-	hypothetical protein, conserved	11	0.840819
PVX_089940	-	hypothetical protein, conserved	11	0.840819
PVX_091490	-	hypothetical protein, conserved	11	0.840819
PVX_091635	-	hypothetical protein, conserved	11	0.840819
PVX_091662	-	hypothetical protein, conserved	11	0.840819
PVX_091790	-	hypothetical protein, conserved	11	0.840819
PVX_092000	-	hypothetical protein, conserved	11	0.840819
PVX_092135	-	hypothetical protein, conserved	11	0.840819
PVX_092550	-	hypothetical protein, conserved	11	0.840819
PVX_093545	-	hypothetical protein, conserved	11	0.840819
PVX_094940	-	hypothetical protein, conserved	11	0.840819
PVX_095125	-	hypothetical protein, conserved	11	0.840819
PVX_095245	-	hypothetical protein, conserved	11	0.840819
PVX_095345	-	hypothetical protein, conserved	11	0.840819
PVX_096085	-	hypothetical protein, conserved	11	0.840819
PVX_096395	-	hypothetical protein, conserved	11	0.840819
PVX_097825	-	hypothetical protein, conserved	11	0.840819
PVX_097830	-	hypothetical protein, conserved	11	0.840819
PVX_098865	-	hypothetical protein, conserved	11	0.840819
PVX_099410	-	hypothetical protein, conserved	11	0.840819
PVX_099645	-	hypothetical protein, conserved	11	0.840819
PVX_099820	-	hypothetical protein, conserved	11	0.840819
PVX_100540	-	hypothetical protein, conserved	11	0.840819
PVX_100680	-	hypothetical protein, conserved	11	0.840819
PVX_100960	-	hypothetical protein, conserved	11	0.840819
PVX_110955	-	hypothetical protein, conserved	11	0.840819
PVX_114220	-	hypothetical protein, conserved	11	0.840819
PVX_114250	-	hypothetical protein, conserved	11	0.840819
PVX_115110	-	hypothetical protein, conserved	11	0.840819
PVX_116603	-	hypothetical protein, conserved	11	0.840819
PVX_117115	-	hypothetical protein, conserved	11	0.840819
PVX_117480	-	hypothetical protein, conserved	11	0.840819
PVX_117680	-	hypothetical protein, conserved	11	0.840819
PVX_118205	-	hypothetical protein, conserved	11	0.840819
PVX_119550	-	hypothetical protein, conserved	11	0.840819
PVX_122040	-	hypothetical protein, conserved	11	0.840819
PVX_122665	-	hypothetical protein, conserved	11	0.840819
PVX_122785	-	hypothetical protein, conserved	11	0.840819
PVX_123585	-	hypothetical protein, conserved	11	0.840819
PVX_124065	-	hypothetical protein, conserved	11	0.840819
PVX_124115	-	hypothetical protein, conserved	11	0.840819
PVX_091910	-	kelch domain-containing protein	11	0.840819
PVX_084580	-	kinesin-7, putative	11	0.840819
PVX_095265	-	kinesin-8, putative	11	0.840819
PVX_081835	-	knob-associated histidine-rich protein, putative	11	0.840819
PVX_082680	-	merozoite surface protein 7 (MSP7), putative	11	0.840819
PVX_092620	-	myosin heavy chain subunit, putative	11	0.840819
PVX_084770	-	NAD(P)H-dependent glutamate synthase, putative	11	0.840819
PVX_099615	-	patatin-like phospholipase, putative	11	0.840819
PVX_003535	-	Phist protein (Pf-fam-b)	11	0.840819
PVX_080480	-	phosphatidylinositol 3-kinase, putative	11	0.840819
PVX_119620	-	phosphoglycerate mutase, putative	11	0.840819
PVX_003545	-	Plasmodium exported protein, unknown function	11	0.840819
PVX_086903	-	Plasmodium exported protein, unknown function	11	0.840819
PVX_093700	-	Plasmodium exported protein, unknown function	11	0.840819
PVX_097015	-	Plasmodium exported protein, unknown function	11	0.840819
PVX_115470	-	Pv-fam-d protein	11	0.840819
PVX_003795	-	serine-repeat antigen (SERA)	11	0.840819
PVX_085790	-	Sperm-specific protein Don juan, putative	11	0.840819
PVX_094305	-	tryptophan-rich antigen	11	0.840819
PVX_092995	-	tryptophan-rich antigen (Pv-fam-a)	11	0.840819
PVX_011110	-	unspecified product	11	0.840819
PVX_034190	-	unspecified product	11	0.840819
PVX_034690	-	unspecified product	11	0.840819
PVX_064190	-	unspecified product	11	0.840819
PVX_066190	-	unspecified product	11	0.840819
PVX_071190	-	unspecified product	11	0.840819
PVX_074690	-	unspecified product	11	0.840819
PVX_103660	-	unspecified product	11	0.840819
PVX_108260	-	unspecified product	11	0.840819
PVX_109790	-	unspecified product	11	0.840819
PVX_109795	-	unspecified product	11	0.840819
PVX_164265	-	unspecified product	11	0.840819
PVX_241295	-	unspecified product	11	0.840819
PVX_083590	-	variable surface protein Vir12, putative	11	0.840819
PVX_103155	-	variable surface protein Vir12-related	11	0.840819
PVX_083585	-	variable surface protein Vir18-related	11	0.840819
PVX_093725	-	variable surface protein Vir24-related	11	0.840819
PVX_101565	-	variable surface protein Vir24-related	11	0.840819
PVX_091575	-	WD domain, G-beta repeat domain containing protein	11	0.840819
PVX_095140	CARL	cyclic amine resistance locus protein, putative	10	0.817643
PVX_101095	DOC2	double C2-like domain-containing protein, putative	10	0.817643
PVX_089185	IMC1i	inner membrane complex protein 1i, putative	10	0.817643
PVX_081425	IspD	2-C-methyl-D-erythritol 4-phosphate cytidylyltransferase, putative	10	0.817643
PVX_124120	MyoD	myosin D, putative	10	0.817643
PVX_122077	NIF1	NLI interacting factor-like phosphatase, putative	10	0.817643
PVX_089140	NT2	nucleoside transporter 2, putative	10	0.817643
PVX_087780	PPAT	phosphopantetheine adenylyltransferase, putative	10	0.817643
PVX_119250	SRPK1	serine/threonine protein kinase, putative	10	0.817643
PVX_118340	SRPK2	serine/threonine protein kinase, putative	10	0.817643
PVX_101110	TFB2	RNA polymerase II transcription factor B subunit 2, putative	10	0.817643
PVX_083360	TKL3	tyrosine kinase-like protein, putative	10	0.817643
PVX_122315	VPS18	vacuolar protein sorting-associated protein 18, putative	10	0.817643
PVX_084505	-	3',5'-cyclic nucleotide phosphodiesterase, putative	10	0.817643
PVX_113780	-	6-cysteine protein	10	0.817643
PVX_097820	-	actin-related protein, putative	10	0.817643
PVX_089015	-	ATP-dependent RNA helicase DBP10, putative	10	0.817643
PVX_081275	-	bromodomain protein, putative	10	0.817643
PVX_122240	-	carbamoyl phosphate synthetase, putative	10	0.817643
PVX_100865	-	cell cycle control protein, putative	10	0.817643
PVX_116930	-	conserved Plasmodium protein, unknown function	10	0.817643
PVX_094265	-	cytoadherence-linked asexual protein (CLAG), putative	10	0.817643
PVX_098615	-	DEAD/DEAH box helicase, putative	10	0.817643
PVX_001945	-	deoxyribose-phosphate aldolase, putative	10	0.817643
PVX_098965	-	DNA repair protein REV1, putative	10	0.817643
PVX_094410	-	E3 ubiquitin-protein ligase, putative	10	0.817643
PVX_085010	-	exodeoxyribonuclease III, putative	10	0.817643
PVX_085460	-	glycine--tRNA ligase, putative	10	0.817643
PVX_082490	-	helicase, putative	10	0.817643
PVX_084095	-	hypothetical protein	10	0.817643
PVX_087665	-	hypothetical protein	10	0.817643
PVX_092475	-	hypothetical protein	10	0.817643
PVX_119360	-	hypothetical protein	10	0.817643
PVX_000685	-	hypothetical protein, conserved	10	0.817643
PVX_000835	-	hypothetical protein, conserved	10	0.817643
PVX_001780	-	hypothetical protein, conserved	10	0.817643
PVX_001805	-	hypothetical protein, conserved	10	0.817643
PVX_001840	-	hypothetical protein, conserved	10	0.817643
PVX_001925	-	hypothetical protein, conserved	10	0.817643
PVX_002840	-	hypothetical protein, conserved	10	0.817643
PVX_003975	-	hypothetical protein, conserved	10	0.817643
PVX_080615	-	hypothetical protein, conserved	10	0.817643
PVX_081800	-	hypothetical protein, conserved	10	0.817643
PVX_082465	-	hypothetical protein, conserved	10	0.817643
PVX_083130	-	hypothetical protein, conserved	10	0.817643
PVX_083225	-	hypothetical protein, conserved	10	0.817643
PVX_083530	-	hypothetical protein, conserved	10	0.817643
PVX_084210	-	hypothetical protein, conserved	10	0.817643
PVX_084915	-	hypothetical protein, conserved	10	0.817643
PVX_085195	-	hypothetical protein, conserved	10	0.817643
PVX_085765	-	hypothetical protein, conserved	10	0.817643
PVX_085835	-	hypothetical protein, conserved	10	0.817643
PVX_086325	-	hypothetical protein, conserved	10	0.817643
PVX_089020	-	hypothetical protein, conserved	10	0.817643
PVX_089315	-	hypothetical protein, conserved	10	0.817643
PVX_090895	-	hypothetical protein, conserved	10	0.817643
PVX_091136	-	hypothetical protein, conserved	10	0.817643
PVX_091945	-	hypothetical protein, conserved	10	0.817643
PVX_094350	-	hypothetical protein, conserved	10	0.817643
PVX_095030	-	hypothetical protein, conserved	10	0.817643
PVX_096205	-	hypothetical protein, conserved	10	0.817643
PVX_096350	-	hypothetical protein, conserved	10	0.817643
PVX_099505	-	hypothetical protein, conserved	10	0.817643
PVX_099580	-	hypothetical protein, conserved	10	0.817643
PVX_099705	-	hypothetical protein, conserved	10	0.817643
PVX_099810	-	hypothetical protein, conserved	10	0.817643
PVX_099965	-	hypothetical protein, conserved	10	0.817643
PVX_100685	-	hypothetical protein, conserved	10	0.817643
PVX_100805	-	hypothetical protein, conserved	10	0.817643
PVX_100875	-	hypothetical protein, conserved	10	0.817643
PVX_110890	-	hypothetical protein, conserved	10	0.817643
PVX_111080	-	hypothetical protein, conserved	10	0.817643
PVX_113880	-	hypothetical protein, conserved	10	0.817643
PVX_113955	-	hypothetical protein, conserved	10	0.817643
PVX_116515	-	hypothetical protein, conserved	10	0.817643
PVX_116670	-	hypothetical protein, conserved	10	0.817643
PVX_116965	-	hypothetical protein, conserved	10	0.817643
PVX_117400	-	hypothetical protein, conserved	10	0.817643
PVX_117785	-	hypothetical protein, conserved	10	0.817643
PVX_117910	-	hypothetical protein, conserved	10	0.817643
PVX_117945	-	hypothetical protein, conserved	10	0.817643
PVX_118080	-	hypothetical protein, conserved	10	0.817643
PVX_118135	-	hypothetical protein, conserved	10	0.817643
PVX_118705	-	hypothetical protein, conserved	10	0.817643
PVX_122085	-	hypothetical protein, conserved	10	0.817643
PVX_122255	-	hypothetical protein, conserved	10	0.817643
PVX_122440	-	hypothetical protein, conserved	10	0.817643
PVX_122845	-	hypothetical protein, conserved	10	0.817643
PVX_122865	-	hypothetical protein, conserved	10	0.817643
PVX_122900	-	hypothetical protein, conserved	10	0.817643
PVX_123730	-	hypothetical protein, conserved	10	0.817643
PVX_123905	-	hypothetical protein, conserved	10	0.817643
PVX_123915	-	hypothetical protein, conserved	10	0.817643
PVX_123955	-	hypothetical protein, conserved	10	0.817643
PVX_124015	-	hypothetical protein, conserved	10	0.817643
PVX_124050	-	hypothetical protein, conserved	10	0.817643
PVX_117450	-	kelch domain-containing protein	10	0.817643
PVX_000955	-	lysine decarboxylase, putative	10	0.817643
PVX_093650	-	mannose-6-phosphate isomerase, putative	10	0.817643
PVX_082685	-	merozoite surface protein 7 (MSP7)	10	0.817643
PVX_082650	-	merozoite surface protein 7 (MSP7), putative	10	0.817643
PVX_119485	-	microtubule associated protein EB1, putative	10	0.817643
PVX_087955	-	O1, putative	10	0.817643
PVX_090880	-	phenylalanine--tRNA ligase beta subunit, putative	10	0.817643
PVX_001675	-	Phist protein (Pf-fam-b)	10	0.817643
PVX_083335	-	plasma membrane Ca2+ ATPase, putative	10	0.817643
PVX_094300	-	Plasmodium exported protein, unknown function	10	0.817643
PVX_091015	-	protein kinase, putative	10	0.817643
PVX_087105	-	protein MAM3, putative	10	0.817643
PVX_096960	-	PST-A protein	10	0.817643
PVX_105200	-	Pv-fam-c protein	10	0.817643
PVX_121910	-	Pv-fam-d protein	10	0.817643
PVX_089765	-	RAD protein (Pv-fam-e)	10	0.817643
PVX_089880	-	RAD protein (Pv-fam-e)	10	0.817643
PVX_080445	-	RAP protein, putative	10	0.817643
PVX_113975	-	ras GTPAse, putative	10	0.817643
PVX_118535	-	RNA helicase, putative	10	0.817643
PVX_080495	-	RNA-binding protein, putative	10	0.817643
PVX_111070	-	S-adenosylmethionine decarboxylase-ornithine decarboxylase, putative	10	0.817643
PVX_119575	-	serine/threonine protein kinase 6, putative	10	0.817643
PVX_118270	-	serine/threonine protein kinase, putative	10	0.817643
PVX_091920	-	threonine--tRNA ligase, putative	10	0.817643
PVX_088850	-	tryptophan-rich antigen (Pv-fam-a)	10	0.817643
PVX_097575	-	tryptophan-rich antigen (Pv-fam-a)	10	0.817643
PVX_006080	-	unspecified product	10	0.817643
PVX_007585	-	unspecified product	10	0.817643
PVX_010100	-	unspecified product	10	0.817643
PVX_011615	-	unspecified product	10	0.817643
PVX_012115	-	unspecified product	10	0.817643
PVX_014630	-	unspecified product	10	0.817643
PVX_018155	-	unspecified product	10	0.817643
PVX_019165	-	unspecified product	10	0.817643
PVX_019665	-	unspecified product	10	0.817643
PVX_020675	-	unspecified product	10	0.817643
PVX_022185	-	unspecified product	10	0.817643
PVX_048690	-	unspecified product	10	0.817643
PVX_053190	-	unspecified product	10	0.817643
PVX_057690	-	unspecified product	10	0.817643
PVX_065190	-	unspecified product	10	0.817643
PVX_067690	-	unspecified product	10	0.817643
PVX_078195	-	unspecified product	10	0.817643
PVX_105705	-	unspecified product	10	0.817643
PVX_107740	-	unspecified product	10	0.817643
PVX_112125	-	unspecified product	10	0.817643
PVX_120845	-	unspecified product	10	0.817643
PVX_184285	-	unspecified product	10	0.817643
PVX_096980	-	variable surface protein Vir, putative	10	0.817643
PVX_096985	-	variable surface protein Vir, putative	10	0.817643
PVX_003500	-	VIR protein	10	0.817643
PVX_096003	-	VIR protein	10	0.817643
PVX_096938	-	VIR protein, pseudogene	10	0.817643
PVX_099470	-	WD domain, G-beta repeat domain containing protein	10	0.817643
PVX_099800	-	zinc finger protein, putative	10	0.817643
PVX_117145	ApiAP2	transcription factor with AP2 domain(s), putative	9	0.790155
PVX_000945	ASP	apical sushi protein, putative	9	0.790155
PVX_122275	DCP2	mRNA-decapping enzyme 2, putative	9	0.790155
PVX_122470	EIF4G	eukaryotic translation initation factor 4 gamma, putative	9	0.790155
PVX_001715	ETRAMP10.3	early transcribed membrane protein (ETRAMP)	9	0.790155
PVX_088920	FT1	folate transporter 1, putative	9	0.790155
PVX_122455	IF2a	translation initiation factor IF-2, putative	9	0.790155
PVX_114270	NAB2	nuclear polyadenylated RNA-binding protein NAB2, putative	9	0.790155
PVX_098700	NUP100	nucleoporin NUP100/NSP100, putative	9	0.790155
PVX_114995	PIAS	E3 SUMO-protein ligase PIAS, putative	9	0.790155
PVX_099575	PLP3	perforin-like protein 3	9	0.790155
PVX_088007	POP1	ribonucleases P/MRP protein subunit POP1, putative	9	0.790155
PVX_083065	RAD5	DNA repair protein RAD5, putative	9	0.790155
PVX_099930	RhopH2	high molecular weight rhoptry protein 2	9	0.790155
PVX_001050	SET8	SET domain protein, putative	9	0.790155
PVX_088860	SIAP2	sporozoite invasion-associated protein 2, putative	9	0.790155
PVX_090850	SufD	FeS cluster assembly protein SufD, putative	9	0.790155
PVX_086960	VPS33	vacuolar protein sorting-associated protein 33, putative	9	0.790155
PVX_092035	-	6-phosphofructokinase, putative	9	0.790155
PVX_084455	-	amino acid transporter, putative	9	0.790155
PVX_098650	-	AP-4 complex subunit epsilon, putative	9	0.790155
PVX_097995	-	ATP-dependent RNA helicase, putative	9	0.790155
PVX_114265	-	chorismate synthase	9	0.790155
PVX_113505	-	coatomer alpha subunit, putative	9	0.790155
PVX_098847	-	conserved Plasmodium membrane protein, unknown function	9	0.790155
PVX_089515	-	conserved protein, unknown function	9	0.790155
PVX_123860	-	cytochrome c heme lyase, putative	9	0.790155
PVX_121975	-	DEAD/DEAH box ATP-dependent RNA helicase, putative	9	0.790155
PVX_114370	-	DNA polymerase 1, putative	9	0.790155
PVX_083280	-	ethanolamine-phosphate cytidylyltransferase, putative	9	0.790155
PVX_086180	-	GTPase-activating protein, putative	9	0.790155
PVX_090890	-	helicase, putative	9	0.790155
PVX_001850	-	hypothetical protein	9	0.790155
PVX_084550	-	hypothetical protein	9	0.790155
PVX_085305	-	hypothetical protein	9	0.790155
PVX_086285	-	hypothetical protein	9	0.790155
PVX_089545	-	hypothetical protein	9	0.790155
PVX_092580	-	hypothetical protein	9	0.790155
PVX_118550	-	hypothetical protein	9	0.790155
PVX_001750	-	hypothetical protein, conserved	9	0.790155
PVX_001755	-	hypothetical protein, conserved	9	0.790155
PVX_001790	-	hypothetical protein, conserved	9	0.790155
PVX_001795	-	hypothetical protein, conserved	9	0.790155
PVX_001845	-	hypothetical protein, conserved	9	0.790155
PVX_002845	-	hypothetical protein, conserved	9	0.790155
PVX_002955	-	hypothetical protein, conserved	9	0.790155
PVX_079920	-	hypothetical protein, conserved	9	0.790155
PVX_080045	-	hypothetical protein, conserved	9	0.790155
PVX_080065	-	hypothetical protein, conserved	9	0.790155
PVX_080145	-	hypothetical protein, conserved	9	0.790155
PVX_080510	-	hypothetical protein, conserved	9	0.790155
PVX_080645	-	hypothetical protein, conserved	9	0.790155
PVX_081555	-	hypothetical protein, conserved	9	0.790155
PVX_081565	-	hypothetical protein, conserved	9	0.790155
PVX_081635	-	hypothetical protein, conserved	9	0.790155
PVX_082475	-	hypothetical protein, conserved	9	0.790155
PVX_082585	-	hypothetical protein, conserved	9	0.790155
PVX_082625	-	hypothetical protein, conserved	9	0.790155
PVX_082635	-	hypothetical protein, conserved	9	0.790155
PVX_083010	-	hypothetical protein, conserved	9	0.790155
PVX_083295	-	hypothetical protein, conserved	9	0.790155
PVX_084245	-	hypothetical protein, conserved	9	0.790155
PVX_084300	-	hypothetical protein, conserved	9	0.790155
PVX_084425	-	hypothetical protein, conserved	9	0.790155
PVX_084730	-	hypothetical protein, conserved	9	0.790155
PVX_085530	-	hypothetical protein, conserved	9	0.790155
PVX_085745	-	hypothetical protein, conserved	9	0.790155
PVX_085870	-	hypothetical protein, conserved	9	0.790155
PVX_085900	-	hypothetical protein, conserved	9	0.790155
PVX_086105	-	hypothetical protein, conserved	9	0.790155
PVX_086980	-	hypothetical protein, conserved	9	0.790155
PVX_087065	-	hypothetical protein, conserved	9	0.790155
PVX_087715	-	hypothetical protein, conserved	9	0.790155
PVX_087800	-	hypothetical protein, conserved	9	0.790155
PVX_089065	-	hypothetical protein, conserved	9	0.790155
PVX_089115	-	hypothetical protein, conserved	9	0.790155
PVX_089230	-	hypothetical protein, conserved	9	0.790155
PVX_089255	-	hypothetical protein, conserved	9	0.790155
PVX_089592	-	hypothetical protein, conserved	9	0.790155
PVX_090020	-	hypothetical protein, conserved	9	0.790155
PVX_091265	-	hypothetical protein, conserved	9	0.790155
PVX_091285	-	hypothetical protein, conserved	9	0.790155
PVX_092355	-	hypothetical protein, conserved	9	0.790155
PVX_092670	-	hypothetical protein, conserved	9	0.790155
PVX_092720	-	hypothetical protein, conserved	9	0.790155
PVX_093620	-	hypothetical protein, conserved	9	0.790155
PVX_094450	-	hypothetical protein, conserved	9	0.790155
PVX_096185	-	hypothetical protein, conserved	9	0.790155
PVX_096275	-	hypothetical protein, conserved	9	0.790155
PVX_098620	-	hypothetical protein, conserved	9	0.790155
PVX_099620	-	hypothetical protein, conserved	9	0.790155
PVX_099760	-	hypothetical protein, conserved	9	0.790155
PVX_099985	-	hypothetical protein, conserved	9	0.790155
PVX_100630	-	hypothetical protein, conserved	9	0.790155
PVX_100830	-	hypothetical protein, conserved	9	0.790155
PVX_100845	-	hypothetical protein, conserved	9	0.790155
PVX_101105	-	hypothetical protein, conserved	9	0.790155
PVX_111270	-	hypothetical protein, conserved	9	0.790155
PVX_113305	-	hypothetical protein, conserved	9	0.790155
PVX_113315	-	hypothetical protein, conserved	9	0.790155
PVX_113560	-	hypothetical protein, conserved	9	0.790155
PVX_113844	-	hypothetical protein, conserved	9	0.790155
PVX_113970	-	hypothetical protein, conserved	9	0.790155
PVX_114025	-	hypothetical protein, conserved	9	0.790155
PVX_114140	-	hypothetical protein, conserved	9	0.790155
PVX_114950	-	hypothetical protein, conserved	9	0.790155
PVX_116530	-	hypothetical protein, conserved	9	0.790155
PVX_116645	-	hypothetical protein, conserved	9	0.790155
PVX_116740	-	hypothetical protein, conserved	9	0.790155
PVX_116755	-	hypothetical protein, conserved	9	0.790155
PVX_117020	-	hypothetical protein, conserved	9	0.790155
PVX_117270	-	hypothetical protein, conserved	9	0.790155
PVX_117345	-	hypothetical protein, conserved	9	0.790155
PVX_117356	-	hypothetical protein, conserved	9	0.790155
PVX_117610	-	hypothetical protein, conserved	9	0.790155
PVX_117645	-	hypothetical protein, conserved	9	0.790155
PVX_117860	-	hypothetical protein, conserved	9	0.790155
PVX_117940	-	hypothetical protein, conserved	9	0.790155
PVX_118035	-	hypothetical protein, conserved	9	0.790155
PVX_119430	-	hypothetical protein, conserved	9	0.790155
PVX_119625	-	hypothetical protein, conserved	9	0.790155
PVX_119755	-	hypothetical protein, conserved	9	0.790155
PVX_119775	-	hypothetical protein, conserved	9	0.790155
PVX_122025	-	hypothetical protein, conserved	9	0.790155
PVX_122215	-	hypothetical protein, conserved	9	0.790155
PVX_122655	-	hypothetical protein, conserved	9	0.790155
PVX_123145	-	hypothetical protein, conserved	9	0.790155
PVX_123195	-	hypothetical protein, conserved	9	0.790155
PVX_123655	-	hypothetical protein, conserved	9	0.790155
PVX_123810	-	hypothetical protein, conserved	9	0.790155
PVX_124130	-	hypothetical protein, conserved	9	0.790155
PVX_124140	-	hypothetical protein, conserved	9	0.790155
PVX_094910	-	initiation factor 2 subunit family, putative	9	0.790155
PVX_094710	-	kinesin-4, putative	9	0.790155
PVX_098635	-	LCCL domain-containing protein	9	0.790155
PVX_082670	-	merozoite surface protein 7 (MSP7), putative	9	0.790155
PVX_093595	-	peptidyl-prolyl cis-trans isomerase, putative	9	0.790155
PVX_001685	-	Phist protein (Pf-fam-b)	9	0.790155
PVX_094895	-	phospholipase C-like, putative	9	0.790155
PVX_123800	-	phospholipid-transporting ATPase, putative	9	0.790155
PVX_002512	-	Plasmodium exported protein, unknown function	9	0.790155
PVX_081832	-	Plasmodium exported protein, unknown function	9	0.790155
PVX_086905	-	Plasmodium exported protein, unknown function	9	0.790155
PVX_090300	-	Plasmodium exported protein, unknown function	9	0.790155
PVX_000970	-	pre-mRNA-processing-splicing factor 8, putative	9	0.790155
PVX_000525	-	protein kinase domain containing protein	9	0.790155
PVX_095370	-	protein kinase domain containing protein	9	0.790155
PVX_110825	-	Pv-fam-d protein	9	0.790155
PVX_094650	-	RAD protein (Pv-fam-e)	9	0.790155
PVX_121865	-	RAD protein (Pv-fam-e)	9	0.790155
PVX_114660	-	Ran-binding protein, putative	9	0.790155
PVX_093695	-	ring-exported protein 3, putative	9	0.790155
PVX_117780	-	RNA-binding protein, putative	9	0.790155
PVX_084390	-	small subunit rRNA processing factor, putative	9	0.790155
PVX_081550	-	StAR-related lipid transfer protein, putative	9	0.790155
PVX_097920	-	subtilisin-like serine protease, putative	9	0.790155
PVX_084660	-	succinyl-CoA ligase, putative	9	0.790155
PVX_098805	-	TBC domain containing protein	9	0.790155
PVX_114060	-	trafficking protein particle complex subunit 6A, putative	9	0.790155
PVX_083550	-	tryptophan-rich antigen (Pv-fam-a)	9	0.790155
PVX_089620	-	ubiquitin, putative	9	0.790155
PVX_006580	-	unspecified product	9	0.790155
PVX_008085	-	unspecified product	9	0.790155
PVX_010605	-	unspecified product	9	0.790155
PVX_015135	-	unspecified product	9	0.790155
PVX_018660	-	unspecified product	9	0.790155
PVX_023685	-	unspecified product	9	0.790155
PVX_028690	-	unspecified product	9	0.790155
PVX_031690	-	unspecified product	9	0.790155
PVX_032190	-	unspecified product	9	0.790155
PVX_035690	-	unspecified product	9	0.790155
PVX_047690	-	unspecified product	9	0.790155
PVX_058690	-	unspecified product	9	0.790155
PVX_067190	-	unspecified product	9	0.790155
PVX_068690	-	unspecified product	9	0.790155
PVX_076195	-	unspecified product	9	0.790155
PVX_102130	-	unspecified product	9	0.790155
PVX_112105	-	unspecified product	9	0.790155
PVX_166265	-	unspecified product	9	0.790155
PVX_088205	-	vacuolar proton translocating ATPase subunit A, putative	9	0.790155
PVX_103160	-	variable surface protein Vir10-like	9	0.790155
PVX_002485	-	variable surface protein Vir12-related	9	0.790155
PVX_096925	-	variable surface protein Vir15-like	9	0.790155
PVX_095995	-	variable surface protein Vir16/32-related	9	0.790155
PVX_103150	-	variable surface protein Vir18, putative	9	0.790155
PVX_101625	-	variable surface protein Vir18-like	9	0.790155
PVX_088797	-	VIR protein	9	0.790155
PVX_101562	-	VIR protein, pseudogene	9	0.790155
PVX_090105	ACPS	holo-[acyl-carrier-protein] synthase, putative	8	0.756378
PVX_086035	AP2-G2	transcription factor with AP2 domain(s), putative	8	0.756378
PVX_091950	ATG23	autophagy-related protein 23, putative	8	0.756378
PVX_117675	CCp2	LCCL domain-containing protein	8	0.756378
PVX_081330	CCp5	LCCL domain-containing protein	8	0.756378
PVX_084500	CIA1	cytosolic iron-sulfur protein assembly protein 1, putative	8	0.756378
PVX_095475	CTRP	circumsporozoite- and TRAP-related protein, putative	8	0.756378
PVX_085985	DDI1	DNA damage-inducible protein 1, putative	8	0.756378
PVX_088155	DegP	serine protease DegP, putative	8	0.756378
PVX_082980	GPI10	GPI mannosyltransferase 3, putative	8	0.756378
PVX_089010	IF2c	translation initiation factor IF-2, putative	8	0.756378
PVX_122630	IPK2	inositol polyphosphate kinase, putative	8	0.756378
PVX_094855	NIF4	NLI interacting factor-like phosphatase, putative	8	0.756378
PVX_001025	P36	6-cysteine protein	8	0.756378
PVX_123515	PLP2	perforin-like protein 2	8	0.756378
PVX_000735	PPM1	protein phosphatase PPM1, putative	8	0.756378
PVX_101355	PPM4	protein phosphatase PPM4, putative	8	0.756378
PVX_111315	PPO	protoporphyrinogen oxidase, putative	8	0.756378
PVX_094810	PREBP	PRE-binding protein, putative	8	0.756378
PVX_003735	RAD2	DNA repair protein RAD2, putative	8	0.756378
PVX_096245	RALP1	rhoptry-associated leucine zipper-like protein 1, putative	8	0.756378
PVX_000715	RbgA	ribosome biogenesis GTPase A, putative	8	0.756378
PVX_124185	RIO1	serine/threonine protein kinase RIO1, putative	8	0.756378
PVX_089530	RON5	rhoptry neck protein 5, putative	8	0.756378
PVX_002830	SEC31	protein transport protein SEC31, putative	8	0.756378
PVX_122755	SEC63	translocation protein SEC63, putative	8	0.756378
PVX_084285	SEPSECS	O-phosphoseryl-tRNA(Sec) selenium transferase, putative	8	0.756378
PVX_118475	SPP	stromal-processing peptidase, putative	8	0.756378
PVX_096135	TAP42	type 2A phosphatase-associated protein 42, putative	8	0.756378
PVX_089575	TRAPPC2L	trafficking protein particle complex subunit 2-like protein, putative	8	0.756378
PVX_080535	UvrD	ATP-dependent DNA helicase UvrD, putative	8	0.756378
PVX_085290	VPS3	vacuolar protein sorting-associated protein 3, putative	8	0.756378
PVX_116680	VPS52	vacuolar protein sorting-associated protein 52, putative	8	0.756378
PVX_001760	-	26S proteasome regulatory subunit p55, putative	8	0.756378
PVX_100950	-	3-hydroxyisobutyryl-coenzyme A hydrolase, putative	8	0.756378
PVX_083235	-	6-cysteine protein	8	0.756378
PVX_099200	-	6-phosphofructokinase, putative	8	0.756378
PVX_085820	-	AAA family ATPase, putative	8	0.756378
PVX_123055	-	AAA family ATPase, putative	8	0.756378
PVX_001055	-	alpha/beta hydrolase, putative	8	0.756378
PVX_113995	-	AP-2 complex subunit alpha, putative	8	0.756378
PVX_098040	-	asparagine--tRNA ligase, putative	8	0.756378
PVX_114300	-	ATP-dependent DEAD box helicase, putative	8	0.756378
PVX_097775	-	ATP-dependent helicase, putative	8	0.756378
PVX_118655	-	bromodomain protein, putative	8	0.756378
PVX_087765	-	calcium-dependent protein kinase 3, putative	8	0.756378
PVX_086150	-	circumsporozoite protein, putative	8	0.756378
PVX_087985	-	cloroquine resistance associated protein cg1, putative	8	0.756378
PVX_082437	-	conserved Plasmodium protein, unknown function	8	0.756378
PVX_113567	-	conserved Plasmodium protein, unknown function	8	0.756378
PVX_116892	-	conserved Plasmodium protein, unknown function	8	0.756378
PVX_092725	-	coproporphyrinogen-III oxidase, putative	8	0.756378
PVX_082505	-	CPW-WPC family protein, putative	8	0.756378
PVX_122490	-	DEAD box helicase, putative	8	0.756378
PVX_081475	-	DNA binding protein, putative	8	0.756378
PVX_001720	-	DNA polymerase delta catalytic subunit, putative	8	0.756378
PVX_091885	-	DNA-dependent RNA polymerase, putative	8	0.756378
PVX_084365	-	DNA-directed RNA polymerase III subunit, putative	8	0.756378
PVX_091930	-	DnaJ domain containing protein	8	0.756378
PVX_089170	-	DnaJ protein, putative	8	0.756378
PVX_099395	-	dolichyl-diphosphooligosaccharide--protein glycosyltransferase, putative	8	0.756378
PVX_091230	-	endonuclease/exonuclease/phosphatase domain containing protein	8	0.756378
PVX_082795	-	exonuclease, putative	8	0.756378
PVX_087040	-	gamma-tubulin complex component, putative	8	0.756378
PVX_110850	-	GDP dissociation inhibitor, putative	8	0.756378
PVX_118380	-	GTP-binding protein, putative	8	0.756378
PVX_089365	-	helicase, putative	8	0.756378
PVX_124020	-	histone acetyltransferase, putative	8	0.756378
PVX_001070	-	hypothetical protein	8	0.756378
PVX_001110	-	hypothetical protein	8	0.756378
PVX_003680	-	hypothetical protein	8	0.756378
PVX_085770	-	hypothetical protein	8	0.756378
PVX_092380	-	hypothetical protein	8	0.756378
PVX_097592	-	hypothetical protein	8	0.756378
PVX_115090	-	hypothetical protein	8	0.756378
PVX_119830	-	hypothetical protein	8	0.756378
PVX_000540	-	hypothetical protein, conserved	8	0.756378
PVX_000595	-	hypothetical protein, conserved	8	0.756378
PVX_000860	-	hypothetical protein, conserved	8	0.756378
PVX_002660	-	hypothetical protein, conserved	8	0.756378
PVX_002860	-	hypothetical protein, conserved	8	0.756378
PVX_003695	-	hypothetical protein, conserved	8	0.756378
PVX_079995	-	hypothetical protein, conserved	8	0.756378
PVX_080530	-	hypothetical protein, conserved	8	0.756378
PVX_081502	-	hypothetical protein, conserved	8	0.756378
PVX_082435	-	hypothetical protein, conserved	8	0.756378
PVX_082550	-	hypothetical protein, conserved	8	0.756378
PVX_083100	-	hypothetical protein, conserved	8	0.756378
PVX_083290	-	hypothetical protein, conserved	8	0.756378
PVX_083420	-	hypothetical protein, conserved	8	0.756378
PVX_083510	-	hypothetical protein, conserved	8	0.756378
PVX_084110	-	hypothetical protein, conserved	8	0.756378
PVX_084170	-	hypothetical protein, conserved	8	0.756378
PVX_084755	-	hypothetical protein, conserved	8	0.756378
PVX_085100	-	hypothetical protein, conserved	8	0.756378
PVX_085470	-	hypothetical protein, conserved	8	0.756378
PVX_085505	-	hypothetical protein, conserved	8	0.756378
PVX_086185	-	hypothetical protein, conserved	8	0.756378
PVX_087940	-	hypothetical protein, conserved	8	0.756378
PVX_088075	-	hypothetical protein, conserved	8	0.756378
PVX_088090	-	hypothetical protein, conserved	8	0.756378
PVX_088950	-	hypothetical protein, conserved	8	0.756378
PVX_089400	-	hypothetical protein, conserved	8	0.756378
PVX_089745	-	hypothetical protein, conserved	8	0.756378
PVX_090040	-	hypothetical protein, conserved	8	0.756378
PVX_091000	-	hypothetical protein, conserved	8	0.756378
PVX_091480	-	hypothetical protein, conserved	8	0.756378
PVX_092500	-	hypothetical protein, conserved	8	0.756378
PVX_092855	-	hypothetical protein, conserved	8	0.756378
PVX_093590	-	hypothetical protein, conserved	8	0.756378
PVX_093625	-	hypothetical protein, conserved	8	0.756378
PVX_094675	-	hypothetical protein, conserved	8	0.756378
PVX_094705	-	hypothetical protein, conserved	8	0.756378
PVX_094860	-	hypothetical protein, conserved	8	0.756378
PVX_094880	-	hypothetical protein, conserved	8	0.756378
PVX_094885	-	hypothetical protein, conserved	8	0.756378
PVX_094890	-	hypothetical protein, conserved	8	0.756378
PVX_094920	-	hypothetical protein, conserved	8	0.756378
PVX_095495	-	hypothetical protein, conserved	8	0.756378
PVX_096140	-	hypothetical protein, conserved	8	0.756378
PVX_098895	-	hypothetical protein, conserved	8	0.756378
PVX_098925	-	hypothetical protein, conserved	8	0.756378
PVX_099625	-	hypothetical protein, conserved	8	0.756378
PVX_100760	-	hypothetical protein, conserved	8	0.756378
PVX_100810	-	hypothetical protein, conserved	8	0.756378
PVX_101320	-	hypothetical protein, conserved	8	0.756378
PVX_111000	-	hypothetical protein, conserved	8	0.756378
PVX_113295	-	hypothetical protein, conserved	8	0.756378
PVX_113320	-	hypothetical protein, conserved	8	0.756378
PVX_113574	-	hypothetical protein, conserved	8	0.756378
PVX_113710	-	hypothetical protein, conserved	8	0.756378
PVX_113915	-	hypothetical protein, conserved	8	0.756378
PVX_113985	-	hypothetical protein, conserved	8	0.756378
PVX_114200	-	hypothetical protein, conserved	8	0.756378
PVX_114545	-	hypothetical protein, conserved	8	0.756378
PVX_114605	-	hypothetical protein, conserved	8	0.756378
PVX_114630	-	hypothetical protein, conserved	8	0.756378
PVX_114740	-	hypothetical protein, conserved	8	0.756378
PVX_115050	-	hypothetical protein, conserved	8	0.756378
PVX_115225	-	hypothetical protein, conserved	8	0.756378
PVX_116565	-	hypothetical protein, conserved	8	0.756378
PVX_116790	-	hypothetical protein, conserved	8	0.756378
PVX_116810	-	hypothetical protein, conserved	8	0.756378
PVX_117250	-	hypothetical protein, conserved	8	0.756378
PVX_117335	-	hypothetical protein, conserved	8	0.756378
PVX_117770	-	hypothetical protein, conserved	8	0.756378
PVX_117800	-	hypothetical protein, conserved	8	0.756378
PVX_122070	-	hypothetical protein, conserved	8	0.756378
PVX_122415	-	hypothetical protein, conserved	8	0.756378
PVX_123125	-	hypothetical protein, conserved	8	0.756378
PVX_123190	-	hypothetical protein, conserved	8	0.756378
PVX_123610	-	hypothetical protein, conserved	8	0.756378
PVX_123975	-	hypothetical protein, conserved	8	0.756378
PVX_124105	-	hypothetical protein, conserved	8	0.756378
PVX_079990	-	long-chain fatty acid CoA ligase, putative	8	0.756378
PVX_082695	-	merozoite surface protein 7 (MSP7), putative	8	0.756378
PVX_086080	-	multidomain scavenger receptor, putative	8	0.756378
PVX_084690	-	N-acetyltransferase, putative	8	0.756378
PVX_087145	-	nucleolar protein Nop52, putative	8	0.756378
PVX_002510	-	Nucleosomal binding protein 1, putative	8	0.756378
PVX_083445	-	phosphatidylinositol transfer protein, putative	8	0.756378
PVX_097000	-	Plasmodium exported protein, unknown function	8	0.756378
PVX_001660	-	Plasmodium exported protein, unknown function, pseudogene	8	0.756378
PVX_121878	-	Plasmodium exported protein, unknown function, pseudogene	8	0.756378
PVX_101225	-	pre-mRNA-splicing factor, putative	8	0.756378
PVX_097750	-	protein kinase, putative	8	0.756378
PVX_093530	-	pseudouridylate synthase 1, putative	8	0.756378
PVX_121900	-	PST-A protein	8	0.756378
PVX_000015	-	Pv-fam-d protein	8	0.756378
PVX_118695	-	Pv-fam-d protein	8	0.756378
PVX_089795	-	RAD protein (Pv-fam-e)	8	0.756378
PVX_081240	-	replication factor c, putative	8	0.756378
PVX_094415	-	RNA-binding protein, putative	8	0.756378
PVX_095300	-	RNA-metabolising metallo-beta-lactamase domain containing protein	8	0.756378
PVX_098960	-	selenophosphate synthetase, putative	8	0.756378
PVX_088865	-	Senescence-associated protein, putative	8	0.756378
PVX_088265	-	serine/threonine protein kinase, FIKK family	8	0.756378
PVX_099890	-	serine/threonine protein kinase, putative	8	0.756378
PVX_091805	-	SMC family, C-terminal domain containing protein	8	0.756378
PVX_100880	-	sphingomyelin phosphodiesterase, putative	8	0.756378
PVX_084360	-	Tat binding protein 1(TBP-1)-interacting protein, putative	8	0.756378
PVX_099405	-	TLD domain-containing protein	8	0.756378
PVX_114575	-	transmembrane amino acid transporter protein, putative	8	0.756378
PVX_118450	-	transporter, putative	8	0.756378
PVX_005565	-	unspecified product	8	0.756378
PVX_017645	-	unspecified product	8	0.756378
PVX_020175	-	unspecified product	8	0.756378
PVX_023185	-	unspecified product	8	0.756378
PVX_051190	-	unspecified product	8	0.756378
PVX_059190	-	unspecified product	8	0.756378
PVX_070690	-	unspecified product	8	0.756378
PVX_074695	-	unspecified product	8	0.756378
PVX_078695	-	unspecified product	8	0.756378
PVX_103665	-	unspecified product	8	0.756378
PVX_103670	-	unspecified product	8	0.756378
PVX_103680	-	unspecified product	8	0.756378
PVX_108765	-	unspecified product	8	0.756378
PVX_109780	-	unspecified product	8	0.756378
PVX_112685	-	unspecified product	8	0.756378
PVX_145260	-	unspecified product	8	0.756378
PVX_150260	-	unspecified product	8	0.756378
PVX_169270	-	unspecified product	8	0.756378
PVX_177275	-	unspecified product	8	0.756378
PVX_242295	-	unspecified product	8	0.756378
PVX_080375	-	UTP--glucose-1-phosphate uridylyltransferase, putative	8	0.756378
PVX_106220	-	variable surface protein Vir12, putative	8	0.756378
PVX_101600	-	variable surface protein Vir16/32-related	8	0.756378
PVX_096930	-	variable surface protein Vir1-related	8	0.756378
PVX_086850	-	variable surface protein Vir35, putative	8	0.756378
PVX_005058	-	VIR protein	8	0.756378
PVX_087760	-	WD domain, G-beta repeat domain containing protein	8	0.756378
PVX_079735	-	XAP-5 DNA binding protein, putative	8	0.756378
PVX_000755	-	zinc finger protein, putative	8	0.756378
PVX_119255	ABCB4	ABC transporter B family member 4, putative	7	0.71811
PVX_094580	ApiAP2	transcription factor with AP2 domain(s), putative	7	0.71811
PVX_091755	CDPK6	calcium-dependent protein kinase 6, putative	7	0.71811
PVX_097795	CEP120	centrosomal protein CEP120, putative	7	0.71811
PVX_091465	DPAP1	dipeptidyl aminopeptidase 1, putative	7	0.71811
PVX_119325	IMC1a	inner membrane complex protein 1a, putative	7	0.71811
PVX_091775	LRR11	leucine-rich repeat protein	7	0.71811
PVX_097025	MRP1	multidrug resistance-associated protein 1, putative	7	0.71811
PVX_111290	MTRAP	merozoite TRAP-like protein, putative	7	0.71811
PVX_082400	MyoC	myosin C, putative	7	0.71811
PVX_163265	N/A	Present in Sal-1 v.26, deprecated in Sal-1 v.31	7	0.71811
PVX_185285	N/A	Present in Sal-1 v.26, deprecated in Sal-1 v.31	7	0.71811
PVX_113775	P12	6-cysteine protein	7	0.71811
PVX_000995	P41	6-cysteine protein	7	0.71811
PVX_079755	PPT	phosphoenolpyruvate/phosphate translocator, putative	7	0.71811
PVX_101495	RBP3	reticulocyte binding protein 3, pseudogene	7	0.71811
PVX_099345	RECQ1	ATP-dependent DNA helicase Q1, putative	7	0.71811
PVX_111125	RimM	ribosome maturation factor RimM, putative	7	0.71811
PVX_097905	ROM4	rhomboid protease ROM4, putative	7	0.71811
PVX_091400	SET7	SET domain protein, putative	7	0.71811
PVX_116785	SF1	splicing factor 1, putative	7	0.71811
PVX_114355	SMS1	sphingomyelin synthase 1, putative	7	0.71811
PVX_111600	SRSF4	serine/arginine-rich splicing factor 4, putative	7	0.71811
PVX_089215	VPS15	serine/threonine protein kinase VPS15, putative	7	0.71811
PVX_119565	YVH1	dual specificity protein phosphatase, putative	7	0.71811
PVX_001015	-	6-cysteine protein, putative	7	0.71811
PVX_083005	-	aconitate hydratase I, putative	7	0.71811
PVX_089050	-	alpha/beta hydrolase, putative	7	0.71811
PVX_123625	-	aminophospholipid-transporting P-ATPase, putative	7	0.71811
PVX_123985	-	ATP-dependent RNA helicase, putative	7	0.71811
PVX_098020	-	chromosome condensation protein, putative	7	0.71811
PVX_089972	-	conserved Plasmodium protein, unknown function	7	0.71811
PVX_123660	-	debranching enzyme-associated ribonuclease, putative	7	0.71811
PVX_080560	-	deoxyribodipyrimidine photo-lyase, putative	7	0.71811
PVX_111045	-	DNA binding protein Myb2, putative	7	0.71811
PVX_113395	-	DNA helicase, putative	7	0.71811
PVX_087875	-	DNA mismatch repair enzyme, putative	7	0.71811
PVX_114615	-	DNA polymerase epsilon, catalytic subunit a, putative	7	0.71811
PVX_118595	-	DNA repair metallo-beta-lactamase protein, putative	7	0.71811
PVX_119710	-	E3 ubiquitin-protein ligase, putative	7	0.71811
PVX_088870	-	early transcribed membrane protein (ETRAMP)	7	0.71811
PVX_111065	-	early transcribed membrane protein (ETRAMP)	7	0.71811
PVX_001935	-	endomembrane protein 70, putative	7	0.71811
PVX_115130	-	endonuclease/exonuclease/phosphatase domain containing protein	7	0.71811
PVX_098910	-	exoribonuclease, putative	7	0.71811
PVX_117970	-	flavodoxin domain containing protein	7	0.71811
PVX_122218	-	fork head domain protein, putative	7	0.71811
PVX_083355	-	glutamate--tRNA ligase, putative	7	0.71811
PVX_001895	-	histone acetyltransferase, putative	7	0.71811
PVX_123230	-	hydroxymethylpterin pyrophosphokinase-dihydropteroate synthetase, putative	7	0.71811
PVX_003560	-	hypothetical protein	7	0.71811
PVX_003930	-	hypothetical protein	7	0.71811
PVX_086272	-	hypothetical protein	7	0.71811
PVX_090840	-	hypothetical protein	7	0.71811
PVX_096055	-	hypothetical protein	7	0.71811
PVX_110935	-	hypothetical protein	7	0.71811
PVX_122765	-	hypothetical protein	7	0.71811
PVX_000645	-	hypothetical protein, conserved	7	0.71811
PVX_000690	-	hypothetical protein, conserved	7	0.71811
PVX_000705	-	hypothetical protein, conserved	7	0.71811
PVX_000830	-	hypothetical protein, conserved	7	0.71811
PVX_001095	-	hypothetical protein, conserved	7	0.71811
PVX_002655	-	hypothetical protein, conserved	7	0.71811
PVX_002760	-	hypothetical protein, conserved	7	0.71811
PVX_002770	-	hypothetical protein, conserved	7	0.71811
PVX_003610	-	hypothetical protein, conserved	7	0.71811
PVX_003615	-	hypothetical protein, conserved	7	0.71811
PVX_003720	-	hypothetical protein, conserved	7	0.71811
PVX_079835	-	hypothetical protein, conserved	7	0.71811
PVX_080235	-	hypothetical protein, conserved	7	0.71811
PVX_080665	-	hypothetical protein, conserved	7	0.71811
PVX_081390	-	hypothetical protein, conserved	7	0.71811
PVX_081575	-	hypothetical protein, conserved	7	0.71811
PVX_081685	-	hypothetical protein, conserved	7	0.71811
PVX_081775	-	hypothetical protein, conserved	7	0.71811
PVX_082715	-	hypothetical protein, conserved	7	0.71811
PVX_082920	-	hypothetical protein, conserved	7	0.71811
PVX_082938	-	hypothetical protein, conserved	7	0.71811
PVX_083170	-	hypothetical protein, conserved	7	0.71811
PVX_083325	-	hypothetical protein, conserved	7	0.71811
PVX_084380	-	hypothetical protein, conserved	7	0.71811
PVX_085415	-	hypothetical protein, conserved	7	0.71811
PVX_085455	-	hypothetical protein, conserved	7	0.71811
PVX_085885	-	hypothetical protein, conserved	7	0.71811
PVX_085990	-	hypothetical protein, conserved	7	0.71811
PVX_087020	-	hypothetical protein, conserved	7	0.71811
PVX_087750	-	hypothetical protein, conserved	7	0.71811
PVX_087802	-	hypothetical protein, conserved	7	0.71811
PVX_088915	-	hypothetical protein, conserved	7	0.71811
PVX_089245	-	hypothetical protein, conserved	7	0.71811
PVX_090205	-	hypothetical protein, conserved	7	0.71811
PVX_091710	-	hypothetical protein, conserved	7	0.71811
PVX_092005	-	hypothetical protein, conserved	7	0.71811
PVX_092200	-	hypothetical protein, conserved	7	0.71811
PVX_092300	-	hypothetical protein, conserved	7	0.71811
PVX_092590	-	hypothetical protein, conserved	7	0.71811
PVX_092710	-	hypothetical protein, conserved	7	0.71811
PVX_092790	-	hypothetical protein, conserved	7	0.71811
PVX_093495	-	hypothetical protein, conserved	7	0.71811
PVX_094905	-	hypothetical protein, conserved	7	0.71811
PVX_095025	-	hypothetical protein, conserved	7	0.71811
PVX_095035	-	hypothetical protein, conserved	7	0.71811
PVX_095490	-	hypothetical protein, conserved	7	0.71811
PVX_096200	-	hypothetical protein, conserved	7	0.71811
PVX_096225	-	hypothetical protein, conserved	7	0.71811
PVX_096240	-	hypothetical protein, conserved	7	0.71811
PVX_097595	-	hypothetical protein, conserved	7	0.71811
PVX_097635	-	hypothetical protein, conserved	7	0.71811
PVX_097945	-	hypothetical protein, conserved	7	0.71811
PVX_099010	-	hypothetical protein, conserved	7	0.71811
PVX_099290	-	hypothetical protein, conserved	7	0.71811
PVX_099340	-	hypothetical protein, conserved	7	0.71811
PVX_100580	-	hypothetical protein, conserved	7	0.71811
PVX_100625	-	hypothetical protein, conserved	7	0.71811
PVX_100860	-	hypothetical protein, conserved	7	0.71811
PVX_101190	-	hypothetical protein, conserved	7	0.71811
PVX_101365	-	hypothetical protein, conserved	7	0.71811
PVX_111240	-	hypothetical protein, conserved	7	0.71811
PVX_111410	-	hypothetical protein, conserved	7	0.71811
PVX_111515	-	hypothetical protein, conserved	7	0.71811
PVX_113470	-	hypothetical protein, conserved	7	0.71811
PVX_113620	-	hypothetical protein, conserved	7	0.71811
PVX_113815	-	hypothetical protein, conserved	7	0.71811
PVX_113870	-	hypothetical protein, conserved	7	0.71811
PVX_113930	-	hypothetical protein, conserved	7	0.71811
PVX_114000	-	hypothetical protein, conserved	7	0.71811
PVX_114125	-	hypothetical protein, conserved	7	0.71811
PVX_114425	-	hypothetical protein, conserved	7	0.71811
PVX_114520	-	hypothetical protein, conserved	7	0.71811
PVX_114845	-	hypothetical protein, conserved	7	0.71811
PVX_114900	-	hypothetical protein, conserved	7	0.71811
PVX_115305	-	hypothetical protein, conserved	7	0.71811
PVX_115350	-	hypothetical protein, conserved	7	0.71811
PVX_115425	-	hypothetical protein, conserved	7	0.71811
PVX_115440	-	hypothetical protein, conserved	7	0.71811
PVX_115450	-	hypothetical protein, conserved	7	0.71811
PVX_117525	-	hypothetical protein, conserved	7	0.71811
PVX_117930	-	hypothetical protein, conserved	7	0.71811
PVX_118485	-	hypothetical protein, conserved	7	0.71811
PVX_119280	-	hypothetical protein, conserved	7	0.71811
PVX_119785	-	hypothetical protein, conserved	7	0.71811
PVX_122090	-	hypothetical protein, conserved	7	0.71811
PVX_122205	-	hypothetical protein, conserved	7	0.71811
PVX_122580	-	hypothetical protein, conserved	7	0.71811
PVX_122750	-	hypothetical protein, conserved	7	0.71811
PVX_122955	-	hypothetical protein, conserved	7	0.71811
PVX_123290	-	hypothetical protein, conserved	7	0.71811
PVX_123310	-	hypothetical protein, conserved	7	0.71811
PVX_123930	-	hypothetical protein, conserved	7	0.71811
PVX_082575	-	isoleucine--tRNA ligase, putative	7	0.71811
PVX_092930	-	kinesin-like protein, putative	7	0.71811
PVX_099140	-	Met-10+ domain containing protein	7	0.71811
PVX_096165	-	metallo-hydrolase/oxidoreductase, putative	7	0.71811
PVX_098705	-	mitochondrial carrier protein, putative	7	0.71811
PVX_093640	-	NAD-specific glutamate dehydrogenase, putative	7	0.71811
PVX_092195	-	oxysterol-binding protein/PH domain containing protein	7	0.71811
PVX_096250	-	PelOta protein homologue, putative	7	0.71811
PVX_001700	-	Phist protein (Pf-fam-b)	7	0.71811
PVX_088830	-	Phist protein (Pf-fam-b)	7	0.71811
PVX_089355	-	phosphatidylglycerophosphate synthase, putative	7	0.71811
PVX_088845	-	Plasmodium exported protein, unknown function	7	0.71811
PVX_096020	-	Plasmodium exported protein, unknown function	7	0.71811
PVX_110834	-	Plasmodium exported protein, unknown function	7	0.71811
PVX_123845	-	polyadenylate-binding protein, putative	7	0.71811
PVX_084475	-	protein phosphatase, putative	7	0.71811
PVX_002525	-	Pv-fam-b protein	7	0.71811
PVX_000560	-	queuine tRNA-ribosyltransferase, putative	7	0.71811
PVX_096145	-	Rab GTPase activator and protein kinase, putative	7	0.71811
PVX_001100	-	RAD protein (Pv-fam-e)	7	0.71811
PVX_089470	-	RAD protein (Pv-fam-e)	7	0.71811
PVX_089755	-	RNA-binding protein, putative	7	0.71811
PVX_115245	-	SNARE associated Golgi protein, putative	7	0.71811
PVX_099600	-	thioredoxin reductase, putative	7	0.71811
PVX_081515	-	transporter, putative	7	0.71811
PVX_080435	-	tRNA pseudouridine synthase, putative	7	0.71811
PVX_090265	-	tryptophan-rich antigen (Pv-fam-a)	7	0.71811
PVX_096995	-	tryptophan-rich antigen (Pv-fam-a)	7	0.71811
PVX_122670	-	U4/U6.U5 tri-snRNP-associated protein 2, putative	7	0.71811
PVX_092205	-	ubiquitin domain containing protein	7	0.71811
PVX_101085	-	ubiquitin-conjugating enzyme E2, putative	7	0.71811
PVX_083075	-	UDP-N-acteylglucosamine pyrophosphorylase 1, putative	7	0.71811
PVX_007085	-	unspecified product	7	0.71811
PVX_009090	-	unspecified product	7	0.71811
PVX_009600	-	unspecified product	7	0.71811
PVX_010610	-	unspecified product	7	0.71811
PVX_013620	-	unspecified product	7	0.71811
PVX_014625	-	unspecified product	7	0.71811
PVX_021680	-	unspecified product	7	0.71811
PVX_025690	-	unspecified product	7	0.71811
PVX_026190	-	unspecified product	7	0.71811
PVX_029690	-	unspecified product	7	0.71811
PVX_039190	-	unspecified product	7	0.71811
PVX_042190	-	unspecified product	7	0.71811
PVX_048190	-	unspecified product	7	0.71811
PVX_061190	-	unspecified product	7	0.71811
PVX_062690	-	unspecified product	7	0.71811
PVX_070190	-	unspecified product	7	0.71811
PVX_073190	-	unspecified product	7	0.71811
PVX_075695	-	unspecified product	7	0.71811
PVX_079195	-	unspecified product	7	0.71811
PVX_104185	-	unspecified product	7	0.71811
PVX_108255	-	unspecified product	7	0.71811
PVX_108760	-	unspecified product	7	0.71811
PVX_112675	-	unspecified product	7	0.71811
PVX_170270	-	unspecified product	7	0.71811
PVX_175270	-	unspecified product	7	0.71811
PVX_119665	-	valine--tRNA ligase, putative	7	0.71811
PVX_004520	-	variable surface protein Vir4, putative	7	0.71811
PVX_004510	-	variable surface protein Vir4/14-related	7	0.71811
PVX_106210	-	variable surface protein Vir6, putative	7	0.71811
PVX_119205	-	VIR protein	7	0.71811
PVX_096937	-	VIR protein, pseudogene	7	0.71811
PVX_111050	-	WD domain, G-beta repeat domain containing protein	7	0.71811
PVX_111265	-	WD domain, G-beta repeat domain containing protein	7	0.71811
PVX_118095	-	WD domain, G-beta repeat domain containing protein	7	0.71811
PVX_094685	-	zinc finger protein, putative	7	0.71811
PVX_092880	ABCB3	ABC transporter B family member 3, putative	6	0.679303
PVX_101195	ALAS	delta-aminolevulinic acid synthetase, putative	6	0.679303
PVX_083440	ApiAP2	transcription factor with AP2 domain(s), putative	6	0.679303
PVX_085585	ATG4	cysteine protease ATG4, putative	6	0.679303
PVX_086145	BOP1	ribosome biogenesis protein BOP1, putative	6	0.679303
PVX_123205	CAF1	CCR4-associated factor 1, putative	6	0.679303
PVX_118650	CCp1	LCCL domain-containing protein	6	0.679303
PVX_111595	CS	citrate synthase, mitochondrial precursor, putative	6	0.679303
PVX_081670	DNMT	DNA (cytosine-5)-methyltransferase, putative	6	0.679303
PVX_101280	DPAP2	dipeptidyl aminopeptidase 2, putative	6	0.679303
PVX_095355	EG5	kinesin-5	6	0.679303
PVX_099805	FH	fumarate hydratase, putative	6	0.679303
PVX_122610	GCD14	tRNA (adenine(58)-N(1))-methyltransferase catalytic subunit TRM61, putative	6	0.679303
PVX_086115	GDPD	glycerophosphodiester phosphodiesterase, putative	6	0.679303
PVX_086950	GDV1	gametocyte development protein 1, putative	6	0.679303
PVX_118040	GEST	gamete egress and sporozoite traversal protein, putative	6	0.679303
PVX_113900	GWT1	GPI-anchored wall transfer protein 1, putative	6	0.679303
PVX_079865	HIP	Hsc70-interacting protein, putative	6	0.679303
PVX_083105	HSP110	heat shock protein 110, putative	6	0.679303
PVX_087970	HSP110c	heat shock protein 110, putative	6	0.679303
PVX_083185	IDH	isocitrate dehydrogenase [NADP], mitochondrial, putative	6	0.679303
PVX_117015	IF1	translation initiation factor IF-1, putative	6	0.679303
PVX_119330	IMC1e	inner membrane complex protein 1e, putative	6	0.679303
PVX_095435	MA	microneme associated antigen, putative	6	0.679303
PVX_091570	MLC-B	myosin light chain B, putative	6	0.679303
PVX_139260	N/A	Present in Sal-1 v.26, deprecated in Sal-1 v.31	6	0.679303
PVX_081595	NT4	nucleoside transporter 4	6	0.679303
PVX_001020	P52	6-cysteine protein	6	0.679303
PVX_115165	P92	6-cysteine protein	6	0.679303
PVX_098050	PI4K	phosphatidylinositol 4-kinase, putative	6	0.679303
PVX_114565	PL	phospholipase, putative	6	0.679303
PVX_098900	POFUT2	GDP-fucose protein O-fucosyltransferase 2, putative	6	0.679303
PVX_089945	PUF2	mRNA-binding protein PUF2, putative	6	0.679303
PVX_101485	RON3	rhoptry neck protein 3, putative	6	0.679303
PVX_092345	RPA2	DNA-directed RNA polymerase I subunit RPA2, putative	6	0.679303
PVX_095320	RPB1	DNA-directed RNA polymerase II subunit RPB1, putative	6	0.679303
PVX_117150	RPN2	26S proteasome regulatory subunit RPN2, putative	6	0.679303
PVX_090115	RRF2	ribosome-recycling factor, putative	6	0.679303
PVX_124175	SEC13	protein transport protein SEC13, putative	6	0.679303
PVX_113335	TEX1	trophozoite exported protein 1, putative	6	0.679303
PVX_111010	TLAP2	thioredoxin-like associated protein 2, putative	6	0.679303
PVX_092430	TSN	tudor staphylococcal nuclease, putative	6	0.679303
PVX_100945	VPS16	vacuolar protein sorting-associated protein 16, putative	6	0.679303
PVX_093675	WARP	von Willebrand factor A domain-related protein, putative	6	0.679303
PVX_122885	-	3',5'-cyclic nucleotide phosphodiesterase, putative	6	0.679303
PVX_115080	-	3'-5' exonuclease domain containing protein	6	0.679303
PVX_002920	-	50S ribosomal protein L7/L12, putative	6	0.679303
PVX_097960	-	6-cysteine protein	6	0.679303
PVX_111245	-	adenosine deaminase, putative	6	0.679303
PVX_086205	-	adenylyl cyclase alpha, putative	6	0.679303
PVX_081805	-	AP-4 complex subunit beta, putative	6	0.679303
PVX_099120	-	arginine--tRNA ligase, putative	6	0.679303
PVX_002940	-	asparagine--tRNA ligase, putative	6	0.679303
PVX_085705	-	ATP-dependent protease, putative	6	0.679303
PVX_095155	-	ATP-dependent RNA helicase, putative	6	0.679303
PVX_092800	-	carbohydrate kinase, putative	6	0.679303
PVX_111390	-	cell division cycle protein 20 homolog, putative	6	0.679303
PVX_122650	-	choline-phosphate cytidylyltransferase, putative	6	0.679303
PVX_113617	-	citrate synthase-like protein, putative	6	0.679303
PVX_085877	-	conserved Plasmodium protein, unknown function	6	0.679303
PVX_092015	-	conserved Plasmodium protein, unknown function	6	0.679303
PVX_111292	-	conserved Plasmodium protein, unknown function	6	0.679303
PVX_123307	-	conserved Plasmodium protein, unknown function	6	0.679303
PVX_118540	-	copper transporter, putative	6	0.679303
PVX_116945	-	cyclic nucleotide phosphodiesterase, putative	6	0.679303
PVX_101265	-	cyclin g-associated kinase, putative	6	0.679303
PVX_085955	-	cytidine diphosphate-diacylglycerol synthase, putative	6	0.679303
PVX_117045	-	D13 protein, putative	6	0.679303
PVX_098935	-	DEAD/DEAH box helicase, putative	6	0.679303
PVX_085160	-	DNA mismatch repair enzyme, putative	6	0.679303
PVX_000650	-	DNA polymerase alpha, putative	6	0.679303
PVX_082395	-	DNA-directed RNA polymerase III largest subunit, putative	6	0.679303
PVX_117825	-	dynactin subunit 4, putative	6	0.679303
PVX_095275	-	endonuclease/exonuclease/phosphatase domain containing protein	6	0.679303
PVX_118682	-	erythrocyte membrane protein 3, putative	6	0.679303
PVX_119635	-	eukaryotic translation initiation factor 3 subunit 11, putative	6	0.679303
PVX_119445	-	FAD-dependent glycerol-3-phosphate dehydrogenase, putative	6	0.679303
PVX_092962	-	farnesyltransferase beta subunit, putative	6	0.679303
PVX_099360	-	gamma-glutamylcysteine synthetase, putative	6	0.679303
PVX_101100	-	glucose inhibited division protein a homologue, putative	6	0.679303
PVX_101257	-	GPI mannosyltransferase 2, putative	6	0.679303
PVX_098645	-	GTPase-activating protein, putative	6	0.679303
PVX_123540	-	GTP-binding protein, putative	6	0.679303
PVX_118235	-	histidine--tRNA ligase, putative	6	0.679303
PVX_001620	-	hypothetical protein	6	0.679303
PVX_002735	-	hypothetical protein	6	0.679303
PVX_084715	-	hypothetical protein	6	0.679303
PVX_085170	-	hypothetical protein	6	0.679303
PVX_095452	-	hypothetical protein	6	0.679303
PVX_101275	-	hypothetical protein	6	0.679303
PVX_110965	-	hypothetical protein	6	0.679303
PVX_111115	-	hypothetical protein	6	0.679303
PVX_113250	-	hypothetical protein	6	0.679303
PVX_122265	-	hypothetical protein	6	0.679303
PVX_123940	-	hypothetical protein	6	0.679303
PVX_000550	-	hypothetical protein, conserved	6	0.679303
PVX_000610	-	hypothetical protein, conserved	6	0.679303
PVX_000635	-	hypothetical protein, conserved	6	0.679303
PVX_000940	-	hypothetical protein, conserved	6	0.679303
PVX_001000	-	hypothetical protein, conserved	6	0.679303
PVX_001090	-	hypothetical protein, conserved	6	0.679303
PVX_002700	-	hypothetical protein, conserved	6	0.679303
PVX_002725	-	hypothetical protein, conserved	6	0.679303
PVX_079775	-	hypothetical protein, conserved	6	0.679303
PVX_079945	-	hypothetical protein, conserved	6	0.679303
PVX_080010	-	hypothetical protein, conserved	6	0.679303
PVX_080035	-	hypothetical protein, conserved	6	0.679303
PVX_080090	-	hypothetical protein, conserved	6	0.679303
PVX_080195	-	hypothetical protein, conserved	6	0.679303
PVX_080210	-	hypothetical protein, conserved	6	0.679303
PVX_081480	-	hypothetical protein, conserved	6	0.679303
PVX_081615	-	hypothetical protein, conserved	6	0.679303
PVX_081680	-	hypothetical protein, conserved	6	0.679303
PVX_082730	-	hypothetical protein, conserved	6	0.679303
PVX_083190	-	hypothetical protein, conserved	6	0.679303
PVX_083330	-	hypothetical protein, conserved	6	0.679303
PVX_083460	-	hypothetical protein, conserved	6	0.679303
PVX_084250	-	hypothetical protein, conserved	6	0.679303
PVX_084645	-	hypothetical protein, conserved	6	0.679303
PVX_084930	-	hypothetical protein, conserved	6	0.679303
PVX_085370	-	hypothetical protein, conserved	6	0.679303
PVX_085390	-	hypothetical protein, conserved	6	0.679303
PVX_085845	-	hypothetical protein, conserved	6	0.679303
PVX_088040	-	hypothetical protein, conserved	6	0.679303
PVX_088240	-	hypothetical protein, conserved	6	0.679303
PVX_088940	-	hypothetical protein, conserved	6	0.679303
PVX_088975	-	hypothetical protein, conserved	6	0.679303
PVX_089345	-	hypothetical protein, conserved	6	0.679303
PVX_089710	-	hypothetical protein, conserved	6	0.679303
PVX_090180	-	hypothetical protein, conserved	6	0.679303
PVX_091010	-	hypothetical protein, conserved	6	0.679303
PVX_091080	-	hypothetical protein, conserved	6	0.679303
PVX_091120	-	hypothetical protein, conserved	6	0.679303
PVX_091200	-	hypothetical protein, conserved	6	0.679303
PVX_091370	-	hypothetical protein, conserved	6	0.679303
PVX_091652	-	hypothetical protein, conserved	6	0.679303
PVX_091830	-	hypothetical protein, conserved	6	0.679303
PVX_092050	-	hypothetical protein, conserved	6	0.679303
PVX_092370	-	hypothetical protein, conserved	6	0.679303
PVX_092560	-	hypothetical protein, conserved	6	0.679303
PVX_092780	-	hypothetical protein, conserved	6	0.679303
PVX_092825	-	hypothetical protein, conserved	6	0.679303
PVX_092845	-	hypothetical protein, conserved	6	0.679303
PVX_094310	-	hypothetical protein, conserved	6	0.679303
PVX_094425	-	hypothetical protein, conserved	6	0.679303
PVX_094515	-	hypothetical protein, conserved	6	0.679303
PVX_094775	-	hypothetical protein, conserved	6	0.679303
PVX_094875	-	hypothetical protein, conserved	6	0.679303
PVX_095040	-	hypothetical protein, conserved	6	0.679303
PVX_095185	-	hypothetical protein, conserved	6	0.679303
PVX_096195	-	hypothetical protein, conserved	6	0.679303
PVX_097620	-	hypothetical protein, conserved	6	0.679303
PVX_097630	-	hypothetical protein, conserved	6	0.679303
PVX_097845	-	hypothetical protein, conserved	6	0.679303
PVX_098055	-	hypothetical protein, conserved	6	0.679303
PVX_099670	-	hypothetical protein, conserved	6	0.679303
PVX_099944	-	hypothetical protein, conserved	6	0.679303
PVX_099960	-	hypothetical protein, conserved	6	0.679303
PVX_100595	-	hypothetical protein, conserved	6	0.679303
PVX_101140	-	hypothetical protein, conserved	6	0.679303
PVX_101415	-	hypothetical protein, conserved	6	0.679303
PVX_101440	-	hypothetical protein, conserved	6	0.679303
PVX_110985	-	hypothetical protein, conserved	6	0.679303
PVX_111130	-	hypothetical protein, conserved	6	0.679303
PVX_111160	-	hypothetical protein, conserved	6	0.679303
PVX_111215	-	hypothetical protein, conserved	6	0.679303
PVX_111260	-	hypothetical protein, conserved	6	0.679303
PVX_111495	-	hypothetical protein, conserved	6	0.679303
PVX_111535	-	hypothetical protein, conserved	6	0.679303
PVX_113605	-	hypothetical protein, conserved	6	0.679303
PVX_113660	-	hypothetical protein, conserved	6	0.679303
PVX_113895	-	hypothetical protein, conserved	6	0.679303
PVX_114045	-	hypothetical protein, conserved	6	0.679303
PVX_114085	-	hypothetical protein, conserved	6	0.679303
PVX_114255	-	hypothetical protein, conserved	6	0.679303
PVX_114620	-	hypothetical protein, conserved	6	0.679303
PVX_115105	-	hypothetical protein, conserved	6	0.679303
PVX_115240	-	hypothetical protein, conserved	6	0.679303
PVX_116815	-	hypothetical protein, conserved	6	0.679303
PVX_116905	-	hypothetical protein, conserved	6	0.679303
PVX_117185	-	hypothetical protein, conserved	6	0.679303
PVX_117195	-	hypothetical protein, conserved	6	0.679303
PVX_117550	-	hypothetical protein, conserved	6	0.679303
PVX_117830	-	hypothetical protein, conserved	6	0.679303
PVX_118185	-	hypothetical protein, conserved	6	0.679303
PVX_118195	-	hypothetical protein, conserved	6	0.679303
PVX_118470	-	hypothetical protein, conserved	6	0.679303
PVX_118635	-	hypothetical protein, conserved	6	0.679303
PVX_118640	-	hypothetical protein, conserved	6	0.679303
PVX_119315	-	hypothetical protein, conserved	6	0.679303
PVX_119340	-	hypothetical protein, conserved	6	0.679303
PVX_122225	-	hypothetical protein, conserved	6	0.679303
PVX_122520	-	hypothetical protein, conserved	6	0.679303
PVX_122735	-	hypothetical protein, conserved	6	0.679303
PVX_122745	-	hypothetical protein, conserved	6	0.679303
PVX_123120	-	hypothetical protein, conserved	6	0.679303
PVX_123165	-	hypothetical protein, conserved	6	0.679303
PVX_123865	-	hypothetical protein, conserved	6	0.679303
PVX_123910	-	hypothetical protein, conserved	6	0.679303
PVX_123950	-	hypothetical protein, conserved	6	0.679303
PVX_123995	-	hypothetical protein, conserved	6	0.679303
PVX_124000	-	hypothetical protein, conserved	6	0.679303
PVX_124190	-	hypothetical protein, conserved	6	0.679303
PVX_095105	-	iron-sulfur assembly protein, putative	6	0.679303
PVX_111590	-	kelch domain-containing protein	6	0.679303
PVX_116860	-	M1-family alanyl aminopeptidase, putative	6	0.679303
PVX_114145	-	merozoite surface protein 10, putative	6	0.679303
PVX_124060	-	merozoite surface protein-9 precursor	6	0.679303
PVX_085995	-	oxidoreductase, aldo/keto reductase domain containing protein	6	0.679303
PVX_081400	-	patched family protein, putative	6	0.679303
PVX_117760	-	peptidase, putative	6	0.679303
PVX_089542	-	phosphatase, putative	6	0.679303
PVX_123050	-	phospholipase DDHD1, putative	6	0.679303
[truncated: 3,568 more rows]
