# Supplementary material for: Proteogenomic analysis of the total and surface-exposed proteomes of Plasmodium vivax salivary gland sporozoites
Source: PLoS Negl Trop Dis. 2017 Jul 31;11(7):e0005791. doi: 10.1371/journal.pntd.0005791 (PMC5552340; doi:10.1371/journal.pntd.0005791)
Supplement: S5 Table — (XLSX) [file pntd.0005791.s015.xlsx]

## Sheet: S5_Table
S5 Table. Protein sequence variants detected in P. vivax salivary gland sporozoites. Each of the four P. vivax salivary gland sporozoite samples analyzed in this work was obtained from clinical samples from natural infections, and accordingly were expected and observed to exhibit variation from the reference genome. The P. vivax P01 reference proteome was augmented with sequence variants observed…
Gene ID	Protein	Description	Identified Peptidea	Parent Peptideb	Variant peptides per proteinc	VK210 Whole Proteome PSMd	VK247 Whole Proteome PSMd	VK210 Surface PSMd	VK247 Surface PSMd	P. vivax Sal-1 orthologe	P. vivax Sal-1 sequence variants (max 33)f	Polymorphism percentileg
PVP01_0934200	AMA1	apical membrane antigen 1	CPCEPERISNSTCNFYVCNCVEK	CPCEPERISNSTCNFYVCNCVEK	8	0	9	0	0	PVX_092275	18	0.945383
PVP01_0934200	AMA1	apical membrane antigen 1	DAVFCFKPDKNESFENLVYLSK	DAVFCFKPDKNESFENLVYLSK	8	4	0	0	0	PVX_092275	18	0.945383
PVP01_0934200	AMA1	apical membrane antigen 1	ESFENLVYLSK	DAVFCFKPDKNESFENLVYLSK	8	0	1	0	0	PVX_092275	18	0.945383
PVP01_0934200	AMA1	apical membrane antigen 1	FKPDKNESFENLVYLSK	DAVFCFKPDKNESFENLVYLSK	8	2	0	0	0	PVX_092275	18	0.945383
PVP01_0934200	AMA1	apical membrane antigen 1	NESFENLVYLSK	DAVFCFKPDKNESFENLVYLSK	8	19	14	0	0	PVX_092275	18	0.945383
PVP01_0934200	AMA1	apical membrane antigen 1	EFPCSIYKDEIER	EVDLEFPCSIYKDEIER	8	8	0	0	0	PVX_092275	18	0.945383
PVP01_0934200	AMA1	apical membrane antigen 1	EVDLEFPCSIYK	EVDLEFPCSIYKDEIER	8	4	0	0	0	PVX_092275	18	0.945383
PVP01_0934200	AMA1	apical membrane antigen 1	EVDLEFPCSIYKDEIER	EVDLEFPCSIYKDEIER	8	6	0	0	0	PVX_092275	18	0.945383
PVP01_0934200	AMA1	apical membrane antigen 1	EVEAEDLR	EVEAEDLR	8	2	0	0	1	PVX_092275	18	0.945383
PVP01_0934200	AMA1	apical membrane antigen 1	GIVIENSDVSFLKPVATGDQR	GIVIENSDVSFLKPVATGDQR	8	16	0	0	0	PVX_092275	18	0.945383
PVP01_0934200	AMA1	apical membrane antigen 1	LKPVATGDQR	GIVIENSDVSFLKPVATGDQR	8	3	0	0	0	PVX_092275	18	0.945383
PVP01_0934200	AMA1	apical membrane antigen 1	IVFGASASDQPTQYEEEMTDYQK	IVFGASASDQPTQYEEEMTDYQK	8	12	0	0	0	PVX_092275	18	0.945383
PVP01_0934200	AMA1	apical membrane antigen 1	DGGFAFPNANDHISPM	LKDGGFAFPNANDHISPMTIANLK	8	17	0	0	0	PVX_092275	18	0.945383
PVP01_0934200	AMA1	apical membrane antigen 1	DGGFAFPNANDHISPMTIANLK	LKDGGFAFPNANDHISPMTIANLK	8	26	0	0	0	PVX_092275	18	0.945383
PVP01_0934200	AMA1	apical membrane antigen 1	LKDGGFAFPNANDHISPMTIANLK	LKDGGFAFPNANDHISPMTIANLK	8	15	0	0	0	PVX_092275	18	0.945383
PVP01_0934200	AMA1	apical membrane antigen 1	YCSPDAQNR	YCSPDAQNR	8	18	34	3	0	PVX_092275	18	0.945383
PVP01_1132600	TLP	TRAP-like protein, putative	GLTDADTAAGSAANSADDDSEGEVTPAEAGKR	GLTDADTAAGSAANSADDDSEGEVTPAEAGKR	8	1	0	0	0	PVX_113965	14	0.892382
PVP01_1132600	TLP	TRAP-like protein, putative	HVLNANEGR	HVLNANEGRPNAHK	8	12	0	0	0	PVX_113965	14	0.892382
PVP01_1132600	TLP	TRAP-like protein, putative	HVLNANEGRPNAHK	HVLNANEGRPNAHK	8	0	9	0	0	PVX_113965	14	0.892382
PVP01_1132600	TLP	TRAP-like protein, putative	KLSDSDETNLQR	KLSDSDETNLQR	8	2	23	0	0	PVX_113965	14	0.892382
PVP01_1132600	TLP	TRAP-like protein, putative	LSDSDETNLQR	KLSDSDETNLQR	8	13	34	0	2	PVX_113965	14	0.892382
PVP01_1132600	TLP	TRAP-like protein, putative	KVSDSDETNLQR	KVSDSDETNLQR	8	1	0	0	0	PVX_113965	14	0.892382
PVP01_1132600	TLP	TRAP-like protein, putative	VSDSDETNLQR	KVSDSDETNLQR	8	2	0	0	0	PVX_113965	14	0.892382
PVP01_1132600	TLP	TRAP-like protein, putative	SEASSGTNEAASATNETHAHNPK	SEASSGTNEAASATNETHAHNPK	8	9	16	0	1	PVX_113965	14	0.892382
PVP01_1132600	TLP	TRAP-like protein, putative	VLVIFNVGDVSNNAAR	VLVIFNVGDVSNNAAR	8	9	21	0	0	PVX_113965	14	0.892382
PVP01_1132600	TLP	TRAP-like protein, putative	VLVIINVGDVSNNAAR	VLVIINVGDVSNNAAR	8	2	0	0	0	PVX_113965	14	0.892382
PVP01_1132600	TLP	TRAP-like protein, putative	YASVYNIDALPSYK	YASVYNIDALPSYK	8	2	12	0	0	PVX_113965	14	0.892382
PVP01_1218700	TRAP	thrombospondin-related anonymous protein, putative	AIQLVILMTDGVPN	AIQLVILMTDGVPNSK	7	2	0	0	0	PVX_082735	23	0.979339
PVP01_1218700	TRAP	thrombospondin-related anonymous protein, putative	AIQLVILMTDGVPNSK	AIQLVILMTDGVPNSK	7	53	0	0	0	PVX_082735	23	0.979339
PVP01_1218700	TRAP	thrombospondin-related anonymous protein, putative	ANENSDIPNNPVPSDYEQPEDK	ANENSDIPNNPVPSDYEQPEDKAK	7	121	122	6	4	PVX_082735	23	0.979339
PVP01_1218700	TRAP	thrombospondin-related anonymous protein, putative	ANENSDIPNNPVPSDYEQPEDKAK	ANENSDIPNNPVPSDYEQPEDKAK	7	5	31	2	2	PVX_082735	23	0.979339
PVP01_1218700	TRAP	thrombospondin-related anonymous protein, putative	ENSDIPNNPVPSDYEQPEDK	ANENSDIPNNPVPSDYEQPEDKAK	7	2	0	0	0	PVX_082735	23	0.979339
PVP01_1218700	TRAP	thrombospondin-related anonymous protein, putative	NENSDIPNNPVPSDYEQPEDK	ANENSDIPNNPVPSDYEQPEDKAK	7	2	0	0	0	PVX_082735	23	0.979339
PVP01_1218700	TRAP	thrombospondin-related anonymous protein, putative	GTTNMTAALEEVQK	KSYSPYGTTNMTAALEEVQK	7	15	0	0	0	PVX_082735	23	0.979339
PVP01_1218700	TRAP	thrombospondin-related anonymous protein, putative	KSYSPYGTTNMTAALEEVQK	KSYSPYGTTNMTAALEEVQK	7	45	0	0	0	PVX_082735	23	0.979339
PVP01_1218700	TRAP	thrombospondin-related anonymous protein, putative	MTAALEEVQK	KSYSPYGTTNMTAALEEVQK	7	13	0	0	0	PVX_082735	23	0.979339
PVP01_1218700	TRAP	thrombospondin-related anonymous protein, putative	PYGTTNMTAALEEVQK	KSYSPYGTTNMTAALEEVQK	7	3	0	0	0	PVX_082735	23	0.979339
PVP01_1218700	TRAP	thrombospondin-related anonymous protein, putative	SPYGTTNMTAALEEVQK	KSYSPYGTTNMTAALEEVQK	7	3	0	0	0	PVX_082735	23	0.979339
PVP01_1218700	TRAP	thrombospondin-related anonymous protein, putative	SYSPYGTTNMTAALEEVQK	KSYSPYGTTNMTAALEEVQK	7	142	0	0	0	PVX_082735	23	0.979339
PVP01_1218700	TRAP	thrombospondin-related anonymous protein, putative	SDSNGYGVNEK	SDSNGYGVNEK	7	41	25	3	0	PVX_082735	23	0.979339
PVP01_1218700	TRAP	thrombospondin-related anonymous protein, putative	SYSPYGTTNMTAALDEVR	SYSPYGTTNMTAALDEVR	7	2	0	0	0	PVX_082735	23	0.979339
PVP01_1218700	TRAP	thrombospondin-related anonymous protein, putative	VANCGPWDPWTACSVTCGK	VANCGPWDPWTACSVTCGK	7	6	32	0	0	PVX_082735	23	0.979339
PVP01_0505600	GAMA	GPI-anchored micronemal antigen	DVFSSIMEPLQNK	EKDVFSSIMEPLQNK	7	10	58	0	0	PVX_088910	21	0.969457
PVP01_0505600	GAMA	GPI-anchored micronemal antigen	EKDVFSSIMEPLQNK	EKDVFSSIMEPLQNK	7	9	55	0	0	PVX_088910	21	0.969457
PVP01_0505600	GAMA	GPI-anchored micronemal antigen	FSSIMEPLQNK	EKDVFSSIMEPLQNK	7	0	1	0	0	PVX_088910	21	0.969457
PVP01_0505600	GAMA	GPI-anchored micronemal antigen	DVFSSIMEPLQSK	EKDVFSSIMEPLQSK	7	18	0	0	0	PVX_088910	21	0.969457
PVP01_0505600	GAMA	GPI-anchored micronemal antigen	EKDVFSSIMEPLQSK	EKDVFSSIMEPLQSK	7	25	0	0	0	PVX_088910	21	0.969457
PVP01_0505600	GAMA	GPI-anchored micronemal antigen	HAAFLQSR	HAAFLQSR	7	0	2	0	0	PVX_088910	21	0.969457
PVP01_0505600	GAMA	GPI-anchored micronemal antigen	HHAGGTHGAF	HHAGGTHGAF	7	0	7	0	0	PVX_088910	21	0.969457
PVP01_0505600	GAMA	GPI-anchored micronemal antigen	ALVNGQLIETTDLNAATEEDDLINEFSSR	KALVNGQLIETTDLNAATEEDDLINEFSSR	7	0	3	0	0	PVX_088910	21	0.969457
PVP01_0505600	GAMA	GPI-anchored micronemal antigen	KALVNGQLIETTDLNAATEEDDLINEFSSR	KALVNGQLIETTDLNAATEEDDLINEFSSR	7	0	1	0	0	PVX_088910	21	0.969457
PVP01_0505600	GAMA	GPI-anchored micronemal antigen	LVAIHESLINYR	LVAIHESLINYR	7	1	0	0	0	PVX_088910	21	0.969457
PVP01_0505600	GAMA	GPI-anchored micronemal antigen	EQTIVGILCELR	TREQTIVGILCELR	7	4	30	0	0	PVX_088910	21	0.969457
PVP01_0505600	GAMA	GPI-anchored micronemal antigen	TREQTIVGILCELR	TREQTIVGILCELR	7	0	7	0	0	PVX_088910	21	0.969457
PVP01_1218700	TRAP	thrombospondin-related anonymous protein, putative	YTALEVANK	YTALEVANK	7	17	0	7	4	PVX_082735	23	0.979339
PVP01_0713800	PFK9	ATP-dependent 6-phosphofructokinase, putative	GGEHGAVGATSTGAHEK	GGEHGAVGATSTGAHEK	5	3	0	0	0	PVX_099200	8	0.756378
PVP01_0713800	PFK9	ATP-dependent 6-phosphofructokinase, putative	ILLTEISDILNDANEK	ILLTEISDILNDANEK	5	1	5	0	0	PVX_099200	8	0.756378
PVP01_0713800	PFK9	ATP-dependent 6-phosphofructokinase, putative	MITPPDMASEGSINVDQVR	MITPPDMASEGSINVDQVR	5	0	10	0	0	PVX_099200	8	0.756378
PVP01_0713800	PFK9	ATP-dependent 6-phosphofructokinase, putative	SLSSYSPDAGQHHSGTVAGK	SLSSYSPDAGQHHSGTVAGK	5	2	5	0	0	PVX_099200	8	0.756378
PVP01_0713800	PFK9	ATP-dependent 6-phosphofructokinase, putative	TNHLGSSNITGGAGDGGASQMDLSGK	TNHLGSSNITGGAGDGGASQMDLSGKDADLQSK	5	1	11	0	0	PVX_099200	8	0.756378
PVP01_0713800	PFK9	ATP-dependent 6-phosphofructokinase, putative	TNHLGSSNITGGAGDGGASQMDLSGKDADLQSK	TNHLGSSNITGGAGDGGASQMDLSGKDADLQSK	5	0	2	0	0	PVX_099200	8	0.756378
PVP01_0204500	PIP5K	phosphatidylinositol-4-phosphate 5-kinase, putative	DGLFESTLR	DGLFESTLR	4	1	0	0	0	PVX_081270	20	0.962451
PVP01_0204500	PIP5K	phosphatidylinositol-4-phosphate 5-kinase, putative	IVHAGGSAASGEADEADEADEAVDR	IVHAGGSAASGEADEADEADEAVDR	4	1	9	0	0	PVX_081270	20	0.962451
PVP01_0204500	PIP5K	phosphatidylinositol-4-phosphate 5-kinase, putative	SGIEGGTSGGYSGGYSGGTGGSADPGEAHNR	SGIEGGTSGGYSGGYSGGTGGSADPGEAHNR	4	0	4	0	0	PVX_081270	20	0.962451
PVP01_0204500	PIP5K	phosphatidylinositol-4-phosphate 5-kinase, putative	VENANYLYK	VENANYLYK	4	1	2	0	0	PVX_081270	20	0.962451
PVP01_0215600	null	dynein heavy chain, putative	DIIAIINTHDMEVLSR	DIIAIINTHDMEVLSR	4	4	0	0	0	PVX_081792	20	0.962451
PVP01_0215600	null	dynein heavy chain, putative	ICQIYQIMK	ICQIYQIMK	4	4	0	0	0	PVX_081792	20	0.962451
PVP01_0215600	null	dynein heavy chain, putative	LDDSTTAQR	LDDSTTAQR	4	2	0	0	0	PVX_081792	20	0.962451
PVP01_0215600	null	dynein heavy chain, putative	TFSLFLENR	TFSLFLENR	4	4	1	0	0	PVX_081792	20	0.962451
PVP01_0308000	PLP1	perforin-like protein 1	ILTASTTVTK	ILTASTTVTK	4	10	0	2	2	PVX_000810	19	0.955623
PVP01_0308000	PLP1	perforin-like protein 1	KQLEDDDDDELAALYK	KQLEDDDDDELAALYK	4	5	0	0	0	PVX_000810	19	0.955623
PVP01_0308000	PLP1	perforin-like protein 1	QLEDDDDDELAALYK	KQLEDDDDDELAALYK	4	3	0	0	0	PVX_000810	19	0.955623
PVP01_0308000	PLP1	perforin-like protein 1	KQQMENTFK	KQQMENTFK	4	5	2	0	0	PVX_000810	19	0.955623
PVP01_0308000	PLP1	perforin-like protein 1	SFTEQVVSVSGTTYNSVK	SFTEQVVSVSGTTYNSVK	4	0	11	0	0	PVX_000810	19	0.955623
PVP01_0418000	null	serine-repeat antigen (SERA)	AGMLPTSYDVPYNEPLR	AGMLPTSYDVPYNEPLR	4	33	63	0	0	PVX_003790	14	0.892382
PVP01_0418000	null	serine-repeat antigen (SERA)	EQDRPNGWADNNPFDNPK	EQDRPNGWADNNPFDNPK	4	10	11	0	0	PVX_003790	14	0.892382
PVP01_0418000	null	serine-repeat antigen (SERA)	GLGFSEPSVK	KGLGFSEPSVK	4	12	31	0	0	PVX_003790	14	0.892382
PVP01_0418000	null	serine-repeat antigen (SERA)	KGLGFSEPSVK	KGLGFSEPSVK	4	6	12	0	0	PVX_003790	14	0.892382
PVP01_0418000	null	serine-repeat antigen (SERA)	YNEIYDDDDRDAPALDPFR	YNEIYDDDDRDAPALDPFR	4	4	0	0	0	PVX_003790	14	0.892382
PVP01_0606300	null	conserved Plasmodium protein, unknown function	FLLNLLLVR	FLLNLLLVR	4	0	3	0	0	PVX_001920	17	0.934962
PVP01_0606300	null	conserved Plasmodium protein, unknown function	LASQGGGSGASGIDGGSDESGIDNR	LASQGGGSGASGIDGGSDESGIDNR	4	1	0	0	0	PVX_001920	17	0.934962
PVP01_0606300	null	conserved Plasmodium protein, unknown function	MLNTFLEFK	MLNTFLEFK	4	3	8	0	0	PVX_001920	17	0.934962
PVP01_0606300	null	conserved Plasmodium protein, unknown function	LASQGGGSGASGIDGR	RLASQGGGSGASGIDGR	4	0	9	0	0	PVX_001920	17	0.934962
PVP01_0606300	null	conserved Plasmodium protein, unknown function	RLASQGGGSGASGIDGR	RLASQGGGSGASGIDGR	4	0	2	0	0	PVX_001920	17	0.934962
PVP01_0718200	null	TLD domain-containing protein	EEGEGEGEGEGEDDGEDEGHNK	EEGEGEGEGEGEDDGEDEGHNK	4	1	0	0	0	PVX_099405	8	0.756378
PVP01_0718200	null	TLD domain-containing protein	GDASLEGPSPAPPEYMNR	GDASLEGPSPAPPEYMNR	4	2	8	0	0	PVX_099405	8	0.756378
PVP01_0718200	null	TLD domain-containing protein	LEYMSGAVK	LEYMSGAVK	4	0	3	0	0	PVX_099405	8	0.756378
PVP01_0718200	null	TLD domain-containing protein	SDHLFGATNYSSDVSK	SDHLFGATNYSSDVSK	4	0	6	0	0	PVX_099405	8	0.756378
PVP01_1255000	RON2	rhoptry neck protein 2	GSNSPHDSNDDFGDTEYELNEGDVK	GSNSPHDSNDDFGDTEYELNEGDVK	4	2	0	0	0	PVX_117880	14	0.892382
PVP01_1255000	RON2	rhoptry neck protein 2	MNGSETGHYGSNNTR	MNGSETGHYGSNNTR	4	1	0	0	0	PVX_117880	14	0.892382
PVP01_1255000	RON2	rhoptry neck protein 2	QVFTDGGFAK	QVFTDGGFAK	4	2	7	0	1	PVX_117880	14	0.892382
PVP01_1255000	RON2	rhoptry neck protein 2	RSGDHNDENGYTPIIVK	RSGDHNDENGYTPIIVK	4	1	0	0	0	PVX_117880	14	0.892382
PVP01_1411700	null	RNA-binding protein, putative	AQHDMTLTAADTR	AQHDMTLTAADTR	4	43	208	2	7	PVX_122365	5	0.630794
PVP01_1411700	null	RNA-binding protein, putative	ELEEANKQNSENDDNGENGENNENNPK	ELEEANKQNSENDDNGENGENNENNPK	4	2	1	0	0	PVX_122365	5	0.630794
PVP01_1411700	null	RNA-binding protein, putative	QNSENDDNGENGENNENNPK	QNSENDDNGENGENNENNPKDEENER	4	10	0	0	0	PVX_122365	5	0.630794
PVP01_1411700	null	RNA-binding protein, putative	QNSENDDNGENGENNENNPKDEENER	QNSENDDNGENGENNENNPKDEENER	4	5	0	0	0	PVX_122365	5	0.630794
PVP01_1411700	null	RNA-binding protein, putative	VIEVSEK	VIEVSEK	4	1	2	0	0	PVX_122365	5	0.630794
PVP01_0108700	HSP90	heat shock protein 90, putative	EHNEEDEDKEKGEDHPK	EHNEEDEDKEKGEDHPK	3	4	5	0	0	PVX_087950	4	0.567553
PVP01_0108700	HSP90	heat shock protein 90, putative	EHNEEDEDKEK	KEHNEEDEDKEK	3	0	5	0	0	PVX_087950	4	0.567553
PVP01_0108700	HSP90	heat shock protein 90, putative	KEHNEEDEDKEK	KEHNEEDEDKEK	3	0	9	0	0	PVX_087950	4	0.567553
PVP01_0108700	HSP90	heat shock protein 90, putative	EHNEEDEDQEKGEDHPK	KEHNEEDEDQEKGEDHPK	3	12	0	0	0	PVX_087950	4	0.567553
PVP01_0108700	HSP90	heat shock protein 90, putative	KEHNEEDEDQEKGEDHPK	KEHNEEDEDQEKGEDHPK	3	4	0	0	0	PVX_087950	4	0.567553
PVP01_0307900	SIAP1	sporozoite invasion-associated protein 1, putative	AHTTLNVSNLK	AHTTLNVSNLK	3	25	0	0	0	PVX_000815	11	0.840819
PVP01_0307900	SIAP1	sporozoite invasion-associated protein 1, putative	DDYDLFVNYFEEK	SILADDYDLFVNYFEEK	3	2	0	0	0	PVX_000815	11	0.840819
PVP01_0307900	SIAP1	sporozoite invasion-associated protein 1, putative	SILADDYDLFVN	SILADDYDLFVNYFEEK	3	0	1	0	0	PVX_000815	11	0.840819
PVP01_0307900	SIAP1	sporozoite invasion-associated protein 1, putative	SILADDYDLFVNYFEEK	SILADDYDLFVNYFEEK	3	0	2	0	0	PVX_000815	11	0.840819
PVP01_0307900	SIAP1	sporozoite invasion-associated protein 1, putative	SPPSHETTTHVITGSVK	SPPSHETTTHVITGSVK	3	15	0	7	0	PVX_000815	11	0.840819
PVP01_0731500	CSE1	importin alpha re-exporter, putative	DELDKNFEVTYVK	DELDKNFEVTYVK	3	1	0	0	0	PVX_087065	9	0.790155
PVP01_0731500	CSE1	importin alpha re-exporter, putative	LQMINADNINETVLR	LQMINADNINETVLR	3	2	0	0	0	PVX_087065	9	0.790155
PVP01_0731500	CSE1	importin alpha re-exporter, putative	PGGGGGAGGGSGVGGNSGAGGGGISGGYGIPCVAAPPGGGAK	PGGGGGAGGGSGVGGNSGAGGGGISGGYGIPCVAAPPGGGAK	3	0	1	0	0	PVX_087065	9	0.790155
PVP01_0816100	null	conserved Plasmodium protein, unknown function	EDAYELNSSR	EDAYELNSSR	3	3	2	0	0	PVX_095020	5	0.630794
PVP01_0816100	null	conserved Plasmodium protein, unknown function	NSSTYNFSVDSK	NSSTYNFSVDSK	3	1	0	0	0	PVX_095020	5	0.630794
PVP01_0816100	null	conserved Plasmodium protein, unknown function	NSSTYNSSVDSK	NSSTYNSSVDSK	3	3	0	0	0	PVX_095020	5	0.630794
PVP01_0906200	null	40S ribosomal protein S4, putative	LDLETGK	LDLETGK	3	5	1	0	0	PVX_090950	1	0.219547
PVP01_0906200	null	40S ribosomal protein S4, putative	LSIAVTHDGR	LSIAVTHDGR	3	10	9	0	0	PVX_090950	1	0.219547
PVP01_0906200	null	40S ribosomal protein S4, putative	SIAVTHDGR	LSIAVTHDGR	3	1	0	0	0	PVX_090950	1	0.219547
PVP01_0906200	null	40S ribosomal protein S4, putative	PYIHPDVK	SIPYIHPDVK	3	2	0	0	0	PVX_090950	1	0.219547
PVP01_0906200	null	40S ribosomal protein S4, putative	SIPYIHPDVK	SIPYIHPDVK	3	6	5	0	0	PVX_090950	1	0.219547
PVP01_0917300	DPAP1	dipeptidyl aminopeptidase 1, putative	DEHVQNEVNDGDNPDQPVSPVSPISL	DEHVQNEVNDGDNPDQPVSPVSPISL	3	0	5	0	0	PVX_091465	7	0.71811
PVP01_0917300	DPAP1	dipeptidyl aminopeptidase 1, putative	DEHVQNEVNNGDNPDQPVSPVSPISL	DEHVQNEVNNGDNPDQPVSPVSPISL	3	0	4	0	0	PVX_091465	7	0.71811
PVP01_0917300	DPAP1	dipeptidyl aminopeptidase 1, putative	VFPYTATAESCPYPVDQAGPMTTPAPGAANR	VFPYTATAESCPYPVDQAGPMTTPAPGAANR	3	2	29	0	0	PVX_091465	7	0.71811
PVP01_0920600	null	conserved Plasmodium protein, unknown function	DDDVDFANVR	DDDVDFANVR	3	0	2	0	0	PVX_091635	11	0.840819
PVP01_0920600	null	conserved Plasmodium protein, unknown function	DEGADFASHR	DEGADFASHR	3	0	1	0	0	PVX_091635	11	0.840819
PVP01_0920600	null	conserved Plasmodium protein, unknown function	EEDVDFANLR	SKREEDVDFANLR	3	7	8	0	0	PVX_091635	11	0.840819
PVP01_0920600	null	conserved Plasmodium protein, unknown function	REEDVDFANLR	SKREEDVDFANLR	3	1	0	0	0	PVX_091635	11	0.840819
PVP01_0920600	null	conserved Plasmodium protein, unknown function	SKREEDVDFANLR	SKREEDVDFANLR	3	0	8	0	0	PVX_091635	11	0.840819
PVP01_0926700	ThrRS	threonine--tRNA ligase, putative	EVTTNTVTVR	EVTTNTVTVR	3	3	0	0	0	PVX_091920	10	0.817643
PVP01_0926700	ThrRS	threonine--tRNA ligase, putative	KVEDEFSK	KVEDEFSK	3	8	10	0	2	PVX_091920	10	0.817643
PVP01_0926700	ThrRS	threonine--tRNA ligase, putative	VDLELCDVEEGEQPEGEQPQQDQTQQPEGEQPR	VDLELCDVEEGEQPEGEQPQQDQTQQPEGEQPR	3	2	0	0	0	PVX_091920	10	0.817643
PVP01_1110200	GAC	glideosome-associated connector, putative	EIKEYPNVISK	EIKEYPNVISK	3	0	10	0	0	PVX_115050	8	0.756378
PVP01_1110200	GAC	glideosome-associated connector, putative	EYPNVISK	EIKEYPNVISK	3	0	4	0	0	PVX_115050	8	0.756378
PVP01_1110200	GAC	glideosome-associated connector, putative	LGNVIVSTLSVAAK	LGNVIVSTLSVAAK	3	18	20	0	0	PVX_115050	8	0.756378
PVP01_1110200	GAC	glideosome-associated connector, putative	LITDGGLNAVVEIIK	LITDGGLNAVVEIIK	3	5	12	0	0	PVX_115050	8	0.756378
PVP01_1144400	null	conserved Plasmodium protein, unknown function	GEAFSYAQEVESAGR	GEAFSYAQEVESAGR	3	2	2	0	0	PVX_113390	26	0.990478
PVP01_1144400	null	conserved Plasmodium protein, unknown function	TDPSIAATLNR	TDPSIAATLNR	3	1	5	0	0	PVX_113390	26	0.990478
PVP01_1144400	null	conserved Plasmodium protein, unknown function	TLGGASSAHQQQQR	TLGGASSAHQQQQR	3	3	2	0	0	PVX_113390	26	0.990478
PVP01_1209100	IDH	isocitrate dehydrogenase [NADP], mitochondrial, putative	LQNEDWNDYAPQEHSS	LQNEDWNDYAPQEHSS	3	0	2	0	0	PVX_083185	6	0.679303
PVP01_1209100	IDH	isocitrate dehydrogenase [NADP], mitochondrial, putative	LQNEDWNNYAPQEHSS	LQNEDWNNYAPQEHSS	3	4	17	0	0	PVX_083185	6	0.679303
PVP01_1209100	IDH	isocitrate dehydrogenase [NADP], mitochondrial, putative	DYLFTDDFIDAINDK	NVTEKDYLFTDDFIDAINDK	3	0	1	0	0	PVX_083185	6	0.679303
PVP01_1209100	IDH	isocitrate dehydrogenase [NADP], mitochondrial, putative	NVTEKDYLFTDDFIDAINDK	NVTEKDYLFTDDFIDAINDK	3	0	2	0	0	PVX_083185	6	0.679303
PVP01_1322600	PEPC	phosphoenolpyruvate carboxylase, putative	DDSHQDGSHQDDSQQDWR	DDSHQDGSHQDDSQQDWR	3	1	0	0	0	PVX_085200	4	0.567553
PVP01_1322600	PEPC	phosphoenolpyruvate carboxylase, putative	EWELAQEGR	QREWELAQEGR	3	1	1	0	0	PVX_085200	4	0.567553
PVP01_1322600	PEPC	phosphoenolpyruvate carboxylase, putative	QREWELAQEGR	QREWELAQEGR	3	0	1	0	0	PVX_085200	4	0.567553
PVP01_1322600	PEPC	phosphoenolpyruvate carboxylase, putative	QYFVEVR	QYFVEVR	3	0	3	0	0	PVX_085200	4	0.567553
PVP01_1325700	PP7	serine/threonine protein phosphatase 7, putative	ETFEENQK	ETFEENQK	3	1	3	0	0	PVX_085315	13	0.876392
PVP01_1325700	PP7	serine/threonine protein phosphatase 7, putative	EVEFDVDDEILMELAK	EVEFDVDDEILMELAK	3	1	1	0	0	PVX_085315	13	0.876392
PVP01_1325700	PP7	serine/threonine protein phosphatase 7, putative	NYVLPNNLVCK	NYVLPNNLVCK	3	2	2	0	0	PVX_085315	13	0.876392
PVP01_1329100	GR	glutathione reductase, putative	GSLLSENQVLIK	GSLLSENQVLIK	3	8	2	0	0	PVX_085490	11	0.840819
PVP01_1329100	GR	glutathione reductase, putative	GYLGGTCVNVGCVPK	GYLGGTCVNVGCVPK	3	2	1	0	0	PVX_085490	11	0.840819
PVP01_1329100	GR	glutathione reductase, putative	KFDETVINELENDMKK	KFDETVINELENDMKK	3	3	0	0	0	PVX_085490	11	0.840819
PVP01_0835600	CSP	circumsporozoite (CS) protein	AAGGNAGGQGQNNEGANAPNEK	AAGGNAGGQGQNNEGANAPNEK	3	19	0	0	0	PVX_119355	3	0.485088
PVP01_0835600	CSP	circumsporozoite (CS) protein	AGGDAGGQGQNNEGANAPNEK	AGGDAGGQGQNNEGANAPNEK	3	2	0	1	0	PVX_119355	3	0.485088
PVP01_0835587	CSP	circumsporozoite (CS) protein	AGDAGAGQGQNNEGANAPN	AANKKAGDAGAGQGQNNEGANAPNEKSVK	3	0	1	0	1	PVX_119355	3	0.485088
PVP01_0835586	CSP	circumsporozoite (CS) protein	AGAGQGQNNEGANAPNEK	AANKKAGDAGAGQGQNNEGANAPNEKSVK	3	27	12	0	1	PVX_119355	3	0.485088
PVP01_0835600	CSP	circumsporozoite (CS) protein	AANKKAGDAGAGQGQNNEGANAPNEK	AANKKAGDAGAGQGQNNEGANAPNEKSVK	3	0	0	0	1	PVX_119355	3	0.485088
PVP01_0835591	CSP	circumsporozoite (CS) protein	AGGQGQNNEGANAPNEK	AANKKAGDAGAGQGQNNEGANAPNEKSVK	3	0	0	0	1	PVX_119355	3	0.485088
PVP01_0835598	CSP	circumsporozoite (CS) protein	KAGDAGAGQGQNNEGANAPNEKSVK	AANKKAGDAGAGQGQNNEGANAPNEKSVK	3	0	0	0	3	PVX_119355	3	0.485088
PVP01_0835599	CSP	circumsporozoite (CS) protein	KKAGDAGAGQGQNNEGANAPNEK	AANKKAGDAGAGQGQNNEGANAPNEKSVK	3	0	0	0	4	PVX_119355	3	0.485088
PVP01_0835589	CSP	circumsporozoite (CS) protein	AGDAGAGQGQNNEGANAPNEKSVK	AANKKAGDAGAGQGQNNEGANAPNEKSVK	3	0	0	0	11	PVX_119355	3	0.485088
PVP01_0835597	CSP	circumsporozoite (CS) protein	KAGDAGAGQGQNNEGANAPNEK	AANKKAGDAGAGQGQNNEGANAPNEKSVK	3	0	94	0	20	PVX_119355	3	0.485088
PVP01_0835588	CSP	circumsporozoite (CS) protein	AGDAGAGQGQNNEGANAPNEK	AANKKAGDAGAGQGQNNEGANAPNEKSVK	3	0	603	0	29	PVX_119355	3	0.485088
PVP01_0835594	CSP	circumsporozoite (CS) protein	GAGQGQNNEGANAPNEK	AANKKAGDAGAGQGQNNEGANAPNEKSVK	3	44	22	1	0	PVX_119355	3	0.485088
PVP01_0835595	CSP	circumsporozoite (CS) protein	GAGQGQNNEGANAPNEKSVK	AANKKAGDAGAGQGQNNEGANAPNEKSVK	3	0	0	1	0	PVX_119355	3	0.485088
PVP01_0835590	CSP	circumsporozoite (CS) protein	AGDAGAGQGQNNEGANAPNEKSVK	AANKKAGDAGAGQGQNNEGANAPNEKSVK	3	0	4	0	0	PVX_119355	3	0.485088
PVP01_0835593	CSP	circumsporozoite (CS) protein	DAGAGQGQNNEGANAPNEK	AANKKAGDAGAGQGQNNEGANAPNEKSVK	3	0	4	0	0	PVX_119355	3	0.485088
PVP01_0835592	CSP	circumsporozoite (CS) protein	AGQGQNNEGANAPNEK	AANKKAGDAGAGQGQNNEGANAPNEKSVK	3	4	11	0	0	PVX_119355	3	0.485088
PVP01_0835596	CSP	circumsporozoite (CS) protein	GDAGAGQGQNNEGANAPNEK	AANKKAGDAGAGQGQNNEGANAPNEKSVK	3	0	23	0	0	PVX_119355	3	0.485088
PVP01_0106700	null	conserved Plasmodium protein, unknown function	GGTVAEGAVEEAVEEAK	GGTVAEGAVEEAVEEAK	2	0	1	0	0	PVX_087865	21	0.969457
PVP01_0106700	null	conserved Plasmodium protein, unknown function	SALAQGHGK	SALAQGHGK	2	0	1	0	0	PVX_087865	21	0.969457
PVP01_0110000	null	lysophospholipase, putative	DANKAAIAASAPATSAPATSAAATSAAAAAAPDDGGSQSGALK	DANKAAIAASAPATSAPATSAAATSAAAAAAPDDGGSQSGALK	2	0	1	0	0	PVX_088010	14	0.892382
PVP01_0110000	null	lysophospholipase, putative	KVPIEPDRK	KVPIEPDRK	2	0	2	0	0	PVX_088010	14	0.892382
PVP01_0208000	RAB5c	ras-related protein Rab-5C, putative	LVLLGDTSVGK	LVLLGDTSVGK	2	5	13	0	0	PVX_081430	1	0.219547
PVP01_0208000	RAB5c	ras-related protein Rab-5C, putative	YDAGQNYHANK	YDAGQNYHANK	2	2	0	0	0	PVX_081430	1	0.219547
PVP01_0213600	null	conserved Plasmodium protein, unknown function	SYNYLVNTFEK	SYNYLVNTFEK	2	2	7	0	0	PVX_081700	13	0.876392
PVP01_0213600	null	conserved Plasmodium protein, unknown function	YYDIIAMLK	YYDIIAMLK	2	0	1	0	0	PVX_081700	13	0.876392
PVP01_0303900	null	6-cysteine protein, putative, pseudogene	PEQNNNGGVVR	VYCPIDPEQNNNGGVVR	2	4	0	0	0	PVX_001015	7	0.71811
PVP01_0303900	null	6-cysteine protein, putative, pseudogene	VYCPIDPEQNNNGGVVR	VYCPIDPEQNNNGGVVR	2	13	0	0	0	PVX_001015	7	0.71811
PVP01_0303900	null	6-cysteine protein, putative, pseudogene	YSNVLVNPPLCFHEVSNEDNQK	YSNVLVNPPLCFHEVSNEDNQK	2	10	35	0	0	PVX_001015	7	0.71811
PVP01_0305300	RON1	rhoptry neck protein 1	NINGGENLPINGGGK	NINGGENLPINGGGK	2	3	0	0	0	PVX_000945	9	0.790155
PVP01_0305300	RON1	rhoptry neck protein 1	SEGKEPSDEAPSGESTPK	SEGKEPSDEAPSGESTPK	2	7	3	0	0	PVX_000945	9	0.790155
PVP01_0306900	null	conserved Plasmodium protein, unknown function	ASQHSNQPYEDLTPYR	ASQHSNQPYEDLTPYR	2	0	2	0	0	PVX_000865	13	0.876392
PVP01_0306900	null	conserved Plasmodium protein, unknown function	MHQLGPPSPSGANFNER	MHQLGPPSPSGANFNER	2	1	0	0	0	PVX_000865	13	0.876392
PVP01_0319000	null	conserved Plasmodium protein, unknown function	GEDDVFSALAK	GEDDVFSALAK	2	11	0	0	0	PVX_096185	9	0.790155
PVP01_0319000	null	conserved Plasmodium protein, unknown function	STEPDSYGSSPQLSK	STEPDSYGSSPQLSK	2	24	38	3	0	PVX_096185	9	0.790155
PVP01_0418500	ADSL	adenylosuccinate lyase	GLNIIDIDRR	GLNIIDIDRR	2	0	1	0	0	PVX_003765	4	0.567553
PVP01_0418500	ADSL	adenylosuccinate lyase	VTDHSVEVLNQIATNITDSDIAR	VTDHSVEVLNQIATNITDSDIAR	2	1	3	0	0	PVX_003765	4	0.567553
PVP01_0517600	RON5	rhoptry neck protein 5	GFIDVSSISTR	GFIDVSSISTR	2	10	8	0	0	PVX_089530	8	0.756378
PVP01_0517600	RON5	rhoptry neck protein 5	NVDSINVMFDPK	NVDSINVMFDPK	2	4	9	0	0	PVX_089530	8	0.756378
PVP01_0525800	HAT1	histone acetyltransferase, putative	EIPLKEEEPVEDVNEQDGEK	EIPLKEEEPVEDVNEQDGEK	2	1	2	0	0	PVX_089910	14	0.892382
PVP01_0525800	HAT1	histone acetyltransferase, putative	GAVQNTQAVTDVK	GAVQNTQAVTDVK	2	2	0	0	0	PVX_089910	14	0.892382
PVP01_0530900	RPS19	40S ribosomal protein S19, putative	SILQQLENIGYVEQNPK	SILQQLENIGYVEQNPK	2	2	5	0	0	PVX_090160	5	0.630794
PVP01_0530900	RPS19	40S ribosomal protein S19, putative	TLAPLNEDWYFVK	TLAPLNEDWYFVK	2	4	7	0	0	PVX_090160	5	0.630794
PVP01_0602300	RON12	rhoptry neck protein 12, putative	QKDPNLYAQIAGESYENEATSSFQVLK	QKDPNLYAQIAGESYENEATSSFQVLK	2	1	1	0	0	PVX_001725	3	0.485088
PVP01_0602300	RON12	rhoptry neck protein 12, putative	VDNVFDVNQSGGQLGGGSAGK	VDNVFDVNQSGGQLGGGSAGK	2	14	19	0	0	PVX_001725	3	0.485088
PVP01_0609300	null	conserved Plasmodium protein, unknown function	GANSQAGYLASHSASHTDSHANDR	GANSQAGYLASHSASHTDSHANDR	2	0	2	0	0	PVX_111510	17	0.934962
PVP01_0609300	null	conserved Plasmodium protein, unknown function	LNDLPIGHLISR	LNDLPIGHLISR	2	3	6	0	0	PVX_111510	17	0.934962
PVP01_0618500	HAD1	haloacid dehalogenase-like hydrolase, putative	LSPQNMQTIIK	LSPQNMQTIIK	2	2	6	0	0	PVX_111055	2	0.375853
PVP01_0618500	HAD1	haloacid dehalogenase-like hydrolase, putative	SYMNVEIVTPEIINEETFK	SYMNVEIVTPEIINEETFK	2	0	1	0	0	PVX_111055	2	0.375853
PVP01_0711200	GCD10	tRNA (adenine(58)-N(1))-methyltransferase non- catalytic subunit TRM6, putative	ENPNENPYEVIK	ENPNENPYEVIK	2	3	0	0	0	PVX_099075	15	0.907474
PVP01_0711200	GCD10	tRNA (adenine(58)-N(1))-methyltransferase non- catalytic subunit TRM6, putative	ENTNENPYEVIK	ENTNENPYEVIK	2	0	2	0	0	PVX_099075	15	0.907474
PVP01_0716000	PRP43	pre-mRNA-splicing factor ATP-dependent RNA helicase PRP43, putative	IVSMNPSIPDYYVNIR	IVSMNPSIPDYYVNIR	2	0	8	0	0	PVX_099300	4	0.567553
PVP01_0716000	PRP43	pre-mRNA-splicing factor ATP-dependent RNA helicase PRP43, putative	NASAAQLIVLPLYSSLPSTQQQK	NASAAQLIVLPLYSSLPSTQQQK	2	2	0	0	0	PVX_099300	4	0.567553
PVP01_0802500	null	conserved Plasmodium protein, unknown function	GGADLEEQHQSIAGMVTPVK	GGADLEEQHQSIAGMVTPVK	2	1	0	0	0	PVX_094335	15	0.907474
PVP01_0802500	null	conserved Plasmodium protein, unknown function	TSSINQTQEQVDQMK	TSSINQTQEQVDQMK	2	0	2	0	0	PVX_094335	15	0.907474
PVP01_0804000	null	E3 ubiquitin-protein ligase, putative	KPSCNVFNGEGSSTSGTGVNDANR	KPSCNVFNGEGSSTSGTGVNDANR	2	1	3	0	0	PVX_094410	10	0.817643
PVP01_0804000	null	E3 ubiquitin-protein ligase, putative	NTNEEGGGASNDYANNLHTPYGNESGGGR	NTNEEGGGASNDYANNLHTPYGNESGGGR	2	0	3	0	0	PVX_094410	10	0.817643
PVP01_0810200	null	conserved Plasmodium protein, unknown function	HMTDVGSGK	HMTDVGSGK	2	0	4	0	0	PVX_094725	1	0.219547
PVP01_0810200	null	conserved Plasmodium protein, unknown function	LNDEQKYEK	LNDEQKYEK	2	1	2	0	0	PVX_094725	1	0.219547
PVP01_0905000	SNF2L	chromatin remodeling protein, putative	NVGDICKEEASTENNFKK	NVGDICKEEASTENNFKK	2	1	0	0	0	PVX_090890	9	0.790155
PVP01_0905000	SNF2L	chromatin remodeling protein, putative	HLGDNNSNEISSSK	RHLGDNNSNEISSSK	2	1	3	0	0	PVX_090890	9	0.790155
PVP01_0905000	SNF2L	chromatin remodeling protein, putative	RHLGDNNSNEISSSK	RHLGDNNSNEISSSK	2	1	0	0	0	PVX_090890	9	0.790155
PVP01_0911300	VPS35	vacuolar protein sorting-associated protein 35, putative	GIYSLAFQQDGQK	GIYSLAFQQDGQK	2	3	1	0	0	PVX_091175	4	0.567553
PVP01_0911300	VPS35	vacuolar protein sorting-associated protein 35, putative	LSPGQDEQILHNNR	LSPGQDEQILHNNR	2	1	0	0	0	PVX_091175	4	0.567553
PVP01_0921700	null	conserved Plasmodium protein, unknown function	LAQVENSHEER	LAQVENSHEER	2	2	0	0	0	PVX_091675	12	0.858606
PVP01_0921700	null	conserved Plasmodium protein, unknown function	LTQVENSHEEK	LTQVENSHEEK	2	1	0	0	0	PVX_091675	12	0.858606
PVP01_0948400	MAEBL	membrane associated erythrocyte binding-like protein, putative	GDYKYDIDDEKNEYSK	GDYKYDIDDEKNEYSK	2	0	1	0	0	PVX_092975	26	0.990478
PVP01_0948400	MAEBL	membrane associated erythrocyte binding-like protein, putative	YDIDDEKNEYSK	GDYKYDIDDEKNEYSK	2	2	0	0	0	PVX_092975	26	0.990478
PVP01_0948400	MAEBL	membrane associated erythrocyte binding-like protein, putative	NCLSEYTNGFER	NCLSEYTNGFER	2	4	0	0	0	PVX_092975	26	0.990478
PVP01_1002400	null	conserved Plasmodium protein, unknown function	LNNLLTSNYK	LNNLLTSNYK	2	3	3	0	0	PVX_079695	20	0.962451
PVP01_1002400	null	conserved Plasmodium protein, unknown function	PVGASSHYTGTYK	PVGASSHYTGTYK	2	2	0	0	0	PVX_079695	20	0.962451
PVP01_1026000	P38	6-cysteine protein	KRHVDLSSSAK	KRHVDLSSSAK	2	8	0	0	0	PVX_097960	6	0.679303
PVP01_1026000	P38	6-cysteine protein	RHVDLSSSAK	KRHVDLSSSAK	2	1	0	0	0	PVX_097960	6	0.679303
PVP01_1026000	P38	6-cysteine protein	ETTAITNFSNMNR	TPGCDFNDDYRETTAITNFSNMNR	2	27	18	0	0	PVX_097960	6	0.679303
PVP01_1026000	P38	6-cysteine protein	TPGCDFNDDYRETTAITNFSNMNR	TPGCDFNDDYRETTAITNFSNMNR	2	0	4	0	0	PVX_097960	6	0.679303
PVP01_1028800	ALP2b	actin-like protein, putative	EYEEFGLDIVHR	REYEEFGLDIVHR	2	5	0	0	0	PVX_097820	10	0.817643
PVP01_1028800	ALP2b	actin-like protein, putative	REYEEFGLDIVHR	REYEEFGLDIVHR	2	2	0	0	0	PVX_097820	10	0.817643
PVP01_1028800	ALP2b	actin-like protein, putative	SMLNNHNHVSCGLNEK	SMLNNHNHVSCGLNEK	2	2	2	0	0	PVX_097820	10	0.817643
PVP01_1032700	null	conserved Plasmodium protein, unknown function	HINGDSNGKR	HINGDSNGKR	2	0	1	0	0	PVX_097620	6	0.679303
PVP01_1032700	null	conserved Plasmodium protein, unknown function	TPPEQFNHR	TPPEQFNHR	2	0	4	0	0	PVX_097620	6	0.679303
PVP01_1102500	null	conserved Plasmodium protein, unknown function	LKNENNAYMSK	LKNENNAYMSK	2	2	2	0	0	PVX_115435	5	0.630794
PVP01_1102500	null	conserved Plasmodium protein, unknown function	VVLLENGDHVVGGVTDNASQNDLGNSGK	VVLLENGDHVVGGVTDNASQNDLGNSGK	2	0	3	0	0	PVX_115435	5	0.630794
PVP01_1104300	AlaRS	alanine--tRNA ligase, putative	FVITSEESIGK	KFVITSEESIGK	2	4	3	0	0	PVX_115345	14	0.892382
PVP01_1104300	AlaRS	alanine--tRNA ligase, putative	KFVITSEESIGK	KFVITSEESIGK	2	2	2	0	0	PVX_115345	14	0.892382
PVP01_1104300	AlaRS	alanine--tRNA ligase, putative	GNSSGGDNLFSGK	RGNSSGGDNLFSGK	2	0	4	0	0	PVX_115345	14	0.892382
PVP01_1104300	AlaRS	alanine--tRNA ligase, putative	RGNSSGGDNLFSGK	RGNSSGGDNLFSGK	2	0	4	0	0	PVX_115345	14	0.892382
PVP01_1131900	null	conserved Plasmodium protein, unknown function	LDSISESIDQVK	LDSISESIDQVK	2	2	0	0	0	PVX_114000	7	0.71811
PVP01_1131900	null	conserved Plasmodium protein, unknown function	NQGSATANTANANTANANAAK	NQGSATANTANANTANANAAK	2	3	0	0	0	PVX_114000	7	0.71811
PVP01_1131900	null	conserved Plasmodium protein, unknown function	TANANTANANAAK	NQGSATANTANANTANANAAK	2	2	0	0	0	PVX_114000	7	0.71811
PVP01_1140200	CCT6	T-complex protein 1 subunit zeta, putative	GIYDNYCVK	GIYDNYCVK	2	6	6	0	0	PVX_113595	1	0.219547
PVP01_1140200	CCT6	T-complex protein 1 subunit zeta, putative	YMADQSEPLGVDLDTGEPIIAHLK	YMADQSEPLGVDLDTGEPIIAHLK	2	7	6	0	0	PVX_113595	1	0.219547
PVP01_1145400	CAX	cation/H+ antiporter, putative	STTGLNDTNLIR	STTGLNDTNLIR	2	0	1	0	0	PVX_113340	3	0.485088
PVP01_1145400	CAX	cation/H+ antiporter, putative	TPSGGVDDDLEQNYGYR	TPSGGVDDDLEQNYGYR	2	0	5	0	0	PVX_113340	3	0.485088
PVP01_1202300	null	thioredoxin-related protein, putative	GTPYNYAK	GTPYNYAK	2	2	0	0	0	PVX_083515	4	0.567553
PVP01_1202300	null	thioredoxin-related protein, putative	NMANETFSNIDR	NMANETFSNIDR	2	2	109	0	0	PVX_083515	4	0.567553
PVP01_1204200	null	conserved Plasmodium protein, unknown function	TSTPSICNYIQMR	TSTPSICNYIQMR	2	8	0	0	0	PVX_083425	5	0.630794
PVP01_1204200	null	conserved Plasmodium protein, unknown function	YSILQFDINLEPQNVLK	YSILQFDINLEPQNVLK	2	0	2	0	0	PVX_083425	5	0.630794
PVP01_1205600	null	glutamate--tRNA ligase, putative	ELIGTSNFYGDFK	ELIGTSNFYGDFK	2	1	0	0	0	PVX_083355	7	0.71811
PVP01_1205600	null	glutamate--tRNA ligase, putative	YFNVSNCYNVK	YFNVSNCYNVK	2	2	9	0	0	PVX_083355	7	0.71811
PVP01_1212700	IRP	iron regulatory protein, putative	KGANTVHIPSK	KGANTVHIPSK	2	1	0	0	0	PVX_083005	7	0.71811
PVP01_1212700	IRP	iron regulatory protein, putative	LGQGDLSYYDLNELHDSR	LGQGDLSYYDLNELHDSR	2	0	8	0	0	PVX_083005	7	0.71811
PVP01_1213000	IMC1k	inner membrane complex protein 1k, putative	IPGQVSPYHVPEGEESSER	IPGQVSPYHVPEGEESSER	2	5	1	0	0	PVX_082990	2	0.375853
PVP01_1213000	IMC1k	inner membrane complex protein 1k, putative	NGEDNHGGETYYDVSPS	NGEDNHGGETYYDVSPS	2	0	1	0	0	PVX_082990	2	0.375853
PVP01_1238700	null	conserved Plasmodium protein, unknown function	GDENANNGNNTNDLSLDGVPSE	GDENANNGNNTNDLSLDGVPSE	2	1	0	0	0	PVX_117060	22	0.975207
PVP01_1238700	null	conserved Plasmodium protein, unknown function	PHEVSNDAEVTPVGDPGEGTAK	PHEVSNDAEVTPVGDPGEGTAK	2	1	0	0	0	PVX_117060	22	0.975207
PVP01_1258000	GEST	gamete egress and sporozoite traversal protein, putative	LEEYAAENQLNADK	LEEYAAENQLNADKEMSVMDQLQSEKK	2	23	31	1	0	PVX_118040	6	0.679303
PVP01_1258000	GEST	gamete egress and sporozoite traversal protein, putative	LEEYAAENQLNADKEMSVMDQLQSEK	LEEYAAENQLNADKEMSVMDQLQSEKK	2	17	61	0	0	PVX_118040	6	0.679303
PVP01_1258000	GEST	gamete egress and sporozoite traversal protein, putative	LEEYAAENQLNADKEMSVMDQLQSEKK	LEEYAAENQLNADKEMSVMDQLQSEKK	2	0	1	0	0	PVX_118040	6	0.679303
PVP01_1258000	GEST	gamete egress and sporozoite traversal protein, putative	LEQYAAENQL	LEQYAAENQLNADKEMSVMDQLQSEKK	2	0	4	0	0	PVX_118040	6	0.679303
PVP01_1258000	GEST	gamete egress and sporozoite traversal protein, putative	LEQYAAENQLN	LEQYAAENQLNADKEMSVMDQLQSEKK	2	0	2	0	0	PVX_118040	6	0.679303
PVP01_1258000	GEST	gamete egress and sporozoite traversal protein, putative	LEQYAAENQLNAD	LEQYAAENQLNADKEMSVMDQLQSEKK	2	0	1	0	0	PVX_118040	6	0.679303
PVP01_1258000	GEST	gamete egress and sporozoite traversal protein, putative	LEQYAAENQLNADK	LEQYAAENQLNADKEMSVMDQLQSEKK	2	4	88	0	0	PVX_118040	6	0.679303
PVP01_1258000	GEST	gamete egress and sporozoite traversal protein, putative	LEQYAAENQLNADKEMSVMDQLQSEK	LEQYAAENQLNADKEMSVMDQLQSEKK	2	4	134	0	0	PVX_118040	6	0.679303
PVP01_1258000	GEST	gamete egress and sporozoite traversal protein, putative	LEQYAAENQLNADKEMSVMDQLQSEKK	LEQYAAENQLNADKEMSVMDQLQSEKK	2	0	4	0	0	PVX_118040	6	0.679303
PVP01_1261900	null	histidine--tRNA ligase, putative	GDSQLDIFKPTEGETNEAIPISGNK	GDSQLDIFKPTEGETNEAIPISGNK	2	0	5	0	0	PVX_118235	6	0.679303
PVP01_1261900	null	histidine--tRNA ligase, putative	IVINNVFPALR	IVINNVFPALR	2	0	2	0	0	PVX_118235	6	0.679303
PVP01_1264400	TREP	TRAP-like protein	AVEGGEAVEGGEAVEGGK	AVEGGEAVEGGEAVEGGK	2	1	2	0	0	PVX_118360	26	0.990478
PVP01_1264400	TREP	TRAP-like protein	EAVEGGEAVEGGEAFEGK	EAVEGGEAVEGGEAFEGK	2	2	0	0	0	PVX_118360	26	0.990478
PVP01_1311800	null	succinyl-CoA ligase, putative	ELSSNNTPEGVILNALQK	ELSSNNTPEGVILNALQK	2	0	5	0	0	PVX_084660	9	0.790155
PVP01_1311800	null	succinyl-CoA ligase, putative	QMEGELPPRGEAPQPQLMASLTR	QMEGELPPRGEAPQPQLMASLTR	2	0	1	0	0	PVX_084660	9	0.790155
PVP01_1334400	ABCk2	atypical protein kinase, ABC-1 family, putative	EDGAPAEEEDQQK	EDGAPAEEEDQQK	2	0	1	0	0	PVX_085725	24	0.982213
PVP01_1334400	ABCk2	atypical protein kinase, ABC-1 family, putative	YSSVYGVINNTSR	YSSVYGVINNTSR	2	0	4	0	0	PVX_085725	24	0.982213
PVP01_1419700	SEC63	translocation protein SEC63, putative	SCACTLCK	SCACTLCK	2	6	1	0	0	PVX_122755	8	0.756378
PVP01_1419700	SEC63	translocation protein SEC63, putative	TNLHENEAAGYIHAPYFPQPK	TNLHENEAAGYIHAPYFPQPK	2	3	0	0	0	PVX_122755	8	0.756378
PVP01_1435400	CelTOS	cell traversal protein for ookinetes and sporozoites	KVLMEALK	KVLMEALK	2	9	0	0	0	PVX_123510	5	0.630794
PVP01_1435400	CelTOS	cell traversal protein for ookinetes and sporozoites	VLMEALK	KVLMEALK	2	7	0	0	0	PVX_123510	5	0.630794
PVP01_1435400	CelTOS	cell traversal protein for ookinetes and sporozoites	KVLVEALK	KVLVEALK	2	6	0	0	0	PVX_123510	5	0.630794
PVP01_1469200	RON3	rhoptry neck protein 3, putative	LVHMHDYR	LVHMHDYR	2	0	1	0	0	PVX_101485	6	0.679303
PVP01_1469200	RON3	rhoptry neck protein 3, putative	NGISFNFTNR	NGISFNFTNR	2	1	3	0	0	PVX_101485	6	0.679303
PVP01_0103700	null	erythrocyte membrane-associated antigen, putative	TMSQMNTMNSVSNVQNMGSMHNMNS	TMSQMNTMNSVSNVQNMGSMHNMNS	1	0	2	0	0	PVX_087715	9	0.790155
PVP01_0107500	RAMA	rhoptry-associated membrane antigen, putative	TPTSGTSGMSGSGATSAATEAATNMNATAMNAAAK	TPTSGTSGMSGSGATSAATEAATNMNATAMNAAAK	1	5	0	0	0	PVX_087885	4	0.567553
PVP01_0108200	null	cytoskeleton associated protein, putative	VAHEGGEDDEQVALGGEGTNAEQVAH	VAHEGGEDDEQVALGGEGTNAEQVAH	1	1	0	0	0	PVX_087925	2	0.375853
PVP01_0109200	SCO1	protein SCO1, putative	VYYNEHVVGEEQTEEQTEK	VYYNEHVVGEEQTEEQTEK	1	0	4	0	0	PVX_087975	4	0.567553
PVP01_0110100	PARE	prodrug activation and resistance esterase, putative	SGSAVTSPASPTPAAGAAS	SGSAVTSPASPTPAAGAAS	1	0	1	0	0	PVX_088015	4	0.567553
PVP01_0111200	null	conserved Plasmodium protein, unknown function	YNNVEPSPTGGEAPNEQEFPAK	YNNVEPSPTGGEAPNEQEFPAK	1	0	1	0	0	PVX_088075	8	0.756378
PVP01_0112000	SEC28	coatomer subunit epsilon, putative	MNDEIPIVK	MNDEIPIVK	1	2	5	0	0	PVX_088115	2	0.375853
PVP01_0112500	TyrRS	tyrosine--tRNA ligase, putative	EELEGATGEAAPQEAASQEATPQEDVSAK	REELEGATGEAAPQEAASQEATPQEDVSAK	1	2	5	0	0	PVX_088145	2	0.375853
PVP01_0112500	TyrRS	tyrosine--tRNA ligase, putative	REELEGATGEAAPQEAASQEATPQEDVSAK	REELEGATGEAAPQEAASQEATPQEDVSAK	1	2	6	0	0	PVX_088145	2	0.375853
PVP01_0112800	null	conserved Plasmodium protein, unknown function	YGGGGGSYGSGSNYGGGR	YGGGGGSYGSGSNYGGGR	1	2	7	0	0	PVX_088165	13	0.876392
PVP01_0114000	null	DnaJ protein, putative	SGTMEVMHYGVPQQQPTQQPTQQPTQPQQR	SGTMEVMHYGVPQQQPTQQPTQQPTQPQQR	1	0	1	0	0	PVX_088225	2	0.375853
PVP01_0115600	null	GTPase-activating protein, putative	KDMITEILAYEK	KDMITEILAYEK	1	1	0	0	0	PVX_093515	5	0.630794
PVP01_0118200	GDH3	glutamate dehydrogenase, putative	HEQGEGEAADAADAAEEDAAK	HEQGEGEAADAADAAEEDAAK	1	2	0	0	0	PVX_093640	7	0.71811
PVP01_0118400	null	mannose-6-phosphate isomerase, putative	QSEPNSGSGEEPSGSGDQPSGSGEEANANDAPEPK	QSEPNSGSGEEPSGSGDQPSGSGEEANANDAPEPK	1	0	2	0	0	PVX_093650	10	0.817643
PVP01_0205700	null	tubulin-specific chaperone a, putative	EQNKPAAEITR	EQNKPAAEITR	1	3	6	0	0	PVX_081315	1	0.219547
PVP01_0206100	PHIL1	photosensitized INA-labeled protein PHIL1, putative	YYDAGQVK	YYDAGQVK	1	6	27	0	1	PVX_081335	5	0.630794
PVP01_0209500	C-CAP	cyclase-associated protein, putative	LKDNQWDVSNYK	LKDNQWDVSNYK	1	4	0	0	0	PVX_081502	8	0.756378
PVP01_0210500	null	StAR-related lipid transfer protein, putative	DNFSPGEGGAGQDGK	DNFSPGEGGAGQDGK	1	0	1	0	0	PVX_081550	9	0.790155
PVP01_0210600	null	conserved Plasmodium membrane protein, unknown function	ALDAVIQEGEANLQQATGSLDEAK	ALDAVIQEGEANLQQATGSLDEAK	1	0	19	0	0	PVX_081555	9	0.790155
PVP01_0213500	null	cation transporting ATPase, putative	GDFQSDGAPSVVGTK	GDFQSDGAPSVVGTK	1	0	1	0	0	PVX_081695	3	0.485088
PVP01_0214400	null	alpha/beta hydrolase, putative	NKSEGTSPTQDIEK	NKSEGTSPTQDIEK	1	1	0	0	0	PVX_081730	4	0.567553
PVP01_0214400	null	alpha/beta hydrolase, putative	SEGTSPTQDIEK	NKSEGTSPTQDIEK	1	2	1	0	0	PVX_081730	4	0.567553
PVP01_0303800	P52	6-cysteine protein	DIDLSCLCLGESQK	DIDLSCLCLGESQKK	1	12	30	0	0	PVX_001020	6	0.679303
PVP01_0303800	P52	6-cysteine protein	DIDLSCLCLGESQKK	DIDLSCLCLGESQKK	1	0	5	0	0	PVX_001020	6	0.679303
PVP01_0305500	null	V-type proton ATPase subunit B, putative	SGIGHNMTR	SGIGHNMTR	1	2	0	0	0	PVX_000935	2	0.375853
PVP01_0306200	null	conserved Plasmodium protein, unknown function	EEETQTGTGVEER	EEETQTGTGVEEREETEVEER	1	5	0	0	0	PVX_000900	17	0.934962
PVP01_0306200	null	conserved Plasmodium protein, unknown function	EEETQTGTGVEEREETEVEER	EEETQTGTGVEEREETEVEER	1	0	2	0	0	PVX_000900	17	0.934962
PVP01_0311600	null	conserved Plasmodium protein, unknown function	VAPPPVTTSNPGEATNPEAPATPPYADK	VAPPPVTTSNPGEATNPEAPATPPYADK	1	0	6	0	0	PVX_000635	6	0.679303
PVP01_0313500	null	serine--tRNA ligase, putative	IASSGGGSTGTAGGATGGASGAASGSPTSANVTQNDELSR	IASSGGGSTGTAGGATGGASGAASGSPTSANVTQNDELSR	1	1	0	0	0	PVX_000545	3	0.485088
PVP01_0317400	PSOP1	secreted ookinete protein, putative	GGSGGGVGTAGGAASLEVPVAYGLR	GGSGGGVGTAGGAASLEVPVAYGLR	1	7	15	0	0	PVX_096260	3	0.485088
PVP01_0317800	null	PelOta protein homologue, putative	VVSQVDALNK	VVSQVDALNK	1	0	2	0	0	PVX_096250	7	0.71811
PVP01_0317900	RALP1	rhoptry-associated leucine zipper-like protein 1	GFVHDMLQSSELSAQQK	GFVHDMLQSSELSAQQK	1	0	3	0	0	PVX_096245	8	0.756378
PVP01_0319600	null	RNA-binding protein, putative	SFFANTANVLK	SFFANTANVLK	1	0	3	0	0	PVX_096150	16	0.921667
PVP01_0405400	RFC1	replication factor C subunit 1, putative	NLSSLATPGGSNNR	NLSSLATPGGSNNR	1	2	2	0	0	PVX_002575	4	0.567553
PVP01_0408400	null	MtN3-like protein	DSPSSASSSSSASSAK	DSPSSASSSSSASSAK	1	3	0	0	0	PVX_002710	15	0.907474
PVP01_0409400	null	conserved Plasmodium protein, unknown function	RNEANEANQAER	RNEANEANQAER	1	2	0	0	0	PVX_002760	7	0.71811
PVP01_0410000	RON6	rhoptry neck protein 6, putative	GSPPQVSETKGEEEK	GSPPQVSETKGEEEK	1	0	5	0	0	PVX_002790	15	0.907474
PVP01_0410800	SEC31	protein transport protein SEC31, putative	FNTQVINAPPPQR	FNTQVINAPPPQR	1	4	5	0	0	PVX_002830	8	0.756378
PVP01_0412300	SPATR	secreted protein with altered thrombospondin repeat domain, putative	IIGASGFVSNEEVIQQTER	IIGASGFVSNEEVIQQTER	1	6	19	0	0	PVX_002900	1	0.219547
PVP01_0413100	AsnRS	asparagine--tRNA ligase, putative	FVAEQIFK	FVAEQIFK	1	6	0	0	0	PVX_002940	6	0.679303
PVP01_0413400	null	WD repeat-containing protein, putative	QEDLQLVNK	QEDLQLVNK	1	2	3	0	0	PVX_002952	1	0.219547
PVP01_0414000	null	conserved Plasmodium protein, unknown function	TVPVPTPNLSNLNISLYR	TVPVPTPNLSNLNISLYR	1	2	0	0	0	PVX_003995	3	0.485088
PVP01_0418900	PAT	pantothenate transporter, putative	MNEIIESEYKYDDEDEETVAEK	MNEIIESEYKYDDEDEETVAEK	1	4	10	0	0	PVX_003745	5	0.630794
PVP01_0418900	PAT	pantothenate transporter, putative	YDDEDEETVAEK	MNEIIESEYKYDDEDEETVAEK	1	3	8	1	0	PVX_003745	5	0.630794
PVP01_0420400	HT	hexose transporter	SVDALGEFQK	SVDALGEFQK	1	2	0	0	0	PVX_003665	1	0.219547
PVP01_0420900	null	conserved Plasmodium protein, unknown function	IKADEEKK	IKADEEKK	1	0	2	0	0	PVX_003640	2	0.375853
PVP01_0421000	null	conserved Plasmodium protein, unknown function	ESEPVADSLVVKEEAASSNTTK	ESEPVADSLVVKEEAASSNTTK	1	0	1	0	0	PVX_003635	25	0.986885
PVP01_0422100	ROPE	repetitive organellar protein, putative	ANNEQEQLENR	ANNEQEQLENR	1	0	3	0	0	PVX_003585	17	0.934962
PVP01_0506100	null	conserved Plasmodium protein, unknown function	YGGLVQTIASTGDSGR	YGGLVQTIASTGDSGR	1	0	2	0	0	PVX_088940	6	0.679303
PVP01_0507800	UBE4B	ubiquitin conjugation factor E4 B, putative	LLELDAQNESMEQEGFLGHEDDAQGPK	LLELDAQNESMEQEGFLGHEDDAQGPK	1	0	3	0	0	PVX_089035	13	0.876392
PVP01_0516700	PBLP	BEM46-like protein, putative	IHVPLLINTSELDK	KIHVPLLINTSELDK	1	12	13	0	0	PVX_089485	3	0.485088
PVP01_0516700	PBLP	BEM46-like protein, putative	KIHVPLLINTSELDK	KIHVPLLINTSELDK	1	3	4	0	0	PVX_089485	3	0.485088
PVP01_0519300	RRB1	ribosome assembly protein RRB1, putative	HLDERPYHEELVK	HLDERPYHEELVK	1	0	1	0	0	PVX_089605	16	0.921667
PVP01_0520400	USP13	ubiquitin carboxyl-terminal hydrolase 13, putative	DGSQWYVFNDNK	DGSQWYVFNDNK	1	4	3	0	0	PVX_089655	3	0.485088
PVP01_0521100	APH	acylated pleckstrin-homology domain-containing protein, putative	GHTPSQVYQGEGTPNSSVNTNNR	KGHTPSQVYQGEGTPNSSVNTNNR	1	1	12	0	0	PVX_089685	3	0.485088
PVP01_0521100	APH	acylated pleckstrin-homology domain-containing protein, putative	KGHTPSQVYQGEGTPNSSVNTNNR	KGHTPSQVYQGEGTPNSSVNTNNR	1	3	18	0	0	PVX_089685	3	0.485088
PVP01_0527500	null	conserved Plasmodium protein, unknown function	GDGNPNRGDDHPE	GDGNPNRGDDHPE	1	0	1	0	0	PVX_089995	3	0.485088
PVP01_0529000	RANBP1	ran-specific GTPase-activating protein 1, putative	LLDDNGQLK	LLDDNGQLK	1	8	19	0	0	PVX_090070	3	0.485088
PVP01_0530500	null	steroid dehydrogenase, putative	TSSGAATLQSSPLYAVYASVK	TSSGAATLQSSPLYAVYASVK	1	0	9	0	0	PVX_090140	2	0.375853
PVP01_0606000	DLAT	dihydrolipoamide acyltransferase component E2, putative	IFIEEGQFADFDKPVAIISPR	IFIEEGQFADFDKPVAIISPR	1	2	0	0	0	PVX_001900	11	0.840819
PVP01_0606800	null	deoxyribose-phosphate aldolase, putative	VACVVNFPEGTDPVEK	VACVVNFPEGTDPVEK	1	16	0	0	0	PVX_001945	10	0.817643
PVP01_0607700	null	citrate synthase, mitochondrial, putative	EIPAADDLK	EIPAADDLK	1	2	0	0	0	PVX_111595	6	0.679303
PVP01_0608400	OMPDC	orotidine 5'-phosphate decarboxylase, putative	NLSNSGSSSSSSNSSSGK	NLSNSGSSSSSSNSSSGK	1	1	0	0	0	PVX_111555	2	0.375853
PVP01_0609100	CHD1	chromodomain-helicase-DNA-binding protein 1 homolog, putative	GAPGVAGAAGAVGAAGVGMR	GAPGVAGAAGAVGAAGVGMR	1	1	0	0	0	PVX_111520	18	0.945383
PVP01_0609500	null	conserved Plasmodium protein, unknown function	IDYAYNCLFPKPVDVK	IDYAYNCLFPKPVDVK	1	1	4	0	0	PVX_111495	6	0.679303
PVP01_0610500	null	conserved Plasmodium protein, unknown function	TDGGDSAAVETAPPHLLFGK	TDGGDSAAVETAPPHLLFGK	1	1	2	0	0	PVX_111445	5	0.630794
PVP01_0614000	IMC1m	inner membrane complex protein 1m, putative	GSHDGAAAVAVAGK	GSHDGAAAVAVAGK	1	11	0	0	0	PVX_111280	2	0.375853
PVP01_0614500	null	LEM3/CDC50 family protein, putative	TFLSDESQALVNDFK	TFLSDESQALVNDFK	1	0	1	0	0	PVX_111255	15	0.907474
PVP01_0614700	ADA	adenosine deaminase, putative	EYKEIFDYVR	EYKEIFDYVR	1	0	3	0	0	PVX_111245	6	0.679303
PVP01_0614800	null	conserved Plasmodium protein, unknown function	VIDGAIYLFNK	VIDGAIYLFNK	1	0	1	0	0	PVX_111240	7	0.71811
PVP01_0616000	P28	28 kDa ookinete surface protein, putative	NCGDYAVCVNTR	NCGDYAVCVNTR	1	1	0	0	0	PVX_111180	13	0.876392
PVP01_0617200	DCP1	mRNA-decapping enzyme subunit 1, putative	EAGAPSVSGAANLGSSDVSGIANGANVGYVHSK	EAGAPSVSGAANLGSSDVSGIANGANVGYVHSK	1	0	1	0	0	PVX_111120	16	0.921667
PVP01_0701800	DDX60	ATP-dependent RNA helicase DDX60, putative	YYVYTIEK	YYVYTIEK	1	1	2	0	0	PVX_098615	10	0.817643
PVP01_0701900	null	conserved Plasmodium protein, unknown function	DSSPNNLLTSKPVDGSTNVNK	DSSPNNLLTSKPVDGSTNVNK	1	1	0	0	0	PVX_098620	9	0.790155
PVP01_0702000	null	conserved Plasmodium protein, unknown function	YLEMENENLTNSLTEK	YLEMENENLTNSLTEK	1	1	2	0	0	PVX_098625	12	0.858606
PVP01_0703000	null	ubiquitin specific protease, putative	EGEFNNNSLSIITTK	EGEFNNNSLSIITTK	1	0	2	0	0	PVX_098675	13	0.876392
PVP01_0703100	HU	bacterial histone-like protein, putative	IMNGIFDSIYK	IMNGIFDSIYK	1	0	4	0	0	PVX_098680	3	0.485088
PVP01_0703300	CuTP	copper-transporting ATPase, putative	IEGGAASAAAGGEDSPCGR	IEGGAASAAAGGEDSPCGR	1	1	9	0	0	PVX_098690	11	0.840819
PVP01_0704900	null	dynein light intermediate chain 2, putative	DGTRHDVLDGAR	DGTRHDVLDGAR	1	0	2	0	0	PVX_098765	4	0.567553
PVP01_0704900	null	dynein light intermediate chain 2, putative	HDVLDGAR	DGTRHDVLDGAR	1	1	5	0	0	PVX_098765	4	0.567553
PVP01_0708000	SPM1	subpellicular microtubule protein 1, putative	YPAPTYPSEHVFWDSACK	YPAPTYPSEHVFWDSACK	1	2	0	0	0	PVX_098915	2	0.375853
PVP01_0709600	null	conserved Plasmodium protein, unknown function	KDIQFYQNMCEQMNI	KDIQFYQNMCEQMNI	1	6	0	0	0	PVX_098995	4	0.567553
PVP01_0716400	GAP50	glideosome-associated protein 50, putative	GQGTYLNK	GQGTYLNK	1	4	0	0	0	PVX_099320	3	0.485088
PVP01_0717700	TrxL1	thioredoxin-like protein 1, putative	AFLPFLQQYYR	AFLPFLQQYYR	1	17	17	0	0	PVX_099380	2	0.375853
PVP01_0719100	null	conserved Plasmodium protein, unknown function	VTLGEEIDSAGEIAAEGTAASPTDVFTK	VTLGEEIDSAGEIAAEGTAASPTDVFTK	1	2	0	0	0	PVX_099450	4	0.567553
PVP01_0719700	null	conserved Plasmodium protein, unknown function	VGITAASNAAAR	VGITAASNAAAR	1	0	2	0	0	PVX_099480	19	0.955623
PVP01_0719900	NifU	NifU-like scaffold protein, putative	SADPYADPDAAPVK	SADPYADPDAAPVK	1	1	0	0	0	PVX_099490	3	0.485088
PVP01_0721000	PGK	phosphoglycerate kinase, putative	LSITDVKDIQGK	LSITDVKDIQGK	1	0	6	0	0	PVX_099535	3	0.485088
PVP01_0727400	GK	guanylate kinase, putative	SEYDLAVGQGK	SEYDLAVGQGK	1	0	5	0	0	PVX_099895	3	0.485088
PVP01_0727700	null	RNA-binding protein, putative	GMNGTPLDGETLTIVMGK	GMNGTPLDGETLTIVMGK	1	0	3	0	0	PVX_099915	2	0.375853
PVP01_0806900	null	rhoGAP GTPase, putative	PSVPNAVFSQCIPLANR	PSVPNAVFSQCIPLANR	1	2	0	0	0	PVX_094555	5	0.630794
PVP01_0807500	null	conserved Plasmodium protein, unknown function	DDEAGAAITTLTAH	DDEAGAAITTLTAH	1	1	0	0	0	PVX_094585	18	0.945383
PVP01_0811900	PREBP	PRE-binding protein, putative	ADSAQNGVYINTNDEK	ADSAQNGVYINTNDEK	1	2	0	0	0	PVX_094810	8	0.756378
PVP01_0812300	RA	rhoptry associated adhesin, putative	KNEQTNDQSNGQSNSQTNIPK	KNEQTNDQSNGQSNSQTNIPK	1	4	3	0	0	PVX_094830	2	0.375853
PVP01_0814400	null	conserved Plasmodium protein, unknown function	QGGETGNPTLTR	QGGETGNPTLTR	1	0	3	0	0	PVX_094930	17	0.934962
PVP01_0814700	ADA2	transcriptional coactivator ADA2, putative	QQQQQQQQQQLQLQLQEQPEK	QQQQQQQQQQLQLQLQEQPEK	1	0	1	0	0	PVX_094945	28	0.996047
PVP01_0819400	DOZI	ATP-dependent RNA helicase DDX6, putative	IQCMVTTGGTSLR	IQCMVTTGGTSLR	1	2	5	0	0	PVX_095195	1	0.219547
PVP01_0821000	null	endonuclease/exonuclease/phosphatase family protein, putative	VEVFNGPYDLK	VEVFNGPYDLK	1	1	3	0	0	PVX_095275	6	0.679303
PVP01_0822400	null	CPSF (cleavage and polyadenylation specific factor), subunit A, putative	TLICVGTANSNER	TLICVGTANSNER	1	0	3	0	0	PVX_095345	11	0.840819
PVP01_0823800	null	inorganic pyrophosphatase, putative	EGEEEEVKNEYHVETNK	EGEEEEVKNEYHVETNK	1	0	4	0	0	PVX_095420	3	0.485088
PVP01_0824700	null	conserved Plasmodium protein, unknown function	TLYPNEAQMEEK	TLYPNEAQMEEK	1	0	3	0	0	PVX_095460	5	0.630794
PVP01_0828900	null	phosphatidylinositol 3- and 4-kinase, putative	QVSQQDSQR	QVSQQDSQR	1	0	16	0	0	PVX_119670	13	0.876392
PVP01_0830900	null	N2227-like protein, putative	ESDGSDGSDGSDGSGGSGAEEASR	ESDGSDGSDGSDGSGGSGAEEASR	1	0	2	0	0	PVX_119580	2	0.375853
PVP01_0833200	null	40S ribosomal protein S23, putative	QPNSAYR	QPNSAYR	1	1	0	0	0	PVX_119470	1	0.219547
PVP01_0836100	IMC1e	inner membrane complex protein 1e, putative	MMSASMLSGSMLSGGGGGSPPQNAR	MMSASMLSGSMLSGGGGGSPPQNAR	1	2	0	0	0	PVX_119330	6	0.679303
PVP01_0837700	SRPK1	serine/threonine protein kinase, putative	AETEAAEQAAEEAR	KAETEAAEQAAEEAR	1	0	1	0	0	PVX_119250	10	0.817643
PVP01_0837700	SRPK1	serine/threonine protein kinase, putative	KAETEAAEQAAEEAR	KAETEAAEQAAEEAR	1	0	1	0	0	PVX_119250	10	0.817643
PVP01_0906600	null	conserved Apicomplexan protein, unknown function	DDDSHDDKDDESEEK	DDDSHDDKDDESEEK	1	1	0	0	0	PVX_090970	3	0.485088
PVP01_0908600	ApiAP2	AP2 domain transcription factor, putative	SSLNGGAAGDGR	SSLNGGAAGDGR	1	0	1	0	0	PVX_091065	15	0.907474
PVP01_0909400	ERC	endoplasmic reticulum-resident calcium binding protein, putative	ELEINEILEHHDVNK	ELEINEILEHHDVNK	1	7	0	0	0	PVX_091105	2	0.375853
PVP01_0911200	null	RNA-binding protein, putative	SSNYVEYDKMDNK	SSNYVEYDKMDNK	1	0	3	0	0	PVX_091170	12	0.858606
PVP01_0913800	null	conserved Plasmodium protein, unknown function	VSSLPGASDR	VSSLPGASDR	1	0	2	0	0	PVX_091300	23	0.979339
PVP01_0914200	DSK2	ubiquitin domain-containing protein DSK2, putative	ETNKNEGAGSNASASATPN	ETNKNEGAGSNASASATPN	1	2	2	0	0	PVX_091315	4	0.567553
PVP01_0914200	DSK2	ubiquitin domain-containing protein DSK2, putative	NEGAGSNASASATPN	ETNKNEGAGSNASASATPN	1	2	3	0	0	PVX_091315	4	0.567553
PVP01_0919700	null	tRNA m(1)G methyltransferase, putative	NLSFYQASLQNLVTK	NLSFYQASLQNLVTK	1	1	0	0	0	PVX_091590	3	0.485088
PVP01_0924700	null	beige/BEACH domain protein, putative	GGSSGNSGSISALGSGK	GGSSGNSGSISALGSGK	1	0	1	0	0	PVX_091820	16	0.921667
PVP01_0928300	null	CRAL/TRIO domain-containing protein, putative	NNTVVTEYISHK	NNTVVTEYISHK	1	5	0	0	0	PVX_091992	3	0.485088
PVP01_0928700	null	conserved Plasmodium protein, unknown function	GATGVAAGAATTAATAATAATAAAGGR	GATGVAAGAATTAATAATAATAAAGGR	1	1	0	0	0	PVX_092010	23	0.979339
PVP01_0928900	null	prefoldin subunit 5, putative	NAQQTIEYFNTK	NAQQTIEYFNTK	1	4	13	0	0	PVX_092025	2	0.375853
PVP01_0929200	GGPPS	geranylgeranyl pyrophosphate synthase	ETNSQEADSGLAFFR	ETNSQEADSGLAFFR	1	0	13	0	0	PVX_092040	5	0.630794
PVP01_0929700	SpdSyn	spermidine synthase, putative	NVLIVGGGDGGIIR	NVLIVGGGDGGIIR	1	2	0	0	0	PVX_092065	3	0.485088
PVP01_0936200	null	conserved Plasmodium protein, unknown function	IIGGVTSYGVTSMK	IIGGVTSYGVTSMK	1	0	2	0	0	PVX_092380	8	0.756378
PVP01_0937200	TSN	tudor staphylococcal nuclease, putative	EVGISTPGGTSTSLQNGTVGESPSGGK	EVGISTPGGTSTSLQNGTVGESPSGGK	1	2	0	0	0	PVX_092430	6	0.679303
PVP01_0938800	SPELD	sporozoite surface protein essential for liver stage development, putative	VYYTPAESPTVCLSSK	VYYTPAESPTVCLSSK	1	1	0	0	0	PVX_092505	2	0.375853
PVP01_0938800	SPELD	sporozoite surface protein essential for liver stage development, putative	YTPAESPTVCLSSK	VYYTPAESPTVCLSSK	1	2	0	0	0	PVX_092505	2	0.375853
PVP01_0939500	PPM2	protein phosphatase PPM2, putative	GMNDYSGNEK	GMNDYSGNEK	1	1	0	0	0	PVX_092540	4	0.567553
PVP01_0939700	null	conserved Plasmodium protein, unknown function	EGGGSPQVDFPSSR	EGGGSPQVDFPSSR	1	0	3	0	0	PVX_092550	11	0.840819
PVP01_0947200	ORP1	oocyst rupture protein 1, putative	VSSYDAAQEGER	VSSYDAAQEGER	1	0	2	0	0	PVX_092925	22	0.975207
PVP01_1003700	PPT	phosphoenolpyruvate/phosphate translocator, putative	IIDDITPSDK	IIDDITPSDKSPTSGK	1	2	1	0	0	PVX_079755	7	0.71811
PVP01_1003700	PPT	phosphoenolpyruvate/phosphate translocator, putative	IIDDITPSDKSPTSGK	IIDDITPSDKSPTSGK	1	0	11	0	0	PVX_079755	7	0.71811
PVP01_1008000	IMC1g	inner membrane complex protein 1g, putative	ESIMEIPEVNCPNIDITQQVESK	KESIMEIPEVNCPNIDITQQVESK	1	1	0	0	0	PVX_079955	3	0.485088
PVP01_1008000	IMC1g	inner membrane complex protein 1g, putative	KESIMEIPEVNCPNIDITQQVESK	KESIMEIPEVNCPNIDITQQVESK	1	1	0	0	0	PVX_079955	3	0.485088
PVP01_1014700	null	V-type proton ATPase 16 kDa proteolipid subunit, putative	LCDSYATT	LCDSYATT	1	0	1	0	0	PVX_080285	4	0.567553
PVP01_1015000	null	conserved Plasmodium protein, unknown function	LEPAGESDNPATPDALFMGSTDAAAIGTDDDK	LEPAGESDNPATPDALFMGSTDAAAIGTDDDKASK	1	5	1	0	0	PVX_080300	3	0.485088
PVP01_1015000	null	conserved Plasmodium protein, unknown function	LEPAGESDNPATPDALFMGSTDAAAIGTDDDKASK	LEPAGESDNPATPDALFMGSTDAAAIGTDDDKASK	1	0	10	0	0	PVX_080300	3	0.485088
PVP01_1016300	EIF3B	eukaryotic translation initiation factor 3 subunit B, putative	QFHWEESNSNR	QFHWEESNSNR	1	3	0	0	0	PVX_080365	2	0.375853
PVP01_1021300	RAB1b	ras-related protein Rab-1B, putative	VNINLNAK	VNINLNAK	1	2	0	0	0	PVX_080610	2	0.375853
PVP01_1022700	null	MORN repeat protein, putative	QSSIPGGGHTGGHSTSATTPATTPATTPATTSANVLDSR	QSSIPGGGHTGGHSTSATTPATTPATTPATTSANVLDSR	1	0	1	0	0	PVX_080670	11	0.840819
PVP01_1026300	NPL4	nuclear protein localization protein 4, putative	EQITQGTAENQANFK	GKEQITQGTAENQANFK	1	0	1	0	0	PVX_097945	7	0.71811
PVP01_1026300	NPL4	nuclear protein localization protein 4, putative	GKEQITQGTAENQANFK	GKEQITQGTAENQANFK	1	0	5	0	0	PVX_097945	7	0.71811
PVP01_1030600	SRSF12	serine/arginine-rich splicing factor 12, putative	GGGTGDDKYER	GGGTGDDKYER	1	6	0	0	0	PVX_097740	3	0.485088
PVP01_1031100	MSP3G	merozoite surface protein 3	AANNAANNAANNAANNAA	AANNAANNAANNAANNAA	1	1	0	0	0	PVX_097715	22	0.975207
PVP01_1104500	null	NADH-cytochrome b5 reductase, putative	ANENEELKGGKEEGQDGASMQK	ANENEELKGGKEEGQDGASMQK	1	3	20	0	0	PVX_115335	3	0.485088
PVP01_1104500	null	NADH-cytochrome b5 reductase, putative	EEGQDGASMQK	ANENEELKGGKEEGQDGASMQK	1	1	0	0	0	PVX_115335	3	0.485088
PVP01_1104500	null	NADH-cytochrome b5 reductase, putative	GGKEEGQDGASMQK	ANENEELKGGKEEGQDGASMQK	1	7	5	0	0	PVX_115335	3	0.485088
PVP01_1110900	SEC24A	protein transport protein Sec24A, putative	GNMGGPPLSDNMYGDGSNPNAYLNNQAQYR	GNMGGPPLSDNMYGDGSNPNAYLNNQAQYR	1	1	0	0	0	PVX_115015	3	0.485088
PVP01_1111200	null	falcilysin, putative	NLLGYFEENDAK	NLLGYFEENDAK	1	9	8	0	0	PVX_115000	3	0.485088
PVP01_1112600	DIS3	exosome complex exonuclease RRP44, putative	LIDDGDDSSPTAEALR	LIDDGDDSSPTAEALR	1	0	7	0	0	PVX_114935	5	0.630794
PVP01_1114100	CCT4	T-complex protein 1, delta subunit, putative	LGGTIEDTEIIDGLIFTSNK	LGGTIEDTEIIDGLIFTSNK	1	1	0	0	0	PVX_114865	2	0.375853
PVP01_1121700	ACS	acetyl-CoA synthetase, putative	DTHDSGPHGDLPR	DTHDSGPHGDLPR	1	4	5	0	0	PVX_114495	17	0.934962
PVP01_1124900	ISWI	SNF2 helicase, putative	IQDEHTEEGYK	IQDEHTEEGYK	1	2	0	0	0	PVX_114340	23	0.979339
PVP01_1125400	null	conserved Plasmodium protein, unknown function	RSSRSVFPVGSTSSSNNQSSGGYGK	RSSRSVFPVGSTSSSNNQSSGGYGK	1	0	1	0	0	PVX_114320	2	0.375853
PVP01_1130100	null	cell division cycle protein 48 homologue, putative	KSPVADNVPIDFLAQK	KSPVADNVPIDFLAQK	1	6	8	0	0	PVX_114095	3	0.485088
PVP01_1130100	null	cell division cycle protein 48 homologue, putative	SPVADNVPIDFLAQK	KSPVADNVPIDFLAQK	1	2	11	0	0	PVX_114095	3	0.485088
PVP01_1132000	null	AP-2 complex subunit alpha, putative	IEESEQMNIK	IEESEQMNIK	1	0	6	0	0	PVX_113995	8	0.756378
PVP01_1132200	null	conserved Plasmodium protein, unknown function	LTSGHCPNDDAHSSDR	LTSGHCPNDDAHSSDR	1	1	1	0	0	PVX_113985	8	0.756378
PVP01_1133100	PDXK	pyridoxal kinase, putative	SNCGSGIGGSGNR	SNCGSGIGGSGNR	1	2	4	0	0	PVX_113935	3	0.485088
PVP01_1137800	SWIB	SWIB/MDM2 domain-containing protein, putative	NDDNDLNHLVDESK	NDDNDLNHLVDESK	1	0	2	0	0	PVX_113710	8	0.756378
PVP01_1138600	null	peptidyl-tRNA hydrolase PTRHD1, putative	VAVIAENQEDQVVK	VAVIAENQEDQVVK	1	3	6	0	0	PVX_113670	2	0.375853
PVP01_1139300	null	conserved Plasmodium protein, unknown function	LATVDACTNLDR	LATVDACTNLDR	1	0	1	0	0	PVX_113635	16	0.921667
PVP01_1142000	null	translation initiation factor IF-2, putative	KGPGEQPPGAAADEAIDAVDANDANEDAK	KGPGEQPPGAAADEAIDAVDANDANEDAKK	1	0	6	0	0	PVX_113515	6	0.679303
PVP01_1142000	null	translation initiation factor IF-2, putative	KGPGEQPPGAAADEAIDAVDANDANEDAKK	KGPGEQPPGAAADEAIDAVDANDANEDAKK	1	0	7	0	0	PVX_113515	6	0.679303
PVP01_1142100	GLP2	glutaredoxin-like protein	GDGSSESGAFELYDNGQLIK	GDGSSESGAFELYDNGQLIK	1	3	14	0	0	PVX_113510	2	0.375853
PVP01_1142200	null	coatomer alpha subunit, putative	SAEDFNQESVK	SAEDFNQESVK	1	1	0	0	0	PVX_113505	9	0.790155
PVP01_1142300	null	conserved Plasmodium protein, unknown function	VPLEEDTQQNEVDLKK	VPLEEDTQQNEVDLKK	1	0	1	0	0	PVX_113500	16	0.921667
PVP01_1142800	null	RNA-binding protein, putative	AKEEGENAGEGAEDK	AKEEGENAGEGAEDK	1	2	0	0	0	PVX_113475	2	0.375853
PVP01_1202000	MON1	vacuolar fusion protein MON1, putative	GAPGGSDSAGGNINSAK	GAPGGSDSAGGNINSAK	1	3	2	0	0	PVX_083535	6	0.679303
PVP01_1203100	IMC1f	inner membrane complex protein 1f, putative	KTAEFPNYGGLNFK	KTAEFPNYGGLNFK	1	3	0	0	0	PVX_083475	11	0.840819
PVP01_1206800	null	conserved Plasmodium protein, unknown function	KYESAEAECAVLR	KYESAEAECAVLR	1	2	0	0	0	PVX_083295	9	0.790155
PVP01_1207300	ALBA4	DNA/RNA-binding protein Alba 4, putative	LNFTYDENVFK	LNFTYDENVFK	1	10	6	0	0	PVX_083270	2	0.375853
PVP01_1208400	null	conserved Plasmodium protein, unknown function	EKQEQEQGQQPGQQQK	EKQEQEQGQQPGQQQK	1	1	0	0	0	PVX_083220	22	0.975207
PVP01_1210500	null	zinc finger protein, putative	LNLNDQLFSGSVFIK	LNLNDQLFSGSVFIK	1	0	2	0	0	PVX_083110	12	0.858606
PVP01_1213300	ISC1	inner membrane complex suture component, putative	QETVVSSTDGSILER	QETVVSSTDGSILER	1	0	11	0	0	PVX_082975	5	0.630794
PVP01_1217800	cTrpRS	tryptophan--tRNA ligase, putative	VYTSGEESDAK	VYTSGEESDAK	1	3	0	0	0	PVX_082775	6	0.679303
PVP01_1221300	null	conserved protein, unknown function	YSSTFLPEVASQHNFDHQTTAK	YSSTFLPEVASQHNFDHQTTAK	1	0	1	0	0	PVX_082600	4	0.567553
PVP01_1221800	null	isoleucine--tRNA ligase, putative	MHDEEILLAGCPVR	MHDEEILLAGCPVR	1	5	7	0	0	PVX_082575	7	0.71811
PVP01_1222900	null	glutamine--tRNA ligase, putative	SGVGSGGVSGVGGVSGTSAATPN	SGVGSGGVSGVGGVSGTSAATPNQGCPESLRK	1	2	0	0	0	PVX_082520	1	0.219547
PVP01_1222900	null	glutamine--tRNA ligase, putative	SGVGSGGVSGVGGVSGTSAATPNQGCPESLR	SGVGSGGVSGVGGVSGTSAATPNQGCPESLRK	1	2	3	0	0	PVX_082520	1	0.219547
PVP01_1222900	null	glutamine--tRNA ligase, putative	SGVGSGGVSGVGGVSGTSAATPNQGCPESLRK	SGVGSGGVSGVGGVSGTSAATPNQGCPESLRK	1	5	2	0	0	PVX_082520	1	0.219547
PVP01_1224500	null	thioredoxin, putative	VTALNEQVPGSCR	VTALNEQVPGSCR	1	3	0	0	0	PVX_082440	2	0.375853
PVP01_1225400	MyoC	myosin C, putative	SGDDGDDGDHHDHYDHR	SGDDGDDGDHHDHYDHR	1	1	0	0	0	PVX_082400	7	0.71811
PVP01_1227100	null	conserved Plasmodium protein, unknown function	LSNIYESDLLGR	LSNIYESDLLGR	1	1	0	0	0	PVX_116515	10	0.817643
PVP01_1237200	ACC	biotin carboxylase subunit of acetyl CoA carboxylase, putative	TSLSSSSASSASPTSASTSVK	TSLSSSSASSASPTSASTSVK	1	1	0	0	0	PVX_116985	21	0.969457
PVP01_1237600	SHLP1	shewanella-like protein phosphatase 1, putative	ETMLFPQSGA	ETMLFPQSGA	1	0	2	0	0	PVX_117005	2	0.375853
PVP01_1237900	null	conserved Plasmodium protein, unknown function	DGQANAEMYK	DGQANAEMYK	1	1	3	0	0	PVX_117020	9	0.790155
PVP01_1242200	UIS2	serine/threonine protein phosphatase UIS2, putative	EVDSSSSQEDFSHYDNDR	EVDSSSSQEDFSHYDNDR	1	0	2	0	0	PVX_117230	3	0.485088
PVP01_1244500	null	conserved Plasmodium protein, unknown function	IAYLGYSDGGASNQADQSAGAVAETSSNYK	KIAYLGYSDGGASNQADQSAGAVAETSSNYK	1	0	6	0	0	PVX_117345	9	0.790155
PVP01_1244500	null	conserved Plasmodium protein, unknown function	KIAYLGYSDGGASNQADQSAGAVAETSSNYK	KIAYLGYSDGGASNQADQSAGAVAETSSNYK	1	0	6	0	0	PVX_117345	9	0.790155
PVP01_1244500	null	conserved Plasmodium protein, unknown function	LGYSDGGASNQADQSAGAVAETSSNYK	KIAYLGYSDGGASNQADQSAGAVAETSSNYK	1	2	1	0	0	PVX_117345	9	0.790155
PVP01_1250200	null	conserved Plasmodium protein, unknown function	GCVLLNTQEK	GCVLLNTQEK	1	0	1	0	0	PVX_117630	4	0.567553
PVP01_1259500	null	conserved Plasmodium protein, unknown function	TYTYNELDALR	TYTYNELDALR	1	3	8	0	0	PVX_118120	2	0.375853
PVP01_1264700	tRIP	tRNA import protein tRIP, putative	WFLHIQQTLVGK	WFLHIQQTLVGK	1	1	0	0	0	PVX_118375	3	0.485088
PVP01_1306100	null	conserved Plasmodium protein, unknown function	NVDDDLTNEMDSR	NVDDDLTNEMDSR	1	14	0	3	0	PVX_084385	14	0.892382
PVP01_1306500	null	conserved Plasmodium protein, unknown function	EEEEEEEEEEEEEEEEEEEK	EEEEEEEEEEEEEEEEEEEKEK	1	1	0	0	0	PVX_084410	5	0.630794
PVP01_1306500	null	conserved Plasmodium protein, unknown function	EEEEEEEEEEEEEEEEEEEKEK	EEEEEEEEEEEEEEEEEEEKEK	1	1	0	0	0	PVX_084410	5	0.630794
PVP01_1306500	null	conserved Plasmodium protein, unknown function	EEEEEEEEEEEEEEEEEK	EEEEEEEEEEEEEEEEEEEKEK	1	1	0	0	0	PVX_084410	5	0.630794
PVP01_1310200	null	kinesin-7, putative	NDPNWEELK	NDPNWEELK	1	0	1	0	0	PVX_084580	11	0.840819
PVP01_1310400	null	conserved Plasmodium protein, unknown function	GTTDPPSDQILSR	GTTDPPSDQILSR	1	0	3	0	0	PVX_084590	13	0.876392
PVP01_1312900	PKG	cGMP-dependent protein kinase, putative	YLSEEQCNLLIEAFR	YLSEEQCNLLIEAFR	1	0	1	0	0	PVX_084705	3	0.485088
PVP01_1314200	null	NAD(P)H-dependent glutamate synthase, putative	GSQLIVLSHSNINEK	RGSQLIVLSHSNINEK	1	4	6	0	0	PVX_084770	11	0.840819
PVP01_1314200	null	NAD(P)H-dependent glutamate synthase, putative	RGSQLIVLSHSNINEK	RGSQLIVLSHSNINEK	1	0	1	0	0	PVX_084770	11	0.840819
PVP01_1316800	null	protein-L-isoaspartate(D-aspartate) O-methyltransferase, putative	DKPELLHLDNFK	DKPELLHLDNFK	1	1	2	0	0	PVX_084910	4	0.567553
PVP01_1317400	null	voltage-dependent anion-selective channel protein, putative	LLNKPSLDLIENDFPHANK	LLNKPSLDLIENDFPHANK	1	4	2	0	0	PVX_084940	2	0.375853
PVP01_1319100	null	acid phosphatase, putative	QINLEGEANASK	QINLEGEANASK	1	0	4	0	0	PVX_085025	21	0.969457
PVP01_1321000	null	proliferation-associated protein 2g4, putative	GISFPVTINVNEVCNNYSPAPSENEETLK	GISFPVTINVNEVCNNYSPAPSENEETLK	1	6	5	0	0	PVX_085125	2	0.375853
PVP01_1323200	null	basic transcription factor 3b, putative	LSASLQSNTYVVTGK	LSASLQSNTYVVTGK	1	4	18	0	0	PVX_085220	3	0.485088
PVP01_1323600	null	conserved Plasmodium protein, unknown function	INAHSVVCSSCITYR	INAHSVVCSSCITYR	1	2	0	0	0	PVX_085240	13	0.876392
PVP01_1325300	null	conserved Plasmodium protein, unknown function	KTEVVEPVLASPQRS	KTEVVEPVLASPQRS	1	0	1	0	0	PVX_085295	15	0.907474
PVP01_1326600	null	conserved Plasmodium protein, unknown function	TLAEEEQLR	TLAEEEQLR	1	2	0	0	0	PVX_085360	11	0.840819
PVP01_1327200	null	conserved Plasmodium protein, unknown function	ESGLTDDQR	ESGLTDDQR	1	1	0	0	0	PVX_085390	6	0.679303
PVP01_1327800	null	conserved Plasmodium protein, unknown function	EQLVVTDEETNDLCSSLAK	EQLVVTDEETNDLCSSLAK	1	0	3	0	0	PVX_085425	5	0.630794
PVP01_1336000	null	ubiquitin-conjugating enzyme E2, putative	LLHFNGSDAVLR	LLHFNGSDAVLR	1	0	2	0	0	PVX_085810	2	0.375853
PVP01_1337200	null	methyltransferase, putative	SEHIGADTDK	SEHIGADTDK	1	3	0	0	0	PVX_085870	9	0.790155
PVP01_1341000	null	conserved Plasmodium protein, unknown function	VNDTDSFK	VNDTDSFK	1	6	0	0	0	PVX_086045	4	0.567553
PVP01_1344100	null	conserved Plasmodium protein, unknown function	GIGNANGGGPAGEANQSNR	GIGNANGGGPAGEANQSNR	1	3	10	0	0	PVX_086200	12	0.858606
PVP01_1346500	RPN6	26S proteasome regulatory subunit RPN6, putative	NVSTLYIIFK	NVSTLYIIFK	1	3	0	0	0	PVX_086315	2	0.375853
PVP01_1346600	null	conserved Plasmodium protein, unknown function	IITMNDLNAGSSK	IITMNDLNAGSSK	1	3	0	0	0	PVX_086320	3	0.485088
PVP01_1346700	null	conserved Plasmodium protein, unknown function	DTISLYNLDSHK	DTISLYNLDSHK	1	1	0	0	0	PVX_086325	10	0.817643
PVP01_1413700	null	conserved Plasmodium protein, unknown function	FGYSMSNQEISEGSSNSGDSASAG	FGYSMSNQEISEGSSNSGDSASAG	1	0	4	0	0	PVX_122465	23	0.979339
PVP01_1414800	null	conserved Plasmodium protein, unknown function	HYSQLEDEQNEQELANR	HYSQLEDEQNEQELANR	1	0	4	0	0	PVX_122515	2	0.375853
PVP01_1416300	null	zinc finger (CCCH type) protein, putative	CASGNINSNANMEENK	CASGNINSNANMEENK	1	2	0	0	0	PVX_122590	2	0.375853
PVP01_1417400	PRP40	pre-mRNA-processing factor 40, putative	EAANQTTDDAMNNASVDSTTAK	EAANQTTDDAMNNASVDSTTAK	1	0	4	0	0	PVX_122645	4	0.567553
PVP01_1418700	RPS19	40S ribosomal protein S19, putative	ECDVGEKPR	KECDVGEKPR	1	1	0	0	0	PVX_122710	2	0.375853
PVP01_1418700	RPS19	40S ribosomal protein S19, putative	KECDVGEKPR	KECDVGEKPR	1	1	0	0	0	PVX_122710	2	0.375853
PVP01_1420200	TRM1	tRNA (guanine(26)-N(2))-dimethyltransferase, putative	AEGAEAVEAVEAGSGSVQGAANGGEAK	AEGAEAVEAVEAGSGSVQGAANGGEAK	1	1	0	0	0	PVX_122780	4	0.567553
PVP01_1426400	null	40S ribosomal protein S16, putative	GGGQTAQIYAIR	VKGGGQTAQIYAIR	1	11	20	0	0	PVX_123075	2	0.375853
PVP01_1426400	null	40S ribosomal protein S16, putative	VKGGGQTAQIYAIR	VKGGGQTAQIYAIR	1	0	4	0	0	PVX_123075	2	0.375853
PVP01_1427300	null	conserved Plasmodium protein, unknown function	FGVACSSNYNSSSK	FGVACSSNYNSSSK	1	2	1	0	0	PVX_123125	8	0.756378
PVP01_1428800	CARM1	histone-arginine methyltransferase CARM1, putative	CTAQDGHGETGTLGDR	CTAQDGHGETGTLGDR	1	0	4	0	0	PVX_123195	9	0.790155
PVP01_1431600	EIF3A	eukaryotic translation initiation factor 3 subunit A, putative	RLDEAQDSSYR	RLDEAQDSSYR	1	2	3	0	0	PVX_123340	4	0.567553
PVP01_1433700	null	conserved Plasmodium protein, unknown function	LNANVTDETENR	LNANVTDETENR	1	2	6	0	0	PVX_123430	2	0.375853
PVP01_1436800	TRAMP	thrombospondin-related apical membrane protein, putative	SADVKNPSEFEILSEPIK	SADVKNPSEFEILSEPIK	1	0	9	0	0	PVX_123575	2	0.375853
PVP01_1437300	null	conserved Plasmodium protein, unknown function	KINDLYMDYVIDANK	KINDLYMDYVIDANK	1	0	1	0	0	PVX_123595	2	0.375853
PVP01_1437400	RRS	arginine--tRNA ligase, putative	EYIETSLLK	EYIETSLLK	1	1	0	0	0	PVX_123597	3	0.485088
PVP01_1441300	null	cAMP-dependent protein kinase regulatory subunit, putative	NTCQVVYLDR	NTCQVVYLDR	1	1	0	0	0	PVX_123785	3	0.485088
PVP01_1441600	null	phospholipid-transporting ATPase, putative	NIITPSQFFK	NIITPSQFFK	1	0	5	0	0	PVX_123800	9	0.790155
PVP01_1442400	null	BRO1 domain-containing protein, putative	IDTALDYFEHENR	IDTALDYFEHENR	1	4	0	0	0	PVX_123840	1	0.219547
PVP01_1442500	PABP	polyadenylate-binding protein, putative	ANAASGATSTDAAANGK	EGNSGASDDKANAASGATSTDAAANGK	1	10	0	0	0	PVX_123845	7	0.71811
PVP01_1442500	PABP	polyadenylate-binding protein, putative	EGNSGASDDKANAASGATSTDAAANGK	EGNSGASDDKANAASGATSTDAAANGK	1	2	2	0	0	PVX_123845	7	0.71811
PVP01_1444500	HAD2	haloacid dehalogenase-like hydrolase, putative	DIKVPSENIDAIK	DIKVPSENIDAIKEAIEK	1	0	2	0	0	PVX_123945	2	0.375853
PVP01_1444500	HAD2	haloacid dehalogenase-like hydrolase, putative	DIKVPSENIDAIKEAIEK	DIKVPSENIDAIKEAIEK	1	0	1	0	0	PVX_123945	2	0.375853
PVP01_1444500	HAD2	haloacid dehalogenase-like hydrolase, putative	PSENIDAIK	DIKVPSENIDAIKEAIEK	1	0	3	0	0	PVX_123945	2	0.375853
PVP01_1444500	HAD2	haloacid dehalogenase-like hydrolase, putative	PSENIDAIKEAIEK	DIKVPSENIDAIKEAIEK	1	0	2	0	0	PVX_123945	2	0.375853
PVP01_1444500	HAD2	haloacid dehalogenase-like hydrolase, putative	VPSENIDAIK	DIKVPSENIDAIKEAIEK	1	31	26	0	0	PVX_123945	2	0.375853
PVP01_1444500	HAD2	haloacid dehalogenase-like hydrolase, putative	VPSENIDAIKEAIEK	DIKVPSENIDAIKEAIEK	1	1	18	0	0	PVX_123945	2	0.375853
PVP01_1444800	PCNA2	proliferating cell nuclear antigen 2, putative	ASSLSDEVYISLSPNIPVSIR	ASSLSDEVYISLSPNIPVSIR	1	0	3	0	0	PVX_123960	3	0.485088
PVP01_1445900	null	conserved Plasmodium protein, unknown function	QSNTDLINR	QSNTDLINR	1	2	1	0	0	PVX_124015	10	0.817643
PVP01_1447400	null	conserved Plasmodium protein, unknown function	GDSLEEATK	GDSLEEATK	1	2	0	0	0	PVX_124090	17	0.934962
PVP01_1447600	CCT3	T-complex protein 1 subunit gamma, putative	IGDDYYAHFIECENPR	KIGDDYYAHFIECENPR	1	3	4	0	0	PVX_124100	2	0.375853
PVP01_1447600	CCT3	T-complex protein 1 subunit gamma, putative	KIGDDYYAHFIECENPR	KIGDDYYAHFIECENPR	1	2	0	0	0	PVX_124100	2	0.375853
PVP01_1448400	null	vacuolar transporter chaperone, putative	VGQSLVGQTR	VGQSLVGQTR	1	0	4	0	0	PVX_124150	13	0.876392
PVP01_1454700	null	p25-alpha family protein, putative	LDYDQFLEK	LDYDQFLEK	1	4	0	0	0	PVX_100780	2	0.375853
PVP01_1455600	null	conserved Plasmodium protein, unknown function	SGLFNNTSDGSGGNLFGK	SGLFNNTSDGSGGNLFGK	1	1	3	0	0	PVX_100825	21	0.969457
PVP01_1456500	null	conserved Plasmodium protein, unknown function	DDHRDDHHDDHR	DDHRDDHHDDHRDDHR	1	0	6	0	0	PVX_100870	2	0.375853
PVP01_1456500	null	conserved Plasmodium protein, unknown function	DDHRDDHHDDHRDDHR	DDHRDDHHDDHRDDHR	1	0	1	0	0	PVX_100870	2	0.375853
PVP01_1456600	null	conserved Plasmodium protein, unknown function	DAAIVAGQGEQEAGPPDELGECK	DAAIVAGQGEQEAGPPDELGECK	1	0	2	0	0	PVX_100875	10	0.817643
PVP01_1461200	null	N-alpha-acetyltransferase 15, NatA auxiliary subunit, putative	EAQGWVEEAPEKR	EAQGWVEEAPEKR	1	2	0	0	0	PVX_101105	9	0.790155
PVP01_1464500	FKBP35	peptidyl-prolyl cis-trans isomerase FKBP35, putative	AASLSPNNVEIR	AASLSPNNVEIR	1	2	0	0	0	PVX_101260	1	0.219547
PVP01_1464600	null	cyclin g-associated kinase, putative	GLNFLHTQEIPIIHR	GLNFLHTQEIPIIHR	1	2	0	0	0	PVX_101265	6	0.679303
PVP01_1465800	null	conserved Plasmodium protein, unknown function	NLQTGDPQGK	NLQTGDPQGK	1	1	1	0	0	PVX_101325	30	0.998742
PVP01_1466700	LRR12	leucine-rich repeat protein	QPGQEVGR	QPGQEVGR	1	2	0	0	0	PVX_101365	7	0.71811
PVP01_1466900	THO2	THO complex subunit 2, putative	IFEEGQSEHVDNR	IFEEGQSEHVDNR	1	0	2	0	0	PVX_101385	16	0.921667
