# Supplementary material for: Proteogenomic analysis of the total and surface-exposed proteomes of Plasmodium vivax salivary gland sporozoites
Source: PLoS Negl Trop Dis. 2017 Jul 31;11(7):e0005791. doi: 10.1371/journal.pntd.0005791 (PMC5552340; doi:10.1371/journal.pntd.0005791)
Supplement: S6 Table — (XLSX) [file pntd.0005791.s016.xlsx]

## Sheet: S6_Table
S6 Table. Phosphoproteins identified in P. vivax and P. falciparum salivary gland sporozoites. Mass spectrometry data acquired for whole proteome analysis were searched for evidence of phosphorylation. Two P. vivax salivary gland sporozoite samples were analyzed, one containing a mixed infection of at least two field isolates bearing predominantly the VK210 CSP haplotype and one containing a clon…
Gene ID	Protein	Protein description	P. falciparum orthologa	Protein	Protein description	P. falciparum phosphopeptide PSMb	P. falciparum abundance rank (of 2010)c	P. vivax VK210 phosphopeptide PSMd	P. vivax VK210 abundance rank (of 1711)e	P. vivax VK247 phosphopeptide PSMd	P. vivax VK247 abundance rank (of 1711)e	Species ID as phosphorylted	Phosphorylated in P. falciparum blood stages?f	Detected at all in P. falciparum blood stages?g	Detected at all in P. vivax blood stages?h	Up-regulated in salivary gland sporozoites?i	P. falciparum computed GO functions	P. falciparum curated GO functions	P. vivax computed GO functions	P. vivax curated GO functions	Combined GO functionj
PVP01_1310200	-	kinesin-7, putative	PF3D7_1211000	-	kinesin-7, putative	19	299	0	468	11	469	BOTH	NO	YES	NO	YES	ATP binding, microtubule binding, microtubule motor activity	ATP binding, ATPase activity, microtubule motor activity	ATP binding, microtubule binding, microtubule motor activity	#N/A	ATP binding, ATPase activity, microtubule motor activity
PVP01_0836200	IMC1a	inner membrane complex protein 1a, putative	PF3D7_0304000	IMC1a	inner membrane complex protein 1a, putative	21	42	42	27	67	63	BOTH	NO	YES	NO	#N/A	#N/A	#N/A	#N/A	#N/A	#N/A
PVP01_1128100	ALV7	inner membrane complex protein 1j, putative	PF3D7_0621400	ALV7	Pf77 protein	13	148	23	81	8	174	BOTH	NO	YES	NO	#N/A	#N/A	#N/A	#N/A	#N/A	#N/A
PVP01_1432200	-	conserved Plasmodium protein, unknown function	PF3D7_1213400	-	conserved Plasmodium protein, unknown function	71	43	12	38	42	66	BOTH	NO	NO	NO	YES	#N/A	#N/A	#N/A	#N/A	#N/A
PVP01_1427900	SSP3	sporozoite surface protein 3, putative	PF3D7_0812300	SSP3	sporozoite surface protein 3, putative	35	198	11	425	25	312	BOTH	NO	NO	NO	YES	#N/A	#N/A	#N/A	#N/A	#N/A
PVP01_1015000	-	conserved Plasmodium protein, unknown function	PF3D7_0518900	-	conserved Plasmodium protein, unknown function	38	64	0	63	19	123	BOTH	NO	NO	NO	YES	#N/A	#N/A	#N/A	#N/A	#N/A
PVP01_1259500	-	conserved Plasmodium protein, unknown function	PF3D7_1447500	IMC20	inner membrane complex protein, putative	3	119	5	262	31	90	BOTH	NO	NO	NO	#N/A	#N/A	#N/A	#N/A	#N/A	#N/A
PVP01_0415300	-	conserved Plasmodium protein, unknown function	PF3D7_0209500	-	conserved Plasmodium protein, unknown function	23	86	4	82	20	141	BOTH	NO	NO	NO	#N/A	GTP binding, GTPase activity, translation initiation factor activity	#N/A	#N/A	#N/A	GTP binding, GTPase activity, translation initiation factor activity
PVP01_1439700	IMC1h	inner membrane complex protein 1h, putative	PF3D7_1221400	IMC1h	inner membrane complex protein 1h, putative	17	57	17	77	17	188	BOTH	NO	NO	NO	#N/A	#N/A	#N/A	#N/A	#N/A	#N/A
PVP01_0518800	HSP20	small heat shock protein HSP20, putative	PF3D7_0816500	HSP20	small heat shock protein HSP20, putative	10	8	7	10	13	2	BOTH	NO	NO	NO	#N/A	#N/A	#N/A	#N/A	#N/A	#N/A
PVP01_0938800	SPELD	sporozoite surface protein essential for liver stage development, putative	PF3D7_1137800	SPELD	sporozoite surface protein essential for liver stage development, putative	13	10	4	35	4	25	BOTH	NO	NO	NO	#N/A	#N/A	#N/A	#N/A	#N/A	#N/A
PVP01_1032700	-	conserved Plasmodium protein, unknown function	PF3D7_0502300	-	conserved Plasmodium protein, unknown function	3	602	0	1027	4	816	BOTH	NO	NO	NO	#N/A	#N/A	#N/A	#N/A	#N/A	#N/A
PVP01_0945700	-	conserved Plasmodium protein, unknown function	PF3D7_1145000	-	conserved Plasmodium protein, unknown function	2	976	2	1029	0	1499	BOTH	NO	NO	NO	#N/A	ATP binding, actin binding, calmodulin binding, motor activity, sequence-specific DNA binding, sequence-specific DNA binding transcription factor activity	#N/A	#N/A	#N/A	ATP binding, actin binding, calmodulin binding, motor activity, sequence-specific DNA binding, sequence-specific DNA binding transcription factor activity
PVP01_1306500	-	conserved Plasmodium protein, unknown function	PF3D7_1207400	-	conserved Plasmodium protein, unknown function	48	37	57	18	83	50	BOTH	YES	YES	NO	YES	#N/A	#N/A	#N/A	#N/A	#N/A
PVP01_0319000	-	conserved Plasmodium protein, unknown function	PF3D7_0723300	-	conserved Plasmodium protein, unknown function	14	264	42	31	66	102	BOTH	YES	YES	NO	YES	DNA binding, zinc ion binding	#N/A	#N/A	#N/A	DNA binding, zinc ion binding
PVP01_1123100	-	Sec14 domain containing protein	PF3D7_0626400	-	Sec14 domain containing protein	9	1153	0	686	2	606	BOTH	YES	YES	NO	#N/A	#N/A	#N/A	#N/A	#N/A	#N/A
PVP01_0836100	IMC1e	inner membrane complex protein 1e, putative	PF3D7_0304100	IMC1e	inner membrane complex protein 1e, putative	8	76	21	76	39	285	BOTH	YES	YES	NO	#N/A	#N/A	#N/A	#N/A	#N/A	#N/A
PVP01_1419200	-	conserved Plasmodium protein, unknown function	PF3D7_1318300	-	conserved Plasmodium protein, unknown function	6	735	0	949	5	747	BOTH	YES	YES	NO	#N/A	calcium ion binding	#N/A	#N/A	#N/A	calcium ion binding
PVP01_0941100	-	conserved Plasmodium protein, unknown function	PF3D7_1140400	-	conserved Plasmodium protein, unknown function	55	166	34	117	16	101	BOTH	YES	YES	NO	#N/A	#N/A	#N/A	#N/A	#N/A	#N/A
PVP01_0521400	ARO	armadillo-domain containing rhoptry protein, putative	PF3D7_0414900	ARO	armadillo-domain containing rhoptry protein	3	1113	7	607	8	497	BOTH	YES	YES	NO	#N/A	binding	DNA binding	binding	DNA binding	DNA binding
PVP01_1411700	-	RNA-binding protein, putative	PF3D7_1310700	-	RNA-binding protein, putative	3	46	26	53	21	20	BOTH	YES	YES	NO	#N/A	nucleic acid binding, nucleotide binding	#N/A	nucleic acid binding, nucleotide binding	#N/A	nucleic acid binding, nucleotide binding
PVP01_1301900	-	conserved protein, unknown function	PF3D7_1202600	-	conserved protein, unknown function	4	1075	0	1012	4	1054	BOTH	YES	YES	NO	#N/A	#N/A	#N/A	#N/A	#N/A	#N/A
PVP01_1461700	ARFGAP	ADP-ribosylation factor GTPase-activating protein, putative	PF3D7_1244600	ARFGAP	ADP-ribosylation factor GTPase-activating protein, putative	8	87	23	99	62	187	BOTH	YES	YES	NO	#N/A	ARF GTPase activator activity, zinc ion binding	DNA binding, GTPase activator activity	ARF GTPase activator activity, GTPase activator activity, zinc ion binding	#N/A	DNA binding, GTPase activator activity
PVP01_1468300	-	coronin, putative	PF3D7_1251200	-	coronin	11	278	11	225	23	322	BOTH	YES	YES	NO	#N/A	protein binding	actin filament binding	protein binding	actin filament binding	actin filament binding
PVP01_1265900	-	KS1 protein precursor, putative	PF3D7_1441100	-	conserved Plasmodium protein, unknown function	2	1290	0	507	2	705	BOTH	YES	YES	NO	#N/A	#N/A	#N/A	#N/A	#N/A	#N/A
PVP01_1315300	-	calmodulin, putative	PF3D7_1434200	CAM	calmodulin	3	125	0	108	2	99	BOTH	YES	YES	NO	#N/A	calcium ion binding	calcium ion binding, calcium-dependent protein binding	calcium ion binding	#N/A	calcium ion binding, calcium-dependent protein binding
PVP01_1240500	RPN2	26S proteasome regulatory subunit RPN2, putative	PF3D7_1466300	RPN2	26S proteasome regulatory subunit RPN2, putative	4	404	2	600	3	581	BOTH	YES	YES	NO	#N/A	binding, enzyme regulator activity	endopeptidase activity	binding, enzyme regulator activity	#N/A	endopeptidase activity
PVP01_0833100	-	40S ribosomal protein S12, putative	PF3D7_0307100	-	40S ribosomal protein S12, putative	3	144	5	135	34	83	BOTH	YES	YES	NO	#N/A	#N/A	structural constituent of ribosome	structural constituent of ribosome	#N/A	structural constituent of ribosome
PVP01_0715100	HoMu	RNA-binding protein musashi, putative	PF3D7_0916700	HoMu	RNA-binding protein musashi, putative	4	324	2	684	2	411	BOTH	YES	YES	NO	#N/A	nucleic acid binding, nucleotide binding	#N/A	nucleic acid binding, nucleotide binding	#N/A	nucleic acid binding, nucleotide binding
PVP01_0934200	AMA1	apical membrane antigen 1	PF3D7_1133400	AMA1	apical membrane antigen 1	3	20	8	13	13	24	BOTH	YES	YES	YES	#N/A	#N/A	host cell surface binding, protein binding	#N/A	#N/A	host cell surface binding, protein binding
PVP01_1227100	-	conserved Plasmodium protein, unknown function	PF3D7_1327300	-	conserved Plasmodium protein, unknown function	54	230	44	458	63	305	BOTH	YES	YES	YES	#N/A	ATP binding, actin binding, calmodulin binding, motor activity	#N/A	#N/A	#N/A	ATP binding, actin binding, calmodulin binding, motor activity
PVP01_0803400	IMC1c	inner membrane complex protein 1c, putative	PF3D7_1003600	IMC1c	inner membrane complex protein 1c, putative	92	59	121	34	179	46	BOTH	YES	YES	YES	#N/A	#N/A	protein binding	#N/A	#N/A	protein binding
PVP01_0514700	-	conserved Plasmodium protein, unknown function	PF3D7_0819600	-	conserved Plasmodium protein, unknown function	3	45	0	193	39	214	BOTH	YES	YES	YES	#N/A	protein binding	#N/A	protein binding	#N/A	protein binding
PVP01_1018200	GAP40	glideosome-associated protein 40, putative	PF3D7_0515700	GAP40	glideosome-associated protein 40, putative	49	113	10	111	74	183	BOTH	YES	YES	YES	#N/A	#N/A	#N/A	#N/A	#N/A	#N/A
PVP01_1440900	GAP45	glideosome-associated protein 45, putative	PF3D7_1222700	GAP45	glideosome-associated protein 45	20	51	3	54	11	104	BOTH	YES	YES	YES	#N/A	#N/A	protein binding	#N/A	#N/A	protein binding
PVP01_1238100	eIF4A	eukaryotic initiation factor 4a, putative	PF3D7_1468700	eIF4A	eukaryotic initiation factor 4A	24	72	8	49	12	58	BOTH	YES	YES	YES	#N/A	ATP binding, nucleic acid binding	3'-5' DNA/RNA helicase activity, ATP-dependent helicase activity, RNA cap binding, mRNA binding, translation initiation factor activity	ATP binding, nucleic acid binding	#N/A	3'-5' DNA/RNA helicase activity, ATP-dependent helicase activity, RNA cap binding, mRNA binding, translation initiation factor activity
PVP01_1110200	GAC	glideosome-associated connector, putative	PF3D7_1361800	GAC	glideosome-associated connector	5	106	10	207	31	118	BOTH	YES	YES	YES	#N/A	protein binding	actin filament binding	protein binding	actin filament binding	actin filament binding
PVP01_0807400	ApiAP2	AP2 domain transcription factor, putative	PF3D7_1007700	ApiAP2	AP2 domain transcription factor, putative	3	1251	5	1051	3	848	BOTH	YES	YES	YES	#N/A	sequence-specific DNA binding transcription factor activity	sequence-specific DNA binding	sequence-specific DNA binding transcription factor activity	sequence-specific DNA binding	sequence-specific DNA binding
PVP01_1110900	SEC24A	protein transport protein Sec24A, putative	PF3D7_1361100	SEC24A	protein transport protein Sec24A	7	870	2	718	0	779	BOTH	YES	YES	YES	#N/A	zinc ion binding	protein transporter activity	zinc ion binding	#N/A	protein transporter activity
PVP01_1216400	EF-1gamma	elongation factor 1-gamma, putative	PF3D7_1338300	EF-1gamma	elongation factor 1-gamma, putative	3	187	2	80	18	109	BOTH	YES	YES	YES	#N/A	protein binding, translation elongation factor activity	glutathione transferase activity, translation elongation factor activity	protein binding, translation elongation factor activity	#N/A	glutathione transferase activity, translation elongation factor activity
PVP01_1122700	-	pyruvate kinase, putative	PF3D7_0626800	PyrK	pyruvate kinase	9	101	5	130	4	175	BOTH	YES	YES	YES	#N/A	magnesium ion binding, potassium ion binding, pyruvate kinase activity	pyruvate kinase activity	magnesium ion binding, potassium ion binding, pyruvate kinase activity	#N/A	pyruvate kinase activity
PVP01_1442500	PABP	polyadenylate-binding protein, putative	PF3D7_1224300	PABP	polyadenylate-binding protein, putative	3	191	0	186	11	401	BOTH	YES	YES	YES	#N/A	RNA binding, nucleotide binding	mRNA binding, poly(A) binding	RNA binding, nucleotide binding	#N/A	mRNA binding, poly(A) binding
PVP01_1027100	ROM4	rhomboid protease ROM4, putative	PF3D7_0506900	ROM4	rhomboid protease ROM4	11	171	8	314	14	659	BOTH	YES	YES	YES	#N/A	serine-type endopeptidase activity	#N/A	serine-type endopeptidase activity	#N/A	serine-type endopeptidase activity
PVP01_1008000	IMC1g	inner membrane complex protein 1g, putative	PF3D7_0525800	IMC1g	inner membrane complex protein 1g, putative	30	60	14	16	13	39	BOTH	YES	YES	YES	#N/A	#N/A	#N/A	#N/A	#N/A	#N/A
PVP01_1212200	MyoA	myosin A, putative	PF3D7_1342600	MyoA	myosin A	36	18	26	25	39	44	BOTH	YES	YES	YES	#N/A	ATP binding, motor activity	ATP binding, actin binding, motor activity	ATP binding, motor activity	#N/A	ATP binding, actin binding, motor activity
PVP01_0208500	ATP6	calcium-transporting ATPase, putative	PF3D7_0106300	ATP6	calcium-transporting ATPase	6	531	0	553	3	517	BOTH	YES	YES	YES	#N/A	cation-transporting ATPase activity, metal ion binding, nucleotide binding	calcium-transporting ATPase activity	cation-transporting ATPase activity, metal ion binding, nucleotide binding	#N/A	calcium-transporting ATPase activity
PVP01_0108700	HSP90	heat shock protein 90, putative	PF3D7_0708400	HSP90	heat shock protein 90	3	102	0	39	34	84	BOTH	YES	YES	YES	#N/A	ATP binding, unfolded protein binding	ATPase activity	ATP binding, unfolded protein binding	#N/A	ATPase activity
PVP01_0716300	HSP70-2	heat shock protein 70, putative	PF3D7_0917900	HSP70-2	heat shock protein 70	3	49	2	52	0	69	BOTH	YES	YES	YES	#N/A	#N/A	#N/A	#N/A	#N/A	#N/A
PVP01_0717900	MFS3	major facilitator superfamily domain-containing protein, putative	PF3D7_0919500	MFS3	major facilitator superfamily domain-containing protein, putative	33	173	0	#N/A	0	#N/A	Pf	NO	YES	NO	YES	transmembrane transporter activity	#N/A	transmembrane transporter activity	#N/A	transmembrane transporter activity
PVP01_1213000	IMC1k	inner membrane complex protein 1k, putative	PF3D7_1341800	IMC1k	inner membrane complex protein 1k, putative	33	134	0	#N/A	0	#N/A	Pf	NO	YES	NO	#N/A	#N/A	#N/A	#N/A	#N/A	#N/A
#N/A	#N/A	#N/A	PF3D7_1463500	-	fam-a protein	7	114	0	#N/A	0	#N/A	Pf	NO	YES	NO	#N/A	lipid binding	phosphatidylcholine transporter activity	#N/A	#N/A	phosphatidylcholine transporter activity
PVP01_0609300	-	conserved Plasmodium protein, unknown function	PF3D7_1024100	-	conserved Plasmodium protein, unknown function	5	608	0	#N/A	0	#N/A	Pf	NO	NO	NO	YES	#N/A	#N/A	#N/A	#N/A	#N/A
#N/A	#N/A	#N/A	PF3D7_0407600	-	conserved Plasmodium protein, unknown function	4	886	0	#N/A	0	#N/A	Pf	NO	NO	NO	YES	ATP binding	#N/A	#N/A	#N/A	ATP binding
PVP01_1448300	TLAP1	thioredoxin-like associated protein 1, putative	PF3D7_1230100	TLAP1	thioredoxin-like associated protein 1, putative	3	167	0	#N/A	0	#N/A	Pf	NO	NO	NO	#N/A	#N/A	#N/A	#N/A	#N/A	#N/A
PVP01_0409700	-	conserved Plasmodium protein, unknown function	PF3D7_0215200	-	conserved Plasmodium protein, unknown function	4	184	0	#N/A	0	#N/A	Pf	NO	NO	NO	#N/A	#N/A	#N/A	#N/A	#N/A	#N/A
PVP01_1422400	-	3',5'-cyclic nucleotide phosphodiesterase, putative	PF3D7_1321600	PDEgamma	phosphodiesterase gamma, putative	9	559	0	#N/A	0	#N/A	Pf	NO	NO	NO	#N/A	3',5'-cyclic-nucleotide phosphodiesterase activity	calmodulin-dependent cyclic-nucleotide phosphodiesterase activity	3',5'-cyclic-nucleotide phosphodiesterase activity	#N/A	calmodulin-dependent cyclic-nucleotide phosphodiesterase activity
PVP01_0313600	-	conserved Plasmodium protein, unknown function	PF3D7_0717800	-	conserved Plasmodium protein, unknown function	2	921	0	#N/A	0	#N/A	Pf	NO	NO	NO	#N/A	ATP binding	#N/A	#N/A	#N/A	ATP binding
PVP01_1232000	-	conserved Plasmodium protein, unknown function	PF3D7_1322600	-	conserved Plasmodium protein, unknown function	2	1034	0	#N/A	0	#N/A	Pf	NO	NO	NO	#N/A	#N/A	#N/A	#N/A	#N/A	#N/A
PVP01_1203900	AP2-O4	AP2 domain transcription factor AP2-O4, putative	PF3D7_1350900	AP2-O4	AP2 domain transcription factor AP2-O4, putative	6	1127	0	#N/A	0	#N/A	Pf	NO	NO	NO	#N/A	#N/A	sequence-specific DNA binding	#N/A	sequence-specific DNA binding	sequence-specific DNA binding
PVP01_0520900	-	conserved Plasmodium protein, unknown function	PF3D7_0414400	-	conserved Plasmodium protein, unknown function	3	1188	0	#N/A	0	#N/A	Pf	NO	NO	NO	#N/A	#N/A	#N/A	#N/A	#N/A	#N/A
#N/A	#N/A	#N/A	PF3D7_1023800	-	conserved Plasmodium protein, unknown function	3	853	0	#N/A	0	#N/A	Pf	NO	NO	NO	#N/A	calcium ion binding	#N/A	#N/A	#N/A	calcium ion binding
PVP01_1105900	DIP13	DIP13 homolog, putative	PF3D7_1366100	DIP13	DIP13 homolog, putative	2	718	0	#N/A	0	#N/A	Pf	YES	YES	NO	#N/A	#N/A	#N/A	#N/A	#N/A	#N/A
PVP01_1464600	-	cyclin g-associated kinase, putative	PF3D7_1247500	-	serine/threonine protein kinase, putative	8	706	0	#N/A	0	#N/A	Pf	YES	YES	NO	#N/A	ATP binding, protein kinase activity	cyclin-dependent protein serine/threonine kinase activity	ATP binding, protein kinase activity	#N/A	cyclin-dependent protein serine/threonine kinase activity
PVP01_1450500	-	cytochrome b5, putative	PF3D7_1232300	-	cytochrome b5, putative	3	856	0	#N/A	0	#N/A	Pf	YES	YES	NO	#N/A	heme binding	electron carrier activity	heme binding	#N/A	electron carrier activity
PVP01_1308400	KROX1	zinc finger transcription factor, putative	PF3D7_1209300	KROX1	zinc finger transcription factor, putative	3	1363	0	#N/A	0	#N/A	Pf	YES	YES	NO	#N/A	metal ion binding	DNA binding	metal ion binding	#N/A	DNA binding
PVP01_1264000	SRPK2	serine/threonine protein kinase, putative	PF3D7_1443000	SRPK2	serine/threonine protein kinase	5	1122	0	#N/A	0	#N/A	Pf	YES	YES	NO	#N/A	ATP binding, protein kinase activity	protein kinase activity	ATP binding, protein kinase activity	#N/A	protein kinase activity
PVP01_0820200	I2	protein phosphatase inhibitor 2, putative	PF3D7_0320000	I2	protein phosphatase inhibitor 2	2	717	0	#N/A	0	#N/A	Pf	YES	YES	NO	#N/A	protein phosphatase inhibitor activity	protein binding, protein serine/threonine phosphatase inhibitor activity	protein phosphatase inhibitor activity	#N/A	protein binding, protein serine/threonine phosphatase inhibitor activity
PVP01_1314200	-	NAD(P)H-dependent glutamate synthase, putative	PF3D7_1435300	-	NAD(P)H-dependent glutamate synthase, putative	3	673	0	#N/A	0	#N/A	Pf	YES	YES	NO	#N/A	glutamate synthase activity, iron-sulfur cluster binding, oxidoreductase activity, acting on the CH-NH2 group of donors, NAD or NADP as acceptor	#N/A	glutamate synthase activity, iron-sulfur cluster binding, oxidoreductase activity, acting on the CH-NH2 group of donors, NAD or NADP as acceptor	#N/A	glutamate synthase activity, iron-sulfur cluster binding, oxidoreductase activity, acting on the CH-NH2 group of donors, NAD or NADP as acceptor
PVP01_1438000	ATPase2	aminophospholipid-transporting P-ATPase, putative	PF3D7_1219600	ATPase2	aminophospholipid-transporting P-ATPase	2	925	0	#N/A	0	#N/A	Pf	YES	YES	NO	#N/A	ATP binding, cation-transporting ATPase activity, magnesium ion binding, phospholipid-translocating ATPase activity	phospholipid-translocating ATPase activity	ATP binding, cation-transporting ATPase activity, magnesium ion binding, phospholipid-translocating ATPase activity	#N/A	phospholipid-translocating ATPase activity
PVP01_0904600	NOT1	CCR4-NOT transcription complex subunit 1, putative	PF3D7_1103800	NOT1	CCR4-NOT transcription complex subunit 1, putative	2	895	0	#N/A	0	#N/A	Pf	YES	YES	NO	#N/A	#N/A	#N/A	#N/A	#N/A	#N/A
PVP01_0921700	-	conserved Plasmodium protein, unknown function	PF3D7_1121100	-	conserved Plasmodium protein, unknown function	2	1118	0	#N/A	0	#N/A	Pf	YES	YES	NO	#N/A	ATP binding, actin binding, calmodulin binding, motor activity	#N/A	#N/A	#N/A	ATP binding, actin binding, calmodulin binding, motor activity
PVP01_0412400	-	conserved Plasmodium protein, unknown function	PF3D7_0212500	-	conserved Plasmodium protein, unknown function	2	1142	0	#N/A	0	#N/A	Pf	YES	YES	NO	#N/A	GTP binding, GTPase activity, translation initiation factor activity	#N/A	#N/A	#N/A	GTP binding, GTPase activity, translation initiation factor activity
PVP01_1220900	-	conserved Plasmodium protein, unknown function	PF3D7_1333800	-	conserved Plasmodium protein, unknown function	3	423	0	#N/A	0	#N/A	Pf	YES	YES	NO	#N/A	#N/A	#N/A	#N/A	#N/A	#N/A
PVP01_1441300	-	cAMP-dependent protein kinase regulatory subunit, putative	PF3D7_1223100	PKAr	cAMP-dependent protein kinase regulatory subunit	17	99	0	#N/A	0	#N/A	Pf	YES	YES	NO	#N/A	cAMP-dependent protein kinase regulator activity	cAMP-dependent protein kinase regulator activity	cAMP-dependent protein kinase regulator activity	#N/A	cAMP-dependent protein kinase regulator activity
PVP01_0113600	-	V-type proton ATPase subunit a, putative	PF3D7_0806800	-	V-type proton ATPase subunit a, putative	5	270	0	#N/A	0	#N/A	Pf	YES	YES	NO	#N/A	hydrogen ion transmembrane transporter activity	electron carrier activity, proton-transporting ATP synthase activity, rotational mechanism, proton-transporting ATPase activity, rotational mechanism	hydrogen ion transmembrane transporter activity	#N/A	electron carrier activity, proton-transporting ATP synthase activity, rotational mechanism, proton-transporting ATPase activity, rotational mechanism
PVP01_0908100	PAIP1	polyadenylate-binding protein-interacting protein 1, putative	PF3D7_1107300	PAIP1	polyadenylate-binding protein-interacting protein 1, putative	3	1033	0	#N/A	0	#N/A	Pf	YES	YES	NO	#N/A	RNA binding, protein binding	mRNA binding	RNA binding, protein binding	mRNA binding	mRNA binding
PVP01_0206700	-	conserved Plasmodium protein, unknown function	PF3D7_0108300	ARP	conserved Plasmodium protein, unknown function	5	632	0	#N/A	0	#N/A	Pf	YES	YES	NO	#N/A	#N/A	#N/A	#N/A	#N/A	#N/A
PVP01_0111900	-	regulator of chromosome condensation, putative	PF3D7_0711500	-	regulator of chromosome condensation, putative	2	435	0	#N/A	0	#N/A	Pf	YES	YES	NO	#N/A	#N/A	chromatin binding	#N/A	#N/A	chromatin binding
PVP01_0517400	HMGB2	high mobility group protein B2, putative	PF3D7_0817900	HMGB2	high mobility group protein B2	3	71	0	#N/A	0	#N/A	Pf	YES	YES	NO	#N/A	#N/A	DNA binding, bending	#N/A	#N/A	DNA binding, bending
#N/A	#N/A	#N/A	PF3D7_1329100	MyoC	myosin C	3	513	0	#N/A	0	#N/A	Pf	YES	YES	NO	#N/A	ATP binding, GTP binding, motor activity, protein binding	microfilament motor activity	#N/A	#N/A	microfilament motor activity
PVP01_1340300	-	conserved Plasmodium protein, unknown function	PF3D7_1408700	-	conserved Plasmodium protein, unknown function	4	1438	0	#N/A	0	#N/A	Pf	YES	YES	YES	#N/A	#N/A	#N/A	#N/A	#N/A	#N/A
PVP01_1436700	-	PPPDE peptidase domain-containing protein, putative	PF3D7_1217900	-	PPPDE peptidase domain-containing protein, putative	2	867	0	#N/A	0	#N/A	Pf	YES	YES	YES	#N/A	#N/A	#N/A	#N/A	#N/A	#N/A
PVP01_1339600	-	conserved Plasmodium protein, unknown function	PF3D7_1409400	-	conserved Plasmodium membrane protein, unknown function	12	208	0	#N/A	0	#N/A	Pf	YES	YES	YES	#N/A	#N/A	#N/A	#N/A	#N/A	#N/A
PVP01_0313500	-	serine--tRNA ligase, putative	PF3D7_0717700	-	serine--tRNA ligase, putative	6	330	0	#N/A	0	#N/A	Pf	YES	YES	YES	#N/A	ATP binding, serine-tRNA ligase activity	ATP binding, serine-tRNA ligase activity	ATP binding, aminoacyl-tRNA ligase activity	serine-tRNA ligase activity	ATP binding, serine-tRNA ligase activity
PVP01_1126700	-	leucine--tRNA ligase, putative	PF3D7_0622800	-	leucine--tRNA ligase, putative	5	309	0	#N/A	0	#N/A	Pf	YES	YES	YES	#N/A	ATP binding, aminoacyl-tRNA editing activity, aminoacyl-tRNA ligase activity	leucine-tRNA ligase activity	ATP binding, aminoacyl-tRNA editing activity, aminoacyl-tRNA ligase activity	#N/A	leucine-tRNA ligase activity
PVP01_1413800	EIF4G	eukaryotic translation initation factor 4 gamma, putative	PF3D7_1312900	EIF4G	eukaryotic translation initation factor 4 gamma	2	1120	0	#N/A	0	#N/A	Pf	YES	YES	YES	#N/A	RNA binding, protein binding	protein binding	RNA binding, protein binding	#N/A	protein binding
PVP01_1016600	FACT-L	FACT complex subunit SPT16, putative	PF3D7_0517400	FACT-L	FACT complex subunit SPT16, putative	2	604	0	#N/A	0	#N/A	Pf	YES	YES	YES	#N/A	#N/A	#N/A	#N/A	#N/A	#N/A
PVP01_0410800	SEC31	protein transport protein SEC31, putative	PF3D7_0214100	SEC31	protein transport protein SEC31	2	641	0	#N/A	0	#N/A	Pf	YES	YES	YES	#N/A	protein binding	#N/A	protein binding	#N/A	protein binding
PVP01_1112500	CELF1	CUGBP Elav-like family member 1, putative	PF3D7_1359400	CELF1	CUGBP Elav-like family member 1	4	835	0	#N/A	0	#N/A	Pf	YES	YES	YES	#N/A	nucleic acid binding, nucleotide binding, protein binding	RNA binding	nucleic acid binding, nucleotide binding, protein binding	RNA binding	RNA binding
PVP01_1238700	-	conserved Plasmodium protein, unknown function	PF3D7_1468100	-	conserved Plasmodium protein, unknown function	3	819	0	#N/A	0	#N/A	Pf	YES	YES	YES	#N/A	#N/A	#N/A	#N/A	#N/A	#N/A
PVP01_0805900	ALBA3	DNA/RNA-binding protein Alba 3, putative	PF3D7_1006200	ALBA3	DNA/RNA-binding protein Alba 3	3	66	0	#N/A	0	#N/A	Pf	YES	YES	YES	#N/A	nucleic acid binding	DNA binding, RNA binding, protein binding	nucleic acid binding	#N/A	DNA binding, RNA binding, protein binding
PVP01_1341000	-	conserved Plasmodium protein, unknown function	PF3D7_1407700	-	conserved Plasmodium protein, unknown function	0	#N/A	2	64	13	74	Pv	NO	YES	NO	YES	#N/A	#N/A	#N/A	#N/A	#N/A
PVP01_1454300	-	conserved Plasmodium protein, unknown function	PF3D7_1236200	-	conserved Plasmodium protein, unknown function	0	#N/A	5	350	3	307	Pv	NO	YES	NO	#N/A	protein binding	#N/A	protein binding	#N/A	protein binding
PVP01_0505000	-	prolyl 4-hydroxylase subunit alpha, putative	PF3D7_0829400	-	prolyl 4-hydroxylase subunit alpha, putative	0	#N/A	3	591	0	853	Pv	NO	YES	NO	#N/A	L-ascorbic acid binding, iron ion binding, oxidoreductase activity, acting on paired donors, with incorporation or reduction of molecular oxygen, procollagen-proline 4-dioxygenase activity	#N/A	L-ascorbic acid binding, iron ion binding, oxidoreductase activity, acting on paired donors, with incorporation or reduction of molecular oxygen	#N/A	L-ascorbic acid binding, iron ion binding, oxidoreductase activity, acting on paired donors, with incorporation or reduction of molecular oxygen
PVP01_1225100	-	AMP deaminase, putative	PF3D7_1329400	-	AMP deaminase, putative	0	#N/A	2	625	0	943	Pv	NO	YES	NO	#N/A	deaminase activity	AMP deaminase activity	AMP deaminase activity	#N/A	AMP deaminase activity
PVP01_0811600	-	conserved Plasmodium protein, unknown function	PF3D7_1011500	-	conserved Plasmodium membrane protein, unknown function	0	#N/A	34	41	63	106	Pv	NO	YES	NO	#N/A	#N/A	#N/A	#N/A	#N/A	#N/A
PVP01_1102300	-	U2 small nuclear ribonucleoprotein A', putative	PF3D7_1369700	-	U2 small nuclear ribonucleoprotein A', putative	0	#N/A	2	608	12	466	Pv	NO	YES	NO	#N/A	protein binding	#N/A	protein binding	#N/A	protein binding
PVP01_0215600	-	dynein heavy chain, putative	PF3D7_0729900	-	dynein heavy chain, putative	0	#N/A	2	566	0	1488	Pv	NO	YES	NO	#N/A	ATP binding, ATPase activity, microtubule motor activity	microtubule motor activity	ATP binding, ATPase activity, microtubule motor activity	#N/A	ATP binding, ATPase activity, microtubule motor activity
PVP01_1411500	-	conserved protein, unknown function	PF3D7_1310500	-	conserved protein, unknown function	0	#N/A	0	650	8	628	Pv	NO	YES	NO	#N/A	methyltransferase activity	#N/A	carbohydrate binding	#N/A	carbohydrate binding
PVP01_1212000	PEPCK	phosphoenolpyruvate carboxykinase, putative	PF3D7_1342800	PEPCK	phosphoenolpyruvate carboxykinase	0	#N/A	0	176	4	300	Pv	NO	YES	NO	#N/A	ATP binding, phosphoenolpyruvate carboxykinase (ATP) activity	phosphoenolpyruvate carboxykinase (ATP) activity	ATP binding, phosphoenolpyruvate carboxykinase (ATP) activity	#N/A	ATP binding, phosphoenolpyruvate carboxykinase (ATP) activity
PVP01_0420400	HT	hexose transporter	PF3D7_0204700	HT	hexose transporter	0	#N/A	0	132	10	150	Pv	NO	YES	NO	#N/A	substrate-specific transmembrane transporter activity	fructose transmembrane transporter activity, glucose transmembrane transporter activity	substrate-specific transmembrane transporter activity	#N/A	substrate-specific transmembrane transporter activity
PVP01_0702400	-	GTPase-activating protein, putative	PF3D7_0904000	-	GTPase-activating protein, putative	0	#N/A	3	482	0	734	Pv	NO	YES	NO	#N/A	Rab GTPase activator activity	#N/A	Rab GTPase activator activity	#N/A	Rab GTPase activator activity
PVP01_0211800	-	aspartate--tRNA ligase, putative	PF3D7_0102900	-	aspartate--tRNA ligase	0	#N/A	0	389	3	443	Pv	NO	YES	NO	#N/A	ATP binding, aspartate-tRNA ligase activity, nucleic acid binding	aspartate-tRNA ligase activity, protein homodimerization activity	ATP binding, aspartate-tRNA ligase activity, nucleic acid binding	#N/A	ATP binding, aspartate-tRNA ligase activity, nucleic acid binding
PVP01_1249600	-	conserved Plasmodium protein, unknown function	PF3D7_1457300	-	conserved Plasmodium protein, unknown function	0	#N/A	0	248	2	321	Pv	NO	YES	YES	#N/A	binding, translation initiation factor activity	#N/A	binding	#N/A	binding
PVP01_1218700	TRAP	thrombospondin-related anonymous protein, putative	PF3D7_1335900	TRAP	thrombospondin-related anonymous protein	0	#N/A	23	1	24	3	Pv	NO	NO	NO	YES	#N/A	host cell surface receptor binding	#N/A	#N/A	host cell surface receptor binding
PVP01_0609000	-	conserved Plasmodium protein, unknown function	#N/A	#N/A	#N/A	0	#N/A	2	1229	4	1636	Pv	NO	NO	NO	YES	#N/A	#N/A	#N/A	#N/A	#N/A
PVP01_1132600	TLP	TRAP-like protein, putative	PF3D7_0616500	TLP	TRAP-like protein	0	#N/A	0	312	28	222	Pv	NO	NO	NO	#N/A	#N/A	#N/A	#N/A	#N/A	#N/A
PVP01_1448500	SPM2	subpellicular microtubule protein 2, putative	PF3D7_1230300	SPM2	subpellicular microtubule protein 2, putative	0	#N/A	3	160	5	273	Pv	NO	NO	NO	#N/A	transferase activity	#N/A	#N/A	#N/A	transferase activity
PVP01_0947000	-	conserved Plasmodium protein, unknown function	#N/A	#N/A	#N/A	0	#N/A	0	282	4	436	Pv	NO	NO	NO	#N/A	#N/A	#N/A	#N/A	#N/A	#N/A
PVP01_0813500	-	conserved Plasmodium protein, unknown function	PF3D7_1013400	-	conserved Plasmodium protein, unknown function	0	#N/A	0	1521	3	1047	Pv	NO	NO	NO	#N/A	ATP binding	#N/A	#N/A	#N/A	ATP binding
PVP01_1425600	-	conserved Plasmodium protein, unknown function	PF3D7_0814700	-	conserved Plasmodium protein, unknown function	0	#N/A	3	535	0	617	Pv	NO	NO	NO	#N/A	#N/A	#N/A	#N/A	#N/A	#N/A
PVP01_1124700	-	conserved Plasmodium protein, unknown function	PF3D7_0624800	-	conserved Plasmodium protein, unknown function	0	#N/A	3	967	0	#N/A	Pv	NO	NO	NO	#N/A	ATP binding	#N/A	#N/A	#N/A	ATP binding
PVP01_1138800	RBM25	RNA-binding protein 25, putative	PF3D7_0610200	RBM25	RNA-binding protein 25, putative	0	#N/A	2	1009	0	1698	Pv	YES	YES	NO	YES	nucleic acid binding, nucleotide binding	#N/A	#N/A	#N/A	nucleic acid binding, nucleotide binding
PVP01_1213300	ISC1	inner membrane complex suture component, putative	PF3D7_1341500	ISC1	inner membrane complex suture component, putative	0	#N/A	0	142	8	301	Pv	YES	YES	NO	#N/A	#N/A	#N/A	#N/A	#N/A	#N/A
PVP01_1419600	-	conserved Plasmodium protein, unknown function	PF3D7_1318700	-	conserved Plasmodium protein, unknown function	0	#N/A	4	637	10	457	Pv	YES	YES	NO	#N/A	ATP binding	#N/A	#N/A	#N/A	ATP binding
PVP01_0816100	-	conserved Plasmodium protein, unknown function	PF3D7_1016000	-	conserved Plasmodium protein, unknown function	0	#N/A	0	411	5	933	Pv	YES	YES	NO	#N/A	ATP binding	#N/A	#N/A	#N/A	ATP binding
PVP01_1448400	-	vacuolar transporter chaperone, putative	PF3D7_1230200	-	vacuolar transporter chaperone, putative, pseudogene	0	#N/A	2	1052	6	1135	Pv	YES	YES	NO	#N/A	#N/A	#N/A	#N/A	#N/A	#N/A
PVP01_0921600	DHHC3	palmitoyltransferase DHHC3, putative	PF3D7_1121000	DHHC3	palmitoyltransferase DHHC3	0	#N/A	0	811	4	542	Pv	YES	YES	NO	#N/A	zinc ion binding	palmitoyltransferase activity	zinc ion binding	palmitoyltransferase activity	palmitoyltransferase activity
PVP01_0830900	-	N2227-like protein, putative	PF3D7_0309300	-	N2227-like protein, putative	0	#N/A	3	795	4	1036	Pv	YES	YES	NO	#N/A	#N/A	#N/A	#N/A	#N/A	#N/A
PVP01_1404300	LisH	LisH domain-containing protein, putative	PF3D7_1303400	LisH	LisH domain-containing protein, putative	0	#N/A	0	1676	2	1654	Pv	YES	YES	NO	#N/A	protein binding	protein binding	protein binding	#N/A	protein binding
PVP01_0704900	-	dynein light intermediate chain 2, putative	PF3D7_0906400	-	dynein light intermediate chain 2, cytosolic	0	#N/A	2	750	0	813	Pv	YES	YES	NO	#N/A	#N/A	dynein light intermediate chain binding	#N/A	#N/A	dynein light intermediate chain binding
PVP01_0606600	-	endomembrane protein 70, putative	PF3D7_1021400	-	endomembrane protein 70, putative	0	#N/A	0	#N/A	3	1464	Pv	YES	YES	NO	#N/A	#N/A	#N/A	#N/A	#N/A	#N/A
PVP01_0114000	-	DnaJ protein, putative	PF3D7_0806500	-	DnaJ protein, putative	0	#N/A	0	910	2	947	Pv	YES	YES	NO	#N/A	#N/A	#N/A	#N/A	#N/A	#N/A
PVP01_1251600	-	conserved Plasmodium protein, unknown function	PF3D7_1455300	-	conserved Plasmodium protein, unknown function	0	#N/A	0	631	2	945	Pv	YES	YES	NO	#N/A	DNA binding, flap endonuclease activity, single-stranded DNA 5'-3' exodeoxyribonuclease activity	#N/A	#N/A	#N/A	DNA binding, flap endonuclease activity, single-stranded DNA 5'-3' exodeoxyribonuclease activity
PVP01_1319100	-	acid phosphatase, putative	PF3D7_1430300	-	acid phosphatase, putative	0	#N/A	0	1372	2	1082	Pv	YES	YES	NO	#N/A	acid phosphatase activity	#N/A	acid phosphatase activity	#N/A	acid phosphatase activity
PVP01_0613700	-	conserved Plasmodium protein, unknown function	PF3D7_1028600	-	conserved Plasmodium protein, unknown function	0	#N/A	4	757	0	766	Pv	YES	YES	NO	#N/A	#N/A	#N/A	#N/A	#N/A	#N/A
PVP01_0709600	-	conserved Plasmodium protein, unknown function	PF3D7_0911100	-	conserved Plasmodium protein, unknown function	0	#N/A	3	927	0	1012	Pv	YES	YES	NO	#N/A	GTP binding, GTPase activity, translation initiation factor activity	#N/A	#N/A	#N/A	GTP binding, GTPase activity, translation initiation factor activity
PVP01_0718200	-	TLD domain-containing protein	PF3D7_0919800	-	TLD domain-containing protein	0	#N/A	0	772	9	812	Pv	YES	YES	NO	#N/A	#N/A	#N/A	#N/A	#N/A	#N/A
PVP01_1246200	ISP3	inner membrane complex sub-compartment protein 3, putative	PF3D7_1460600	ISP3	inner membrane complex sub-compartment protein 3	0	#N/A	2	107	8	37	Pv	YES	YES	NO	#N/A	#N/A	#N/A	#N/A	#N/A	#N/A
PVP01_0831200	YVH1	dual specificity protein phosphatase, putative	PF3D7_0309000	YVH1	dual specificity protein phosphatase	0	#N/A	2	1326	3	1327	Pv	YES	YES	NO	#N/A	protein tyrosine phosphatase activity, protein tyrosine/serine/threonine phosphatase activity	nucleocytoplasmic transporter activity, protein binding, protein tyrosine/serine/threonine phosphatase activity, zinc ion binding	protein tyrosine phosphatase activity, protein tyrosine/serine/threonine phosphatase activity	#N/A	protein tyrosine phosphatase activity, protein tyrosine/serine/threonine phosphatase activity
PVP01_1146800	-	ATP-dependant RNA helicase, putative	PF3D7_0602100	-	ATP-dependent RNA helicase, putative	0	#N/A	0	1331	2	1237	Pv	YES	YES	NO	#N/A	ATP binding, hydrolase activity, acting on acid anhydrides, in phosphorus-containing anhydrides, nucleic acid binding	ATP-dependent RNA helicase activity	ATP binding, hydrolase activity, acting on acid anhydrides, in phosphorus-containing anhydrides, nucleic acid binding	#N/A	ATP binding, hydrolase activity, acting on acid anhydrides, in phosphorus-containing anhydrides, nucleic acid binding
PVP01_0313300	CDPK4	calcium-dependent protein kinase 4, putative	PF3D7_0717500	CDPK4	calcium-dependent protein kinase 4	0	#N/A	3	232	0	318	Pv	YES	YES	NO	#N/A	ATP binding, calcium ion binding, protein kinase activity	ATP binding, calcium ion binding, calcium-dependent protein serine/threonine phosphatase activity	ATP binding, calcium ion binding, protein kinase activity	#N/A	ATP binding, calcium ion binding, protein kinase activity
PVP01_0812600	-	phosphoglucomutase, putative	PF3D7_1012500	-	phosphoglucomutase, putative	0	#N/A	0	208	11	316	Pv	YES	YES	NO	#N/A	intramolecular transferase activity, phosphotransferases, magnesium ion binding	#N/A	intramolecular transferase activity, phosphotransferases, magnesium ion binding	#N/A	intramolecular transferase activity, phosphotransferases, magnesium ion binding
PVP01_0110100	PARE	prodrug activation and resistance esterase, putative	PF3D7_0709700	PARE	prodrug activation and resistance esterase	0	#N/A	0	344	4	264	Pv	YES	YES	NO	#N/A	#N/A	hydrolase activity, acting on ester bonds	#N/A	hydrolase activity, acting on ester bonds	hydrolase activity, acting on ester bonds
PVP01_0908600	ApiAP2	AP2 domain transcription factor, putative	PF3D7_1107800	ApiAP2	AP2 domain transcription factor, putative	0	#N/A	0	1562	3	1259	Pv	YES	YES	NO	#N/A	sequence-specific DNA binding transcription factor activity	sequence-specific DNA binding	sequence-specific DNA binding transcription factor activity	sequence-specific DNA binding	sequence-specific DNA binding
PVP01_0919900	U2AF1	splicing factor U2AF small subunit, putative	PF3D7_1119300	U2AF1	splicing factor U2AF small subunit, putative	0	#N/A	0	1159	2	645	Pv	YES	YES	NO	#N/A	metal ion binding, nucleic acid binding, nucleotide binding	RNA binding	RNA binding, metal ion binding, nucleic acid binding, nucleotide binding	#N/A	RNA binding, metal ion binding, nucleic acid binding, nucleotide binding
PVP01_0806900	-	rhoGAP GTPase, putative	PF3D7_1007200	-	rhoGAP GTPase, putative	0	#N/A	0	336	8	295	Pv	YES	YES	NO	#N/A	#N/A	GTPase activator activity	#N/A	#N/A	GTPase activator activity
PVP01_0407500	CDPK1	calcium-dependent protein kinase 1, putative	PF3D7_0217500	CDPK1	calcium-dependent protein kinase 1	0	#N/A	2	334	0	622	Pv	YES	YES	NO	#N/A	ATP binding, calcium ion binding, protein kinase activity	calcium-dependent protein serine/threonine kinase activity	ATP binding, calcium ion binding, protein kinase activity	#N/A	ATP binding, calcium ion binding, protein kinase activity
PVP01_1322600	PEPC	phosphoenolpyruvate carboxylase, putative	PF3D7_1426700	PEPC	phosphoenolpyruvate carboxylase	0	#N/A	0	714	8	575	Pv	YES	YES	NO	#N/A	phosphoenolpyruvate carboxylase activity	phosphoenolpyruvate carboxylase activity	phosphoenolpyruvate carboxylase activity	#N/A	phosphoenolpyruvate carboxylase activity
PVP01_0822800	-	conserved Plasmodium protein, unknown function	PF3D7_0317300	-	conserved Plasmodium protein, unknown function	0	#N/A	8	1697	7	#N/A	Pv	YES	YES	NO	#N/A	ATP binding, actin binding, calmodulin binding, motor activity	#N/A	#N/A	#N/A	ATP binding, actin binding, calmodulin binding, motor activity
PVP01_0925200	EK	ethanolamine kinase, putative	PF3D7_1124600	EK	ethanolamine kinase	0	#N/A	0	533	7	601	Pv	YES	YES	NO	#N/A	transferase activity, transferring phosphorus-containing groups	ethanolamine kinase activity	transferase activity, transferring phosphorus-containing groups	#N/A	transferase activity, transferring phosphorus-containing groups
PVP01_1331400	CBF5	H/ACA ribonucleoprotein complex subunit 4, putative	PF3D7_1417500	CBF5	H/ACA ribonucleoprotein complex subunit 4, putative	0	#N/A	0	1134	3	1253	Pv	YES	YES	NO	#N/A	RNA binding, pseudouridine synthase activity	#N/A	RNA binding, pseudouridine synthase activity	#N/A	RNA binding, pseudouridine synthase activity
PVP01_0118400	-	mannose-6-phosphate isomerase, putative	PF3D7_0801800	-	mannose-6-phosphate isomerase, putative	0	#N/A	0	899	2	925	Pv	YES	YES	NO	#N/A	mannose-6-phosphate isomerase activity, zinc ion binding	mannose-6-phosphate isomerase activity, zinc ion binding	mannose-6-phosphate isomerase activity, zinc ion binding	#N/A	mannose-6-phosphate isomerase activity, zinc ion binding
PVP01_0512900	-	conserved Plasmodium protein, unknown function	PF3D7_0821400	-	conserved Plasmodium protein, unknown function	0	#N/A	2	658	0	605	Pv	YES	YES	NO	#N/A	#N/A	#N/A	#N/A	#N/A	#N/A
PVP01_1427700	-	RNA-binding protein, putative	PF3D7_0812500	-	RNA-binding protein, putative	0	#N/A	0	1219	4	906	Pv	YES	YES	NO	#N/A	nucleic acid binding, nucleotide binding	#N/A	nucleic acid binding, nucleotide binding	#N/A	nucleic acid binding, nucleotide binding
PVP01_1456900	ACS11	acyl-CoA synthetase, putative	PF3D7_1238800	ACS11	acyl-CoA synthetase	0	#N/A	6	189	12	537	Pv	YES	YES	NO	#N/A	catalytic activity	long-chain fatty acid-CoA ligase activity	catalytic activity	#N/A	catalytic activity
PVP01_1439200	HP1	heterochromatin protein 1, putative	PF3D7_1220900	HP1	heterochromatin protein 1	0	#N/A	0	516	8	524	Pv	YES	YES	NO	#N/A	#N/A	chromatin binding	#N/A	#N/A	chromatin binding
PVP01_0701800	DDX60	ATP-dependent RNA helicase DDX60, putative	PF3D7_0903400	DDX60	ATP-dependent RNA helicase DDX60, putative	0	#N/A	0	990	3	860	Pv	YES	YES	NO	#N/A	ATP binding, nucleic acid binding	#N/A	ATP binding, nucleic acid binding	#N/A	ATP binding, nucleic acid binding
PVP01_0511000	GCN5	histone acetyltransferase GCN5, putative	PF3D7_0823300	GCN5	histone acetyltransferase GCN5	0	#N/A	0	1482	3	1463	Pv	YES	YES	NO	#N/A	N-acetyltransferase activity, protein binding	H3 histone acetyltransferase activity, protein binding	N-acetyltransferase activity, protein binding	#N/A	N-acetyltransferase activity, protein binding
PVP01_1426100	ALBA1	DNA/RNA-binding protein Alba 1, putative	PF3D7_0814200	ALBA1	DNA/RNA-binding protein Alba 1	0	#N/A	0	97	7	98	Pv	YES	YES	NO	#N/A	nucleic acid binding	DNA binding, mRNA binding, translation repressor activity, nucleic acid binding	nucleic acid binding	DNA binding, mRNA binding, translation repressor activity, nucleic acid binding	DNA binding, mRNA binding, translation repressor activity, nucleic acid binding
PVP01_1426700	-	translation initiation factor SUI1, putative	PF3D7_0813600	-	translation initiation factor SUI1, putative	0	#N/A	0	721	15	535	Pv	YES	YES	YES	#N/A	translation initiation factor activity	#N/A	translation initiation factor activity	#N/A	translation initiation factor activity
PVP01_0512500	SEC61B	protein transport protein SEC61 subunit beta, putative	PF3D7_0821800	SEC61B	protein transport protein SEC61 subunit beta, putative	0	#N/A	2	378	0	458	Pv	YES	YES	YES	#N/A	#N/A	#N/A	#N/A	#N/A	#N/A
PVP01_1249900	SPP	signal peptide peptidase, putative	PF3D7_1457000	SPP	signal peptide peptidase	0	#N/A	0	959	2	1136	Pv	YES	YES	YES	#N/A	aspartic-type endopeptidase activity	protein homodimerization activity	aspartic-type endopeptidase activity	#N/A	aspartic-type endopeptidase activity
PVP01_0834900	-	conserved Plasmodium protein, unknown function	PF3D7_0305300	-	conserved Plasmodium membrane protein, unknown function	0	#N/A	0	1171	6	1177	Pv	YES	YES	YES	#N/A	#N/A	#N/A	#N/A	#N/A	#N/A
PVP01_1214100	RAB11b	ras-related protein Rab-11B, putative	PF3D7_1340700	RAB11b	ras-related protein Rab-11B	0	#N/A	2	292	2	358	Pv	YES	YES	YES	#N/A	GTP binding, GTPase activity	#N/A	GTP binding, GTPase activity	#N/A	GTP binding, GTPase activity
PVP01_1404100	VAMP8	SNARE protein, putative	PF3D7_1303200	VAMP8	SNARE protein, putative	0	#N/A	2	590	0	817	Pv	YES	YES	YES	#N/A	#N/A	SNAP receptor activity	#N/A	#N/A	SNAP receptor activity
PVP01_0520400	USP13	ubiquitin carboxyl-terminal hydrolase 13, putative	PF3D7_0413900	USP13	ubiquitin carboxyl-terminal hydrolase 13, putative	0	#N/A	0	412	3	553	Pv	YES	YES	YES	#N/A	omega peptidase activity, protein binding, ubiquitin-specific protease activity, ubiquitinyl hydrolase activity, zinc ion binding	ubiquitin thiolesterase activity	omega peptidase activity, ubiquitin-specific protease activity, ubiquitinyl hydrolase activity, zinc ion binding	#N/A	omega peptidase activity, ubiquitin-specific protease activity, ubiquitinyl hydrolase activity, zinc ion binding
PVP01_0823500	FNT	formate-nitrite transporter, putative	PF3D7_0316600	FNT	formate-nitrite transporter	0	#N/A	2	437	0	609	Pv	YES	YES	YES	#N/A	transporter activity	lactate:proton symporter activity	transporter activity	#N/A	transporter activity
PVP01_1432600	PRS	proline--tRNA ligase, putative	PF3D7_1213800	PRS	proline--tRNA ligase	0	#N/A	2	263	0	471	Pv	YES	YES	YES	#N/A	ATP binding, aminoacyl-tRNA editing activity, proline-tRNA ligase activity	proline-tRNA ligase activity	ATP binding, aminoacyl-tRNA editing activity, proline-tRNA ligase activity	#N/A	ATP binding, aminoacyl-tRNA editing activity, proline-tRNA ligase activity
PVP01_1247900	DBP5	ATP-dependent RNA helicase DBP5, putative	PF3D7_1459000	DBP5	ATP-dependent RNA helicase DBP5	0	#N/A	3	307	0	366	Pv	YES	YES	YES	#N/A	ATP binding, nucleic acid binding	ATP-dependent RNA helicase activity	ATP binding, nucleic acid binding	#N/A	ATP binding, nucleic acid binding
PVP01_1412800	M1AAP	M1-family alanyl aminopeptidase, putative	PF3D7_1311800	M1AAP	M1-family alanyl aminopeptidase	0	#N/A	2	194	0	304	Pv	YES	YES	YES	#N/A	metallopeptidase activity, zinc ion binding	aminopeptidase activity, metalloendopeptidase activity	metallopeptidase activity, zinc ion binding	#N/A	metallopeptidase activity, zinc ion binding
PVP01_0924500	-	splicing factor, putative	PF3D7_1123900	-	splicing factor, putative	0	#N/A	2	372	15	160	Pv	YES	YES	YES	#N/A	RNA binding	#N/A	RNA binding	#N/A	RNA binding
PVP01_1437900	-	clathrin heavy chain, putative	PF3D7_1219100	-	clathrin heavy chain, putative	0	#N/A	2	575	9	391	Pv	YES	YES	YES	#N/A	binding, structural molecule activity	protein transporter activity	binding, structural molecule activity	#N/A	binding, structural molecule activity
PVP01_1142000	-	translation initiation factor IF-2, putative	PF3D7_0607000	-	translation initiation factor IF-2, putative	0	#N/A	2	696	8	706	Pv	YES	YES	YES	#N/A	GTP binding, GTPase activity	translation initiation factor activity	GTP binding, GTPase activity	#N/A	GTP binding, GTPase activity
PVP01_1125500	-	hexokinase, putative	PF3D7_0624000	HK	hexokinase	0	#N/A	11	88	3	79	Pv	YES	YES	YES	#N/A	ATP binding, glucose binding, phosphotransferase activity, alcohol group as acceptor	hexokinase activity	ATP binding, glucose binding, hexokinase activity, phosphotransferase activity, alcohol group as acceptor	#N/A	ATP binding, glucose binding, hexokinase activity, phosphotransferase activity, alcohol group as acceptor
PVP01_0109100	HSP110c	heat shock protein 110, putative	PF3D7_0708800	HSP110c	heat shock protein 110	0	#N/A	4	124	0	205	Pv	YES	YES	YES	#N/A	#N/A	ATPase activity, protein binding	#N/A	ATPase activity	ATPase activity
PVP01_0937200	TSN	tudor staphylococcal nuclease, putative	PF3D7_1136300	TSN	tudor staphylococcal nuclease	0	#N/A	6	382	10	479	Pv	YES	YES	YES	#N/A	hydrolase activity, acting on ester bonds, nucleic acid binding	RNA binding, calcium ion binding, nuclease activity, protein binding	hydrolase activity, acting on ester bonds, nucleic acid binding	#N/A	hydrolase activity, acting on ester bonds, nucleic acid binding
PVP01_1124900	ISWI	SNF2 helicase, putative	PF3D7_0624600	ISWI	SNF2 helicase, putative	0	#N/A	2	1153	0	1660	Pv	YES	YES	YES	#N/A	ATP binding, DNA binding, protein binding, zinc ion binding	ATP-dependent helicase activity, RNA binding	ATP binding, DNA binding, protein binding, zinc ion binding	#N/A	ATP binding, DNA binding, protein binding, zinc ion binding
PVP01_1303500	EIF5A	eukaryotic translation initiation factor 5A, putative	PF3D7_1204300	EIF5A	eukaryotic translation initiation factor 5A	0	#N/A	16	95	26	52	Pv	YES	YES	YES	#N/A	ribosome binding, translation elongation factor activity	translation initiation factor activity	ribosome binding, translation elongation factor activity	#N/A	ribosome binding, translation elongation factor activity
PVP01_0911200	-	RNA-binding protein, putative	PF3D7_1110400	-	RNA-binding protein, putative	0	#N/A	0	755	11	554	Pv	YES	YES	YES	#N/A	nucleic acid binding, nucleotide binding	#N/A	nucleic acid binding, nucleotide binding	#N/A	nucleic acid binding, nucleotide binding
PVP01_1208500	ALBA2	DNA/RNA-binding protein Alba 2, putative	PF3D7_1346300	ALBA2	DNA/RNA-binding protein Alba 2	0	#N/A	0	546	7	677	Pv	YES	YES	YES	#N/A	nucleic acid binding	DNA binding, RNA binding	nucleic acid binding	#N/A	nucleic acid binding
PVP01_0806500	GBP2	single-strand telomeric DNA-binding protein GBP2, putative	PF3D7_1006800	GBP2	single-strand telomeric DNA-binding protein GBP2, putative	0	#N/A	7	110	47	86	Pv	YES	YES	YES	#N/A	nucleic acid binding, nucleotide binding	mRNA binding, single-stranded telomeric DNA binding	nucleic acid binding, nucleotide binding	mRNA binding, single-stranded telomeric DNA binding	mRNA binding, single-stranded telomeric DNA binding
PVP01_0717400	-	nucleosome assembly protein 1, putative	PF3D7_0919000	NAPS	nucleosome assembly protein	0	#N/A	0	170	6	248	Pv	YES	YES	YES	#N/A	#N/A	DNA binding, histone binding	#N/A	#N/A	DNA binding, histone binding
PVP01_0517100	14-3-3I	14-3-3 protein, putative	PF3D7_0818200	14-3-3I	14-3-3 protein	0	#N/A	0	14	4	8	Pv	YES	YES	YES	#N/A	protein domain specific binding	histone binding	protein domain specific binding	#N/A	protein domain specific binding
PVP01_0811900	PREBP	PRE-binding protein, putative	PF3D7_1011800	PREBP	PRE-binding protein	0	#N/A	4	229	12	364	Pv	YES	YES	YES	#N/A	RNA binding	double-stranded DNA binding, sequence-specific DNA binding transcription factor activity	RNA binding	double-stranded DNA binding, sequence-specific DNA binding transcription factor activity	double-stranded DNA binding, sequence-specific DNA binding transcription factor activity
PVP01_1209200	-	inner membrane complex protein, putative	PF3D7_1345600	-	inner membrane complex protein	0	#N/A	0	1122	9	994	Pv	YES	YES	YES	#N/A	#N/A	#N/A	#N/A	#N/A	#N/A
PVP01_1419700	SEC63	translocation protein SEC63, putative	PF3D7_1318800	SEC63	translocation protein SEC63	0	#N/A	8	479	8	716	Pv	YES	YES	YES	#N/A	#N/A	unfolded protein binding	#N/A	#N/A	unfolded protein binding
PVP01_1255200	-	sortilin, putative	PF3D7_1451800	-	sortilin	0	#N/A	2	536	0	693	Pv	YES	YES	YES	#N/A	#N/A	lipid transporter activity	#N/A	#N/A	lipid transporter activity
PVP01_0823400	YOP1	protein YOP1, putative	PF3D7_0316700	YOP1	protein YOP1, putative	0	#N/A	4	633	5	972	Pv	YES	YES	YES	#N/A	#N/A	#N/A	#N/A	#N/A	#N/A
PVP01_0532000	GAPM2	glideosome associated protein with multiple membrane spans 2, putative	PF3D7_0423500	GAPM2	glideosome associated protein with multiple membrane spans 2	0	#N/A	0	79	12	136	Pv	YES	YES	YES	#N/A	metal ion binding	protein binding	#N/A	#N/A	protein binding
PVP01_1431600	EIF3A	eukaryotic translation initiation factor 3 subunit A, putative	PF3D7_1212700	EIF3A	eukaryotic translation initiation factor 3 subunit A, putative	0	#N/A	0	745	10	482	Pv	YES	YES	YES	#N/A	protein binding	translation initiation factor activity	protein binding	translation initiation factor activity	translation initiation factor activity
PVP01_1207300	ALBA4	DNA/RNA-binding protein Alba 4, putative	PF3D7_1347500	ALBA4	DNA/RNA-binding protein Alba 4	0	#N/A	9	174	41	179	Pv	YES	YES	YES	#N/A	nucleic acid binding	DNA binding, RNA binding	nucleic acid binding	#N/A	nucleic acid binding
