# Supplementary material for: Proteogenomic analysis of the total and surface-exposed proteomes of Plasmodium vivax salivary gland sporozoites
Source: PLoS Negl Trop Dis. 2017 Jul 31;11(7):e0005791. doi: 10.1371/journal.pntd.0005791 (PMC5552340; doi:10.1371/journal.pntd.0005791)
Supplement: S7 Table — (XLSX) [file pntd.0005791.s017.xlsx]

## Sheet: S7_Table
S7 Table. Phosphorylated peptides identified from mass spectrometric analysis of P. vivax salivary gland sporozoites. Mass spectrometry data acquired for whole proteome analysis were searched for evidence of phosphorylation. Two P. vivax salivary gland sporozoite samples were analyzed, one containing a mixed infection of at least two field isolates bearing predominantly the VK210 CSP haplotype an…
Gene ID	Protein	Description	Phosphopeptidea	Parent peptideb	Variant peptide sequence?c	P. vivax VK210 salivary gland sporozoite whole protoeme															P. vivax VK247 salivary gland sporozoite whole protoeme
						Phospho PSM 1% FDRd							All PSM 1% FDRe							Abundance Rankn (of 1711)	Phospho PSM 1% FDRc							All PSM 1% FDRd							Abundance Rankn (of 1747)
						Phospho PSMf	Total phospho peptide PSMg	Un-phopshorylated PSMh	Total Un-phopshorylated peptide PSMi	% phosphorylatedj	Phospho peptides per proteink	Phospho PSM per proteinm	Phospho PSMf	Total phospho peptide PSMg	Un-phopshorylated PSMh	Total Un-phopshorylated peptide PSMi	% phosphorylatedj	Phospho peptides per proteink	Phospho PSM per proteinm		Phospho PSMf	Total phospho peptide PSMg	Un-phopshorylated PSMh	Total Un-phopshorylated peptide PSMi	% phosphorylatedj	Phospho peptides per proteink	Phospho PSM per proteinm	Phospho PSMf	Total phospho peptide PSMg	Un-phopshorylated PSMh	Total Un-phopshorylated peptide PSMi	% phosphorylatedj	Phospho peptides per proteink	Phospho PSM per proteinm
PVP01_0803400	IMC1c	inner membrane complex protein 1c, putative	S#NSFQKADS#MDAK	SNSFQKADSMDAK	NO	0	0	0	0	N/A	6	83	0	0	0	0	N/A	6	121	34	1	1	0	0	1	7	114	2	2	0	0	1	7	179	46
PVP01_0803400	IMC1c	inner membrane complex protein 1c, putative	MPS#EEAKPVGCCTSACT	RMPSEEAKPVGCCTSACT	NO	19	47	12	13	0.783333	6	83	19	57	12	14	0.802817	6	121	34	17	48	24	26	0.648649	7	114	19	60	24	29	0.674157	7	179	46
PVP01_0803400	IMC1c	inner membrane complex protein 1c, putative	RMPS#EEAKPVGCCTSACT	RMPSEEAKPVGCCTSACT	NO	28	47	1	13	0.783333	6	83	38	57	2	14	0.802817	6	121	34	31	48	2	26	0.648649	7	114	41	60	5	29	0.674157	7	179	46
PVP01_0803400	IMC1c	inner membrane complex protein 1c, putative	NSVPT#SSFDAR	QRNSVPTSSFDAR	NO	1	7	4	4	0.636364	6	83	1	7	8	8	0.466667	6	121	34	1	5	1	1	0.833333	7	114	1	9	2	2	0.818182	7	179	46
PVP01_0803400	IMC1c	inner membrane complex protein 1c, putative	NSVPTS#SFDAR	QRNSVPTSSFDAR	NO	6	7	4	4	0.636364	6	83	6	7	8	8	0.466667	6	121	34	3	5	1	1	0.833333	7	114	5	9	2	2	0.818182	7	179	46
PVP01_0803400	IMC1c	inner membrane complex protein 1c, putative	QRNS#VPT#SSFDAR	QRNSVPTSSFDAR	NO	0	7	0	4	0.636364	6	83	0	7	0	8	0.466667	6	121	34	1	5	0	1	0.833333	7	114	3	9	0	2	0.818182	7	179	46
PVP01_0803400	IMC1c	inner membrane complex protein 1c, putative	QS#S#SLNNQSNIR	QSSSLNNQSNIR	NO	0	12	11	11	0.521739	6	83	0	16	22	22	0.421053	6	121	34	1	19	40	40	0.322034	7	114	2	41	49	49	0.455556	7	179	46
PVP01_0803400	IMC1c	inner membrane complex protein 1c, putative	QS#SS#LNNQSNIR	QSSSLNNQSNIR	NO	0	12	11	11	0.521739	6	83	0	16	22	22	0.421053	6	121	34	1	19	40	40	0.322034	7	114	4	41	49	49	0.455556	7	179	46
PVP01_0803400	IMC1c	inner membrane complex protein 1c, putative	QS#SSLNNQSNIR	QSSSLNNQSNIR	NO	1	12	11	11	0.521739	6	83	1	16	22	22	0.421053	6	121	34	6	19	40	40	0.322034	7	114	14	41	49	49	0.455556	7	179	46
PVP01_0803400	IMC1c	inner membrane complex protein 1c, putative	QSS#S#LNNQSNIR	QSSSLNNQSNIR	NO	0	12	11	11	0.521739	6	83	0	16	22	22	0.421053	6	121	34	1	19	40	40	0.322034	7	114	4	41	49	49	0.455556	7	179	46
PVP01_0803400	IMC1c	inner membrane complex protein 1c, putative	QSS#SLNNQSNIR	QSSSLNNQSNIR	NO	11	12	11	11	0.521739	6	83	12	16	22	22	0.421053	6	121	34	7	19	40	40	0.322034	7	114	12	41	49	49	0.455556	7	179	46
PVP01_0803400	IMC1c	inner membrane complex protein 1c, putative	QSSS#LNNQSNIR	QSSSLNNQSNIR	NO	0	12	11	11	0.521739	6	83	3	16	22	22	0.421053	6	121	34	3	19	40	40	0.322034	7	114	5	41	49	49	0.455556	7	179	46
PVP01_0803400	IMC1c	inner membrane complex protein 1c, putative	GQERY#SLDNNAYQQK	KGQERYSLDNNAYQQK	NO	0	12	0	36	0.25	6	83	0	21	0	36	0.368421	6	121	34	1	24	0	27	0.470588	7	114	2	39	0	28	0.58209	7	179	46
PVP01_0803400	IMC1c	inner membrane complex protein 1c, putative	GQERYS#LDNNAYQQK	KGQERYSLDNNAYQQK	NO	0	12	0	36	0.25	6	83	0	21	0	36	0.368421	6	121	34	7	24	0	27	0.470588	7	114	9	39	0	28	0.58209	7	179	46
PVP01_0803400	IMC1c	inner membrane complex protein 1c, putative	KGQERYS#LDNNAYQQK	KGQERYSLDNNAYQQK	NO	0	12	0	36	0.25	6	83	0	21	0	36	0.368421	6	121	34	5	24	0	27	0.470588	7	114	9	39	0	28	0.58209	7	179	46
PVP01_0803400	IMC1c	inner membrane complex protein 1c, putative	KGQERYSLDNNAY#QQK	KGQERYSLDNNAYQQK	NO	0	12	0	36	0.25	6	83	0	21	0	36	0.368421	6	121	34	1	24	0	27	0.470588	7	114	1	39	0	28	0.58209	7	179	46
PVP01_0803400	IMC1c	inner membrane complex protein 1c, putative	Y#SLDNNAYQQK	KGQERYSLDNNAYQQK	NO	9	12	36	36	0.25	6	83	17	21	36	36	0.368421	6	121	34	9	24	27	27	0.470588	7	114	17	39	28	28	0.58209	7	179	46
PVP01_0803400	IMC1c	inner membrane complex protein 1c, putative	YS#LDNNAYQQK	KGQERYSLDNNAYQQK	NO	3	12	36	36	0.25	6	83	4	21	36	36	0.368421	6	121	34	1	24	27	27	0.470588	7	114	1	39	28	28	0.58209	7	179	46
PVP01_0803400	IMC1c	inner membrane complex protein 1c, putative	AYS#QNAYSR	AYSQNAYSR	NO	2	2	7	7	0.222222	6	83	6	6	10	10	0.375	6	121	34	8	8	19	19	0.296296	7	114	10	10	20	20	0.333333	7	179	46
PVP01_0803400	IMC1c	inner membrane complex protein 1c, putative	MS#SYNDYNEK	MSSYNDYNEK	NO	2	3	27	27	0.1	6	83	11	14	32	32	0.304348	6	121	34	3	9	53	53	0.145161	7	114	8	18	61	61	0.227848	7	179	46
PVP01_0803400	IMC1c	inner membrane complex protein 1c, putative	MSS#YNDYNEK	MSSYNDYNEK	NO	1	3	27	27	0.1	6	83	3	14	32	32	0.304348	6	121	34	5	9	53	53	0.145161	7	114	8	18	61	61	0.227848	7	179	46
PVP01_0803400	IMC1c	inner membrane complex protein 1c, putative	MSSY#NDYNEK	MSSYNDYNEK	NO	0	3	27	27	0.1	6	83	0	14	32	32	0.304348	6	121	34	1	9	53	53	0.145161	7	114	2	18	61	61	0.227848	7	179	46
PVP01_1306500	-	conserved Plasmodium protein, unknown function	TIS#FTSITPTSIR	TISFTSITPTSIR	NO	0	0	0	0	N/A	1	35	0	0	0	0	N/A	1	57	18	6	7	8	8	0.466667	5	41	14	15	10	10	0.6	5	83	50
PVP01_1306500	-	conserved Plasmodium protein, unknown function	TISFT#SITPTSIR	TISFTSITPTSIR	NO	0	0	0	0	N/A	1	35	0	0	0	0	N/A	1	57	18	1	7	8	8	0.466667	5	41	1	15	10	10	0.6	5	83	50
PVP01_1306500	-	conserved Plasmodium protein, unknown function	KLIEPSKT#LMR	KLIEPSKTLMR	NO	0	0	0	0	N/A	1	35	0	0	0	0	N/A	1	57	18	1	1	0	0	1	5	41	7	7	0	0	1	5	83	50
PVP01_1306500	-	conserved Plasmodium protein, unknown function	CACVT#PR	CACVTPR	NO	0	0	0	0	N/A	1	35	0	0	0	0	N/A	1	57	18	1	1	0	0	1	5	41	6	6	0	0	1	5	83	50
PVP01_1227100	-	conserved Plasmodium protein, unknown function	RNS#GET#NAGMLK	RNSGETNAGMLK	NO	0	2	0	0	1	8	35	2	5	0	0	1	8	44	458	5	7	0	0	1	6	42	9	15	0	0	1	6	63	305
PVP01_1227100	-	conserved Plasmodium protein, unknown function	RNS#GETNAGMLK	RNSGETNAGMLK	NO	2	2	0	0	1	8	35	3	5	0	0	1	8	44	458	2	7	0	0	1	6	42	6	15	0	0	1	6	63	305
PVP01_1227100	-	conserved Plasmodium protein, unknown function	AAEVGS#KEVDESATER	AAEVGSKEVDESATER	NO	7	7	0	0	1	8	35	7	7	0	0	1	8	44	458	4	4	0	0	1	6	42	7	7	0	0	1	6	63	305
PVP01_1227100	-	conserved Plasmodium protein, unknown function	NAS#LFNFNR	NASLFNFNR	NO	1	1	0	0	1	8	35	4	4	2	2	0.666667	8	44	458	2	2	7	7	0.222222	6	42	7	7	10	10	0.411765	6	63	305
PVP01_1227100	-	conserved Plasmodium protein, unknown function	T#VSDLEEAAQPLPVANK	TVSDLEEAAQPLPVANKDSAATK	NO	2	10	2	2	0.833333	8	35	4	12	2	2	0.857143	8	44	458	11	23	9	9	0.71875	6	42	12	25	9	9	0.735294	6	63	305
PVP01_1227100	-	conserved Plasmodium protein, unknown function	T#VSDLEEAAQPLPVANKDSAATK	TVSDLEEAAQPLPVANKDSAATK	NO	0	10	0	2	0.833333	8	35	0	12	0	2	0.857143	8	44	458	2	23	0	9	0.71875	6	42	2	25	0	9	0.735294	6	63	305
PVP01_1227100	-	conserved Plasmodium protein, unknown function	TVS#DLEEAAQPLPVANK	TVSDLEEAAQPLPVANKDSAATK	NO	8	10	2	2	0.833333	8	35	8	12	2	2	0.857143	8	44	458	10	23	9	9	0.71875	6	42	11	25	9	9	0.735294	6	63	305
PVP01_1227100	-	conserved Plasmodium protein, unknown function	GEETAQLAEPAKPALS#ESDEK	GEETAQLAEPAKPALSESDEKK	NO	1	2	1	1	0.666667	8	35	1	2	1	1	0.666667	8	44	458	1	5	3	3	0.625	6	42	2	6	3	3	0.666667	6	63	305
PVP01_1227100	-	conserved Plasmodium protein, unknown function	GEETAQLAEPAKPALSES#DEK	GEETAQLAEPAKPALSESDEKK	NO	1	2	1	1	0.666667	8	35	1	2	1	1	0.666667	8	44	458	3	5	3	3	0.625	6	42	3	6	3	3	0.666667	6	63	305
PVP01_1227100	-	conserved Plasmodium protein, unknown function	GEETAQLAEPAKPALSES#DEKK	GEETAQLAEPAKPALSESDEKK	NO	0	2	0	1	0.666667	8	35	0	2	0	1	0.666667	8	44	458	1	5	0	3	0.625	6	42	1	6	0	3	0.666667	6	63	305
PVP01_1227100	-	conserved Plasmodium protein, unknown function	EPAIQNFSS#LFNVNNK	KEPAIQNFSSLFNVNNK	NO	2	8	4	8	0.5	8	35	2	8	7	11	0.421053	8	44	458	0	1	4	11	0.0833333	6	42	0	3	5	12	0.2	6	63	305
PVP01_1227100	-	conserved Plasmodium protein, unknown function	KEPAIQNFS#SLFNVNNK	KEPAIQNFSSLFNVNNK	NO	3	8	4	8	0.5	8	35	3	8	4	11	0.421053	8	44	458	0	1	7	11	0.0833333	6	42	1	3	7	12	0.2	6	63	305
PVP01_1227100	-	conserved Plasmodium protein, unknown function	KEPAIQNFSS#LFNVNNK	KEPAIQNFSSLFNVNNK	NO	3	8	4	8	0.5	8	35	3	8	4	11	0.421053	8	44	458	1	1	7	11	0.0833333	6	42	2	3	7	12	0.2	6	63	305
PVP01_1227100	-	conserved Plasmodium protein, unknown function	YVPLNENLQMALLSGNS#IK	YVPLNENLQMALLSGNSIK	NO	3	3	3	3	0.5	8	35	4	4	5	5	0.444444	8	44	458	0	0	1	1	0	6	42	0	0	3	3	0	6	63	305
PVP01_1227100	-	conserved Plasmodium protein, unknown function	S#ENIYSLLEQK	SENIYSLLEQK	NO	2	2	3	3	0.4	8	35	2	2	4	4	0.333333	8	44	458	0	0	7	7	0	6	42	0	0	7	7	0	6	63	305
PVP01_1306500	-	conserved Plasmodium protein, unknown function	MNLS#SPLLALPEEGK	MNLSSPLLALPEEGKK	NO	2	35	12	102	0.255474	1	35	6	57	20	123	0.316667	1	57	18	0	10	23	118	0.078125	5	41	4	22	28	136	0.139241	5	83	50
PVP01_1306500	-	conserved Plasmodium protein, unknown function	MNLS#SPLLALPEEGKK	MNLSSPLLALPEEGKK	NO	32	35	90	102	0.255474	1	35	49	57	103	123	0.316667	1	57	18	10	10	95	118	0.078125	5	41	17	22	108	136	0.139241	5	83	50
PVP01_1306500	-	conserved Plasmodium protein, unknown function	MNLSS#PLLALPEEGK	MNLSSPLLALPEEGKK	NO	1	35	12	102	0.255474	1	35	2	57	20	123	0.316667	1	57	18	0	10	23	118	0.078125	5	41	1	22	28	136	0.139241	5	83	50
PVP01_1306500	-	conserved Plasmodium protein, unknown function	AKS#S#QEYDETS#DYVEPEKK	AKSSQEYDETSDYVEPEKK	NO	0	0	0	1	0	1	35	0	0	0	2	0	1	57	18	1	22	0	4	0.846154	5	41	1	33	0	5	0.868421	5	83	50
PVP01_1306500	-	conserved Plasmodium protein, unknown function	AKS#SQEYDETS#DYVEPEKK	AKSSQEYDETSDYVEPEKK	NO	0	0	0	1	0	1	35	0	0	0	2	0	1	57	18	1	22	0	4	0.846154	5	41	3	33	0	5	0.868421	5	83	50
PVP01_1306500	-	conserved Plasmodium protein, unknown function	AKS#SQEYDETSDYVEPEKK	AKSSQEYDETSDYVEPEKK	NO	0	0	0	1	0	1	35	0	0	0	2	0	1	57	18	1	22	0	4	0.846154	5	41	1	33	0	5	0.868421	5	83	50
PVP01_1306500	-	conserved Plasmodium protein, unknown function	AKSS#QEYDETSDYVEPEKK	AKSSQEYDETSDYVEPEKK	NO	0	0	0	1	0	1	35	0	0	0	2	0	1	57	18	1	22	0	4	0.846154	5	41	1	33	0	5	0.868421	5	83	50
PVP01_1306500	-	conserved Plasmodium protein, unknown function	AKSSQEY#DET#SDYVEPEKK	AKSSQEYDETSDYVEPEKK	NO	0	0	0	1	0	1	35	0	0	0	2	0	1	57	18	1	22	0	4	0.846154	5	41	2	33	0	5	0.868421	5	83	50
PVP01_1306500	-	conserved Plasmodium protein, unknown function	AKSSQEY#DETS#DYVEPEKK	AKSSQEYDETSDYVEPEKK	NO	0	0	0	1	0	1	35	0	0	0	2	0	1	57	18	1	22	0	4	0.846154	5	41	2	33	0	5	0.868421	5	83	50
PVP01_1306500	-	conserved Plasmodium protein, unknown function	AKSSQEY#DETSDYVEPEKK	AKSSQEYDETSDYVEPEKK	NO	0	0	0	1	0	1	35	0	0	0	2	0	1	57	18	2	22	0	4	0.846154	5	41	3	33	0	5	0.868421	5	83	50
PVP01_1306500	-	conserved Plasmodium protein, unknown function	S#S#QEYDETSDYVEPEKK	AKSSQEYDETSDYVEPEKK	NO	0	0	1	1	0	1	35	0	0	2	2	0	1	57	18	1	22	4	4	0.846154	5	41	3	33	5	5	0.868421	5	83	50
PVP01_1306500	-	conserved Plasmodium protein, unknown function	S#SQEYDETS#DYVEPEKK	AKSSQEYDETSDYVEPEKK	NO	0	0	1	1	0	1	35	0	0	2	2	0	1	57	18	1	22	4	4	0.846154	5	41	5	33	5	5	0.868421	5	83	50
PVP01_1306500	-	conserved Plasmodium protein, unknown function	S#SQEYDETSDYVEPEK	AKSSQEYDETSDYVEPEKK	NO	0	0	0	1	0	1	35	0	0	0	2	0	1	57	18	1	22	0	4	0.846154	5	41	1	33	0	5	0.868421	5	83	50
PVP01_1306500	-	conserved Plasmodium protein, unknown function	S#SQEYDETSDYVEPEKK	AKSSQEYDETSDYVEPEKK	NO	0	0	1	1	0	1	35	0	0	2	2	0	1	57	18	4	22	4	4	0.846154	5	41	4	33	5	5	0.868421	5	83	50
PVP01_1306500	-	conserved Plasmodium protein, unknown function	SSQEYDETS#DYVEPEKK	AKSSQEYDETSDYVEPEKK	NO	0	0	1	1	0	1	35	0	0	2	2	0	1	57	18	7	22	4	4	0.846154	5	41	7	33	5	5	0.868421	5	83	50
PVP01_0319000	-	conserved Plasmodium protein, unknown function	S#SSMDVGLGSAASEQSPTYSK	SSSMDVGLGSAASEQSPTYSK	NO	10	23	24	24	0.489362	5	31	11	24	24	24	0.5	5	42	31	11	22	14	14	0.611111	3	47	12	24	15	15	0.615385	3	66	102
PVP01_0319000	-	conserved Plasmodium protein, unknown function	SS#SMDVGLGSAASEQSPTYSK	SSSMDVGLGSAASEQSPTYSK	NO	9	23	24	24	0.489362	5	31	9	24	24	24	0.5	5	42	31	6	22	14	14	0.611111	3	47	7	24	15	15	0.615385	3	66	102
PVP01_0319000	-	conserved Plasmodium protein, unknown function	SSS#MDVGLGSAASEQSPTYSK	SSSMDVGLGSAASEQSPTYSK	NO	4	23	24	24	0.489362	5	31	4	24	24	24	0.5	5	42	31	5	22	14	14	0.611111	3	47	5	24	15	15	0.615385	3	66	102
PVP01_0319000	-	conserved Plasmodium protein, unknown function	NCSS#AGHLTFK	NCSSAGHLTFKGEDDDFSALAK	NO	2	3	4	8	0.272727	5	31	7	9	9	14	0.391304	5	42	31	0	0	3	10	0	3	47	0	0	5	13	0	3	66	102
PVP01_0319000	-	conserved Plasmodium protein, unknown function	NCSS#AGHLTFKGEDDDFSALAK	NCSSAGHLTFKGEDDDFSALAK	NO	1	3	4	8	0.272727	5	31	2	9	5	14	0.391304	5	42	31	0	0	7	10	0	3	47	0	0	8	13	0	3	66	102
PVP01_0319000	-	conserved Plasmodium protein, unknown function	STEPDSHGSS#PQLSK	STEPDSHGSSPQLSK	NO	1	1	6	6	0.142857	5	31	2	2	10	10	0.166667	5	42	31	0	0	0	0	N/A	3	47	0	0	0	0	N/A	3	66	102
PVP01_0319000	-	conserved Plasmodium protein, unknown function	STEPDSYGS#SPQLSK	STEPDSYGSSPQLSK	NO	1	3	22	22	0.12	5	31	1	3	24	24	0.111111	5	42	31	0	14	37	37	0.27451	3	47	0	15	38	38	0.283019	3	66	102
PVP01_0319000	-	conserved Plasmodium protein, unknown function	STEPDSYGSS#PQLSK	STEPDSYGSSPQLSK	NO	0	3	22	22	0.12	5	31	0	3	24	24	0.111111	5	42	31	11	14	37	37	0.27451	3	47	12	15	38	38	0.283019	3	66	102
PVP01_0319000	-	conserved Plasmodium protein, unknown function	STEPDSYGSSPQLS#K	STEPDSYGSSPQLSK	NO	2	3	22	22	0.12	5	31	2	3	24	24	0.111111	5	42	31	3	14	37	37	0.27451	3	47	3	15	38	38	0.283019	3	66	102
PVP01_0319000	-	conserved Plasmodium protein, unknown function	TVFES#QASLTSK	TVFESQASLTSK	NO	0	1	17	17	0.0555556	5	31	0	4	20	20	0.166667	5	42	31	2	11	25	25	0.305556	3	47	6	27	25	25	0.519231	3	66	102
PVP01_0319000	-	conserved Plasmodium protein, unknown function	TVFESQAS#LTSK	TVFESQASLTSK	NO	1	1	17	17	0.0555556	5	31	4	4	20	20	0.166667	5	42	31	9	11	25	25	0.305556	3	47	21	27	25	25	0.519231	3	66	102
PVP01_0836200	IMC1a	inner membrane complex protein 1a, putative	VNAEQNIFYAYEGS#EQMQTEGR	VNAEQNIFYAYEGSEQMQTEGR	NO	5	5	9	9	0.357143	5	26	5	5	9	9	0.357143	5	42	27	9	9	16	16	0.36	8	35	11	11	19	19	0.366667	8	67	63
PVP01_0836200	IMC1a	inner membrane complex protein 1a, putative	GAAAGVGTAGQACDS#GGK	GAAAGVGTAGQACDSGGK	NO	2	2	4	4	0.333333	5	26	2	2	5	5	0.285714	5	42	27	2	2	4	4	0.333333	8	35	2	2	4	4	0.333333	8	67	63
PVP01_0836200	IMC1a	inner membrane complex protein 1a, putative	DPGEGKETS#EEQQDVSNSR	EEDADGERDPGEGKETSEEQQDVSNSR	NO	2	11	3	36	0.234043	5	26	2	12	3	41	0.226415	5	42	27	0	3	1	19	0.136364	8	35	0	9	2	24	0.272727	8	67	63
PVP01_0836200	IMC1a	inner membrane complex protein 1a, putative	EEDADGERDPGEGKET#SEEQQDVSNSR	EEDADGERDPGEGKETSEEQQDVSNSR	NO	0	11	9	36	0.234043	5	26	0	12	11	41	0.226415	5	42	27	2	3	8	19	0.136364	8	35	3	9	12	24	0.272727	8	67	63
PVP01_0836200	IMC1a	inner membrane complex protein 1a, putative	EEDADGERDPGEGKETS#EEQQDVSNSR	EEDADGERDPGEGKETSEEQQDVSNSR	NO	2	11	9	36	0.234043	5	26	2	12	11	41	0.226415	5	42	27	1	3	8	19	0.136364	8	35	5	9	12	24	0.272727	8	67	63
PVP01_0836200	IMC1a	inner membrane complex protein 1a, putative	ETS#EEQQDVSNSR	EEDADGERDPGEGKETSEEQQDVSNSR	NO	2	11	24	36	0.234043	5	26	2	12	27	41	0.226415	5	42	27	0	3	10	19	0.136364	8	35	1	9	10	24	0.272727	8	67	63
PVP01_0836200	IMC1a	inner membrane complex protein 1a, putative	ETSEEQQDVS#NSR	EEDADGERDPGEGKETSEEQQDVSNSR	NO	3	11	24	36	0.234043	5	26	3	12	27	41	0.226415	5	42	27	0	3	10	19	0.136364	8	35	0	9	10	24	0.272727	8	67	63
PVP01_0836200	IMC1a	inner membrane complex protein 1a, putative	ETSEEQQDVSNS#R	EEDADGERDPGEGKETSEEQQDVSNSR	NO	2	11	24	36	0.234043	5	26	3	12	27	41	0.226415	5	42	27	0	3	10	19	0.136364	8	35	0	9	10	24	0.272727	8	67	63
PVP01_0836200	IMC1a	inner membrane complex protein 1a, putative	TEGGEPIGS#ER	TEGGEPIGSERSGVNER	NO	2	3	19	19	0.136364	5	26	5	15	24	24	0.384615	5	42	27	4	9	7	7	0.5625	8	35	5	14	15	15	0.482759	8	67	63
PVP01_0836200	IMC1a	inner membrane complex protein 1a, putative	TEGGEPIGS#ERS#GVNER	TEGGEPIGSERSGVNER	NO	1	3	0	19	0.136364	5	26	10	15	0	24	0.384615	5	42	27	5	9	0	7	0.5625	8	35	9	14	0	15	0.482759	8	67	63
PVP01_0836200	IMC1a	inner membrane complex protein 1a, putative	VHAS#SGGT#DVR	VHASSGGTDVR	NO	0	5	32	32	0.135135	5	26	1	8	40	40	0.166667	5	42	27	1	2	18	18	0.1	8	35	1	4	25	25	0.137931	8	67	63
PVP01_0836200	IMC1a	inner membrane complex protein 1a, putative	VHAS#SGGTDVR	VHASSGGTDVR	NO	2	5	32	32	0.135135	5	26	4	8	40	40	0.166667	5	42	27	1	2	18	18	0.1	8	35	3	4	25	25	0.137931	8	67	63
PVP01_0836200	IMC1a	inner membrane complex protein 1a, putative	VHASS#GGTDVR	VHASSGGTDVR	NO	2	5	32	32	0.135135	5	26	2	8	40	40	0.166667	5	42	27	0	2	18	18	0.1	8	35	0	4	25	25	0.137931	8	67	63
PVP01_0836200	IMC1a	inner membrane complex protein 1a, putative	VHASSGGT#DVR	VHASSGGTDVR	NO	1	5	32	32	0.135135	5	26	1	8	40	40	0.166667	5	42	27	0	2	18	18	0.1	8	35	0	4	25	25	0.137931	8	67	63
PVP01_0836200	IMC1a	inner membrane complex protein 1a, putative	EGALEEEGEVS#GGS#S#KQGGVEEDKEER	EGALEEEGEVSGGSSKQGGVEEDKEER	NO	0	0	0	1	0	5	26	0	0	0	1	0	5	42	27	5	6	0	6	0.5	8	35	10	11	0	6	0.647059	8	67	63
PVP01_0836200	IMC1a	inner membrane complex protein 1a, putative	EGALEEEGEVSGGSS#K	EGALEEEGEVSGGSSKQGGVEEDKEER	NO	0	0	1	1	0	5	26	0	0	1	1	0	5	42	27	1	6	6	6	0.5	8	35	1	11	6	6	0.647059	8	67	63
PVP01_0836200	IMC1a	inner membrane complex protein 1a, putative	NEMS#LMQLK	NEMSLMQLK	NO	0	0	3	3	0	5	26	0	0	10	10	0	5	42	27	1	1	16	16	0.0588235	8	35	11	11	45	45	0.196429	8	67	63
PVP01_0836200	IMC1a	inner membrane complex protein 1a, putative	NPVLS#EVMR	NPVLSEVMR	NO	0	0	26	26	0	5	26	0	0	57	57	0	5	42	27	3	3	45	45	0.0625	8	35	5	5	57	57	0.0806452	8	67	63
PVP01_1411700	-	RNA-binding protein, putative	ELEEANKQNS#ENDDNGENGENNENNPK	ELEEANKQNSENDDNGENGENNENNPK	YES	6	6	1	1	0.857143	3	24	7	7	2	2	0.777778	3	26	53	11	11	0	0	1	3	17	12	12	0	0	1	3	21	20
PVP01_1411700	-	RNA-binding protein, putative	AFTHLCGVQATQRPS#TINTFLTK	AFTHLCGVQATQRPSTINTFLTK	YES	5	5	2	2	0.714286	3	24	5	5	2	2	0.714286	3	26	53	2	2	1	1	0.666667	3	17	3	3	2	2	0.6	3	21	20
PVP01_1411700	-	RNA-binding protein, putative	QNS#ENDDNGENGENNENNPK	QNSENDDNGENGENNENNPKDEENER	YES	9	13	9	13	0.5	3	24	10	14	10	15	0.482759	3	26	53	2	4	0	0	1	3	17	2	6	0	0	1	3	21	20
PVP01_1411700	-	RNA-binding protein, putative	QNS#ENDDNGENGENNENNPKDEENER	QNSENDDNGENGENNENNPKDEENER	YES	4	13	4	13	0.5	3	24	4	14	5	15	0.482759	3	26	53	2	4	0	0	1	3	17	4	6	0	0	1	3	21	20
PVP01_0941100	-	conserved Plasmodium protein, unknown function	DTHTTTMAENYNES#ASNVGK	DTHTTTMAENYNESASNVGK	NO	0	17	21	21	0.447368	2	23	1	24	21	21	0.533333	2	34	117	1	8	21	21	0.275862	2	9	2	14	29	29	0.325581	2	16	101
PVP01_0941100	-	conserved Plasmodium protein, unknown function	DTHTTTMAENYNESAS#NVGK	DTHTTTMAENYNESASNVGK	NO	15	17	21	21	0.447368	2	23	21	24	21	21	0.533333	2	34	117	7	8	21	21	0.275862	2	9	12	14	29	29	0.325581	2	16	101
PVP01_0941100	-	conserved Plasmodium protein, unknown function	TTTMAENYNESAS#NVGK	DTHTTTMAENYNESASNVGK	NO	2	17	0	21	0.447368	2	23	2	24	0	21	0.533333	2	34	117	0	8	0	21	0.275862	2	9	0	14	0	29	0.325581	2	16	101
PVP01_0941100	-	conserved Plasmodium protein, unknown function	VSQS#SANEQSAYK	VSQSSANEQSAYK	NO	5	6	20	20	0.230769	2	23	8	10	22	22	0.3125	2	34	117	0	1	30	30	0.0322581	2	9	0	2	35	35	0.0540541	2	16	101
PVP01_0941100	-	conserved Plasmodium protein, unknown function	VSQSS#ANEQSAYK	VSQSSANEQSAYK	NO	1	6	20	20	0.230769	2	23	2	10	22	22	0.3125	2	34	117	1	1	30	30	0.0322581	2	9	2	2	35	35	0.0540541	2	16	101
PVP01_1461700	ARFGAP	ADP-ribosylation factor GTPase-activating protein, putative	AQT#MTTNTINNLNK	AQTMTTNTINNLNKNDLIESTK	NO	19	19	11	11	0.633333	1	19	23	23	11	11	0.676471	1	23	99	31	35	21	22	0.614035	3	49	35	42	21	24	0.636364	3	62	187
PVP01_1461700	ARFGAP	ADP-ribosylation factor GTPase-activating protein, putative	AQT#MTTNTINNLNKNDLIESTK	AQTMTTNTINNLNKNDLIESTK	NO	0	19	0	11	0.633333	1	19	0	23	0	11	0.676471	1	23	99	4	35	1	22	0.614035	3	49	7	42	3	24	0.636364	3	62	187
PVP01_0836100	IMC1e	inner membrane complex protein 1e, putative	DAMNNPFLLPLYYQEDNIDTAS#TK	DAMNNPFLLPLYYQEDNIDTASTK	NO	0	8	4	7	0.533333	2	19	0	9	4	7	0.5625	2	21	76	3	16	2	2	0.888889	2	25	4	28	3	3	0.903226	2	39	285
PVP01_0836100	IMC1e	inner membrane complex protein 1e, putative	DAMNNPFLLPLYYQEDNIDTAST#K	DAMNNPFLLPLYYQEDNIDTASTK	NO	0	8	4	7	0.533333	2	19	1	9	4	7	0.5625	2	21	76	1	16	2	2	0.888889	2	25	2	28	3	3	0.903226	2	39	285
PVP01_0836100	IMC1e	inner membrane complex protein 1e, putative	LLPLYYQEDNIDTAS#TK	DAMNNPFLLPLYYQEDNIDTASTK	NO	4	8	3	7	0.533333	2	19	4	9	3	7	0.5625	2	21	76	7	16	0	2	0.888889	2	25	11	28	0	3	0.903226	2	39	285
PVP01_0836100	IMC1e	inner membrane complex protein 1e, putative	LLPLYYQEDNIDTAST#K	DAMNNPFLLPLYYQEDNIDTASTK	NO	0	8	3	7	0.533333	2	19	0	9	3	7	0.5625	2	21	76	3	16	0	2	0.888889	2	25	4	28	0	3	0.903226	2	39	285
PVP01_0836100	IMC1e	inner membrane complex protein 1e, putative	YYQEDNIDTAS#TK	DAMNNPFLLPLYYQEDNIDTASTK	NO	3	8	0	7	0.533333	2	19	3	9	0	7	0.5625	2	21	76	2	16	0	2	0.888889	2	25	5	28	0	3	0.903226	2	39	285
PVP01_0836100	IMC1e	inner membrane complex protein 1e, putative	YYQEDNIDTAST#K	DAMNNPFLLPLYYQEDNIDTASTK	NO	1	8	0	7	0.533333	2	19	1	9	0	7	0.5625	2	21	76	0	16	0	2	0.888889	2	25	2	28	0	3	0.903226	2	39	285
PVP01_0836100	IMC1e	inner membrane complex protein 1e, putative	DANEQYY#QVASNLFASGEGSGRR	DANEQYYQVASNLFASGEGSGRR	NO	1	11	0	23	0.323529	2	19	1	12	0	24	0.333333	2	21	76	0	9	0	15	0.375	2	25	0	11	0	16	0.407407	2	39	285
PVP01_0836100	IMC1e	inner membrane complex protein 1e, putative	DANEQYYQVAS#NLFASGEGSGR	DANEQYYQVASNLFASGEGSGRR	NO	9	11	23	23	0.323529	2	19	10	12	24	24	0.333333	2	21	76	4	9	15	15	0.375	2	25	5	11	16	16	0.407407	2	39	285
PVP01_0836100	IMC1e	inner membrane complex protein 1e, putative	DANEQYYQVAS#NLFASGEGSGRR	DANEQYYQVASNLFASGEGSGRR	NO	0	11	0	23	0.323529	2	19	0	12	0	24	0.333333	2	21	76	4	9	0	15	0.375	2	25	4	11	0	16	0.407407	2	39	285
PVP01_0836100	IMC1e	inner membrane complex protein 1e, putative	DANEQYYQVASNLFASGEGS#GRR	DANEQYYQVASNLFASGEGSGRR	NO	1	11	0	23	0.323529	2	19	1	12	0	24	0.333333	2	21	76	1	9	0	15	0.375	2	25	2	11	0	16	0.407407	2	39	285
PVP01_1461700	ARFGAP	ADP-ribosylation factor GTPase-activating protein, putative	DTLMNSS#SWITEK	DTLMNSSSWITEK	NO	0	0	5	5	0	1	19	0	0	6	6	0	1	23	99	2	12	11	11	0.521739	3	49	3	15	13	13	0.535714	3	62	187
PVP01_1461700	ARFGAP	ADP-ribosylation factor GTPase-activating protein, putative	DTLMNSSS#WITEK	DTLMNSSSWITEK	NO	0	0	5	5	0	1	19	0	0	6	6	0	1	23	99	10	12	11	11	0.521739	3	49	12	15	13	13	0.535714	3	62	187
PVP01_1461700	ARFGAP	ADP-ribosylation factor GTPase-activating protein, putative	SIVHNSDPPS#PLSLDEGK	SIVHNSDPPSPLSLDEGK	NO	0	0	6	6	0	1	19	0	0	7	7	0	1	23	99	2	2	7	7	0.222222	3	49	5	5	8	8	0.384615	3	62	187
PVP01_1439700	IMC1h	inner membrane complex protein 1h, putative	S#ILSQINCFATSGK	SILSQINCFATSGK	NO	4	6	10	10	0.375	3	13	7	9	10	10	0.473684	3	17	77	7	13	10	10	0.565217	2	17	7	13	10	10	0.565217	2	17	188
PVP01_1439700	IMC1h	inner membrane complex protein 1h, putative	SILS#QINCFATSGK	SILSQINCFATSGK	NO	2	6	10	10	0.375	3	13	2	9	10	10	0.473684	3	17	77	6	13	10	10	0.565217	2	17	6	13	10	10	0.565217	2	17	188
PVP01_1439700	IMC1h	inner membrane complex protein 1h, putative	NDPTGS#NSPFSSNPNFR	NDPTGSNSPFSSNPNFR	NO	1	5	32	32	0.135135	3	13	2	6	32	32	0.157895	3	17	77	2	4	45	45	0.0816327	2	17	2	4	49	49	0.0754717	2	17	188
PVP01_1439700	IMC1h	inner membrane complex protein 1h, putative	NDPTGSNS#PFSSNPNFR	NDPTGSNSPFSSNPNFR	NO	2	5	32	32	0.135135	3	13	2	6	32	32	0.157895	3	17	77	2	4	45	45	0.0816327	2	17	2	4	49	49	0.0754717	2	17	188
PVP01_1439700	IMC1h	inner membrane complex protein 1h, putative	NDPTGSNSPFSS#NPNFR	NDPTGSNSPFSSNPNFR	NO	2	5	32	32	0.135135	3	13	2	6	32	32	0.157895	3	17	77	0	4	45	45	0.0816327	2	17	0	4	49	49	0.0754717	2	17	188
PVP01_1439700	IMC1h	inner membrane complex protein 1h, putative	VPFLPSPASPGT#PDVK	VPFLPSPASPGTPDVK	NO	2	2	24	24	0.0769231	3	13	2	2	34	34	0.0555556	3	17	77	0	0	47	47	0	2	17	0	0	57	57	0	2	17	188
PVP01_1432200	-	conserved Plasmodium protein, unknown function	KKS#INSSLSQNNTTDK	KKSINSSLSQNNTTDK	NO	1	12	0	9	0.571429	1	12	1	12	0	9	0.571429	1	12	38	0	16	0	13	0.551724	3	24	0	18	0	13	0.580645	3	42	66
PVP01_1432200	-	conserved Plasmodium protein, unknown function	KKSINS#SLSQNNTTDK	KKSINSSLSQNNTTDK	NO	3	12	0	9	0.571429	1	12	3	12	0	9	0.571429	1	12	38	3	16	0	13	0.551724	3	24	5	18	0	13	0.580645	3	42	66
PVP01_1432200	-	conserved Plasmodium protein, unknown function	S#INSSLSQNNTTDK	KKSINSSLSQNNTTDK	NO	6	12	9	9	0.571429	1	12	6	12	9	9	0.571429	1	12	38	10	16	13	13	0.551724	3	24	10	18	13	13	0.580645	3	42	66
PVP01_1432200	-	conserved Plasmodium protein, unknown function	SINS#SLSQNNTTDK	KKSINSSLSQNNTTDK	NO	2	12	9	9	0.571429	1	12	2	12	9	9	0.571429	1	12	38	3	16	13	13	0.551724	3	24	3	18	13	13	0.580645	3	42	66
PVP01_1432200	-	conserved Plasmodium protein, unknown function	KGS#QDEHMLIGNESK	KGSQDEHMLIGNESK	NO	0	0	3	3	0	1	12	0	0	3	3	0	1	12	38	3	5	3	3	0.625	3	24	17	19	3	3	0.863636	3	42	66
PVP01_1432200	-	conserved Plasmodium protein, unknown function	KGSQDEHMLIGNES#K	KGSQDEHMLIGNESK	NO	0	0	3	3	0	1	12	0	0	3	3	0	1	12	38	2	5	3	3	0.625	3	24	2	19	3	3	0.863636	3	42	66
PVP01_1432200	-	conserved Plasmodium protein, unknown function	SVDT#ALEVNGK	SVDTALEVNGK	NO	0	0	4	4	0	1	12	0	0	4	4	0	1	12	38	3	3	5	5	0.375	3	24	5	5	8	8	0.384615	3	42	66
PVP01_1303500	EIF5A	eukaryotic translation initiation factor 5A, putative	S#DHETYDNIDAGASQTYPVQAGAIK	SDHETYDNIDAGASQTYPVQAGAIKK	NO	4	11	2	2	0.846154	1	11	5	16	2	2	0.888889	1	16	95	10	18	5	5	0.782609	1	18	11	26	5	5	0.83871	1	26	52
PVP01_1303500	EIF5A	eukaryotic translation initiation factor 5A, putative	S#DHETYDNIDAGASQTYPVQAGAIKK	SDHETYDNIDAGASQTYPVQAGAIKK	NO	0	11	0	2	0.846154	1	11	0	16	0	2	0.888889	1	16	95	2	18	0	5	0.782609	1	18	4	26	0	5	0.83871	1	26	52
PVP01_1303500	EIF5A	eukaryotic translation initiation factor 5A, putative	SDHET#YDNIDAGASQTYPVQAGAIK	SDHETYDNIDAGASQTYPVQAGAIKK	NO	2	11	2	2	0.846154	1	11	3	16	2	2	0.888889	1	16	95	1	18	5	5	0.782609	1	18	2	26	5	5	0.83871	1	26	52
PVP01_1303500	EIF5A	eukaryotic translation initiation factor 5A, putative	SDHETY#DNIDAGASQTYPVQAGAIK	SDHETYDNIDAGASQTYPVQAGAIKK	NO	5	11	2	2	0.846154	1	11	8	16	2	2	0.888889	1	16	95	4	18	5	5	0.782609	1	18	8	26	5	5	0.83871	1	26	52
PVP01_1303500	EIF5A	eukaryotic translation initiation factor 5A, putative	SDHETYDNIDAGAS#QTYPVQAGAIK	SDHETYDNIDAGASQTYPVQAGAIKK	NO	0	11	2	2	0.846154	1	11	0	16	2	2	0.888889	1	16	95	1	18	5	5	0.782609	1	18	1	26	5	5	0.83871	1	26	52
PVP01_1128100	ALV7	inner membrane complex protein 1j, putative	GEYQGGPHAS#ASNTHVDALVK	GEYQGGPHASASNTHVDALVK	NO	3	7	10	10	0.411765	3	10	3	10	13	13	0.434783	3	23	81	0	1	14	14	0.0666667	2	2	0	2	17	17	0.105263	2	8	174
PVP01_1128100	ALV7	inner membrane complex protein 1j, putative	GEYQGGPHASAS#NTHVDALVK	GEYQGGPHASASNTHVDALVK	NO	4	7	10	10	0.411765	3	10	7	10	13	13	0.434783	3	23	81	1	1	14	14	0.0666667	2	2	2	2	17	17	0.105263	2	8	174
PVP01_1128100	ALV7	inner membrane complex protein 1j, putative	RGS#QPLTPMELK	RGSQPLTPMELK	NO	2	2	3	3	0.4	3	10	9	9	7	7	0.5625	3	23	81	1	1	0	0	1	2	2	6	6	0	0	1	2	8	174
PVP01_1218700	TRAP	thrombospondin-related anonymous protein, putative	SDS#NGYGVNEK	SDSNGYGVNEK	YES	5	5	38	38	0.116279	3	10	10	10	41	41	0.196078	3	23	1	8	8	24	24	0.25	4	14	16	16	25	25	0.390244	4	24	3
PVP01_1128100	ALV7	inner membrane complex protein 1j, putative	STQS#SNLMEK	STQSSNLMEK	NO	1	1	10	10	0.0909091	3	10	4	4	15	15	0.210526	3	23	81	0	0	4	4	0	2	2	0	0	5	5	0	2	8	174
PVP01_1218700	TRAP	thrombospondin-related anonymous protein, putative	ANANS#DIPNNPVPSDYEQPEDK	ANANSDIPNNPVPSDYEQPEDK	YES	1	1	24	24	0.04	3	10	9	9	28	28	0.243243	3	23	1	1	1	0	0	1	4	14	2	2	0	0	1	4	24	3
PVP01_1218700	TRAP	thrombospondin-related anonymous protein, putative	DT#DDENENPNFNK	DTDDENENPNFNK	YES	4	4	102	102	0.0377358	3	10	4	4	116	116	0.0333333	3	23	1	4	4	317	317	0.0124611	4	14	4	4	335	335	0.0117994	4	24	3
PVP01_1218700	TRAP	thrombospondin-related anonymous protein, putative	ANENSDIPNNPVPSDY#EQPEDK	ANENSDIPNNPVPSDYEQPEDK	YES	0	0	74	74	0	3	10	0	0	109	109	0	3	23	1	1	1	72	72	0.0136986	4	14	2	2	93	93	0.0210526	4	24	3
PVP01_1207300	ALBA4	DNA/RNA-binding protein Alba 4, putative	NNQKQNS#VDENEFPNSK	NNQKQNSVDENEFPNSK	NO	0	9	0	6	0.6	1	9	0	9	0	6	0.6	1	9	174	2	32	0	26	0.551724	1	32	5	41	0	27	0.602941	1	41	179
PVP01_1207300	ALBA4	DNA/RNA-binding protein Alba 4, putative	QNS#VDENEFPNSK	NNQKQNSVDENEFPNSK	NO	9	9	6	6	0.6	1	9	9	9	6	6	0.6	1	9	174	30	32	26	26	0.551724	1	32	36	41	27	27	0.602941	1	41	179
PVP01_1110200	GAC	glideosome-associated connector, putative	RGS#DPGVSTAVSSIVQHQNFK	RGSDPGVSTAVSSIVQHQNFK	NO	4	5	6	6	0.454545	2	9	5	6	6	6	0.5	2	10	207	9	10	4	4	0.714286	3	27	12	13	5	5	0.722222	3	31	118
PVP01_1110200	GAC	glideosome-associated connector, putative	RGSDPGVS#TAVSSIVQHQNFK	RGSDPGVSTAVSSIVQHQNFK	NO	1	5	6	6	0.454545	2	9	1	6	6	6	0.5	2	10	207	1	10	4	4	0.714286	3	27	1	13	5	5	0.722222	3	31	118
PVP01_1110200	GAC	glideosome-associated connector, putative	IS#SLVSEENLSNYTEQGR	KISSLVSEENLSNYTEQGR	NO	3	4	11	13	0.235294	2	9	3	4	11	14	0.222222	2	10	207	10	15	26	31	0.326087	3	27	10	15	27	33	0.3125	3	31	118
PVP01_1110200	GAC	glideosome-associated connector, putative	ISS#LVSEENLSNYTEQGR	KISSLVSEENLSNYTEQGR	NO	1	4	11	13	0.235294	2	9	1	4	11	14	0.222222	2	10	207	2	15	26	31	0.326087	3	27	2	15	27	33	0.3125	3	31	118
PVP01_1110200	GAC	glideosome-associated connector, putative	KIS#SLVSEENLSNYTEQGR	KISSLVSEENLSNYTEQGR	NO	0	4	2	13	0.235294	2	9	0	4	3	14	0.222222	2	10	207	3	15	5	31	0.326087	3	27	3	15	6	33	0.3125	3	31	118
PVP01_1110200	GAC	glideosome-associated connector, putative	NLS#SNGYVVPTIIEK	NLSSNGYVVPTIIEK	NO	0	0	11	11	0	2	9	0	0	11	11	0	2	10	207	2	2	16	16	0.111111	3	27	3	3	17	17	0.15	3	31	118
PVP01_1419700	SEC63	translocation protein SEC63, putative	RDDS#DDEVEAR	RDDSDDEVEAR	NO	8	8	0	0	1	1	8	8	8	0	0	1	1	8	479	8	8	0	0	1	1	8	8	8	0	0	1	1	8	716
PVP01_1008000	IMC1g	inner membrane complex protein 1g, putative	ES#ENDSYPQMVNK	LACCSGDNVFESKESENDSYPQMVNK	NO	1	5	56	60	0.0769231	2	8	2	8	59	63	0.112676	2	14	16	0	10	121	123	0.075188	1	10	0	13	143	145	0.0822785	1	13	39
PVP01_1008000	IMC1g	inner membrane complex protein 1g, putative	LACCS#GDNVFESK	LACCSGDNVFESKESENDSYPQMVNK	NO	0	5	4	60	0.0769231	2	8	0	8	4	63	0.112676	2	14	16	4	10	2	123	0.075188	1	10	4	13	2	145	0.0822785	1	13	39
PVP01_1008000	IMC1g	inner membrane complex protein 1g, putative	LACCSGDNVFESKES#ENDSYPQMVNK	LACCSGDNVFESKESENDSYPQMVNK	NO	4	5	0	60	0.0769231	2	8	6	8	0	63	0.112676	2	14	16	6	10	0	123	0.075188	1	10	9	13	0	145	0.0822785	1	13	39
PVP01_1008000	IMC1g	inner membrane complex protein 1g, putative	QNQTT#NVIHEK	QNQTTNVIHEK	NO	3	3	68	68	0.0422535	2	8	6	6	86	86	0.0652174	2	14	16	0	0	60	60	0	1	10	0	0	72	72	0	1	13	39
PVP01_1468300	-	coronin, putative	RGS#GANCFDALR	RGSGANCFDALR	NO	4	4	0	0	1	2	7	8	8	1	1	0.888889	2	11	225	3	3	0	0	1	3	16	4	4	0	0	1	3	23	322
PVP01_1468300	-	coronin, putative	GLLTEQGGAQFSSSNS#LER	GLLTEQGGAQFSSSNSLER	NO	3	3	0	0	1	2	7	3	3	0	0	1	2	11	225	3	3	4	4	0.428571	3	16	5	5	6	6	0.454545	3	23	322
PVP01_1125500	-	hexokinase, putative	LDT#IKCDIPINEELQAR	LDTIKCDIPINEELQAR	NO	7	7	0	0	1	1	7	11	11	0	0	1	1	11	88	3	3	0	0	1	1	3	3	3	2	2	0.6	1	3	79
PVP01_1468300	-	coronin, putative	FVPQS#FNSIIIGEEYTSK	FVPQSFNSIIIGEEYTSK	NO	0	0	4	4	0	2	7	0	0	6	6	0	2	11	225	9	10	16	16	0.384615	3	16	13	14	19	19	0.424242	3	23	322
PVP01_1468300	-	coronin, putative	FVPQSFNS#IIIGEEYTSK	FVPQSFNSIIIGEEYTSK	NO	0	0	4	4	0	2	7	0	0	6	6	0	2	11	225	1	10	16	16	0.384615	3	16	1	14	19	19	0.424242	3	23	322
PVP01_0806500	GBP2	single-strand telomeric DNA-binding protein GBP2, putative	MEDNSNAS#VHS#AVQQS#PAK	MEDNSNASVHSAVQQSPAK	NO	0	6	0	0	1	1	6	0	7	0	0	1	1	7	110	2	39	5	5	0.886364	1	39	7	47	5	5	0.903846	1	47	86
PVP01_0806500	GBP2	single-strand telomeric DNA-binding protein GBP2, putative	MEDNSNASVHS#AVQQS#PAK	MEDNSNASVHSAVQQSPAK	NO	0	6	0	0	1	1	6	0	7	0	0	1	1	7	110	1	39	5	5	0.886364	1	39	1	47	5	5	0.903846	1	47	86
PVP01_0806500	GBP2	single-strand telomeric DNA-binding protein GBP2, putative	MEDNSNASVHSAVQQS#PAK	MEDNSNASVHSAVQQSPAK	NO	6	6	0	0	1	1	6	7	7	0	0	1	1	7	110	36	39	5	5	0.886364	1	39	39	47	5	5	0.903846	1	47	86
PVP01_1027100	ROM4	rhomboid protease ROM4, putative	ILVTSDEPLHTLPS#GAVGR	ILVTSDEPLHTLPSGAVGR	NO	6	6	5	5	0.545455	1	6	8	8	11	11	0.421053	1	8	314	6	6	1	1	0.857143	1	6	14	14	1	1	0.933333	1	14	659
PVP01_1456900	ACS11	acyl-CoA synthetase, putative	DDGEES#DDASEIK	KDDGEESDDASEIK	NO	1	6	1	5	0.545455	1	6	1	6	1	5	0.545455	1	6	189	2	11	0	0	1	1	11	2	12	0	1	0.923077	1	12	537
PVP01_1456900	ACS11	acyl-CoA synthetase, putative	DDGEESDDAS#EIK	KDDGEESDDASEIK	NO	0	6	1	5	0.545455	1	6	0	6	1	5	0.545455	1	6	189	1	11	0	0	1	1	11	2	12	0	1	0.923077	1	12	537
PVP01_1456900	ACS11	acyl-CoA synthetase, putative	KDDGEES#DDASEIK	KDDGEESDDASEIK	NO	5	6	4	5	0.545455	1	6	5	6	4	5	0.545455	1	6	189	7	11	0	0	1	1	11	7	12	1	1	0.923077	1	12	537
PVP01_1456900	ACS11	acyl-CoA synthetase, putative	KDDGEESDDAS#EIK	KDDGEESDDASEIK	NO	0	6	4	5	0.545455	1	6	0	6	4	5	0.545455	1	6	189	1	11	0	0	1	1	11	1	12	1	1	0.923077	1	12	537
PVP01_1212200	MyoA	myosin A, putative	RVS#NIEAFDK	RVSNIEAFDK	NO	5	5	0	0	1	1	5	26	26	4	4	0.866667	1	26	25	22	22	1	1	0.956522	1	22	39	39	4	4	0.906977	1	39	44
PVP01_0934200	AMA1	apical membrane antigen 1	RAS#HTTPVLMEKPYY	RASHTTPVLMEKPYY	NO	2	3	0	0	1	2	5	4	5	0	0	1	2	8	13	6	10	0	0	1	1	10	9	13	0	0	1	1	13	24
PVP01_0934200	AMA1	apical membrane antigen 1	RASHT#TPVLMEKPYY	RASHTTPVLMEKPYY	NO	1	3	0	0	1	2	5	1	5	0	0	1	2	8	13	1	10	0	0	1	1	10	1	13	0	0	1	1	13	24
PVP01_0934200	AMA1	apical membrane antigen 1	RASHTT#PVLMEKPYY	RASHTTPVLMEKPYY	NO	0	3	0	0	1	2	5	0	5	0	0	1	2	8	13	3	10	0	0	1	1	10	3	13	0	0	1	1	13	24
PVP01_0518800	HSP20	small heat shock protein HSP20, putative	KKNT#LVSPNTILEIEPDK	KKNTLVSPNTILEIEPDK	NO	2	2	0	0	1	2	5	2	2	0	0	1	2	7	10	0	0	1	1	0	1	3	0	0	5	5	0	1	13	2
PVP01_1018200	GAP40	glideosome-associated protein 40, putative	KQELVDS#QA	NYSSKKQELVDSQA	NO	1	5	10	10	0.333333	1	5	2	10	31	31	0.243902	1	10	111	0	43	15	15	0.741379	1	43	0	74	31	31	0.704762	1	74	183
PVP01_1018200	GAP40	glideosome-associated protein 40, putative	NY#SS#KKQELVDSQA	NYSSKKQELVDSQA	NO	0	5	0	10	0.333333	1	5	1	10	0	31	0.243902	1	10	111	2	43	0	15	0.741379	1	43	6	74	0	31	0.704762	1	74	183
PVP01_1018200	GAP40	glideosome-associated protein 40, putative	NY#SSKKQELVDSQA	NYSSKKQELVDSQA	NO	0	5	0	10	0.333333	1	5	0	10	0	31	0.243902	1	10	111	3	43	0	15	0.741379	1	43	4	74	0	31	0.704762	1	74	183
PVP01_1018200	GAP40	glideosome-associated protein 40, putative	NYS#S#KKQELVDSQA	NYSSKKQELVDSQA	NO	2	5	0	10	0.333333	1	5	3	10	0	31	0.243902	1	10	111	21	43	0	15	0.741379	1	43	36	74	0	31	0.704762	1	74	183
PVP01_1018200	GAP40	glideosome-associated protein 40, putative	NYS#SKKQELVDSQA	NYSSKKQELVDSQA	NO	0	5	0	10	0.333333	1	5	0	10	0	31	0.243902	1	10	111	7	43	0	15	0.741379	1	43	10	74	0	31	0.704762	1	74	183
PVP01_1018200	GAP40	glideosome-associated protein 40, putative	NYSS#KKQELVDSQA	NYSSKKQELVDSQA	NO	2	5	0	10	0.333333	1	5	4	10	0	31	0.243902	1	10	111	10	43	0	15	0.741379	1	43	18	74	0	31	0.704762	1	74	183
PVP01_1427900	SSP3	sporozoite surface protein 3, putative	VADPFYNYDS#NIK	VADPFYNYDSNIKSSDVL	NO	2	5	18	18	0.217391	1	5	5	11	18	18	0.37931	1	11	425	4	14	60	60	0.189189	1	14	11	25	71	71	0.260417	1	25	312
PVP01_1427900	SSP3	sporozoite surface protein 3, putative	VADPFYNYDSNIKS#SDVL	VADPFYNYDSNIKSSDVL	NO	1	5	0	18	0.217391	1	5	3	11	0	18	0.37931	1	11	425	6	14	0	60	0.189189	1	14	9	25	0	71	0.260417	1	25	312
PVP01_1427900	SSP3	sporozoite surface protein 3, putative	VADPFYNYDSNIKSS#DVL	VADPFYNYDSNIKSSDVL	NO	2	5	0	18	0.217391	1	5	3	11	0	18	0.37931	1	11	425	4	14	0	60	0.189189	1	14	5	25	0	71	0.260417	1	25	312
PVP01_0518800	HSP20	small heat shock protein HSP20, putative	MNCLCAGCS#DKGEVK	MNCLCAGCSDKGEVK	NO	3	3	37	37	0.075	2	5	5	5	45	45	0.1	2	7	10	3	3	113	113	0.0258621	1	3	13	13	132	132	0.0896552	1	13	2
PVP01_0934200	AMA1	apical membrane antigen 1	MDQAEGYGKPTT#R	MDQAEGYGKPTTR	NO	2	2	43	43	0.0444444	2	5	3	3	53	53	0.0535714	2	8	13	0	0	48	48	0	1	10	0	0	76	76	0	1	13	24
PVP01_0823400	YOP1	protein YOP1, putative	LS#SKVLGDSVSNFDLSK	LSSKVLGDSVSNFDLSK	NO	0	0	0	0	N/A	1	4	0	0	0	0	N/A	1	4	633	1	2	0	0	1	1	2	4	5	0	0	1	1	5	972
PVP01_0823400	YOP1	protein YOP1, putative	LSS#KVLGDSVSNFDLSK	LSSKVLGDSVSNFDLSK	NO	0	0	0	0	N/A	1	4	0	0	0	0	N/A	1	4	633	1	2	0	0	1	1	2	1	5	0	0	1	1	5	972
PVP01_0937200	TSN	tudor staphylococcal nuclease, putative	DGAEDS#DGDDVAK	NKDGAEDSDGDDVAK	NO	1	4	0	0	1	1	4	2	6	0	0	1	1	6	382	3	9	0	0	1	1	9	3	10	0	0	1	1	10	479
PVP01_0937200	TSN	tudor staphylococcal nuclease, putative	NKDGAEDS#DGDDVAK	NKDGAEDSDGDDVAK	NO	3	4	0	0	1	1	4	4	6	0	0	1	1	6	382	6	9	0	0	1	1	9	7	10	0	0	1	1	10	479
PVP01_1419600	-	conserved Plasmodium protein, unknown function	SDT#YGVNETGEGK	SDTYGVNETGEGK	NO	4	4	2	2	0.666667	1	4	4	4	2	2	0.666667	1	4	637	3	3	5	5	0.375	2	6	7	7	5	5	0.583333	2	10	457
PVP01_0823400	YOP1	protein YOP1, putative	YGGGGGS#QNMSALK	YGGGGGSQNMSALK	NO	4	4	4	4	0.5	1	4	4	4	5	5	0.444444	1	4	633	0	0	2	2	0	1	2	0	0	2	2	0	1	5	972
PVP01_0613700	-	conserved Plasmodium protein, unknown function	S#KDHNDCSAQQAGDSPK	SKDHNDCSAQQAGDSPK	NO	1	4	4	4	0.5	1	4	1	4	4	4	0.5	1	4	757	0	0	1	1	0	0	0	0	0	1	1	0	0	0	766
PVP01_0613700	-	conserved Plasmodium protein, unknown function	SKDHNDCSAQQAGDS#PK	SKDHNDCSAQQAGDSPK	NO	3	4	4	4	0.5	1	4	3	4	4	4	0.5	1	4	757	0	0	1	1	0	0	0	0	0	1	1	0	0	0	766
PVP01_1238100	eIF4A	eukaryotic initiation factor 4a, putative	CHACVGGT#VVR	CHACVGGTVVREDIDK	NO	2	4	6	6	0.4	1	4	3	8	8	8	0.5	1	8	49	3	7	7	13	0.35	1	7	6	12	12	21	0.363636	1	12	58
PVP01_1238100	eIF4A	eukaryotic initiation factor 4a, putative	CHACVGGT#VVREDIDK	CHACVGGTVVREDIDK	NO	2	4	0	6	0.4	1	4	5	8	0	8	0.5	1	8	49	4	7	6	13	0.35	1	7	6	12	9	21	0.363636	1	12	58
PVP01_1419600	-	conserved Plasmodium protein, unknown function	LENEIGS#VDNENDFLLR	LENEIGSVDNENDFLLR	NO	0	0	6	6	0	1	4	0	0	7	7	0	1	4	637	3	3	3	3	0.5	2	6	3	3	3	3	0.5	2	10	457
PVP01_0822800	-	conserved Plasmodium protein, unknown function	LVS#LNEEEIKR	LVSLNEEEIKR	NO	3	3	0	0	1	1	3	8	8	0	0	1	1	8	1697	4	4	0	0	1	1	4	7	7	0	0	1	1	7	#N/A
PVP01_1454300	-	conserved Plasmodium protein, unknown function	AVES#EMER	AVESEMER	NO	3	3	0	0	1	1	3	5	5	0	0	1	1	5	350	1	1	2	2	0.333333	1	1	3	3	2	2	0.6	1	3	307
PVP01_0833100	-	40S ribosomal protein S12, putative	T#DVES#VDNNVVVEEK	TDVESVDNNVVVEEK	NO	0	3	2	2	0.6	1	3	0	5	2	2	0.714286	1	5	135	7	23	6	6	0.793103	1	23	18	34	6	6	0.85	1	34	83
PVP01_0833100	-	40S ribosomal protein S12, putative	T#DVESVDNNVVVEEK	TDVESVDNNVVVEEK	NO	0	3	2	2	0.6	1	3	2	5	2	2	0.714286	1	5	135	7	23	6	6	0.793103	1	23	7	34	6	6	0.85	1	34	83
PVP01_0833100	-	40S ribosomal protein S12, putative	TDVES#VDNNVVVEEK	TDVESVDNNVVVEEK	NO	3	3	2	2	0.6	1	3	3	5	2	2	0.714286	1	5	135	9	23	6	6	0.793103	1	23	9	34	6	6	0.85	1	34	83
PVP01_1425600	-	conserved Plasmodium protein, unknown function	AAVSQNDES#GDNGDSGDR	AAVSQNDESGDNGDSGDR	NO	3	3	3	3	0.5	1	3	3	3	3	3	0.5	1	3	535	0	0	0	0	N/A	0	0	0	0	0	0	N/A	0	0	617
PVP01_0811900	PREBP	PRE-binding protein, putative	EDASAGNLNEES#MEEEKVNESPAQGK	EDASAGNLNEESMEEEKVNESPAQGK	NO	3	3	3	3	0.5	1	3	4	4	3	3	0.571429	1	4	229	8	9	9	9	0.5	1	9	11	12	10	10	0.545455	1	12	364
PVP01_0811900	PREBP	PRE-binding protein, putative	EDASAGNLNEESMEEEKVNES#PAQGK	EDASAGNLNEESMEEEKVNESPAQGK	NO	0	3	3	3	0.5	1	3	0	4	3	3	0.571429	1	4	229	1	9	9	9	0.5	1	9	1	12	10	10	0.545455	1	12	364
PVP01_0505000	-	prolyl 4-hydroxylase subunit alpha, putative	NPEDTQS#NNDDKDTNK	NPEDTQSNNDDKDTNK	NO	3	3	5	5	0.375	1	3	3	3	6	6	0.333333	1	3	591	0	0	2	2	0	0	0	0	0	3	3	0	0	0	853
PVP01_0938800	SPELD	sporozoite surface protein essential for liver stage development, putative	VYYTPAESPIVCLS#SK	VYYTPAESPIVCLSSK	NO	1	3	2	7	0.3	1	3	2	4	2	15	0.210526	1	4	35	0	1	19	31	0.03125	1	1	0	4	25	54	0.0689655	1	4	25
PVP01_0938800	SPELD	sporozoite surface protein essential for liver stage development, putative	YTPAESPIVCLS#SK	VYYTPAESPIVCLSSK	NO	0	3	5	7	0.3	1	3	0	4	13	15	0.210526	1	4	35	1	1	12	31	0.03125	1	1	1	4	29	54	0.0689655	1	4	25
PVP01_0938800	SPELD	sporozoite surface protein essential for liver stage development, putative	YTPAESPIVCLSS#K	VYYTPAESPIVCLSSK	NO	2	3	5	7	0.3	1	3	2	4	13	15	0.210526	1	4	35	0	1	12	31	0.03125	1	1	3	4	29	54	0.0689655	1	4	25
PVP01_1448500	SPM2	subpellicular microtubule protein 2, putative	DT#IQHNVSEEEASNPR	DTIQHNVSEEEASNPR	NO	0	3	11	11	0.214286	1	3	0	3	13	13	0.1875	1	3	160	1	4	9	9	0.307692	1	4	1	5	10	10	0.333333	1	5	273
PVP01_1448500	SPM2	subpellicular microtubule protein 2, putative	DTIQHNVS#EEEASNPR	DTIQHNVSEEEASNPR	NO	3	3	11	11	0.214286	1	3	3	3	13	13	0.1875	1	3	160	3	4	9	9	0.307692	1	4	4	5	10	10	0.333333	1	5	273
PVP01_0811600	-	conserved Plasmodium protein, unknown function	KEES#GTYS#DYKA	KEESGTYSDYKA	NO	0	3	24	24	0.111111	1	3	12	34	30	30	0.53125	1	34	41	1	18	18	18	0.5	1	18	28	63	28	28	0.692308	1	63	106
PVP01_0811600	-	conserved Plasmodium protein, unknown function	KEES#GTYSDYKA	KEESGTYSDYKA	NO	3	3	24	24	0.111111	1	3	21	34	30	30	0.53125	1	34	41	10	18	18	18	0.5	1	18	19	63	28	28	0.692308	1	63	106
PVP01_0811600	-	conserved Plasmodium protein, unknown function	KEESGT#YSDYKA	KEESGTYSDYKA	NO	0	3	24	24	0.111111	1	3	0	34	30	30	0.53125	1	34	41	1	18	18	18	0.5	1	18	1	63	28	28	0.692308	1	63	106
PVP01_0811600	-	conserved Plasmodium protein, unknown function	KEESGTY#SDYKA	KEESGTYSDYKA	NO	0	3	24	24	0.111111	1	3	1	34	30	30	0.53125	1	34	41	4	18	18	18	0.5	1	18	10	63	28	28	0.692308	1	63	106
PVP01_0811600	-	conserved Plasmodium protein, unknown function	KEESGTYS#DYKA	KEESGTYSDYKA	NO	0	3	24	24	0.111111	1	3	0	34	30	30	0.53125	1	34	41	2	18	18	18	0.5	1	18	5	63	28	28	0.692308	1	63	106
PVP01_0609000	-	conserved Plasmodium protein, unknown function	SAAVLS#QDEEGTNEGTVR	SAAVLSQDEEGTNEGTVR	NO	0	0	0	0	N/A	1	2	0	0	0	0	N/A	1	2	1229	4	4	0	0	1	1	4	4	4	0	0	1	1	4	1636
PVP01_1138800	RBM25	RNA-binding protein 25, putative	KNSDQLAEDAT#GKEPNQQEGK	KNSDQLAEDATGKEPNQQEGK	NO	2	2	0	0	1	1	2	2	2	0	0	1	1	2	1009	0	0	0	0	N/A	0	0	0	0	0	0	N/A	0	0	1698
PVP01_0945700	-	conserved Plasmodium protein, unknown function	FQS#AQNATTLPLR	FQSAQNATTLPLR	NO	2	2	0	0	1	1	2	2	2	0	0	1	1	2	1029	0	0	1	1	0	0	0	0	0	1	1	0	0	0	1499
PVP01_0830900	-	N2227-like protein, putative	S#TSADYLDVGYPSGR	STSADYLDVGYPSGR	NO	2	2	0	0	1	1	2	2	3	0	0	1	1	3	795	3	4	0	0	1	1	4	3	4	0	0	1	1	4	1036
PVP01_0830900	-	N2227-like protein, putative	STS#ADYLDVGYPSGR	STSADYLDVGYPSGR	NO	0	2	0	0	1	1	2	1	3	0	0	1	1	3	795	1	4	0	0	1	1	4	1	4	0	0	1	1	4	1036
PVP01_1225100	-	AMP deaminase, putative	RPNS#NGDLGETHLK	RPNSNGDLGETHLK	NO	2	2	0	0	1	1	2	2	2	1	1	0.666667	1	2	625	0	0	0	0	N/A	0	0	0	0	0	0	N/A	0	0	943
PVP01_1404100	VAMP8	SNARE protein, putative	VFNNYES#NDVHNLK	VFNNYESNDVHNLK	NO	2	2	0	0	1	1	2	2	2	0	0	1	1	2	590	0	0	0	0	N/A	0	0	0	0	0	0	N/A	0	0	817
PVP01_1142000	-	translation initiation factor IF-2, putative	NSHAQGES#DGESEYR	NSHAQGESDGESEYR	NO	2	2	0	0	1	1	2	2	2	0	0	1	1	2	696	8	8	0	0	1	1	8	8	8	0	0	1	1	8	706
PVP01_0407500	CDPK1	calcium-dependent protein kinase 1, putative	SGS#GVNEQGQSR	SGSGVNEQGQSR	NO	2	2	0	0	1	1	2	2	2	0	0	1	1	2	334	0	0	0	0	N/A	0	0	0	0	0	0	N/A	0	0	622
PVP01_1102300	-	U2 small nuclear ribonucleoprotein A', putative	NFSPDESKEDVQS#S	NFSPDESKEDVQSS	NO	2	2	0	0	1	1	2	2	2	0	0	1	1	2	608	3	8	0	0	1	1	8	5	12	1	1	0.923077	1	12	466
PVP01_1102300	-	U2 small nuclear ribonucleoprotein A', putative	NFSPDESKEDVQSS#	NFSPDESKEDVQSS	NO	0	2	0	0	1	1	2	0	2	0	0	1	1	2	608	5	8	0	0	1	1	8	7	12	1	1	0.923077	1	12	466
PVP01_0215600	-	dynein heavy chain, putative	SAS#QEGAEREEESTACAPEGAEGGAK	SASQEGAEREEESTACAPEGAEGGAK	NO	2	2	2	2	0.5	1	2	2	2	2	2	0.5	1	2	566	0	0	0	0	N/A	0	0	0	0	0	0	N/A	0	0	1488
PVP01_1437900	-	clathrin heavy chain, putative	AS#SSVYNESDEYVK	ASSSVYNESDEYVK	NO	0	2	2	2	0.5	1	2	0	2	2	2	0.5	1	2	575	1	7	6	6	0.538462	1	7	2	9	6	6	0.6	1	9	391
PVP01_1437900	-	clathrin heavy chain, putative	ASS#S#VYNESDEYVK	ASSSVYNESDEYVK	NO	0	2	2	2	0.5	1	2	0	2	2	2	0.5	1	2	575	1	7	6	6	0.538462	1	7	1	9	6	6	0.6	1	9	391
PVP01_1437900	-	clathrin heavy chain, putative	ASS#SVYNESDEYVK	ASSSVYNESDEYVK	NO	2	2	2	2	0.5	1	2	2	2	2	2	0.5	1	2	575	5	7	6	6	0.538462	1	7	6	9	6	6	0.6	1	9	391
PVP01_1341000	-	conserved Plasmodium protein, unknown function	TNEPVPVKPFQAAY#SFESYEEPK	TNEPVPVKPFQAAYSFESYEEPK	NO	0	2	2	2	0.5	1	2	0	2	2	2	0.5	1	2	64	1	9	9	9	0.5	1	9	1	13	13	13	0.5	1	13	74
PVP01_1341000	-	conserved Plasmodium protein, unknown function	TNEPVPVKPFQAAYS#FESYEEPK	TNEPVPVKPFQAAYSFESYEEPK	NO	2	2	2	2	0.5	1	2	2	2	2	2	0.5	1	2	64	8	9	9	9	0.5	1	9	12	13	13	13	0.5	1	13	74
PVP01_0609000	-	conserved Plasmodium protein, unknown function	S#GNQNAQQPASQR	SGNQNAQQPASQR	NO	2	2	3	3	0.4	1	2	2	2	3	3	0.4	1	2	1229	0	0	0	0	N/A	1	4	0	0	0	0	N/A	1	4	1636
PVP01_0109100	HSP110c	heat shock protein 110, putative	ETDETDNSTNKDNAGS#AEEK	ETDETDNSTNKDNAGSAEEKDI	NO	1	2	3	3	0.4	1	2	2	4	4	6	0.4	1	4	124	0	0	0	2	0	0	0	0	0	0	4	0	0	0	205
PVP01_0109100	HSP110c	heat shock protein 110, putative	ETDETDNSTNKDNAGS#AEEKDI	ETDETDNSTNKDNAGSAEEKDI	NO	1	2	0	3	0.4	1	2	2	4	2	6	0.4	1	4	124	0	0	2	2	0	0	0	0	0	4	4	0	0	0	205
PVP01_1432600	PRS	proline--tRNA ligase, putative	GGS#GIGSGVGSGVGSGVGSGVGSGANAGKDDQAK	GGSGIGSGVGSGVGSGVGSGVGSGANAGKDDQAK	NO	1	2	5	5	0.285714	1	2	1	2	5	5	0.285714	1	2	263	0	0	23	23	0	0	0	0	0	23	23	0	0	0	471
PVP01_1432600	PRS	proline--tRNA ligase, putative	GGSGIGS#GVGSGVGSGVGSGVGSGANAGKDDQAK	GGSGIGSGVGSGVGSGVGSGVGSGANAGKDDQAK	NO	1	2	5	5	0.285714	1	2	1	2	5	5	0.285714	1	2	263	0	0	23	23	0	0	0	0	0	23	23	0	0	0	471
PVP01_1247900	DBP5	ATP-dependent RNA helicase DBP5, putative	ALS#NDNNEEVR	ALSNDNNEEVR	NO	2	2	5	5	0.285714	1	2	3	3	7	7	0.3	1	3	307	0	0	10	10	0	0	0	0	0	15	15	0	0	0	366
PVP01_0313300	CDPK4	calcium-dependent protein kinase 4, putative	IAQNS#FNNSK	IAQNSFNNSK	NO	2	2	5	5	0.285714	1	2	3	3	5	5	0.375	1	3	232	0	0	0	0	N/A	0	0	0	0	0	0	N/A	0	0	318
PVP01_1240500	RPN2	26S proteasome regulatory subunit RPN2, putative	TAQDDNSSVLS#DGK	TAQDDNSSVLSDGK	NO	2	2	6	6	0.25	1	2	2	2	6	6	0.25	1	2	600	3	3	8	8	0.272727	1	3	3	3	9	9	0.25	1	3	581
PVP01_0924500	-	splicing factor, putative	S#DAVVSTEALNTAGVQEK	SDAVVSTEALNTAGVQEKDDDVNAK	NO	1	2	3	6	0.25	1	2	1	2	3	6	0.25	1	2	372	10	12	8	19	0.387097	1	12	11	15	8	25	0.375	1	15	160
PVP01_0924500	-	splicing factor, putative	S#DAVVSTEALNTAGVQEKDDDVNAK	SDAVVSTEALNTAGVQEKDDDVNAK	NO	0	2	3	6	0.25	1	2	0	2	3	6	0.25	1	2	372	2	12	11	19	0.387097	1	12	4	15	17	25	0.375	1	15	160
PVP01_0924500	-	splicing factor, putative	SDAVVS#TEALNTAGVQEK	SDAVVSTEALNTAGVQEKDDDVNAK	NO	1	2	3	6	0.25	1	2	1	2	3	6	0.25	1	2	372	0	12	8	19	0.387097	1	12	0	15	8	25	0.375	1	15	160
PVP01_1110900	SEC24A	protein transport protein Sec24A, putative	NIYSSGS#SNNNVVDSK	NIYSSGSSNNNVVDSK	NO	1	2	7	7	0.222222	1	2	1	2	7	7	0.222222	1	2	718	0	0	12	12	0	0	0	0	0	13	13	0	0	0	779
PVP01_1110900	SEC24A	protein transport protein Sec24A, putative	NIYSSGSS#NNNVVDSK	NIYSSGSSNNNVVDSK	NO	1	2	7	7	0.222222	1	2	1	2	7	7	0.222222	1	2	718	0	0	12	12	0	0	0	0	0	13	13	0	0	0	779
PVP01_1122700	-	pyruvate kinase, putative	VGS#FQGTDNVLR	VGSFQGTDNVLR	NO	2	2	8	8	0.2	1	2	5	5	10	10	0.333333	1	5	130	4	4	22	22	0.153846	1	4	4	4	25	25	0.137931	1	4	175
PVP01_1124700	-	conserved Plasmodium protein, unknown function	AQS#PVLFSGGDGLR	AQSPVLFSGGDGLR	NO	1	1	0	0	1	1	1	3	3	1	1	0.75	1	3	967	0	0	0	0	N/A	0	0	0	0	0	0	N/A	0	0	#N/A
PVP01_0831200	YVH1	dual specificity protein phosphatase, putative	SS#SLADEQTVPDR	SSSLADEQTVPDR	NO	1	1	0	0	1	1	1	2	2	0	0	1	1	2	1326	1	1	1	1	0.5	1	1	3	3	2	2	0.6	1	3	1327
PVP01_1448400	-	vacuolar transporter chaperone, putative	TRS#DEEGTAITK	TRSDEEGTAITK	NO	1	1	0	0	1	1	1	2	2	0	0	1	1	2	1052	2	2	0	0	1	1	2	6	6	0	0	1	1	6	1135
PVP01_0709600	-	conserved Plasmodium protein, unknown function	KNS#DKENGPTGDNPGCR	KNSDKENGPTGDNPGCR	NO	1	1	0	0	1	1	1	3	3	0	0	1	1	3	927	0	0	0	0	N/A	0	0	0	0	0	0	N/A	0	0	1012
PVP01_0807400	ApiAP2	AP2 domain transcription factor, putative	ASALT#PVEGVR	ASALTPVEGVR	NO	1	1	0	0	1	1	1	5	5	0	0	1	1	5	1051	1	1	0	0	1	1	1	3	3	0	0	1	1	3	848
PVP01_0704900	-	dynein light intermediate chain 2, putative	KNAEDEEGGGSAELS#GEEEKGK	KNAEDEEGGGSAELSGEEEKGK	NO	1	1	0	0	1	1	1	2	2	0	0	1	1	2	750	0	0	0	0	N/A	0	0	0	0	0	0	N/A	0	0	813
PVP01_1255200	-	sortilin, putative	NRS#NQNNYLTSR	NRSNQNNYLTSR	NO	1	1	0	0	1	1	1	2	2	0	0	1	1	2	536	0	0	0	0	N/A	0	0	0	0	0	0	N/A	0	0	693
PVP01_0823500	FNT	formate-nitrite transporter, putative	SLS#IEMQNGSSGR	SLSIEMQNGSSGR	NO	1	1	0	0	1	1	1	2	2	0	0	1	1	2	437	0	0	0	0	N/A	0	0	0	0	0	0	N/A	0	0	609
PVP01_0512900	-	conserved Plasmodium protein, unknown function	KPNS#KEEEDFNQPVK	KPNSKEEEDFNQPVK	NO	1	1	0	0	1	1	1	2	2	0	0	1	1	2	658	0	0	0	0	N/A	0	0	0	0	0	0	N/A	0	0	605
PVP01_0521400	ARO	armadillo-domain containing rhoptry protein, putative	KLLS#FTSNDILR	KLLSFTSNDILR	NO	0	1	0	0	1	1	1	0	7	0	0	1	1	7	607	1	5	0	4	0.555556	1	5	1	8	0	6	0.571429	1	8	497
PVP01_0521400	ARO	armadillo-domain containing rhoptry protein, putative	KLLSFT#SNDILR	KLLSFTSNDILR	NO	0	1	0	0	1	1	1	0	7	0	0	1	1	7	607	1	5	0	4	0.555556	1	5	2	8	0	6	0.571429	1	8	497
PVP01_0521400	ARO	armadillo-domain containing rhoptry protein, putative	LLS#FTSNDILR	KLLSFTSNDILR	NO	1	1	0	0	1	1	1	7	7	0	0	1	1	7	607	3	5	4	4	0.555556	1	5	5	8	6	6	0.571429	1	8	497
PVP01_0715100	HoMu	RNA-binding protein musashi, putative	S#IDEEISANEK	SIDEEISANEK	NO	1	1	0	0	1	1	1	2	2	0	0	1	1	2	684	0	0	3	3	0	1	1	0	0	3	3	0	1	2	411
PVP01_1124900	ISWI	SNF2 helicase, putative	AES#KDNEEDEENAPEKK	AESKDNEEDEENAPEKK	NO	1	1	1	1	0.5	1	1	2	2	1	1	0.666667	1	2	1153	0	0	0	0	N/A	0	0	0	0	0	0	N/A	0	0	1660
PVP01_1440900	GAP45	glideosome-associated protein 45, putative	LSEPAHEES#IYNTYK	LSEPAHEESIYNTYK	NO	1	1	1	1	0.5	1	1	3	3	3	3	0.5	1	3	54	5	5	15	15	0.25	1	5	11	11	18	18	0.37931	1	11	104
PVP01_0512500	SEC61B	protein transport protein SEC61 subunit beta, putative	GS#NSGNTNSIVK	GSNSGNTNSIVK	NO	1	1	2	2	0.333333	1	1	2	2	2	2	0.5	1	2	378	0	0	2	2	0	0	0	0	0	2	2	0	0	0	458
PVP01_1214100	RAB11b	ras-related protein Rab-11B, putative	LNDLNENES#EDER	LNDLNENESEDERR	NO	1	1	2	2	0.333333	1	1	1	2	2	4	0.333333	1	2	292	0	1	0	0	1	1	1	0	2	0	0	1	1	2	358
PVP01_1214100	RAB11b	ras-related protein Rab-11B, putative	LNDLNENES#EDERR	LNDLNENESEDERR	NO	0	1	0	2	0.333333	1	1	1	2	2	4	0.333333	1	2	292	1	1	0	0	1	1	1	2	2	0	0	1	1	2	358
PVP01_1259500	-	conserved Plasmodium protein, unknown function	TYT#YNELDALR	TYTYNELDALR	YES	1	1	3	3	0.25	1	1	5	5	3	3	0.625	1	5	262	7	7	8	8	0.466667	1	7	31	31	8	8	0.794872	1	31	90
PVP01_1216400	EF-1gamma	elongation factor 1-gamma, putative	HGDDDECELLS#DEPTEK	KEDKHGDDDECELLSDEPTEK	NO	1	1	4	4	0.2	1	1	2	2	5	5	0.285714	1	2	80	7	8	12	14	0.363636	1	8	12	18	13	15	0.545455	1	18	109
PVP01_1216400	EF-1gamma	elongation factor 1-gamma, putative	KEDKHGDDDECELLS#DEPTEK	KEDKHGDDDECELLSDEPTEK	NO	0	1	0	4	0.2	1	1	0	2	0	5	0.285714	1	2	80	1	8	2	14	0.363636	1	8	6	18	2	15	0.545455	1	18	109
PVP01_0702400	-	GTPase-activating protein, putative	AFS#SGEAQTGDKK	AFSSGEAQTGDKK	NO	1	1	5	5	0.166667	1	1	3	3	7	7	0.3	1	3	482	0	0	1	1	0	0	0	0	0	2	2	0	0	0	734
PVP01_1412800	M1AAP	M1-family alanyl aminopeptidase, putative	KRPGTGDAS#EGNNQSGISAAAQDK	KRPGTGDASEGNNQSGISAAAQDK	NO	1	1	5	5	0.166667	1	1	2	2	5	5	0.285714	1	2	194	0	0	1	1	0	0	0	0	0	1	1	0	0	0	304
PVP01_0716300	HSP70-2	heat shock protein 70, putative	NGILHVEAEDKGT#GK	NGILHVEAEDKGTGK	NO	1	1	5	5	0.166667	1	1	2	2	6	6	0.25	1	2	52	0	0	4	4	0	0	0	0	0	5	5	0	0	0	69
PVP01_1246200	ISP3	inner membrane complex sub-compartment protein 3, putative	LCCINNDLQNS#K	LCCINNDLQNSKSSIDIYK	NO	0	1	10	10	0.0909091	1	1	0	2	10	10	0.166667	1	2	107	6	7	20	20	0.259259	1	7	6	8	22	22	0.266667	1	8	37
PVP01_1246200	ISP3	inner membrane complex sub-compartment protein 3, putative	LCCINNDLQNSKS#SIDIYK	LCCINNDLQNSKSSIDIYK	NO	0	1	0	10	0.0909091	1	1	1	2	0	10	0.166667	1	2	107	1	7	0	20	0.259259	1	7	1	8	0	22	0.266667	1	8	37
PVP01_1246200	ISP3	inner membrane complex sub-compartment protein 3, putative	LCCINNDLQNSKSS#IDIYK	LCCINNDLQNSKSSIDIYK	NO	1	1	0	10	0.0909091	1	1	1	2	0	10	0.166667	1	2	107	0	7	0	20	0.259259	1	7	1	8	0	22	0.266667	1	8	37
PVP01_0415300	-	conserved Plasmodium protein, unknown function	QSVMAS#SSLGK	QSVMASSSLGK	NO	0	1	13	13	0.0714286	1	1	0	4	19	19	0.173913	1	4	82	4	8	11	11	0.421053	2	12	5	13	11	11	0.541667	2	20	141
PVP01_0415300	-	conserved Plasmodium protein, unknown function	QSVMASS#SLGK	QSVMASSSLGK	NO	0	1	13	13	0.0714286	1	1	0	4	19	19	0.173913	1	4	82	1	8	11	11	0.421053	2	12	2	13	11	11	0.541667	2	20	141
PVP01_0415300	-	conserved Plasmodium protein, unknown function	QSVMASSS#LGK	QSVMASSSLGK	NO	1	1	13	13	0.0714286	1	1	4	4	19	19	0.173913	1	4	82	3	8	11	11	0.421053	2	12	6	13	11	11	0.541667	2	20	141
PVP01_0715100	HoMu	RNA-binding protein musashi, putative	T#SEENINYHYNR	TSEENINYHYNR	NO	0	0	1	1	0	1	1	0	0	1	1	0	1	2	684	1	1	8	8	0.111111	1	1	2	2	8	8	0.2	1	2	411
PVP01_0415300	-	conserved Plasmodium protein, unknown function	EQT#SFYDAGK	EQTSFYDAGK	NO	0	0	6	6	0	1	1	0	0	25	25	0	1	4	82	1	4	12	12	0.25	2	12	2	7	36	36	0.162791	2	20	141
PVP01_0415300	-	conserved Plasmodium protein, unknown function	EQTS#FYDAGK	EQTSFYDAGK	NO	0	0	6	6	0	1	1	0	0	25	25	0	1	4	82	3	4	12	12	0.25	2	12	5	7	36	36	0.162791	2	20	141
PVP01_0712200	-	conserved Plasmodium protein, unknown function	HKS#AKDEYER	HKSAKDEYER	NO	0	0	0	0	N/A	0	0	0	0	0	0	N/A	0	0	1207	2	2	0	0	1	1	2	5	5	0	0	1	1	5	#N/A
PVP01_1404300	LisH	LisH domain-containing protein, putative	EQTS#EAEEAAGAPAR	EQTSEAEEAAGAPAR	NO	0	0	0	0	N/A	0	0	0	0	0	0	N/A	0	0	1676	2	2	0	0	1	1	2	2	2	0	0	1	1	2	1654
PVP01_0606600	-	endomembrane protein 70, putative	LNT#NIFETDDIDDR	LNTNIFETDDIDDR	NO	0	0	0	0	N/A	0	0	0	0	0	0	N/A	0	0	#N/A	1	1	3	3	0.25	1	1	3	3	3	3	0.5	1	3	1464
PVP01_0511000	GCN5	histone acetyltransferase GCN5, putative	SELS#DGNSGVDISPR	SELSDGNSGVDISPR	NO	0	0	0	0	N/A	0	0	0	0	0	0	N/A	0	0	1482	3	3	0	0	1	1	3	3	3	0	0	1	1	3	1463
PVP01_0908600	ApiAP2	AP2 domain transcription factor, putative	KNS#YDFSADYNSK	KNSYDFSADYNSK	NO	0	0	0	0	N/A	0	0	0	0	0	0	N/A	0	0	1562	2	2	0	0	1	1	2	3	3	0	0	1	1	3	1259
PVP01_1331400	CBF5	H/ACA ribonucleoprotein complex subunit 4, putative	DGEGAEENDNNAGEQS#DSGVVKK	DGEGAEENDNNAGEQSDSGVVKK	NO	0	0	0	0	N/A	0	0	0	0	0	0	N/A	0	0	1134	3	3	0	0	1	1	3	3	3	0	0	1	1	3	1253
PVP01_1146800	-	ATP-dependant RNA helicase, putative	LAQS#DDEEEEDAQKEFEPATER	LAQSDDEEEEDAQKEFEPATER	NO	0	0	0	0	N/A	0	0	0	0	0	0	N/A	0	0	1331	2	2	0	0	1	1	2	2	2	0	0	1	1	2	1237
PVP01_0834900	-	conserved Plasmodium protein, unknown function	S#NAPEQSNDEQEDEAPFNQEK	SNAPEQSNDEQEDEAPFNQEK	NO	0	0	0	0	N/A	0	0	0	0	0	0	N/A	0	0	1171	1	5	0	0	1	1	5	1	6	0	0	1	1	6	1177
PVP01_0834900	-	conserved Plasmodium protein, unknown function	SNAPEQS#NDEQEDEAPFNQEK	SNAPEQSNDEQEDEAPFNQEK	NO	0	0	0	0	N/A	0	0	0	0	0	0	N/A	0	0	1171	4	5	0	0	1	1	5	5	6	0	0	1	1	6	1177
PVP01_1249900	SPP	signal peptide peptidase, putative	SQES#IISNAK	SQESIISNAK	NO	0	0	0	0	N/A	0	0	0	0	0	0	N/A	0	0	959	1	1	0	0	1	1	1	2	2	0	0	1	1	2	1136
PVP01_1319100	-	acid phosphatase, putative	DLS#FEFGGVHEK	DLSFEFGGVHEK	NO	0	0	0	0	N/A	0	0	0	0	0	0	N/A	0	0	1372	2	2	0	0	1	1	2	2	2	0	0	1	1	2	1082
PVP01_1301900	-	conserved protein, unknown function	SVTFTS#EDESVGDAK	SVTFTSEDESVGDAK	NO	0	0	0	0	N/A	0	0	0	0	0	0	N/A	0	0	1012	4	4	5	5	0.444444	1	4	4	4	5	5	0.444444	1	4	1054
PVP01_0813500	-	conserved Plasmodium protein, unknown function	GYFS#DTELLAYNNSSR	GYFSDTELLAYNNSSR	NO	0	0	0	0	N/A	0	0	0	0	0	0	N/A	0	0	1521	3	3	0	0	1	1	3	3	3	0	0	1	1	3	1047
PVP01_1209200	-	inner membrane complex protein, putative	LKVEKS#FDETNDTAPDSVSR	LKVEKSFDETNDTAPDSVSR	NO	0	0	0	0	N/A	0	0	0	0	0	0	N/A	0	0	1122	3	4	0	0	1	1	4	7	9	0	0	1	1	9	994
PVP01_1209200	-	inner membrane complex protein, putative	LKVEKSFDETNDT#APDSVSR	LKVEKSFDETNDTAPDSVSR	NO	0	0	0	0	N/A	0	0	0	0	0	0	N/A	0	0	1122	1	4	0	0	1	1	4	2	9	0	0	1	1	9	994
PVP01_0118400	-	mannose-6-phosphate isomerase, putative	KNS#TKS#EDVNSVVR	KNSTKSEDVNSVVR	NO	0	0	0	0	N/A	0	0	0	0	0	0	N/A	0	0	899	1	1	0	0	1	1	1	2	2	0	0	1	1	2	925
PVP01_0701800	DDX60	ATP-dependent RNA helicase DDX60, putative	EADDLGNQS#EGPSDSGK	EADDLGNQSEGPSDSGK	NO	0	0	0	0	N/A	0	0	0	0	0	0	N/A	0	0	990	3	3	5	5	0.375	1	3	3	3	5	5	0.375	1	3	860
PVP01_1032700	-	conserved Plasmodium protein, unknown function	KVDNS#DVEEFLIIEK	KVDNSDVEEFLIIEK	NO	0	0	0	0	N/A	0	0	0	0	0	0	N/A	0	0	1027	1	2	0	1	0.666667	1	2	3	4	0	1	0.8	1	4	816
PVP01_1032700	-	conserved Plasmodium protein, unknown function	VDNS#DVEEFLIIEK	KVDNSDVEEFLIIEK	NO	0	0	0	0	N/A	0	0	0	0	0	0	N/A	0	0	1027	1	2	1	1	0.666667	1	2	1	4	1	1	0.8	1	4	816
PVP01_0718200	-	TLD domain-containing protein	KNS#FLNFDISSPK	KNSFLNFDISSPK	NO	0	0	0	0	N/A	0	0	0	0	0	0	N/A	0	0	772	2	2	0	0	1	2	4	3	3	0	0	1	2	9	812
PVP01_1419200	-	conserved Plasmodium protein, unknown function	YES#DIISPVK	YESDIISPVK	NO	0	0	0	0	N/A	0	0	0	0	0	0	N/A	0	0	949	2	2	2	2	0.5	1	2	5	5	6	6	0.454545	1	5	747
PVP01_1265900	-	KS1 protein precursor, putative	KDS#DEEAFD	KDSDEEAFD	NO	0	0	0	0	N/A	0	0	0	0	0	0	N/A	0	0	507	1	1	0	0	1	1	1	2	2	0	0	1	1	2	705
PVP01_1208500	ALBA2	DNA/RNA-binding protein Alba 2, putative	PGS#TKS#DTKLENEIR	PGSTKSDTKLENEIR	NO	0	0	0	0	N/A	0	0	0	0	0	0	N/A	0	0	546	1	1	0	0	1	1	1	7	7	0	0	1	1	7	677
PVP01_0919900	U2AF1	splicing factor U2AF small subunit, putative	NRDDADGDS#DGASRR	NRDDADGDSDGASRR	NO	0	0	0	0	N/A	0	0	0	0	0	0	N/A	0	0	1159	1	1	0	0	1	1	1	2	2	0	0	1	1	2	645
PVP01_1322600	PEPC	phosphoenolpyruvate carboxylase, putative	SAS#KANDCTYDEVTK	SASKANDCTYDEVTK	NO	0	0	0	0	N/A	0	0	0	0	0	0	N/A	0	0	714	2	2	0	0	1	3	6	4	4	0	0	1	3	8	575
PVP01_1322600	PEPC	phosphoenolpyruvate carboxylase, putative	LS#VSSAKDELESQYGGPISR	LSVSSAKDELESQYGGPISR	NO	0	0	0	0	N/A	0	0	0	0	0	0	N/A	0	0	714	1	2	1	1	0.666667	3	6	1	2	2	2	0.5	3	8	575
PVP01_1322600	PEPC	phosphoenolpyruvate carboxylase, putative	LSVSS#AKDELESQYGGPISR	LSVSSAKDELESQYGGPISR	NO	0	0	0	0	N/A	0	0	0	0	0	0	N/A	0	0	714	1	2	1	1	0.666667	3	6	1	2	2	2	0.5	3	8	575
PVP01_0911200	-	RNA-binding protein, putative	NRYECLDDGDES#DK	NRYECLDDGDESDK	NO	0	0	0	0	N/A	0	0	0	0	0	0	N/A	0	0	755	1	4	0	0	1	3	9	2	5	0	0	1	3	11	554
PVP01_0911200	-	RNA-binding protein, putative	YECLDDGDES#DK	NRYECLDDGDESDK	NO	0	0	0	0	N/A	0	0	0	0	0	0	N/A	0	0	755	3	4	0	0	1	3	9	3	5	0	0	1	3	11	554
PVP01_0911200	-	RNA-binding protein, putative	SMGNSGLNS#PR	SMGNSGLNSPR	NO	0	0	0	0	N/A	0	0	0	0	1	1	0	0	0	755	3	3	1	1	0.75	3	9	3	3	3	3	0.5	3	11	554
PVP01_0520400	USP13	ubiquitin carboxyl-terminal hydrolase 13, putative	SEKS#TPGGDNSSGYAEGQGK	SEKSTPGGDNSSGYAEGQGK	NO	0	0	0	0	N/A	0	0	0	0	0	0	N/A	0	0	412	1	2	0	0	1	1	2	2	3	0	0	1	1	3	553
PVP01_0520400	USP13	ubiquitin carboxyl-terminal hydrolase 13, putative	SEKST#PGGDNSSGYAEGQGK	SEKSTPGGDNSSGYAEGQGK	NO	0	0	0	0	N/A	0	0	0	0	0	0	N/A	0	0	412	1	2	0	0	1	1	2	1	3	0	0	1	1	3	553
PVP01_0921600	DHHC3	palmitoyltransferase DHHC3, putative	LRKS#HS#ENQDIEIQDIER	LRKSHSENQDIEIQDIER	NO	0	0	0	0	N/A	0	0	0	0	0	0	N/A	0	0	811	3	3	0	0	1	1	3	4	4	0	0	1	1	4	542
PVP01_1426700	-	translation initiation factor SUI1, putative	IKS#DAEEEEQEGEES#GEEK	IKSDAEEEEQEGEESGEEKISQR	NO	0	0	0	0	N/A	0	0	0	0	0	0	N/A	0	0	721	1	8	0	0	1	1	8	3	15	0	0	1	1	15	535
PVP01_1426700	-	translation initiation factor SUI1, putative	IKS#DAEEEEQEGEES#GEEKISQR	IKSDAEEEEQEGEESGEEKISQR	NO	0	0	0	0	N/A	0	0	0	0	0	0	N/A	0	0	721	4	8	0	0	1	1	8	8	15	0	0	1	1	15	535
PVP01_1426700	-	translation initiation factor SUI1, putative	IKS#DAEEEEQEGEESGEEK	IKSDAEEEEQEGEESGEEKISQR	NO	0	0	0	0	N/A	0	0	0	0	0	0	N/A	0	0	721	3	8	0	0	1	1	8	4	15	0	0	1	1	15	535
PVP01_1439200	HP1	heterochromatin protein 1, putative	NHLSSSS#SLQEEVSTTSIIK	NHLSSSSSLQEEVSTTSIIK	NO	0	0	0	0	N/A	0	0	0	0	0	0	N/A	0	0	516	2	8	2	2	0.8	1	8	2	8	2	2	0.8	1	8	524
PVP01_1439200	HP1	heterochromatin protein 1, putative	NHLSSSSS#LQEEVSTTSIIK	NHLSSSSSLQEEVSTTSIIK	NO	0	0	0	0	N/A	0	0	0	0	0	0	N/A	0	0	516	6	8	2	2	0.8	1	8	6	8	2	2	0.8	1	8	524
PVP01_0208500	ATP6	calcium-transporting ATPase, putative	SGS#GVSGGSGVDSVGSHNYK	SGSGVSGGSGVDSVGSHNYK	NO	0	0	0	0	N/A	0	0	0	0	0	0	N/A	0	0	553	3	3	2	2	0.6	1	3	3	3	2	2	0.6	1	3	517
PVP01_1431600	EIF3A	eukaryotic translation initiation factor 3 subunit A, putative	DITENDQAKNEEGS#DGGGDFTVFK	DITENDQAKNEEGSDGGGDFTVFK	NO	0	0	0	0	N/A	0	0	0	0	0	0	N/A	0	0	745	1	4	0	0	1	2	7	1	6	0	0	1	2	10	482
PVP01_1431600	EIF3A	eukaryotic translation initiation factor 3 subunit A, putative	NEEGS#DGGGDFTVFK	DITENDQAKNEEGSDGGGDFTVFK	NO	0	0	0	0	N/A	0	0	0	0	0	0	N/A	0	0	745	3	4	0	0	1	2	7	5	6	0	0	1	2	10	482
PVP01_1431600	EIF3A	eukaryotic translation initiation factor 3 subunit A, putative	KS#SYEDDFSWK	KSSYEDDFSWK	NO	0	0	0	0	N/A	0	0	0	0	0	0	N/A	0	0	745	1	3	0	0	1	2	7	1	4	0	0	1	2	10	482
PVP01_1431600	EIF3A	eukaryotic translation initiation factor 3 subunit A, putative	KSS#YEDDFSWK	KSSYEDDFSWK	NO	0	0	0	0	N/A	0	0	0	0	0	0	N/A	0	0	745	2	3	0	0	1	2	7	3	4	0	0	1	2	10	482
PVP01_1310200	-	kinesin-7, putative	T#QYSDSEEVKPLGALNPSNSVVK	TQYSDSEEVKPLGALNPSNSVVK	NO	0	0	0	0	N/A	0	0	0	0	0	0	N/A	0	0	468	1	3	0	0	1	3	6	1	5	0	0	1	3	11	469
PVP01_1310200	-	kinesin-7, putative	TQYS#DSEEVKPLGALNPSNS#VVK	TQYSDSEEVKPLGALNPSNSVVK	NO	0	0	0	0	N/A	0	0	0	0	0	0	N/A	0	0	468	1	3	0	0	1	3	6	3	5	0	0	1	3	11	469
PVP01_1310200	-	kinesin-7, putative	TQYS#DSEEVKPLGALNPSNSVVK	TQYSDSEEVKPLGALNPSNSVVK	NO	0	0	0	0	N/A	0	0	0	0	0	0	N/A	0	0	468	1	3	0	0	1	3	6	1	5	0	0	1	3	11	469
PVP01_1310200	-	kinesin-7, putative	LS#SMEYSNLVDEEEKGDAAK	LSSMEYSNLVDEEEKGDAAK	NO	0	0	0	0	N/A	0	0	0	0	0	0	N/A	0	0	468	1	2	0	0	1	3	6	2	4	0	0	1	3	11	469
PVP01_1310200	-	kinesin-7, putative	LSS#MEYSNLVDEEEKGDAAK	LSSMEYSNLVDEEEKGDAAK	NO	0	0	0	0	N/A	0	0	0	0	0	0	N/A	0	0	468	1	2	0	0	1	3	6	2	4	0	0	1	3	11	469
PVP01_1310200	-	kinesin-7, putative	RAS#S#VSFAQPR	RASSVSFAQPR	NO	0	0	0	0	N/A	0	0	0	0	0	0	N/A	0	0	468	1	1	0	0	1	3	6	2	2	0	0	1	3	11	469
PVP01_0947000	-	conserved Plasmodium protein, unknown function	GNPIRSS#DFEQEQNMTSR	GNPIRSSDFEQEQNMTSR	NO	0	0	0	0	N/A	0	0	0	0	0	0	N/A	0	0	282	2	2	0	0	1	1	2	4	4	0	0	1	1	4	436
PVP01_1249600	-	conserved Plasmodium protein, unknown function	ELATQNS#KES#DHAVDKDSELAQK	ELATQNSKESDHAVDKDSELAQK	NO	0	0	0	0	N/A	0	0	0	0	0	0	N/A	0	0	248	1	1	0	0	1	1	1	2	2	0	0	1	1	2	321
PVP01_1212000	PEPCK	phosphoenolpyruvate carboxykinase, putative	SIDKS#SDYDLAEK	SIDKSSDYDLAEK	NO	0	0	0	0	N/A	0	0	0	0	0	0	N/A	0	0	176	1	2	0	0	1	1	2	1	4	0	0	1	1	4	300
PVP01_1212000	PEPCK	phosphoenolpyruvate carboxykinase, putative	SIDKSS#DYDLAEK	SIDKSSDYDLAEK	NO	0	0	0	0	N/A	0	0	0	0	0	0	N/A	0	0	176	1	2	0	0	1	1	2	3	4	0	0	1	1	4	300
PVP01_0806900	-	rhoGAP GTPase, putative	GQS#S#DSAELAK	GQSSDSAELAK	NO	0	0	0	0	N/A	0	0	0	0	2	2	0	0	0	336	1	4	0	0	1	1	4	3	8	0	0	1	1	8	295
PVP01_0806900	-	rhoGAP GTPase, putative	GQS#SDS#AELAK	GQSSDSAELAK	NO	0	0	0	0	N/A	0	0	0	0	2	2	0	0	0	336	1	4	0	0	1	1	4	3	8	0	0	1	1	8	295
PVP01_0806900	-	rhoGAP GTPase, putative	GQSS#DSAELAK	GQSSDSAELAK	NO	0	0	0	0	N/A	0	0	0	0	2	2	0	0	0	336	2	4	0	0	1	1	4	2	8	0	0	1	1	8	295
PVP01_0717400	-	nucleosome assembly protein 1, putative	DRS#ENS#VENTTDPK	DRSENSVENTTDPK	NO	0	0	0	0	N/A	0	0	0	0	2	2	0	0	0	170	2	2	0	0	1	1	2	6	6	2	2	0.75	1	6	248
PVP01_0717400	-	nucleosome assembly protein 1, putative	DRSENS#VENTTDPK	DRSENSVENTTDPK	NO	0	0	0	0	N/A	0	0	0	0	2	2	0	0	0	170	0	2	0	0	1	1	2	0	6	2	2	0.75	1	6	248
PVP01_0514700	-	conserved Plasmodium protein, unknown function	AGMAGS#DDDEDDEDDDSDAIVK	KAGMAGSDDDEDDEDDDSDAIVK	NO	0	0	0	0	N/A	0	0	0	0	0	0	N/A	0	0	193	19	37	0	0	1	1	37	19	39	0	0	1	1	39	214
PVP01_0514700	-	conserved Plasmodium protein, unknown function	KAGMAGS#DDDEDDEDDDSDAIVK	KAGMAGSDDDEDDEDDDSDAIVK	NO	0	0	0	0	N/A	0	0	0	0	0	0	N/A	0	0	193	18	37	0	0	1	1	37	20	39	0	0	1	1	39	214
PVP01_0420400	HT	hexose transporter	EISSSQS#LK	EISSSQSLK	NO	0	0	0	0	N/A	0	0	0	0	0	0	N/A	0	0	132	4	4	0	0	1	1	4	10	10	5	5	0.666667	1	10	150
PVP01_0532000	GAPM2	glideosome associated protein with multiple membrane spans 2, putative	QNAEMGVSENYSKS#GQF	QNAEMGVSENYSKSGQF	NO	0	0	0	0	N/A	0	0	0	0	0	0	N/A	0	0	79	7	7	0	0	1	1	7	12	12	0	0	1	1	12	136
PVP01_0108700	HSP90	heat shock protein 90, putative	EIT#AS#EDEAEEEDAEGEK	QNEKEITASEDEAEEEDAEGEKK	NO	0	0	0	0	N/A	0	0	0	0	0	0	N/A	0	0	39	11	23	0	0	1	1	23	12	34	0	0	1	1	34	84
PVP01_0108700	HSP90	heat shock protein 90, putative	EITAS#EDEAEEEDAEGEK	QNEKEITASEDEAEEEDAEGEKK	NO	0	0	0	0	N/A	0	0	0	0	0	0	N/A	0	0	39	1	23	0	0	1	1	23	1	34	0	0	1	1	34	84
PVP01_0108700	HSP90	heat shock protein 90, putative	QNEKEIT#AS#EDEAEEEDAEGEK	QNEKEITASEDEAEEEDAEGEKK	NO	0	0	0	0	N/A	0	0	0	0	0	0	N/A	0	0	39	5	23	0	0	1	1	23	7	34	0	0	1	1	34	84
PVP01_0108700	HSP90	heat shock protein 90, putative	QNEKEIT#AS#EDEAEEEDAEGEKK	QNEKEITASEDEAEEEDAEGEKK	NO	0	0	0	0	N/A	0	0	0	0	0	0	N/A	0	0	39	6	23	0	0	1	1	23	14	34	0	0	1	1	34	84
PVP01_0114000	-	DnaJ protein, putative	ARGS#AS#SDAGLGGPPGGAAPSGAAR	ARGSASSDAGLGGPPGGAAPSGAAR	NO	0	0	0	3	0	0	0	0	0	0	3	0	0	0	910	1	2	0	5	0.285714	1	2	1	2	0	5	0.285714	1	2	947
PVP01_0114000	-	DnaJ protein, putative	GSAS#SDAGLGGPPGGAAPSGAAR	ARGSASSDAGLGGPPGGAAPSGAAR	NO	0	0	3	3	0	0	0	0	0	3	3	0	0	0	910	1	2	5	5	0.285714	1	2	1	2	5	5	0.285714	1	2	947
PVP01_1251600	-	conserved Plasmodium protein, unknown function	NEKEDNDDDDT#LCEEK	NEKEDNDDDDTLCEEK	NO	0	0	4	4	0	0	0	0	0	4	4	0	0	0	631	2	2	6	6	0.25	1	2	2	2	8	8	0.2	1	2	945
PVP01_0816100	-	conserved Plasmodium protein, unknown function	REHS#VNNVDQFELQCR	REHSVNNVDQFELQCR	NO	0	0	1	1	0	0	0	0	0	1	1	0	0	0	411	3	3	0	0	1	1	3	5	5	0	0	1	1	5	933
PVP01_1427700	-	RNA-binding protein, putative	DGGYS#NDNNADDALLK	DGGYSNDNNADDALLK	NO	0	0	1	1	0	0	0	0	0	1	1	0	0	0	1219	4	4	10	10	0.285714	1	4	4	4	10	10	0.285714	1	4	906
PVP01_0718200	-	TLD domain-containing protein	EDT#ATFASEAQR	EDTATFASEAQR	NO	0	0	2	2	0	0	0	0	0	2	2	0	0	0	772	2	2	3	3	0.4	2	4	6	6	3	3	0.666667	2	9	812
PVP01_1411500	-	conserved protein, unknown function	IS#ESASEES#IGPVTYK	ISESASEESIGPVTYK	NO	0	0	3	3	0	0	0	0	0	3	3	0	0	0	650	1	5	6	6	0.454545	1	5	1	8	8	8	0.5	1	8	628
PVP01_1411500	-	conserved protein, unknown function	IS#ESASEESIGPVTYK	ISESASEESIGPVTYK	NO	0	0	3	3	0	0	0	0	0	3	3	0	0	0	650	0	5	6	6	0.454545	1	5	0	8	8	8	0.5	1	8	628
PVP01_1411500	-	conserved protein, unknown function	ISESAS#EES#IGPVTYK	ISESASEESIGPVTYK	NO	0	0	3	3	0	0	0	0	0	3	3	0	0	0	650	4	5	6	6	0.454545	1	5	7	8	8	8	0.5	1	8	628
PVP01_1123100	-	Sec14 domain containing protein	LGT#GEYLEQAPR	LGTGEYLEQAPR	NO	0	0	2	2	0	0	0	0	0	2	2	0	0	0	686	2	2	2	2	0.5	1	2	2	2	2	2	0.5	1	2	606
PVP01_0925200	EK	ethanolamine kinase, putative	ANS#VAESSPPFPLR	ANSVAESSPPFPLR	NO	0	0	5	5	0	0	0	0	0	7	7	0	0	0	533	4	4	1	1	0.8	1	4	7	7	1	1	0.875	1	7	601
PVP01_1322600	PEPC	phosphoenolpyruvate carboxylase, putative	YNPPQDSPLTAPQDSQDS#QDER	YNPPQDSPLTAPQDSQDSQDER	NO	0	0	1	1	0	0	0	0	0	1	1	0	0	0	714	2	2	6	6	0.25	3	6	2	2	6	6	0.25	3	8	575
PVP01_0911200	-	RNA-binding protein, putative	HNSGNS#PLFR	HNSGNSPLFR	NO	0	0	5	5	0	0	0	0	0	5	5	0	0	0	755	2	2	11	11	0.153846	3	9	3	3	14	14	0.176471	3	11	554
PVP01_0211800	-	aspartate--tRNA ligase, putative	EGS#QVENAPDEVSDK	EGSQVENAPDEVSDK	NO	0	0	4	4	0	0	0	0	0	4	4	0	0	0	389	3	3	18	18	0.142857	1	3	3	3	18	18	0.142857	1	3	443
PVP01_1442500	PABP	polyadenylate-binding protein, putative	ESGS#ENADSPNILYVGPHQSR	KESGSENADSPNILYVGPHQSR	NO	0	0	2	2	0	0	0	0	0	2	2	0	0	0	186	1	5	1	1	0.833333	2	8	1	8	1	1	0.888889	2	11	401
PVP01_1442500	PABP	polyadenylate-binding protein, putative	KES#GS#ENADSPNILYVGPHQSR	KESGSENADSPNILYVGPHQSR	NO	0	0	0	2	0	0	0	0	0	0	2	0	0	0	186	1	5	0	1	0.833333	2	8	3	8	0	1	0.888889	2	11	401
PVP01_1442500	PABP	polyadenylate-binding protein, putative	KESGS#ENADSPNILYVGPHQSR	KESGSENADSPNILYVGPHQSR	NO	0	0	0	2	0	0	0	0	0	0	2	0	0	0	186	3	5	0	1	0.833333	2	8	4	8	0	1	0.888889	2	11	401
PVP01_1442500	PABP	polyadenylate-binding protein, putative	AANAGDT#GKSGEEAEGGAATSTAAASESAK	AANAGDTGKSGEEAEGGAATSTAAASESAK	NO	0	0	0	20	0	0	0	0	0	0	22	0	0	0	186	2	3	0	26	0.103448	2	8	2	3	0	26	0.103448	2	11	401
PVP01_1442500	PABP	polyadenylate-binding protein, putative	SGEEAEGGAATSTAAASES#AK	AANAGDTGKSGEEAEGGAATSTAAASESAK	NO	0	0	20	20	0	0	0	0	0	22	22	0	0	0	186	1	3	26	26	0.103448	2	8	1	3	26	26	0.103448	2	11	401
PVP01_0812600	-	phosphoglucomutase, putative	SCLCGVMVTAS#HNPK	SCLCGVMVTASHNPK	NO	0	0	4	4	0	0	0	0	0	5	5	0	0	0	208	6	6	0	0	1	1	6	11	11	0	0	1	1	11	316
PVP01_1213300	ISC1	inner membrane complex suture component, putative	FLLEDGQTYGTTSS#LDNATGSK	FLLEDGQTYGTTSSLDNATGSK	NO	0	0	1	1	0	0	0	0	0	1	1	0	0	0	142	7	7	8	8	0.466667	1	7	8	8	8	8	0.5	1	8	301
PVP01_0110100	PARE	prodrug activation and resistance esterase, putative	AGVANST#GPSGSTGSAR	AGVANSTGPSGSTGSAR	NO	0	0	9	9	0	0	0	0	0	9	9	0	0	0	344	0	3	20	20	0.130435	1	3	0	4	20	20	0.166667	1	4	264
PVP01_0110100	PARE	prodrug activation and resistance esterase, putative	AGVANSTGPSGS#TGSAR	AGVANSTGPSGSTGSAR	NO	0	0	9	9	0	0	0	0	0	9	9	0	0	0	344	3	3	20	20	0.130435	1	3	4	4	20	20	0.166667	1	4	264
PVP01_1132600	TLP	TRAP-like protein, putative	Y#ASVYNIDALPSYK	YASVYNIDALPSYK	YES	0	0	2	2	0	0	0	0	0	2	2	0	0	0	312	9	20	11	11	0.645161	1	20	14	28	13	13	0.682927	1	28	222
PVP01_1132600	TLP	TRAP-like protein, putative	YAS#VYNIDALPSYK	YASVYNIDALPSYK	YES	0	0	2	2	0	0	0	0	0	2	2	0	0	0	312	11	20	11	11	0.645161	1	20	14	28	13	13	0.682927	1	28	222
PVP01_1015000	-	conserved Plasmodium protein, unknown function	FLQNS#SDEYTIQQMER	FLQNSSDEYTIQQMER	NO	0	0	37	37	0	0	0	0	0	39	39	0	0	0	63	14	18	36	36	0.333333	1	18	15	19	38	38	0.333333	1	19	123
PVP01_1015000	-	conserved Plasmodium protein, unknown function	FLQNSS#DEYTIQQMER	FLQNSSDEYTIQQMER	NO	0	0	37	37	0	0	0	0	0	39	39	0	0	0	63	4	18	36	36	0.333333	1	18	4	19	38	38	0.333333	1	19	123
PVP01_1315300	-	calmodulin, putative	VFDRDGDGYIS#ADELR	VFDRDGDGYISADELR	NO	0	0	1	1	0	0	0	0	0	2	2	0	0	0	108	1	1	6	6	0.142857	1	1	2	2	8	8	0.2	1	2	99
PVP01_1426100	ALBA1	DNA/RNA-binding protein Alba 1, putative	CGSTVITDQYVS#GQDNNEHVVQEK	CGSTVITDQYVSGQDNNEHVVQEK	NO	0	0	15	15	0	0	0	0	0	17	17	0	0	0	97	6	6	27	27	0.181818	1	6	7	7	34	34	0.170732	1	7	98
PVP01_0517100	14-3-3I	14-3-3 protein, putative	AFDDAITEFDNVS#EDSYK	AFDDAITEFDNVSEDSYK	NO	0	0	54	54	0	0	0	0	0	55	55	0	0	0	14	3	3	75	75	0.0384615	1	3	4	4	77	77	0.0493827	1	4	8
