# Supplementary material for: Proteogenomic analysis of the total and surface-exposed proteomes of Plasmodium vivax salivary gland sporozoites
Source: PLoS Negl Trop Dis. 2017 Jul 31;11(7):e0005791. doi: 10.1371/journal.pntd.0005791 (PMC5552340; doi:10.1371/journal.pntd.0005791)
Supplement: S8 Table — (XLSX) [file pntd.0005791.s018.xlsx]

## Sheet: S8_Table
S8 Table. Phosphorylated peptides identified from mass spectrometric analysis of P. falciparum salivary gland sporozoites. Mass spectrometry data from a previous analysis of P. falciparum NF54 salivary gland sporozoites (Lindner & Swearingen et al. 2013 PMID: 23325771) were searched for evidence of phosphorylation. (a) The phosphosite assigned by the spectral matching search engine after localiza…
Gene ID	Protein	Description	Phosphopeptidea	Parent peptideb	Phospho PSM 1% FDRc							All PSM 1% FDRd							Abundance Rankm (of 2010)
					Phospho PSMe	Total phospho peptide PSMf	Un-phopshorylated PSMg	Total Un-phopshorylated peptide PSMh	% phosphorylatedi	Phospho peptides per proteinj	Phospho PSM per proteink	Phospho PSMe	Total phospho peptide PSMf	Un-phopshorylated PSMg	Total Un-phopshorylated peptide PSMh	% phosphorylatedi	Phospho peptides per proteinj	Phospho PSM per proteink
PF3D7_1003600	IMC1c	inner membrane complex protein 1c, putative	SYELLNKQS#SVK	SYELLNKQSSVK	1	1	0	0	1	5	69	3	3	0	0	1	5	92	59
PF3D7_1003600	IMC1c	inner membrane complex protein 1c, putative	RLSS#EEIKPAGCCSAACT	RLSSEEIKPAGCCSAACT	9	37	3	30	0.552239	5	69	12	52	3	32	0.619048	5	92	59
PF3D7_1003600	IMC1c	inner membrane complex protein 1c, putative	LSS#EEIKPAGC	RLSSEEIKPAGCCSAACT	7	37	7	30	0.552239	5	69	12	52	8	32	0.619048	5	92	59
PF3D7_1003600	IMC1c	inner membrane complex protein 1c, putative	LS#SEEIKPAGCCSAACT	RLSSEEIKPAGCCSAACT	6	37	20	30	0.552239	5	69	7	52	20	32	0.619048	5	92	59
PF3D7_1003600	IMC1c	inner membrane complex protein 1c, putative	LSS#EEIKPAGCCSAACT	RLSSEEIKPAGCCSAACT	6	37	20	30	0.552239	5	69	6	52	20	32	0.619048	5	92	59
PF3D7_1003600	IMC1c	inner membrane complex protein 1c, putative	RLS#SEEIKPAGCCSAACT	RLSSEEIKPAGCCSAACT	5	37	3	30	0.552239	5	69	5	52	3	32	0.619048	5	92	59
PF3D7_1003600	IMC1c	inner membrane complex protein 1c, putative	RLSS#EEIKPAGC	RLSSEEIKPAGCCSAACT	2	37	0	30	0.552239	5	69	4	52	1	32	0.619048	5	92	59
PF3D7_1003600	IMC1c	inner membrane complex protein 1c, putative	RLS#S#EEIKPAGC	RLSSEEIKPAGCCSAACT	1	37	0	30	0.552239	5	69	4	52	1	32	0.619048	5	92	59
PF3D7_1003600	IMC1c	inner membrane complex protein 1c, putative	RLS#SEEIKPAGC	RLSSEEIKPAGCCSAACT	1	37	0	30	0.552239	5	69	2	52	1	32	0.619048	5	92	59
PF3D7_1003600	IMC1c	inner membrane complex protein 1c, putative	SIQASNFEPSGS#MQLK	SIQASNFEPSGSMQLK	19	28	33	33	0.459016	5	69	20	29	35	35	0.453125	5	92	59
PF3D7_1003600	IMC1c	inner membrane complex protein 1c, putative	S#IQASNFEPSGSMQLK	SIQASNFEPSGSMQLK	6	28	33	33	0.459016	5	69	6	29	35	35	0.453125	5	92	59
PF3D7_1003600	IMC1c	inner membrane complex protein 1c, putative	S#IQAS#NFEPSGSMQLK	SIQASNFEPSGSMQLK	3	28	33	33	0.459016	5	69	3	29	35	35	0.453125	5	92	59
PF3D7_1003600	IMC1c	inner membrane complex protein 1c, putative	NQYS#GANFEQER	FYNQYSGANFEQER	2	2	5	5	0.285714	5	69	4	4	10	10	0.285714	5	92	59
PF3D7_1003600	IMC1c	inner membrane complex protein 1c, putative	Y#SLDQNNIYQQAN	YSLDQNNIYQQAN	1	1	9	9	0.1	5	69	4	4	15	15	0.210526	5	92	59
PF3D7_0515700	GAP40	glideosome-associated protein 40, putative	NYSS#KQHEMLDSQA	NYSSKQHEMLDSQA	29	45	0	0	1	1	45	32	49	0	0	1	1	49	113
PF3D7_0515700	GAP40	glideosome-associated protein 40, putative	NYS#SKQHEMLDSQA	NYSSKQHEMLDSQA	9	45	0	0	1	1	45	9	49	0	0	1	1	49	113
PF3D7_0515700	GAP40	glideosome-associated protein 40, putative	NYS#S#KQHEMLDSQA	NYSSKQHEMLDSQA	7	45	0	0	1	1	45	8	49	0	0	1	1	49	113
PF3D7_1140400	-	conserved Plasmodium protein, unknown function	TAS#VNGS#EENVYLK	TASVNGSEENVYLK	10	22	9	9	0.709677	3	45	13	25	11	11	0.694444	3	55	166
PF3D7_1140400	-	conserved Plasmodium protein, unknown function	T#ASVNGS#EENVYLK	TASVNGSEENVYLK	4	22	9	9	0.709677	3	45	4	25	11	11	0.694444	3	55	166
PF3D7_1140400	-	conserved Plasmodium protein, unknown function	TAS#VNGSEENVYLK	TASVNGSEENVYLK	4	22	9	9	0.709677	3	45	4	25	11	11	0.694444	3	55	166
PF3D7_1140400	-	conserved Plasmodium protein, unknown function	TASVNGS#EENVYLK	TASVNGSEENVYLK	4	22	9	9	0.709677	3	45	4	25	11	11	0.694444	3	55	166
PF3D7_1140400	-	conserved Plasmodium protein, unknown function	DAHMNS#LHENYNVSTK	DAHMNSLHENYNVSTK	18	18	21	21	0.461538	3	45	25	25	25	25	0.5	3	55	166
PF3D7_1140400	-	conserved Plasmodium protein, unknown function	ATS#ETQNIK	ATSETQNIK	5	5	16	16	0.238095	3	45	5	5	18	18	0.217391	3	55	166
PF3D7_1207400	-	conserved Plasmodium protein, unknown function	INFDES#DENK	INFDESDENK	1	1	0	0	1	5	39	2	2	0	0	1	5	48	37
PF3D7_1207400	-	conserved Plasmodium protein, unknown function	KNS#SEDTKEPQENLYGK	KNSSEDTKEPQENLYGK	8	10	0	0	1	5	39	9	11	0	0	1	5	48	37
PF3D7_1207400	-	conserved Plasmodium protein, unknown function	KNSS#EDTKEPQENLYGK	KNSSEDTKEPQENLYGK	2	10	0	0	1	5	39	2	11	0	0	1	5	48	37
PF3D7_1207400	-	conserved Plasmodium protein, unknown function	S#LEIESNTYESYR	KSLEIESNTYESYR	5	12	0	0	1	5	39	5	12	0	0	1	5	48	37
PF3D7_1207400	-	conserved Plasmodium protein, unknown function	S#LEIES#NTYESYR	KSLEIESNTYESYR	4	12	0	0	1	5	39	4	12	0	0	1	5	48	37
PF3D7_1207400	-	conserved Plasmodium protein, unknown function	SLEIES#NTYESYR	KSLEIESNTYESYR	3	12	0	0	1	5	39	3	12	0	0	1	5	48	37
PF3D7_1213400	-	conserved Plasmodium protein, unknown function	GSEDDNVLNIKES#K	SLQTQKGSEDDNVLNIKESK	10	17	0	0	1	4	39	15	28	0	0	1	4	71	43
PF3D7_1213400	-	conserved Plasmodium protein, unknown function	SLQTQKGS#EDDNVLNIK	SLQTQKGSEDDNVLNIKESK	6	17	0	0	1	4	39	11	28	0	0	1	4	71	43
PF3D7_1213400	-	conserved Plasmodium protein, unknown function	SLQTQKGS#EDDNVLNIKES#K	SLQTQKGSEDDNVLNIKESK	1	17	0	0	1	4	39	2	28	0	0	1	4	71	43
PF3D7_1213400	-	conserved Plasmodium protein, unknown function	IEENLESMS#K	IEENLESMSK	16	16	1	1	0.941176	4	39	17	17	3	3	0.85	4	71	43
PF3D7_1213400	-	conserved Plasmodium protein, unknown function	LNAQTSGT#YK	LNAQTSGTYKR	2	5	5	5	0.5	4	39	13	24	8	8	0.75	4	71	43
PF3D7_1213400	-	conserved Plasmodium protein, unknown function	LNAQTS#GTYKR	LNAQTSGTYKR	2	5	0	5	0.5	4	39	8	24	0	8	0.75	4	71	43
PF3D7_1213400	-	conserved Plasmodium protein, unknown function	LNAQTS#GTYK	LNAQTSGTYKR	1	5	5	5	0.5	4	39	3	24	8	8	0.75	4	71	43
PF3D7_1207400	-	conserved Plasmodium protein, unknown function	HVES#FYSNAIK	LKHVESFYSNAIK	10	14	41	88	0.137255	5	39	11	20	43	103	0.162602	5	48	37
PF3D7_1207400	-	conserved Plasmodium protein, unknown function	LKHVES#FYSNAIK	LKHVESFYSNAIK	4	14	47	88	0.137255	5	39	9	20	60	103	0.162602	5	48	37
PF3D7_1213400	-	conserved Plasmodium protein, unknown function	NNS#LISIDIVNENEK	NNSLISIDIVNENEK	1	1	8	8	0.111111	4	39	2	2	8	8	0.2	4	71	43
PF3D7_1207400	-	conserved Plasmodium protein, unknown function	IVDIS#NIDEK	IVDISNIDEK	2	2	39	39	0.0487805	5	39	3	3	40	40	0.0697674	5	48	37
PF3D7_1327300	-	conserved Plasmodium protein, unknown function	DNINADLS#DDS#KKER	DNINADLSDDSKKER	4	7	0	0	1	9	34	7	11	0	0	1	9	54	230
PF3D7_1327300	-	conserved Plasmodium protein, unknown function	DNINADLS#DDSKK	DNINADLSDDSKKER	3	7	0	0	1	9	34	4	11	0	0	1	9	54	230
PF3D7_1327300	-	conserved Plasmodium protein, unknown function	KISS#LGDKDNNK	KISSLGDKDNNK	1	1	0	0	1	9	34	3	3	0	0	1	9	54	230
PF3D7_1327300	-	conserved Plasmodium protein, unknown function	MDS#SNEYNITK	MDSSNEYNITK	6	6	3	3	0.666667	9	34	6	6	3	3	0.666667	9	54	230
PF3D7_1327300	-	conserved Plasmodium protein, unknown function	IPS#IEDSQK	KIPSIEDSQK	6	6	6	6	0.5	9	34	13	13	7	7	0.65	9	54	230
PF3D7_1327300	-	conserved Plasmodium protein, unknown function	ISQLDS#DNKNLENTLIR	ISQLDSDNKNLENTLIR	3	3	6	6	0.333333	9	34	3	3	6	6	0.333333	9	54	230
PF3D7_1327300	-	conserved Plasmodium protein, unknown function	TIEDKNES#ELEK	TIEDKNESELEKYEK	3	4	6	13	0.235294	9	34	6	9	12	19	0.321429	9	54	230
PF3D7_1327300	-	conserved Plasmodium protein, unknown function	T#IEDKNESELEKYEK	TIEDKNESELEKYEK	1	4	7	13	0.235294	9	34	3	9	7	19	0.321429	9	54	230
PF3D7_1327300	-	conserved Plasmodium protein, unknown function	KIET#SQNITK	KIETSQNITK	2	2	12	12	0.142857	9	34	3	3	21	21	0.125	9	54	230
PF3D7_1327300	-	conserved Plasmodium protein, unknown function	QEPVVQGSSS#LFNVNNK	QEPVVQGSSSLFNVNNK	4	4	29	29	0.121212	9	34	4	4	30	30	0.117647	9	54	230
PF3D7_1327300	-	conserved Plasmodium protein, unknown function	EMEEQNIPELNIPQLS#AIHNR	EMEEQNIPELNIPQLSAIHNR	1	1	8	8	0.111111	9	34	2	2	9	9	0.181818	9	54	230
PF3D7_0919500	MFS3	major facilitator superfamily domain-containing protein, putative	S#KSFNVEEKDEEQSTS	SKSFNVEEKDEEQSTS	9	31	0	3	0.911765	1	31	9	33	0	3	0.916667	1	33	173
PF3D7_0919500	MFS3	major facilitator superfamily domain-containing protein, putative	S#KSFNVEEKDEEQS#TS	SKSFNVEEKDEEQSTS	4	31	0	3	0.911765	1	31	5	33	0	3	0.916667	1	33	173
PF3D7_0919500	MFS3	major facilitator superfamily domain-containing protein, putative	SKS#FNVEEKDEEQS#TS	SKSFNVEEKDEEQSTS	4	31	0	3	0.911765	1	31	4	33	0	3	0.916667	1	33	173
PF3D7_0919500	MFS3	major facilitator superfamily domain-containing protein, putative	SKS#FNVEEKDEEQST#S	SKSFNVEEKDEEQSTS	3	31	0	3	0.911765	1	31	3	33	0	3	0.916667	1	33	173
PF3D7_0919500	MFS3	major facilitator superfamily domain-containing protein, putative	S#FNVEEKDEEQS#TS	SKSFNVEEKDEEQSTS	3	31	3	3	0.911765	1	31	3	33	3	3	0.916667	1	33	173
PF3D7_0919500	MFS3	major facilitator superfamily domain-containing protein, putative	SKS#FNVEEKDEEQSTS	SKSFNVEEKDEEQSTS	3	31	0	3	0.911765	1	31	3	33	0	3	0.916667	1	33	173
PF3D7_0919500	MFS3	major facilitator superfamily domain-containing protein, putative	S#FNVEEKDEEQST#S	SKSFNVEEKDEEQSTS	2	31	3	3	0.911765	1	31	2	33	3	3	0.916667	1	33	173
PF3D7_0919500	MFS3	major facilitator superfamily domain-containing protein, putative	S#FNVEEKDEEQSTS	SKSFNVEEKDEEQSTS	2	31	3	3	0.911765	1	31	2	33	3	3	0.916667	1	33	173
PF3D7_0919500	MFS3	major facilitator superfamily domain-containing protein, putative	SKS#FNVEEKDEEQSTS#	SKSFNVEEKDEEQSTS	1	31	0	3	0.911765	1	31	2	33	0	3	0.916667	1	33	173
PF3D7_0518900	-	conserved Plasmodium protein, unknown function	LCNS#GIFNEDKEK	LCNSGIFNEDKEK	15	26	6	12	0.684211	2	29	24	35	9	15	0.7	2	38	64
PF3D7_0518900	-	conserved Plasmodium protein, unknown function	LCNS#GIFNEDK	LCNSGIFNEDKEK	11	26	6	12	0.684211	2	29	11	35	6	15	0.7	2	38	64
PF3D7_0518900	-	conserved Plasmodium protein, unknown function	KEHS#QDNMCEIMNK	KEHSQDNMCEIMNK	3	3	3	3	0.5	2	29	3	3	3	3	0.5	2	38	64
PF3D7_1341800	IMC1k	inner membrane complex protein 1k, putative	VIS#ENNLESDNVK	VISENNLESDNVK	19	27	8	8	0.771429	2	28	20	30	8	8	0.789474	2	33	134
PF3D7_1341800	IMC1k	inner membrane complex protein 1k, putative	VIS#ENNLES#DNVK	VISENNLESDNVK	4	27	8	8	0.771429	2	28	5	30	8	8	0.789474	2	33	134
PF3D7_1341800	IMC1k	inner membrane complex protein 1k, putative	VISENNLES#DNVK	VISENNLESDNVK	4	27	8	8	0.771429	2	28	5	30	8	8	0.789474	2	33	134
PF3D7_1341800	IMC1k	inner membrane complex protein 1k, putative	LWS#WTNDGK	LWSWTNDGK	1	1	3	3	0.25	2	28	3	3	13	13	0.1875	2	33	134
PF3D7_0525800	IMC1g	inner membrane complex protein 1g, putative	ENQTIS#LADEK	ENQTISLADEKEIQILNDLTSQK	18	25	15	51	0.328947	1	25	20	30	18	62	0.326087	1	30	60
PF3D7_0525800	IMC1g	inner membrane complex protein 1g, putative	EIQILNDLTS#QK	ENQTISLADEKEIQILNDLTSQK	5	25	36	51	0.328947	1	25	6	30	44	62	0.326087	1	30	60
PF3D7_0525800	IMC1g	inner membrane complex protein 1g, putative	ENQT#IS#LADEK	ENQTISLADEKEIQILNDLTSQK	2	25	15	51	0.328947	1	25	4	30	18	62	0.326087	1	30	60
PF3D7_0209500	-	conserved Plasmodium protein, unknown function	LPS#SEITLNNSNLK	LPSSEITLNNSNLK	13	13	0	0	1	2	22	14	14	0	0	1	2	23	86
PF3D7_0209500	-	conserved Plasmodium protein, unknown function	TNS#SNNLNTSNVNK	TNSSNNLNTSNVNKK	4	9	6	6	0.6	2	22	4	9	6	7	0.5625	2	23	86
PF3D7_0209500	-	conserved Plasmodium protein, unknown function	T#NSSNNLNTSNVNK	TNSSNNLNTSNVNKK	3	9	6	6	0.6	2	22	3	9	6	7	0.5625	2	23	86
PF3D7_0209500	-	conserved Plasmodium protein, unknown function	TNS#SNNLNTSNVNKK	TNSSNNLNTSNVNKK	2	9	0	6	0.6	2	22	2	9	1	7	0.5625	2	23	86
PF3D7_1468700	eIF4A	eukaryotic initiation factor 4A	CHACVGGT#VVR	CHACVGGTVVREDIDK	12	18	12	12	0.6	1	18	16	24	16	16	0.6	1	24	72
PF3D7_1468700	eIF4A	eukaryotic initiation factor 4A	CHACVGGT#VVREDIDK	CHACVGGTVVREDIDK	6	18	0	12	0.6	1	18	8	24	0	16	0.6	1	24	72
PF3D7_1342600	MyoA	myosin A	RVS#NVEAFDK	RVSNVEAFDK	17	17	1	1	0.944444	1	17	36	36	3	3	0.923077	1	36	18
PF3D7_1223100	PKAr	cAMP-dependent protein kinase regulatory subunit	TDS#EILDGLDYSEMSK	TDSEILDGLDYSEMSK	11	17	15	15	0.53125	1	17	11	17	15	15	0.53125	1	17	99
PF3D7_1223100	PKAr	cAMP-dependent protein kinase regulatory subunit	T#DSEILDGLDYSEMSK	TDSEILDGLDYSEMSK	6	17	15	15	0.53125	1	17	6	17	15	15	0.53125	1	17	99
PF3D7_0812300	SSP3	sporozoite surface protein 3, putative	VNDDPFITYDS#NLS#KK	VNDDPFITYDSNLSKK	7	17	0	53	0.242857	1	17	22	35	0	55	0.388889	1	35	198
PF3D7_0812300	SSP3	sporozoite surface protein 3, putative	VNDDPFITYDSNLS#KK	VNDDPFITYDSNLSKK	7	17	0	53	0.242857	1	17	10	35	0	55	0.388889	1	35	198
PF3D7_0812300	SSP3	sporozoite surface protein 3, putative	VNDDPFITYDS#NLSK	VNDDPFITYDSNLSKK	3	17	53	53	0.242857	1	17	3	35	55	55	0.388889	1	35	198
PF3D7_1221400	IMC1h	inner membrane complex protein 1h, putative	KGTS#QSLFPPLAHHNR	KGTSQSLFPPLAHHNR	2	2	0	0	1	5	15	2	2	0	0	1	5	17	57
PF3D7_1221400	IMC1h	inner membrane complex protein 1h, putative	ELNSS#NILDHR	ELNSSNILDHR	3	4	12	12	0.25	5	15	3	6	15	15	0.285714	5	17	57
PF3D7_1221400	IMC1h	inner membrane complex protein 1h, putative	ELNS#SNILDHR	ELNSSNILDHR	1	4	12	12	0.25	5	15	3	6	15	15	0.285714	5	17	57
PF3D7_1221400	IMC1h	inner membrane complex protein 1h, putative	RVMT#ALGPLPLPEEFKK	RVMTALGPLPLPEEFKK	2	2	9	9	0.181818	5	15	2	2	13	13	0.133333	5	17	57
PF3D7_1221400	IMC1h	inner membrane complex protein 1h, putative	VPFLPAPAAPGT#PDIENIEK	VPFLPAPAAPGTPDIENIEK	4	4	38	38	0.0952381	5	15	4	4	39	39	0.0930233	5	17	57
PF3D7_1221400	IMC1h	inner membrane complex protein 1h, putative	NMPS#LVVTCPPQIGR	NMPSLVVTCPPQIGR	3	3	35	35	0.0789474	5	15	3	3	39	39	0.0714286	5	17	57
PF3D7_0304000	IMC1a	inner membrane complex protein 1a, putative	MEENES#TNEEICK	MEENESTNEEICK	2	2	0	0	1	3	13	2	2	0	0	1	3	21	42
PF3D7_0304000	IMC1a	inner membrane complex protein 1a, putative	NLSVT#KENHNIYK	NLSVTKENHNIYK	3	5	0	0	1	3	13	5	8	0	0	1	3	21	42
PF3D7_0304000	IMC1a	inner membrane complex protein 1a, putative	NLS#VTKENHNIYK	NLSVTKENHNIYK	2	5	0	0	1	3	13	3	8	0	0	1	3	21	42
PF3D7_0304000	IMC1a	inner membrane complex protein 1a, putative	AYDIFNVS#K	AYDIFNVSKELR	6	6	29	29	0.171429	3	13	11	11	32	32	0.255814	3	21	42
PF3D7_0723300	-	conserved Plasmodium protein, unknown function	KPT#KTIFEAQR	KPTKTIFEAQR	1	1	0	0	1	4	12	2	2	0	0	1	4	14	264
PF3D7_0723300	-	conserved Plasmodium protein, unknown function	VGNVYVFESQGS#IR	VGNVYVFESQGSIR	3	3	3	3	0.5	4	12	3	3	4	4	0.428571	4	14	264
PF3D7_0723300	-	conserved Plasmodium protein, unknown function	NIS#NSNIVSTNLLDKK	NISNSNIVSTNLLDKK	3	5	3	13	0.277778	4	12	4	6	3	14	0.3	4	14	264
PF3D7_0723300	-	conserved Plasmodium protein, unknown function	NIS#NSNIVSTNLLDK	NISNSNIVSTNLLDKK	2	5	10	13	0.277778	4	12	2	6	11	14	0.3	4	14	264
PF3D7_0723300	-	conserved Plasmodium protein, unknown function	TVYES#QNETISNTDAK	TVYESQNETISNTDAK	3	3	25	25	0.107143	4	12	3	3	25	25	0.107143	4	14	264
PF3D7_1211000	-	kinesin-7, putative	YLSSNS#IINQK	YLSSNSIINQK	2	2	0	0	1	4	11	6	6	0	0	1	4	19	299
PF3D7_1211000	-	kinesin-7, putative	YSMS#ISANMK	YSMSISANMK	2	2	0	0	1	4	11	4	4	0	0	1	4	19	299
PF3D7_1211000	-	kinesin-7, putative	SLDT#NEYDTK	SLDTNEYDTK	3	5	3	3	0.625	4	11	4	7	3	3	0.7	4	19	299
PF3D7_1211000	-	kinesin-7, putative	S#LDTNEYDTK	SLDTNEYDTK	2	5	3	3	0.625	4	11	3	7	3	3	0.7	4	19	299
PF3D7_1211000	-	kinesin-7, putative	LNSLYEDS#HSGLFVGK	IKLNSLYEDSHSGLFVGK	2	2	8	8	0.2	4	11	2	2	10	10	0.166667	4	19	299
PF3D7_1251200	-	coronin	HISS#IHEENNFK	HISSIHEENNFK	6	9	1	1	0.9	1	9	7	11	1	1	0.916667	1	11	278
PF3D7_1251200	-	coronin	HIS#S#IHEENNFK	HISSIHEENNFK	3	9	1	1	0.9	1	9	4	11	1	1	0.916667	1	11	278
PF3D7_1137800	SPELD	sporozoite surface protein essential for liver stage development, putative	ENNNKES#EDENKQDNVGTEK	ENNNKESEDENKQDNVGTEK	9	9	12	12	0.428571	1	9	13	13	14	14	0.481481	1	13	10
PF3D7_0816500	HSP20	small heat shock protein HSP20, putative	SCLCAGS#TDQGEMK	SCLCAGSTDQGEMK	5	9	111	111	0.075	1	9	6	10	113	113	0.0813008	1	10	8
PF3D7_0816500	HSP20	small heat shock protein HSP20, putative	SCLCAGST#DQGEMK	SCLCAGSTDQGEMK	4	9	111	111	0.075	1	9	4	10	113	113	0.0813008	1	10	8
PF3D7_0621400	ALV7	Pf77 protein	SSYS#SDFIEK	SSYSSDFIEK	4	4	9	9	0.307692	3	8	6	6	14	14	0.3	3	13	148
PF3D7_0304100	IMC1e	inner membrane complex protein 1e, putative	EFANNIYSSPSPVLSS#SHTEHA	EFANNIYSSPSPVLSSSHTEHA	2	2	7	7	0.222222	3	8	2	2	7	7	0.222222	3	8	76
PF3D7_0304100	IMC1e	inner membrane complex protein 1e, putative	NNYSVNIPQTYTT#K	NNYSVNIPQTYTTK	3	3	19	19	0.136364	3	8	3	3	22	22	0.12	3	8	76
PF3D7_0621400	ALV7	Pf77 protein	SPVNPS#IEYLGK	SPVNPSIEYLGK	3	3	29	29	0.09375	3	8	3	3	30	30	0.0909091	3	13	148
PF3D7_0304100	IMC1e	inner membrane complex protein 1e, putative	S#FHDNVITHNK	SFHDNVITHNK	3	3	56	56	0.0508475	3	8	3	3	59	59	0.0483871	3	8	76
PF3D7_0621400	ALV7	Pf77 protein	ALDIPS#EVLLK	ALDIPSEVLLK	1	1	27	27	0.0357143	3	8	4	4	38	38	0.0952381	3	13	148
PF3D7_0506900	ROM4	rhomboid protease ROM4	S#SIFSDLEIPQGDVK	KRSSIFSDLEIPQGDVK	3	4	15	15	0.210526	2	7	6	8	18	18	0.307692	2	11	171
PF3D7_0506900	ROM4	rhomboid protease ROM4	KRS#SIFSDLEIPQGDVK	KRSSIFSDLEIPQGDVK	1	4	0	15	0.210526	2	7	2	8	0	18	0.307692	2	11	171
PF3D7_1222700	GAP45	glideosome-associated protein 45	EEIDYATQENKS#FEEK	EEIDYATQENKSFEEK	3	5	0	25	0.166667	2	7	15	17	0	27	0.386364	2	20	51
PF3D7_1222700	GAP45	glideosome-associated protein 45	EEIDYAT#QENK	EEIDYATQENKSFEEK	2	5	25	25	0.166667	2	7	2	17	27	27	0.386364	2	20	51
PF3D7_1222700	GAP45	glideosome-associated protein 45	LSEPAHEES#IYFTYR	LSEPAHEESIYFTYR	2	2	12	12	0.142857	2	7	3	3	12	12	0.2	2	20	51
PF3D7_0506900	ROM4	rhomboid protease ROM4	IIVTSDENLHTLPS#GAVGR	IIVTSDENLHTLPSGAVGR	3	3	23	23	0.115385	2	7	3	3	23	23	0.115385	2	11	171
PF3D7_1244600	ARFGAP	ADP-ribosylation factor GTPase-activating protein, putative	GTIINSGS#WFTEK	GTIINSGSWFTEK	3	3	26	26	0.103448	2	7	4	4	28	28	0.125	2	8	87
PF3D7_1244600	ARFGAP	ADP-ribosylation factor GTPase-activating protein, putative	AS#SMTTNTINNLNTNDLIESTK	ASSMTTNTINNLNTNDLIESTK	2	4	0	39	0.0930233	2	7	2	4	0	40	0.0909091	2	8	87
PF3D7_1244600	ARFGAP	ADP-ribosylation factor GTPase-activating protein, putative	TINNLNT#NDLIESTK	ASSMTTNTINNLNTNDLIESTK	2	4	39	39	0.0930233	2	7	2	4	40	40	0.0909091	2	8	87
PF3D7_1247500	-	serine/threonine protein kinase, putative	IQS#KDTLIIDHVDR	IQSKDTLIIDHVDR	4	4	0	0	1	2	6	5	5	0	0	1	2	8	706
PF3D7_1318300	-	conserved Plasmodium protein, unknown function	GNSLS#FDGINMNNIK	GNSLSFDGINMNNIK	3	3	0	0	1	2	6	3	3	0	0	1	2	6	735
PF3D7_1318300	-	conserved Plasmodium protein, unknown function	KNS#QDLEVHK	KNSQDLEVHK	3	3	0	0	1	2	6	3	3	0	0	1	2	6	735
PF3D7_1350900	AP2-O4	AP2 domain transcription factor AP2-O4, putative	YNEENS#DEGNVIK	YNEENSDEGNVIK	6	6	0	0	1	1	6	6	6	0	0	1	1	6	1127
PF3D7_1247500	-	serine/threonine protein kinase, putative	FFT#TSNLSGDIFK	FFTTSNLSGDIFK	2	2	3	3	0.4	2	6	3	3	3	3	0.5	2	8	706
PF3D7_1463500	-	fam-a protein	SNS#NENNELDIDDR	SNSNENNELDIDDR	4	6	9	9	0.4	1	6	4	7	10	10	0.411765	1	7	114
PF3D7_1463500	-	fam-a protein	S#NSNENNELDIDDR	SNSNENNELDIDDR	2	6	9	9	0.4	1	6	3	7	10	10	0.411765	1	7	114
PF3D7_1321600	PDEgamma	phosphodiesterase gamma, putative	MFHSNNS#NLYK	MFHSNNSNLYK	5	5	0	0	1	1	5	9	9	0	0	1	1	9	559
PF3D7_1443000	SRPK2	serine/threonine protein kinase	NSS#PNFGIFNESIK	NSSPNFGIFNESIK	3	5	0	0	1	1	5	3	5	0	0	1	1	5	1122
PF3D7_1443000	SRPK2	serine/threonine protein kinase	NS#SPNFGIFNESIK	NSSPNFGIFNESIK	2	5	0	0	1	1	5	2	5	0	0	1	1	5	1122
PF3D7_1361800	GAC	glideosome-associated connector	INS#LVAEENLSK	INSLVAEENLSK	5	5	8	8	0.384615	1	5	5	5	8	8	0.384615	1	5	106
PF3D7_0108300	ARP	conserved Plasmodium protein, unknown function	KGS#EVVPNNQYYNLGEYNK	KGSEVVPNNQYYNLGEYNK	1	1	0	0	1	2	4	2	2	0	0	1	2	5	632
PF3D7_1202600	-	conserved protein, unknown function	STTTYTS#EDEYNISSK	STTTYTSEDEYNISSK	4	4	0	0	1	1	4	4	4	0	0	1	1	4	1075
PF3D7_0108300	ARP	conserved Plasmodium protein, unknown function	SFS#NIASDMYNK	SFSNIASDMYNK	3	3	3	3	0.5	2	4	3	3	3	3	0.5	2	5	632
PF3D7_0717700	-	serine--tRNA ligase, putative	ISS#QADIKDDTTCNSQK	ISSQADIKDDTTCNSQK	4	4	6	6	0.4	1	4	6	6	8	8	0.428571	1	6	330
PF3D7_0407600	-	conserved Plasmodium protein, unknown function	SNT#DTYADNIK	SNTDTYADNIK	4	4	7	7	0.363636	1	4	4	4	8	8	0.333333	1	4	886
PF3D7_0626800	PyrK	pyruvate kinase	VGS#FQGTDIVIR	VGSFQGTDIVIR	4	4	9	9	0.307692	1	4	9	9	10	10	0.473684	1	9	101
PF3D7_1466300	RPN2	26S proteasome regulatory subunit RPN2, putative	TAQDDNSSVLS#DGK	TAQDDNSSVLSDGK	4	4	10	10	0.285714	1	4	4	4	10	10	0.285714	1	4	404
PF3D7_0307100	-	40S ribosomal protein S12, putative	SDVES#ADNNVVVEEK	SDVESADNNVVVEEK	3	3	0	0	1	1	3	3	3	0	0	1	1	3	144
PF3D7_0626400	-	Sec14 domain containing protein	HIGS#DNFK	HIGSDNFK	2	2	0	0	1	2	3	7	7	0	0	1	2	9	1153
PF3D7_0626400	-	Sec14 domain containing protein	HIGS#DNLK	HIGSDNLK	1	1	0	0	1	2	3	2	2	1	1	0.666667	2	9	1153
PF3D7_0708400	HSP90	heat shock protein 90	EIT#AS#EEEEGEGEGER	EITASEEEEGEGEGER	3	3	0	0	1	1	3	3	3	0	0	1	1	3	102
PF3D7_1024100	-	conserved Plasmodium protein, unknown function	QNS#LNNLNLQIK	QNSLNNLNLQIK	2	2	0	0	1	2	3	3	3	0	0	1	2	5	608
PF3D7_1133400	AMA1	apical membrane antigen 1	S#NSRNDEMLDPEASFWGEEK	SNSRNDEMLDPEASFWGEEK	3	3	0	0	1	1	3	3	3	0	0	1	1	3	20
PF3D7_1209300	KROX1	zinc finger transcription factor, putative	KGS#FSIEGR	KGSFSIEGR	3	3	0	0	1	1	3	3	3	0	0	1	1	3	1363
PF3D7_1468100	-	conserved Plasmodium protein, unknown function	NSFS#DEEEELMK	NSFSDEEEELMK	3	3	0	0	1	1	3	3	3	0	0	1	1	3	819
PF3D7_1329100	MyoC	myosin C	QSNECIS#PR	QSNECISPR	3	3	1	1	0.75	1	3	3	3	1	1	0.75	1	3	513
PF3D7_1359400	CELF1	CUGBP Elav-like family member 1	NENTS#EVNDYSK	NENTSEVNDYSK	3	3	1	1	0.75	1	3	4	4	1	1	0.8	1	4	835
PF3D7_1434200	CAM	calmodulin	DGDGYIS#ADELR	DGDGYISADELR	3	3	3	3	0.5	1	3	3	3	3	3	0.5	1	3	125
PF3D7_0414400	-	conserved Plasmodium protein, unknown function	NNTLVQNTS#TLNK	NNTLVQNTSTLNK	3	3	4	4	0.428571	1	3	3	3	4	4	0.428571	1	3	1188
PF3D7_0916700	HoMu	RNA-binding protein musashi, putative	S#VEEHNIDDK	SVEEHNIDDK	3	3	4	4	0.428571	1	3	4	4	8	8	0.333333	1	4	324
PF3D7_1224300	PABP	polyadenylate-binding protein, putative	KDETAAS#DCADTPNILYVGPHQSR	KDETAASDCADTPNILYVGPHQSR	3	3	4	4	0.428571	1	3	3	3	4	4	0.428571	1	3	191
PF3D7_1435300	-	NAD(P)H-dependent glutamate synthase, putative	SNS#NALSINNNK	SNSNALSINNNK	3	3	4	4	0.428571	1	3	3	3	4	4	0.428571	1	3	673
PF3D7_0917900	HSP70-2	heat shock protein 70	NGILHVEAEDKGT#GK	NGILHVEAEDKGTGK	3	3	6	6	0.333333	1	3	3	3	7	7	0.3	1	3	49
PF3D7_1107300	PAIP1	polyadenylate-binding protein-interacting protein 1, putative	TSVTNVHNS#NDEGTK	TSVTNVHNSNDEGTK	3	3	6	6	0.333333	1	3	3	3	7	7	0.3	1	3	1033
PF3D7_1361100	SEC24A	protein transport protein Sec24A	NVTSQFIPVS#SNNTLK	NVTSQFIPVSSNNTLK	3	3	7	7	0.3	1	3	7	7	7	7	0.5	1	7	870
PF3D7_1310700	-	RNA-binding protein, putative	PSAS#TINTFLTK	PSASTINTFLTK	3	3	9	9	0.25	1	3	3	3	12	12	0.2	1	3	46
PF3D7_1024100	-	conserved Plasmodium protein, unknown function	CS#DTIIENQNIIK	CSDTIIENQNIIK	1	1	4	4	0.2	2	3	2	2	5	5	0.285714	2	5	608
PF3D7_0806800	-	V-type proton ATPase subunit a, putative	TGGILLSTNS#K	TGGILLSTNSK	3	3	16	16	0.157895	1	3	5	5	17	17	0.227273	1	5	270
PF3D7_0817900	HMGB2	high mobility group protein B2	LIGEAWGQLS#PAQK	LIGEAWGQLSPAQK	3	3	45	45	0.0625	1	3	3	3	48	48	0.0588235	1	3	71
PF3D7_0320000	I2	protein phosphatase inhibitor 2	S#GTLDDIDEEYKPDNK	SGTLDDIDEEYKPDNK	2	2	0	0	1	1	2	2	2	0	0	1	1	2	717
PF3D7_0414900	ARO	armadillo-domain containing rhoptry protein	LLS#FTSNDILR	LLSFTSNDILR	2	2	0	0	1	1	2	3	3	3	3	0.5	1	3	1113
PF3D7_0711500	-	regulator of chromosome condensation, putative	SQDS#YENHTYDK	SQDSYENHTYDK	2	2	0	0	1	1	2	2	2	0	0	1	1	2	435
PF3D7_1007700	ApiAP2	AP2 domain transcription factor, putative	ASALT#PVEGVR	ASALTPVEGVR	2	2	0	0	1	1	2	3	3	0	0	1	1	3	1251
PF3D7_1121100	-	conserved Plasmodium protein, unknown function	VYS#NENIIDTPNK	VYSNENIIDTPNK	2	2	0	0	1	1	2	2	2	0	0	1	1	2	1118
PF3D7_1145000	-	conserved Plasmodium protein, unknown function	NLFLYQSS#DVK	NLFLYQSSDVK	2	2	0	0	1	1	2	2	2	0	0	1	1	2	976
PF3D7_1219600	ATPase2	aminophospholipid-transporting P-ATPase	KTT#EEIEYR	KTTEEIEYR	2	2	0	0	1	1	2	2	2	0	0	1	1	2	925
PF3D7_1322600	-	conserved Plasmodium protein, unknown function	LNS#MIDNQTTK	LNSMIDNQTTK	2	2	0	0	1	1	2	2	2	0	0	1	1	2	1034
PF3D7_0502300	-	conserved Plasmodium protein, unknown function	ENYS#ADIYNER	ENYSADIYNER	2	2	3	3	0.4	1	2	3	3	4	4	0.428571	1	3	602
PF3D7_1366100	DIP13	DIP13 homolog, putative	LYSGTS#DEDLR	LYSGTSDEDLR	2	2	3	3	0.4	1	2	2	2	3	3	0.4	1	2	718
PF3D7_1230100	TLAP1	thioredoxin-like associated protein 1, putative	CNS#LINERPTNYQDTR	CNSLINERPTNYQDTR	2	2	6	6	0.25	1	2	3	3	8	8	0.272727	1	3	167
PF3D7_1333800	-	conserved Plasmodium protein, unknown function	NS#TDNDLIFR	NSTDNDLIFR	2	2	6	6	0.25	1	2	3	3	6	6	0.333333	1	3	423
PF3D7_1006200	ALBA3	DNA/RNA-binding protein Alba 3	AS#TEEVSQER	ASTEEVSQER	2	2	11	11	0.153846	1	2	3	3	11	11	0.214286	1	3	66
PF3D7_0214100	SEC31	protein transport protein SEC31	S#SFADIQNVVSPPR	SSFADIQNVVSPPR	2	2	14	14	0.125	1	2	2	2	17	17	0.105263	1	2	641
PF3D7_1409400	-	conserved Plasmodium membrane protein, unknown function	S#SEYQGLLNSK	SSEYQGLLNSK	2	2	16	16	0.111111	1	2	12	12	17	17	0.413793	1	12	208
PF3D7_0106300	ATP6	calcium-transporting ATPase	EMKS#NENTIISR	EMKSNENTIISR	1	1	0	0	1	1	1	6	6	0	0	1	1	6	531
PF3D7_0212500	-	conserved Plasmodium protein, unknown function	EGGS#DNIYTSNIK	EGGSDNIYTSNIK	1	1	0	0	1	1	1	2	2	0	0	1	1	2	1142
PF3D7_0215200	-	conserved Plasmodium protein, unknown function	LHY#LDSK	LHYLDSK	1	1	0	0	1	1	1	4	4	3	3	0.571429	1	4	184
PF3D7_0517400	FACT-L	FACT complex subunit SPT16, putative	FAYKS#DEDDEGYNKR	FAYKSDEDDEGYNKR	1	1	0	0	1	1	1	2	2	0	0	1	1	2	604
PF3D7_0717800	-	conserved Plasmodium protein, unknown function	LDTY#NSEILK	LDTYNSEILK	1	1	0	0	1	1	1	2	2	0	0	1	1	2	921
PF3D7_1023800	-	conserved Plasmodium protein, unknown function	HSYNT#FEFLK	HSYNTFEFLK	1	1	0	0	1	1	1	3	3	0	0	1	1	3	853
PF3D7_1232300	-	cytochrome b5, putative	IEYINYS#DEEIKK	IEYINYSDEEIKK	1	1	0	0	1	1	1	3	3	0	0	1	1	3	856
PF3D7_1338300	EF-1gamma	elongation factor 1-gamma, putative	KDDNNNNNNNDADNQHADLLS#DDLAEK	KDDNNNNNNNDADNQHADLLSDDLAEK	1	1	0	0	1	1	1	3	3	0	0	1	1	3	187
PF3D7_1408700	-	conserved Plasmodium protein, unknown function	LLNLDS#IKDNLLHMK	LLNLDSIKDNLLHMK	1	1	0	0	1	1	1	4	4	0	0	1	1	4	1438
PF3D7_1312900	EIF4G	eukaryotic translation initation factor 4 gamma	SNT#NSELYNQK	SNTNSELYNQK	1	1	2	2	0.333333	1	1	2	2	2	2	0.5	1	2	1120
PF3D7_1103800	NOT1	CCR4-NOT transcription complex subunit 1, putative	ANT#ITHSSNIK	ANTITHSSNIK	1	1	3	3	0.25	1	1	2	2	3	3	0.4	1	2	895
PF3D7_0622800	-	leucine--tRNA ligase, putative	SIS#DDKNNVDK	SISDDKNNVDKNK	1	1	5	5	0.166667	1	1	5	5	5	5	0.5	1	5	309
PF3D7_1217900	-	PPPDE peptidase domain-containing protein, putative	LPS#VSLENFFK	LPSVSLENFFK	1	1	6	6	0.142857	1	1	2	2	14	14	0.125	1	2	867
PF3D7_1441100	-	conserved Plasmodium protein, unknown function	NSNTVDS#SENVEEVVDNLTSEK	NSNTVDSSENVEEVVDNLTSEK	1	1	6	6	0.142857	1	1	2	2	6	6	0.25	1	2	1290
PF3D7_0819600	-	conserved Plasmodium protein, unknown function	KKEES#DEDEDENEEK	KKEESDEDEDENEEK	1	1	21	21	0.0454545	1	1	3	3	29	29	0.09375	1	3	45
PF3D7_1447500	IMC20	inner membrane complex protein, putative	LPT#LSYVSDPVYIR	LPTLSYVSDPVYIR	1	1	28	28	0.0344828	1	1	3	3	31	31	0.0882353	1	3	119
