# Supplementary material for: Proteogenomic analysis of the total and surface-exposed proteomes of Plasmodium vivax salivary gland sporozoites
Source: PLoS Negl Trop Dis. 2017 Jul 31;11(7):e0005791. doi: 10.1371/journal.pntd.0005791 (PMC5552340; doi:10.1371/journal.pntd.0005791)
Supplement: S9 Table — (XLSX) [file pntd.0005791.s019.xlsx]

## Sheet: S9_Table
S9 Table. All proteins identified from surface labeling of live P. vivax salivary gland sporozoites with biotin. (a) The number of unique peptides contributing spectra to the adjusted PSM in "b". (a) The adjusted number of peptide spectrum matches (PSM) identified at a PeptideProphet probability corresponding to a model-estimated false discovery rate (FDR) less than 1.0 %. PSM shared by degenerat…
Gene ID	Protein	Protein Description	P. vivax VK210 surface-labeled			P. vivax VK247 surface-labeled			P. vivax VK247 unlabeled			Sample ID'd	TM domainsd	Signal peptidee	GPI anchorf	Tierg	NOTE	P. falciparum salivary gland sporozoite surface proteins				P. yoelii salivary gland sporozoite surface proteins
			Peptidesa	PSMb	Spectra with labelc	Peptidesa	PSMb	Spectra with labelc	Peptidesa	PSMb	Spectra with labelc							P. falciparum Gene ID	Protein	Protein Description	P. falciparum evidenceh	P. yoelii Gene ID	Protein	Protein Description	P. yoelii evidencei
PVP01_1218700	TRAP	thrombospondin-related anonymous protein, putative	19	85	6	13	44	2	1	2	0	BOTH	1	YES	NO	1	TM/Signal/GPI, evidence for label. Known sporozoite surface protein.	PF3D7_1335900	thrombospondin-related anonymous protein	TRAP	Enriched, Labeled, TM/Sig/GPI	PY17X_1354800	TRAP	thrombospondin-related anonymous protein	Detected
PVP01_0938800	SPELD	sporozoite surface protein essential for liver stage development, putative	4	6	1	3	6	0	2	2	0	BOTH	1	NO	NO	1	TM/Signal/GPI, evidence for label. Known sporozoite surface protein, 1 TM (PMID: 28067322). THHM does not predict TM.	PF3D7_1137800	sporozoite surface protein essential for liver stage development, putative	SPELD	Enriched, Labeled	PY17X_0912300	SPELD	sporozoite surface protein essential for liver stage development, putative	Detected
PVP01_0835600	CSP	circumsporozoite (CS) protein	16	110	17	17	102	51	0	0	0	BOTH	0	YES	Highly probable	1	TM/Signal/GPI, evidence for label. Known sporozoite surface protein.	PF3D7_0304600	circumsporozoite (CS) protein	CSP	Enriched, Labeled, TM/Sig/GPI	PY17X_0405400	CSP	circumsporozoite (CS) protein (CSP)	Detected
PVP01_1258000	GEST	gamete egress and sporozoite traversal protein, putative	2	4	2	0	0	0	0	0	0	VK210	0	YES	NO	1	TM/Signal/GPI, evidence for label. Known sporozoite secreted protein (PMID: 21958024)	PF3D7_1449000	gamete egress and sporozoite traversal protein, putative	GEST	TM/Sig/GPI	PY17X_1316500	GEST	gamete egress and sporozoite traversal protein, putative	Detected
PVP01_1463200	-	actin	16	44.0073	1	16	30.0964	0	5	12.3392	0	BOTH	0	NO	NO	2	Spectral evidence for incorporation of biotin label. Surface-exposed on ookinetes (PMID: 21816124 )	PF3D7_1246200	actin I	ACT1	Enriched, Labeled	PY17X_1461900	-	actin I, putative	Detected
PVP01_1212200	MyoA	myosin A, putative	16	34.0804	3	20	48	0	0	0	0	BOTH	0	NO	NO	2	Spectral evidence for incorporation of biotin label.	PF3D7_1342600	myosin A	MyoA	Enriched, Labeled	PY17X_1361400	MyoA	myosin A	Detected
PVP01_1227100	-	conserved Plasmodium protein, unknown function	3	3	1	5	10	0	0	0	0	BOTH	0	NO	NO	2	Spectral evidence for incorporation of biotin label.	PF3D7_1327300	conserved Plasmodium protein, unknown function	-	Detected, no label, no TM/Sig/GPI	PY17X_1347200	-	conserved Plasmodium protein, unknown function	Not detected
PVP01_1268100	TPx1	thioredoxin peroxidase 1, putative	6	10	1	6	15	0	0	0	0	BOTH	0	NO	NO	2	Spectral evidence for incorporation of biotin label.	PF3D7_1438900	thioredoxin peroxidase 1	Trx-Px1	Enriched	PY17X_1306600	TPx1	thioredoxin peroxidase, putative	Detected
PVP01_0518800	HSP20	small heat shock protein HSP20, putative	3	4	2	2	5	0	0	0	0	BOTH	0	NO	NO	2	Spectral evidence for incorporation of biotin label. Known sporozoite surface protein (PMID: 22139844)	PF3D7_0816500	small heat shock protein HSP20, putative	HSP20	Enriched	PY17X_0714500	HSP20	small heat shock protein HSP20, putative	Not detected
PVP01_1311000	-	polyubiquitin 5, putative	6	50	13	4	25	1	2	6	0	BOTH	0	NO	NO	2	Spectral evidence for incorporation of biotin label.	PF3D7_1211800	polyubiquitin	PfpUB	Enriched	PY17X_0612800	-	polyubiquitin, putative	Detected
PVP01_0602700	-	conserved Plasmodium protein, unknown function	3	5	1	2	5	0	0	0	0	BOTH	0	NO	NO	2	Spectral evidence for incorporation of biotin label.	PF3D7_1017500	conserved Plasmodium protein, unknown function	-	Enriched	PY17X_0502800	-	conserved Plasmodium protein, unknown function	Not detected
PVP01_0303900	-	6-cysteine protein, putative, pseudogene	3	7.2	0	2	9	0	0	0	0	BOTH	0	YES	Highly probable	3	TM/Signal/GPI.	#N/A	#N/A	#N/A	Not detected	#N/A	#N/A	#N/A	Not detected
PVP01_1435400	CelTOS	cell traversal protein for ookinetes and sporozoites	2	5	0	2	3	0	0	0	0	BOTH	1	NO	NO	3	TM/Signal/GPI. Known sporozoite secreted protein (PMID: 16468982 )	PF3D7_1216600	cell traversal protein for ookinetes and sporozoites	CelTOS	Not detected	PY17X_1434600	CelTOS	cell traversal protein for ookinetes and sporozoites	Not detected
PVP01_1427900	SSP3	sporozoite surface protein 3, putative	1	1	0	2	5	0	0	0	0	BOTH	1	YES	NO	3	TM/Signal/GPI. Known sporozoite surface protein (PMID: 25156733)	PF3D7_0812300	sporozoite surface protein 3, putative	SSP3	Enriched, TM/Sig/GPI	PY17X_1427200	SSP3	sporozoite surface protein 3	Detected
PVP01_1229700	LDH	L-lactate dehydrogenase	1	1	0	6	10	0	0	0	0	BOTH	1	NO	NO	3	TM/Signal/GPI.	PF3D7_1324900	L-lactate dehydrogenase	LDH	Enriched, TM/Sig/GPI	PY17X_1344800	LDH	L-lactate dehydrogenase, putative	Detected
PVP01_1255000	RON2	rhoptry neck protein 2	1	1	0	22	50	0	0	0	0	BOTH	1	YES	NO	3	TM/Signal/GPI.	PF3D7_1452000	rhoptry neck protein 2	RON2	TM/Sig/GPI	PY17X_1319500	RON2	rhoptry neck protein 2	Not detected
PVP01_1132600	TLP	TRAP-like protein, putative	1	3	0	3	11	0	0	0	0	BOTH	1	YES	NO	3	TM/Signal/GPI. Likely surface-exposed on sporozoites (PMID: 18346224)	PF3D7_0616500	TRAP-like protein	TLP	Not detected	PY17X_1117200	TLP	TRAP-like protein	Not detected
PVP01_1018200	GAP40	glideosome-associated protein 40, putative	1	2	0	2	6	0	0	0	0	BOTH	9	NO	NO	3	TM/Signal/GPI.	PF3D7_0515700	glideosome-associated protein 40, putative	GAP40	Enriched, TM/Sig/GPI	PY17X_1116500	GAP40	glideosome-associated protein 40, putative	Not detected
PVP01_1341900	GAPM3	glideosome associated protein with multiple membrane spans 3, putative	2	7	0	3	18	0	0	0	0	BOTH	6	NO	NO	3	TM/Signal/GPI.	PF3D7_1406800	glideosome associated protein with multiple membrane spans 3	GAPM3	Enriched, TM/Sig/GPI	PY17X_1037800	GAPM3	glideosome associated protein with multiple membrane spans 3, putative	Detected
PVP01_0308000	PLP1	perforin-like protein 1	5	11	0	12	19	0	0	0	0	BOTH	1	NO	NO	3	TM/Signal/GPI.	PF3D7_0408700	perforin-like protein 1	PLP1	Enriched, TM/Sig/GPI	PY17X_1007700	PLP1	sporozoite micronemal protein essential for cell traversal	Detected
PVP01_0307900	SIAP1	sporozoite invasion-associated protein 1, putative	10	29	0	9	16	0	0	0	0	BOTH	0	YES	NO	3	TM/Signal/GPI.	PF3D7_0408600	sporozoite invasion-associated protein 1	SIAP1	Enriched, TM/Sig/GPI	PY17X_1007600	SIAP1	sporozoite invasion-associated protein 1	Detected
PVP01_0934200	AMA1	apical membrane antigen 1	6	18	0	6	9	0	0	0	0	BOTH	1	NO	NO	3	TM/Signal/GPI.	PF3D7_1133400	apical membrane antigen 1	AMA1	Enriched, TM/Sig/GPI	PY17X_0916500	AMA1	apical membrane antigen 1	Not detected
PVP01_0716400	GAP50	glideosome-associated protein 50, putative	3	5	0	5	12	0	0	0	0	BOTH	1	YES	NO	3	TM/Signal/GPI.	PF3D7_0918000	glideosome-associated protein 50	GAP50	Enriched, TM/Sig/GPI	PY17X_0822300	GAP50	glideosome-associated protein 50, putative	Not detected
PVP01_0716300	HSP70-2	heat shock protein 70, putative	10	6.63409	0	4	5.16667	0	0	0	0	BOTH	0	YES	NO	3	TM/Signal/GPI.	PF3D7_0917900	heat shock protein 70	HSP70-2	Enriched, TM/Sig/GPI	PY17X_0822200	HSP70-2	heat shock protein 70, putative	Not detected
PVP01_0714500	TRX3	thioredoxin 3, putative	2	3	0	2	6	0	0	0	0	BOTH	1	NO	NO	3	TM/Signal/GPI.	PF3D7_0916100	thioredoxin 3	TRX3	Not detected	PY17X_0820400	TRX3	thioredoxin 3, putative	Not detected
PVP01_0505600	GAMA	GPI-anchored micronemal antigen	2	5	0	4	6	0	0	0	0	BOTH	0	YES	Highly probable	3	TM/Signal/GPI.	PF3D7_0828800	GPI-anchored micronemal antigen	GAMA	Enriched, TM/Sig/GPI	PY17X_0702200	GAMA	GPI-anchored micronemal antigen, putative	Detected
PVP01_0532000	GAPM2	glideosome associated protein with multiple membrane spans 2, putative	2	4	0	2	7	0	0	0	0	BOTH	5	NO	NO	3	TM/Signal/GPI.	PF3D7_0423500	glideosome associated protein with multiple membrane spans 2	GAPM2	Enriched, TM/Sig/GPI	PY17X_0525300	GAPM2	glideosome associated protein with multiple membrane spans 2, putative	Detected
PVP01_0621700	ADT	ADP/ATP transporter on adenylate translocase, putative	2	3	0	2	5	0	0	0	0	BOTH	3	NO	NO	3	TM/Signal/GPI.	PF3D7_1037300	ADP/ATP transporter on adenylate translocase	ADT	Enriched, TM/Sig/GPI	PY17X_0521300	-	ADP/ATP transporter on adenylate translocase, putative	Not detected
PVP01_0420400	HT	hexose transporter	3	10	0	6	23	0	0	0	0	BOTH	12	NO	NO	3	TM/Signal/GPI.	PF3D7_0204700	hexose transporter	HT	Enriched, TM/Sig/GPI	PY17X_0303100	HT	hexose transporter	Detected
PVP01_0710400	ICP	inhibitor of cysteine proteases, putative	0	0	0	2	3	0	0	0	0	VK247	0	YES	NO	3	TM/Signal/GPI.	PF3D7_0911900	falstatin	ICP	TM/Sig/GPI	#N/A	#N/A	#N/A	Not detected
PVP01_1455800	-	conserved protein, unknown function	0	0	0	3	4	0	0	0	0	VK247	5	NO	Weakly probable	3	TM/Signal/GPI.	PF3D7_1237700	conserved protein, unknown function	-	Enriched, TM/Sig/GPI	PY17X_1454800	-	conserved protein, unknown function	Not detected
PVP01_1025800	-	longevity-assurance (LAG1) protein, putative	0	0	0	2	5	0	0	0	0	VK247	6	NO	NO	3	TM/Signal/GPI.	PF3D7_0508200	longevity-assurance (LAG1) protein, putative	-	Enriched, TM/Sig/GPI	PY17X_1108900	-	longevity-assurance (LAG1) protein, putative	Not detected
PVP01_1339600	-	conserved Plasmodium protein, unknown function	0	0	0	2	4	0	0	0	0	VK247	4	NO	NO	3	TM/Signal/GPI.	PF3D7_1409400	conserved Plasmodium membrane protein, unknown function	-	Enriched, TM/Sig/GPI	PY17X_1035500	-	conserved Plasmodium protein, unknown function	Not detected
PVP01_0929700	SpdSyn	spermidine synthase, putative	0	0	0	2	3	0	0	0	0	VK247	1	NO	NO	3	TM/Signal/GPI.	PF3D7_1129000	spermidine synthase	SpdSyn	Enriched	PY17X_0921400	-	spermidine synthase, putative	Not detected
PVP01_0948400	MAEBL	membrane associated erythrocyte binding-like protein, putative	0	0	0	7	11	0	0	0	0	VK247	1	YES	NO	3	TM/Signal/GPI. Known sporozoite surface protein (PMID: 12165387)	PF3D7_1147800	membrane associated erythrocyte binding-like protein	MAEBL	Not detected	PY17X_0902700	MAEBL	membrane associated erythrocyte binding-like protein	Detected
PVP01_0317900	RALP1	rhoptry-associated leucine zipper-like protein 1	0	0	0	2	3	0	0	0	0	VK247	0	YES	NO	3	TM/Signal/GPI.	PF3D7_0722200	rhoptry-associated leucine zipper-like protein 1	RALP1	Not detected	PY17X_0622400	RALP1	rhoptry-associated leucine zipper-like protein 1, putative	Not detected
PVP01_1463500	MTIP	myosin A tail domain interacting protein, putative	3	12	0	4	11	0	0	0	0	BOTH	0	NO	NO	4	No TM/Signal/GPI or evidence for label.	PF3D7_1246400	myosin A tail domain interacting protein	MTIP	Enriched	PY17X_1462100	MTIP	myosin A tail domain interacting protein	Not detected
PVP01_1456900	ACS11	acyl-CoA synthetase, putative	1	3	0	3	6	0	0	0	0	BOTH	0	NO	NO	4	No TM/Signal/GPI or evidence for label.	PF3D7_1238800	acyl-CoA synthetase	ACS11	Not detected	PY17X_1455800	ACS11	acyl-CoA synthetase, putative	Not detected
PVP01_1448500	SPM2	subpellicular microtubule protein 2, putative	1	1	0	3	5	0	0	0	0	BOTH	0	NO	NO	4	No TM/Signal/GPI or evidence for label.	PF3D7_1230300	subpellicular microtubule protein 2, putative	SPM2	Enriched	PY17X_1447500	SPM2	subpellicular microtubule protein 2, putative	Not detected
PVP01_1442500	PABP	polyadenylate-binding protein, putative	3	5	0	4	8	0	0	0	0	BOTH	0	NO	NO	4	No TM/Signal/GPI or evidence for label.	PF3D7_1224300	polyadenylate-binding protein, putative	PABP	Enriched	PY17X_1441700	PABP	polyadenylate-binding protein, putative	Not detected
PVP01_1439700	IMC1h	inner membrane complex protein 1h, putative	5	13	0	8	20	0	0	0	0	BOTH	0	NO	NO	4	No TM/Signal/GPI or evidence for label.	PF3D7_1221400	inner membrane complex protein 1h, putative	IMC1h	Enriched	PY17X_1439000	IMC1h	inner membrane complex protein 1h, putative	Not detected
PVP01_1432200	-	conserved Plasmodium protein, unknown function	6	10	0	9	23	0	0	0	0	BOTH	0	NO	NO	4	No TM/Signal/GPI or evidence for label.	PF3D7_1213400	conserved Plasmodium protein, unknown function	-	Enriched	PY17X_1431400	-	conserved Plasmodium protein, unknown function	Not detected
PVP01_1425700	-	conserved Plasmodium protein, unknown function	4	5	0	5	9	0	0	0	0	BOTH	0	NO	NO	4	No TM/Signal/GPI or evidence for label.	PF3D7_0814600	conserved Plasmodium protein, unknown function	-	Enriched	PY17X_1424900	-	conserved Plasmodium protein, unknown function	Detected
PVP01_1411700	-	RNA-binding protein, putative	3	5	0	3	11	0	0	0	0	BOTH	0	NO	NO	4	No TM/Signal/GPI or evidence for label.	PF3D7_1310700	RNA-binding protein, putative	-	Enriched	PY17X_1411000	-	RNA-binding protein, putative	Not detected
PVP01_1216400	EF-1gamma	elongation factor 1-gamma, putative	2	2	0	3	7	0	0	0	0	BOTH	0	NO	NO	4	No TM/Signal/GPI or evidence for label.	PF3D7_1338300	elongation factor 1-gamma, putative	EF-1gamma	Enriched	PY17X_1357200	EF-1gamma	elongation factor 1-gamma, putative	Not detected
PVP01_1240900	-	40S ribosomal protein S3, putative	3	2.27273	0	5	5.57692	0	0	0	0	BOTH	0	NO	NO	4	No TM/Signal/GPI or evidence for label.	PF3D7_1465900	40S ribosomal protein S3	-	Enriched	PY17X_1334000	-	40S ribosomal protein S3, putative	Detected
PVP01_1244000	GAPDH	glyceraldehyde-3-phosphate dehydrogenase, putative	3	2.03279	0	11	15.6702	0	0	0	0	BOTH	0	NO	NO	4	No TM/Signal/GPI or evidence for label.	PF3D7_1462800	glyceraldehyde-3-phosphate dehydrogenase	GAPDH	Enriched	PY17X_1330200	GAPDH	glyceraldehyde-3-phosphate dehydrogenase	Detected
PVP01_1008000	IMC1g	inner membrane complex protein 1g, putative	4	10	0	7	14	0	0	0	0	BOTH	0	NO	NO	4	No TM/Signal/GPI or evidence for label.	PF3D7_0525800	inner membrane complex protein 1g, putative	IMC1g	Enriched	PY17X_1243800	IMC1g	inner membrane complex protein 1g, putative	Detected
PVP01_1017000	-	60S ribosomal protein L12, putative	4	3.92308	0	6	9.5	0	0	0	0	BOTH	0	NO	NO	4	No TM/Signal/GPI or evidence for label.	PF3D7_0517000	60S ribosomal protein L12, putative	-	Enriched	PY17X_1235200	-	60S ribosomal protein L12, putative	Not detected
PVP01_0110100	PARE	prodrug activation and resistance esterase, putative	1	1	0	2	5	0	0	0	0	BOTH	0	NO	NO	4	No TM/Signal/GPI or evidence for label.	PF3D7_0709700	prodrug activation and resistance esterase	PARE	Detected, no label, no TM/Sig/GPI	PY17X_1223500	PARE	prodrug activation and resistance esterase, putative	Not detected
PVP01_0815700	HSP60	heat shock protein 60, putative	5	7.13725	0	6	14	0	0	0	0	BOTH	0	NO	NO	4	No TM/Signal/GPI or evidence for label.	PF3D7_1015600	heat shock protein 60	HSP60	Not detected	PY17X_1217200	HSP60	heat shock protein 60, putative	Not detected
PVP01_0811100	ISP1	inner membrane complex sub-compartment protein 1, putative	3	4	0	4	4	0	0	0	0	BOTH	0	NO	NO	4	No TM/Signal/GPI or evidence for label.	PF3D7_1011000	inner membrane complex sub-compartment protein 1	ISP1	Enriched	PY17X_1212600	ISP1	inner membrane complex sub-compartment protein 1, putative	Not detected
PVP01_0808400	-	tubulin beta chain, putative	11	21.0468	0	9	21.6657	0	0	0	0	BOTH	0	NO	NO	4	No TM/Signal/GPI or evidence for label.	PF3D7_1008700	tubulin beta chain	-	Enriched	PY17X_1210100	-	tubulin beta chain, putative	Detected
PVP01_0807400	ApiAP2	AP2 domain transcription factor, putative	1	2	0	2	7	0	0	0	0	BOTH	0	NO	NO	4	No TM/Signal/GPI or evidence for label.	PF3D7_1007700	AP2 domain transcription factor, putative	ApiAP2	Not detected	PY17X_1209100	ApiAP2	AP2 domain transcription factor, putative	Not detected
PVP01_0806500	GBP2	single-strand telomeric DNA-binding protein GBP2, putative	2	4	0	4	6	0	0	0	0	BOTH	0	NO	NO	4	No TM/Signal/GPI or evidence for label.	PF3D7_1006800	single-strand telomeric DNA-binding protein GBP2, putative	GBP2	Enriched	PY17X_1208200	GBP2	single-strand telomeric DNA-binding protein GBP2, putative	Not detected
PVP01_0803400	IMC1c	inner membrane complex protein 1c, putative	4	8	0	3	7	0	0	0	0	BOTH	0	NO	NO	4	No TM/Signal/GPI or evidence for label.	PF3D7_1003600	inner membrane complex protein 1c, putative	IMC1c	Enriched	PY17X_1205100	IMC1c	inner membrane complex protein 1c, putative	Detected
PVP01_1128100	ALV7	inner membrane complex protein 1j, putative	2	3	0	3	3	0	0	0	0	BOTH	0	NO	NO	4	No TM/Signal/GPI or evidence for label.	PF3D7_0621400	Pf77 protein	ALV7	Enriched	PY17X_1121700	ALV7	inner membrane complex protein 1j, putative	Not detected
PVP01_0905900	H2B	histone 2B, putative	5	6.41379	0	2	5	0	0	0	0	BOTH	0	NO	NO	4	No TM/Signal/GPI or evidence for label.	PF3D7_1105100	histone H2B	H2B	Enriched	PY17X_0944300	H2B	histone H2B, putative	Not detected
PVP01_0918300	RAN	GTP-binding nuclear protein RAN/TC4, putative	2	3	0	7	14	0	0	0	0	BOTH	0	NO	NO	4	No TM/Signal/GPI or evidence for label.	PF3D7_1117700	GTP-binding nuclear protein RAN/TC4	RAN	Enriched	PY17X_0932300	-	GTP-binding nuclear protein RAN/TC4, putative	Not detected
PVP01_0926700	ThrRS	threonine--tRNA ligase, putative	1	2	0	5	13	0	0	0	0	BOTH	0	NO	NO	4	No TM/Signal/GPI or evidence for label.	PF3D7_1126000	threonine--tRNA ligase	ThrRS	Not detected	PY17X_0924300	ThrRS	threonine--tRNA ligase, putative	Not detected
PVP01_0937400	CK1	casein kinase 1, putative	1	1	0	6	10	0	0	0	0	BOTH	0	NO	NO	4	No TM/Signal/GPI or evidence for label.	PF3D7_1136500	casein kinase 1	CK1	Detected, no label, no TM/Sig/GPI	PY17X_0913600	CK1	casein kinase 1, putative	Not detected
PVP01_0728100	-	G2 protein, putative	3	9	0	5	17	0	0	0	0	BOTH	0	NO	NO	4	No TM/Signal/GPI or evidence for label.	PF3D7_0929600	G2 protein, putative	-	Enriched	PY17X_0833700	-	G2 protein, putative	Not detected
PVP01_0717700	TrxL1	thioredoxin-like protein 1, putative	8	15	0	12	26	0	0	0	0	BOTH	0	NO	NO	4	No TM/Signal/GPI or evidence for label.	PF3D7_0919300	thioredoxin-like protein 1, putative	TrxL1	Enriched, Labeled	PY17X_0823500	TrxL1	thioredoxin-like protein 1, putative	Detected
PVP01_0708000	SPM1	subpellicular microtubule protein 1, putative	3	4	0	3	4	0	0	0	0	BOTH	0	NO	NO	4	No TM/Signal/GPI or evidence for label.	PF3D7_0909500	subpellicular microtubule protein 1, putative	SPM1	Detected, no label, no TM/Sig/GPI	PY17X_0814000	SPM1	subpellicular microtubule protein 1, putative	Not detected
PVP01_0822500	RPS11	40S ribosomal protein S11, putative	1	1	0	6	12	0	0	0	0	BOTH	0	NO	NO	4	No TM/Signal/GPI or evidence for label.	PF3D7_0317600	40S ribosomal protein S11, putative	RPS11	Enriched	PY17X_0810800	RPS11	40S ribosomal protein S11, putative	Detected
PVP01_0108700	HSP90	heat shock protein 90, putative	8	11.4592	0	9	11.1818	0	0	0	0	BOTH	0	NO	NO	4	No TM/Signal/GPI or evidence for label.	PF3D7_0708400	heat shock protein 90	HSP90	Enriched	PY17X_0808800	HSP90	heat shock protein 90, putative	Not detected
PVP01_0517100	14-3-3I	14-3-3 protein, putative	3	4.08163	0	8	22.386	0	0	0	0	BOTH	0	NO	NO	4	No TM/Signal/GPI or evidence for label.	PF3D7_0818200	14-3-3 protein	14-3-3I	Enriched, Labeled	PY17X_0712800	14-3-3I	14-3-3 protein, putative	Detected
PVP01_0515400	HSP70	heat shock protein 70, putative	16	33.6653	0	19	65.0947	0	0	0	0	BOTH	0	NO	NO	4	No TM/Signal/GPI or evidence for label.	PF3D7_0818900	heat shock protein 70	HSP70	Enriched	PY17X_0712100	HSP70	heat shock protein 70, putative	Detected
PVP01_0319000	-	conserved Plasmodium protein, unknown function	5	9	0	16	38	0	0	0	0	BOTH	0	NO	NO	4	No TM/Signal/GPI or evidence for label.	PF3D7_0723300	conserved Plasmodium protein, unknown function	-	Enriched	PY17X_0623500	-	conserved Plasmodium protein, unknown function	Not detected
PVP01_1306500	-	conserved Plasmodium protein, unknown function	2	12	0	10	22	0	0	0	0	BOTH	0	NO	NO	4	No TM/Signal/GPI or evidence for label.	PF3D7_1207400	conserved Plasmodium protein, unknown function	-	Enriched	PY17X_0608400	-	conserved Plasmodium protein, unknown function	Detected
PVP01_0836100	IMC1e	inner membrane complex protein 1e, putative	3	4	0	2	4	0	0	0	0	BOTH	0	NO	NO	4	No TM/Signal/GPI or evidence for label.	PF3D7_0304100	inner membrane complex protein 1e, putative	IMC1e	Enriched	PY17X_0404900	IMC1e	inner membrane complex protein 1e, putative	Detected
PVP01_0836200	IMC1a	inner membrane complex protein 1a, putative	15	45	0	16	63	0	0	0	0	BOTH	0	NO	NO	4	No TM/Signal/GPI or evidence for label.	PF3D7_0304000	inner membrane complex protein 1a, putative	IMC1a	Enriched	PY17X_0404800	IMC1a	inner membrane complex protein 1a, putative	Detected
PVP01_0415300	-	conserved Plasmodium protein, unknown function	5	10	0	8	23	0	4	11	0	BOTH	0	NO	NO	4	No TM/Signal/GPI or evidence for label.	PF3D7_0209500	conserved Plasmodium protein, unknown function	-	Enriched	PY17X_0307200	-	conserved Plasmodium protein, unknown function	Not detected
PVP01_0418000	-	serine-repeat antigen (SERA)	3	4	0	9	15	0	0	0	0	BOTH	0	NO	NO	4	No TM/Signal/GPI or evidence for label.	PF3D7_0207300	serine repeat antigen 8	SERA8	Enriched	PY17X_0305300	SERA5	serine repeat antigen 5	Detected
PVP01_0206100	PHIL1	photosensitized INA-labeled protein PHIL1, putative	2	2	0	5	8	0	0	0	0	BOTH	0	NO	NO	4	No TM/Signal/GPI or evidence for label.	PF3D7_0109000	photosensitized INA-labeled protein PHIL1, putative	PHIL1	Enriched	PY17X_0206000	PHIL1	photosensitized INA-labeled protein PHIL1, putative	Not detected
PVP01_1454700	-	p25-alpha family protein, putative	0	0	0	3	8	0	0	0	0	VK247	0	NO	NO	4	No TM/Signal/GPI or evidence for label.	PF3D7_1236600	p25-alpha family protein, putative	-	Enriched	PY17X_1453700	-	p25-alpha family protein, putative	Not detected
PVP01_1448300	TLAP1	thioredoxin-like associated protein 1, putative	0	0	0	3	5	0	0	0	0	VK247	0	NO	NO	4	No TM/Signal/GPI or evidence for label.	PF3D7_1230100	thioredoxin-like associated protein 1, putative	TLAP1	Enriched	PY17X_1447300	TLAP1	thioredoxin-like associated protein 1, putative	Not detected
PVP01_1447600	CCT3	T-complex protein 1 subunit gamma, putative	0	0	0	2	4	0	0	0	0	VK247	0	NO	NO	4	No TM/Signal/GPI or evidence for label.	PF3D7_1229500	T-complex protein 1 subunit gamma	CCT3	Detected, no label, no TM/Sig/GPI	PY17X_1446600	CCT3	T-complex protein 1 subunit gamma, putative	Not detected
PVP01_1444500	HAD2	haloacid dehalogenase-like hydrolase, putative	0	0	0	4	4	0	0	0	0	VK247	0	NO	NO	4	No TM/Signal/GPI or evidence for label.	PF3D7_1226300	haloacid dehalogenase-like hydrolase, putative	HAD2	Enriched	PY17X_1443600	HAD2	haloacid dehalogenase-like hydrolase, putative	Not detected
PVP01_1437900	-	clathrin heavy chain, putative	0	0	0	5	8	0	0	0	0	VK247	0	NO	NO	4	No TM/Signal/GPI or evidence for label.	PF3D7_1219100	clathrin heavy chain, putative	-	Detected, no label, no TM/Sig/GPI	PY17X_1437100	-	clathrin heavy chain, putative	Not detected
PVP01_1432600	PRS	proline--tRNA ligase, putative	0	0	0	3	3	0	0	0	0	VK247	0	NO	NO	4	No TM/Signal/GPI or evidence for label.	PF3D7_1213800	proline--tRNA ligase	PRS	Detected, no label, no TM/Sig/GPI	PY17X_1431800	PRS	proline--tRNA ligase, putative	Not detected
PVP01_1423100	H2B.Z	histone H2B variant, putative	3	2.74663	0	0	0	0	0	0	0	VK210	0	NO	NO	4	No TM/Signal/GPI or evidence for label.	PF3D7_0714000	histone H2B variant	H2B.Z	Enriched	PY17X_1422300	H2B.Z	histone H2B variant, putative	Not detected
PVP01_1205600	-	glutamate--tRNA ligase, putative	0	0	0	7	8	0	0	0	0	VK247	0	NO	NO	4	No TM/Signal/GPI or evidence for label.	PF3D7_1349200	glutamate--tRNA ligase, putative	-	Detected, no label, no TM/Sig/GPI	PY17X_1367700	-	glutamate--tRNA ligase, putative	Not detected
PVP01_1213300	ISC1	inner membrane complex suture component, putative	0	0	0	3	6	0	0	0	0	VK247	0	NO	NO	4	No TM/Signal/GPI or evidence for label.	PF3D7_1341500	inner membrane complex suture component, putative	ISC1	Not detected	PY17X_1360300	ISC1	inner membrane complex suture component, putative	Not detected
PVP01_1222900	-	glutamine--tRNA ligase, putative	0	0	0	3	5	0	0	0	0	VK247	0	NO	NO	4	No TM/Signal/GPI or evidence for label.	PF3D7_1331700	glutamine--tRNA ligase, putative	-	Not detected	PY17X_1351500	-	glutamine--tRNA ligase, putative	Not detected
PVP01_1240400	AP2-SP	AP2 domain transcription factor AP2-SP, putative	0	0	0	2	4	0	0	0	0	VK247	0	NO	NO	4	No TM/Signal/GPI or evidence for label.	PF3D7_1466400	AP2 domain transcription factor AP2-SP	AP2-SP	Not detected	PY17X_1334500	AP2-SP	AP2 domain transcription factor AP2-SP, putative	Not detected
PVP01_1249600	-	conserved Plasmodium protein, unknown function	0	0	0	4	5	0	0	0	0	VK247	0	NO	NO	4	No TM/Signal/GPI or evidence for label.	PF3D7_1457300	conserved Plasmodium protein, unknown function	-	Not detected	PY17X_1324800	-	conserved Plasmodium protein, unknown function	Not detected
PVP01_1251600	-	conserved Plasmodium protein, unknown function	0	0	0	4	9	0	0	0	0	VK247	0	NO	NO	4	No TM/Signal/GPI or evidence for label.	PF3D7_1455300	conserved Plasmodium protein, unknown function	-	Detected, no label, no TM/Sig/GPI	PY17X_1322800	-	conserved Plasmodium protein, unknown function	Not detected
PVP01_1251700	-	methyltransferase, putative	0	0	0	2	3	0	0	0	0	VK247	0	NO	NO	4	No TM/Signal/GPI or evidence for label.	PF3D7_1455200	methyltransferase, putative, unspecified product	-	Not detected	PY17X_1322700	-	methyltransferase, putative	Not detected
PVP01_1255900	eEF2	elongation factor 2, putative	0	0	0	8	9.80645	0	0	0	0	VK247	0	NO	NO	4	No TM/Signal/GPI or evidence for label.	PF3D7_1451100	elongation factor 2	eEF2	Enriched	PY17X_1318600	eEF2	elongation factor 2, putative	Not detected
PVP01_1261100	DDX5	ATP-dependent RNA helicase DDX5, putative	0	0	0	3	3	0	0	0	0	VK247	0	NO	NO	4	No TM/Signal/GPI or evidence for label.	PF3D7_1445900	ATP-dependent RNA helicase DDX5, putative	DDX5	Not detected	PY17X_1313500	DDX5	ATP-dependent RNA helicase DDX5, putative	Not detected
PVP01_1262200	-	fructose 1,6-bisphosphate aldolase, putative	0	0	0	9	26	0	0	0	0	VK247	0	NO	NO	4	No TM/Signal/GPI or evidence for label.	PF3D7_1444800	fructose-bisphosphate aldolase	FBPA	Enriched	PY17X_1312400	ALDO2	fructose-bisphosphate aldolase 2	Detected
PVP01_0819300	H2A.Z	histone H2A.Z, putative	3	9.33333	0	0	0	0	0	0	0	VK210	0	NO	NO	4	No TM/Signal/GPI or evidence for label.	PF3D7_0320900	histone H2A.Z	H2A.Z	Not detected	PY17X_1220800	H2A.Z	histone H2A.Z, putative	Not detected
PVP01_0816000	ENO	enolase, putative	0	0	0	5	6	0	0	0	0	VK247	0	NO	NO	4	No TM/Signal/GPI or evidence for label.	PF3D7_1015900	enolase	ENO	Enriched	PY17X_1217500	ENO	enolase	Detected
PVP01_0812600	-	phosphoglucomutase, putative	0	0	0	2	6	0	0	0	0	VK247	0	NO	NO	4	No TM/Signal/GPI or evidence for label.	PF3D7_1012500	phosphoglucomutase, putative	-	Not detected	PY17X_1214000,PY17X_1214100	HGPRT;N/A	hypoxanthine-guanine phosphoribosyltransferase, putative;phosphoglucomutase, putative	Not detected
PVP01_0811900	PREBP	PRE-binding protein, putative	0	0	0	2	3	0	0	0	0	VK247	0	NO	NO	4	No TM/Signal/GPI or evidence for label.	PF3D7_1011800	PRE-binding protein	PREBP	Detected, no label, no TM/Sig/GPI	PY17X_1213400	PREBP	PRE-binding protein, putative	Not detected
PVP01_0808100	RPT2	26S protease regulatory subunit 4, putative	0	0	0	2	2.5	0	0	0	0	VK247	0	NO	NO	4	No TM/Signal/GPI or evidence for label.	PF3D7_1008400	26S protease regulatory subunit 4, putative	RPT2	Not detected	PY17X_1209800	-	26S protease regulatory subunit 4, putative	Not detected
PVP01_1110200	GAC	glideosome-associated connector, putative	0	0	0	14	23	0	0	0	0	VK247	0	NO	NO	4	No TM/Signal/GPI or evidence for label.	PF3D7_1361800	glideosome-associated connector	GAC	Enriched	PY17X_1139200	GAC	glideosome-associated connector, putative	Not detected
PVP01_1114800,PVP01_1114900	-	elongation factor 1-alpha, putative	9	15.2128	0	9	24.6154	0	0	0	0	BOTH	0	NO	NO	4	No TM/Signal/GPI or evidence for label.	PF3D7_1357000,PF3D7_1357100	elongation factor 1-alpha	-	Enriched	PY17X_1134800,PY17X_1134900	-	elongation factor 1-alpha, putative	Detected
PVP01_1131000	-	malate dehydrogenase, putative	0	0	0	3	4	0	0	0	0	VK247	0	NO	NO	4	No TM/Signal/GPI or evidence for label.	PF3D7_0618500	malate dehydrogenase	MDH	Enriched	PY17X_1118800	MDH	malate dehydrogenase, putative	Not detected
PVP01_1131600	H3.3	histone H3 variant, putative	0	0	0	3	4	0	0	0	0	VK247	0	NO	NO	4	No TM/Signal/GPI or evidence for label.	PF3D7_0617900	histone H3 variant	H3.3	Enriched	PY17X_1118200	H3.3	histone H3 variant, putative	Detected
PVP01_1022200	INO1	inositol-3-phosphate synthase, putative	0	0	0	2	5	0	0	0	0	VK247	0	NO	NO	4	No TM/Signal/GPI or evidence for label.	PF3D7_0511800	inositol-3-phosphate synthase	INO1	Detected, no label, no TM/Sig/GPI	PY17X_1112500	INO1	inositol-3-phosphate synthase, putative	Not detected
PVP01_1030500	ADF1	actin-depolymerizing factor 1, putative	0	0	0	2	14	0	1	1	0	VK247	0	NO	NO	4	No TM/Signal/GPI or evidence for label.	PF3D7_0503400	actin-depolymerizing factor 1	ADF1	Detected, no label, no TM/Sig/GPI	PY17X_1104200	ADF1	actin-depolymerizing factor 1, putative	Detected
PVP01_1341000	-	conserved Plasmodium protein, unknown function	0	0	0	3	8	0	0	0	0	VK247	0	NO	NO	4	No TM/Signal/GPI or evidence for label.	PF3D7_1407700	conserved Plasmodium protein, unknown function	-	Enriched	PY17X_1036900	-	conserved Plasmodium protein, unknown function	Not detected
PVP01_1331900	IMC1l	inner membrane complex protein 1l, putative	0	0	0	2	3	0	0	0	0	VK247	0	NO	NO	4	No TM/Signal/GPI or evidence for label.	PF3D7_1417000	inner membrane complex protein 1l, putative	IMC1l	Not detected	PY17X_1028100	IMC1l	inner membrane complex protein 1l, putative	Not detected
PVP01_0909300	-	succinyl-CoA synthetase alpha subunit, putative	0	0	0	3	3.11538	0	0	0	0	VK247	0	NO	NO	4	No TM/Signal/GPI or evidence for label.	PF3D7_1108500	succinyl-CoA synthetase alpha subunit, putative	-	Not detected	PY17X_0941000	-	succinyl-CoA synthetase alpha subunit, putative	Not detected
PVP01_0917500	-	conserved Plasmodium protein, unknown function	0	0	0	6	8	0	0	0	0	VK247	0	NO	NO	4	No TM/Signal/GPI or evidence for label.	PF3D7_1116900	conserved Plasmodium protein, unknown function	-	Enriched	PY17X_0933100	-	conserved Plasmodium protein, unknown function	Not detected
PVP01_0920700	PGM1	phosphoglycerate mutase, putative	0	0	0	3	5	0	0	0	0	VK247	0	NO	NO	4	No TM/Signal/GPI or evidence for label.	PF3D7_1120100	phosphoglycerate mutase, putative	PGM1	Enriched	PY17X_0930100	PGM1	phosphoglycerate mutase, putative	Not detected
PVP01_0939500	PPM2	protein phosphatase PPM2, putative	0	0	0	2	3	0	0	0	0	VK247	0	NO	NO	4	No TM/Signal/GPI or evidence for label.	PF3D7_1138500	protein phosphatase PPM2	PPM2	Not detected	PY17X_0911600	PPM2	protein phosphatase PPM2, putative	Not detected
PVP01_0721000	PGK	phosphoglycerate kinase, putative	0	0	0	2	3	0	0	0	0	VK247	0	NO	NO	4	No TM/Signal/GPI or evidence for label.	PF3D7_0922500	phosphoglycerate kinase	PGK	Enriched	PY17X_0826700	PGK	phosphoglycerate kinase, putative	Detected
PVP01_0713800	PFK9	ATP-dependent 6-phosphofructokinase, putative	0	0	0	5	9	0	0	0	0	VK247	0	NO	NO	4	No TM/Signal/GPI or evidence for label.	PF3D7_0915400	ATP-dependent 6-phosphofructokinase	PFK9	Detected, no label, no TM/Sig/GPI	PY17X_0819700	PFK9	ATP-dependent 6-phosphofructokinase, putative	Not detected
PVP01_0708500	SET4	SET domain protein, putative	0	0	0	2	3	0	0	0	0	VK247	0	NO	NO	4	No TM/Signal/GPI or evidence for label.	PF3D7_0910000	SET domain protein, putative	SET4	Detected, no label, no TM/Sig/GPI	PY17X_0814500	SET4	SET domain protein, putative	Not detected
PVP01_0526900	-	memo-like protein	0	0	0	2	3	0	0	0	0	VK247	0	NO	NO	4	No TM/Signal/GPI or evidence for label.	PF3D7_0417500	memo-like protein	-	Not detected	PY17X_0719600	-	memo-like protein	Not detected
PVP01_0511700	SEC23	protein transport protein SEC23, putative	0	0	0	3	5	0	0	0	0	VK247	0	NO	NO	4	No TM/Signal/GPI or evidence for label.	PF3D7_0822600	protein transport protein SEC23	SEC23	Not detected	PY17X_0708300	SEC23	protein transport protein SEC23, putative	Not detected
PVP01_0317300	-	40S ribosomal protein S5, putative	0	0	0	4	4	0	0	0	0	VK247	0	NO	NO	4	No TM/Signal/GPI or evidence for label.	PF3D7_0721600	40S ribosomal protein S5, putative	-	Enriched	PY17X_0621800	-	40S ribosomal protein S5, putative	Not detected
PVP01_1311600	HSP40	HSP40, subfamily A, putative	0	0	0	3	3	0	0	0	0	VK247	0	NO	NO	4	No TM/Signal/GPI or evidence for label.	PF3D7_1437900	HSP40, subfamily A	HSP40	Not detected	PY17X_0613400	HSP40	HSP40, subfamily A, putative	Not detected
PVP01_1305300	EIF3C	eukaryotic translation initiation factor 3 subunit C, putative	0	0	0	3	3	0	0	0	0	VK247	0	NO	NO	4	No TM/Signal/GPI or evidence for label.	PF3D7_1206200	eukaryotic translation initiation factor 3 subunit C, putative	EIF3C	Not detected	PY17X_0607300	EIF3C	eukaryotic translation initiation factor 3 subunit C, putative	Not detected
PVP01_1303500	EIF5A	eukaryotic translation initiation factor 5A, putative	0	0	0	2	3	0	0	0	0	VK247	0	NO	NO	4	No TM/Signal/GPI or evidence for label.	PF3D7_1204300	eukaryotic translation initiation factor 5A	EIF5A	Enriched	PY17X_0605700	EIF5A	eukaryotic translation initiation factor 5A, putative	Not detected
PVP01_0530900	RPS19	40S ribosomal protein S19, putative	0	0	0	2	3	0	0	0	0	VK247	0	NO	NO	4	No TM/Signal/GPI or evidence for label.	PF3D7_0422400	40S ribosomal protein S19	RPS19	Enriched	PY17X_0524200	RPS19	40S ribosomal protein S19, putative	Not detected
PVP01_0530800	-	alpha tubulin 2, putative	0	0	0	6	7	0	0	0	0	VK247	0	NO	NO	4	No TM/Signal/GPI or evidence for label.	PF3D7_0422300	alpha tubulin 2	-	Enriched	PY17X_0524100	-	alpha tubulin 2	Not detected
PVP01_0614000	IMC1m	inner membrane complex protein 1m, putative	0	0	0	5	12	0	0	0	0	VK247	0	NO	NO	4	No TM/Signal/GPI or evidence for label.	PF3D7_1028900	inner membrane complex protein 1m, putative	IMC1m	Enriched, TM/Sig/GPI	PY17X_0514100	IMC1m	inner membrane complex protein 1m, putative	Detected
PVP01_0611900	RPS2	40S ribosomal protein S2, putative	0	0	0	3	3	0	0	0	0	VK247	0	NO	NO	4	No TM/Signal/GPI or evidence for label.	PF3D7_1026800	40S ribosomal protein S2	RPS2	Detected, no label, no TM/Sig/GPI	PY17X_0512000	RPS2	40S ribosomal protein S2, putative	Not detected
PVP01_0606300	-	conserved Plasmodium protein, unknown function	0	0	0	4	10	0	0	0	0	VK247	0	NO	NO	4	No TM/Signal/GPI or evidence for label.	PF3D7_1021100	conserved Plasmodium protein, unknown function	-	Not detected	PY17X_0506400	-	conserved Plasmodium protein, unknown function	Not detected
PVP01_0702100	-	alpha tubulin 1, putative	12	23.6429	0	0	0	0	0	0	0	VK210	0	NO	NO	4	No TM/Signal/GPI or evidence for label.	PF3D7_0903700	alpha tubulin 1	-	Enriched	PY17X_0420500	-	alpha tubulin 1	Detected
PVP01_0833400	CCT2	T-complex protein 1 subunit beta, putative	0	0	0	3	3	0	0	0	0	VK247	0	NO	NO	4	No TM/Signal/GPI or evidence for label.	PF3D7_0306800	T-complex protein 1 subunit beta	CCT2	Detected, no label, no TM/Sig/GPI	PY17X_0407400	CCT2	T-complex protein 1 subunit beta, putative	Not detected
PVP01_0833900	GRX1	glutaredoxin 1, putative	0	0	0	2	3	0	0	0	0	VK247	0	NO	NO	4	No TM/Signal/GPI or evidence for label.	PF3D7_0306300	glutaredoxin 1	GRX1	Detected, no label, no TM/Sig/GPI	PY17X_0406900	GRX1	glutaredoxin 1, putative	Not detected
PVP01_0837200	NSF	N-ethylmaleimide-sensitive fusion protein, putative	0	0	0	3	2.66667	0	0	0	0	VK247	0	NO	NO	4	No TM/Signal/GPI or evidence for label.	PF3D7_0303000	N-ethylmaleimide-sensitive fusion protein	NSF	Not detected	PY17X_0403800	NSF	N-ethylmaleimide-sensitive fusion protein, putative	Not detected
PVP01_1138700	H3	histone H3, putative	0	0	0	3	4	0	0	0	0	VK247	0	NO	NO	4	No TM/Signal/GPI or evidence for label.	PF3D7_0610400	histone H3	H3	Not detected	PY17X_0110400	H3	histone H3, putative	Detected
PVP01_1405400	-	small heat shock protein, putative	1	1	0	0	0	0	0	0	0	VK210	0	NO	NO	N/A	Less than 2 peptides and/or less than 3 PSM in at least one sample	PF3D7_1304500	small heat shock protein, putative	-	Detected, no label, no TM/Sig/GPI	#N/A	#N/A	#N/A	Not detected
PVP01_0812500	HGPRT	hypoxanthine-guanine phosphoribosyltransferase, putative	0	0	0	1	2	0	0	0	0	VK247	0	NO	NO	N/A	Less than 2 peptides and/or less than 3 PSM in at least one sample	PF3D7_1012400	hypoxanthine-guanine phosphoribosyltransferase	HGPRT	Enriched	#N/A	#N/A	#N/A	Not detected
PVP01_0009470	-	PIR protein	1	1	1	0	0	2	0	0	0	VK210	0	NO	NO	N/A	Less than 2 peptides and/or less than 3 PSM in at least one sample	#N/A	#N/A	#N/A	Not detected	#N/A	#N/A	#N/A	Not detected
PVP01_0306900	-	conserved Plasmodium protein, unknown function	1	1	0	0	0	0	0	0	0	VK210	0	NO	NO	N/A	Less than 2 peptides and/or less than 3 PSM in at least one sample	#N/A	#N/A	#N/A	Not detected	#N/A	#N/A	#N/A	Not detected
PVP01_1466200	-	conserved Plasmodium protein, unknown function	0	0	0	1	2	0	0	0	0	VK247	0	NO	NO	N/A	Less than 2 peptides and/or less than 3 PSM in at least one sample	PF3D7_1249100	conserved Plasmodium protein, unknown function	-	Not detected	PY17X_1464600	-	conserved Plasmodium protein, unknown function	Not detected
PVP01_1463900	SRPR-beta	signal recognition particle receptor, beta subunit, putative	0	0	0	1	1	0	0	0	0	VK247	1	NO	NO	N/A	Less than 2 peptides and/or less than 3 PSM in at least one sample	PF3D7_1246800	signal recognition particle receptor, beta subunit	SRPR-beta	TM/Sig/GPI	PY17X_1462500	-	signal recognition particle, beta subunit, putative	Not detected
PVP01_1461700	ARFGAP	ADP-ribosylation factor GTPase-activating protein, putative	0	0	0	1	2	0	0	0	0	VK247	0	NO	NO	N/A	Less than 2 peptides and/or less than 3 PSM in at least one sample	PF3D7_1244600	ADP-ribosylation factor GTPase-activating protein, putative	ARFGAP	Enriched	PY17X_1460400	ARFGAP	ADP-ribosylation factor GTPase-activating protein, putative	Not detected
PVP01_1459900	-	rab GDP dissociation inhibitor beta, putative	0	0	0	1	3	0	0	0	0	VK247	0	NO	NO	N/A	Less than 2 peptides and/or less than 3 PSM in at least one sample	PF3D7_1242800	rab specific GDP dissociation inhibitor	rabGDI	Detected, no label, no TM/Sig/GPI	PY17X_1458700	rabGDI	rab specific GDP dissociation inhibitor, putative	Not detected
PVP01_1454300	-	conserved Plasmodium protein, unknown function	0	0	0	2	2	0	0	0	0	VK247	0	NO	NO	N/A	Less than 2 peptides and/or less than 3 PSM in at least one sample	PF3D7_1236200	conserved Plasmodium protein, unknown function	-	Not detected	PY17X_1453300	-	conserved Plasmodium protein, unknown function	Not detected
PVP01_1453700	SHMT	serine hydroxymethyltransferase	0	0	0	1	1	0	0	0	0	VK247	0	NO	NO	N/A	Less than 2 peptides and/or less than 3 PSM in at least one sample	PF3D7_1235600	serine hydroxymethyltransferase	SHMT	Enriched	PY17X_1452700	SHMT	serine hydroxymethyltransferase, putative	Not detected
PVP01_1450300	CPN60	60 kDa chaperonin, putative	0	0	0	1	2	0	0	0	0	VK247	0	YES	NO	N/A	Less than 2 peptides and/or less than 3 PSM in at least one sample	PF3D7_1232100	60 kDa chaperonin	CPN60	Not detected	PY17X_1449300	CPN60	60 kDa chaperonin, putative	Not detected
PVP01_1449300	RAB2	ras-related protein Rab-2, putative	0	0	0	1	1	0	0	0	0	VK247	0	NO	NO	N/A	Less than 2 peptides and/or less than 3 PSM in at least one sample	PF3D7_1231100	ras-related protein Rab-2	RAB2	Not detected	PY17X_1448300	RAB2	ras-related protein Rab-2, putative	Not detected
PVP01_1448900	SEC13	protein transport protein SEC13, putative	0	0	0	1	1	0	0	0	0	VK247	0	NO	NO	N/A	Less than 2 peptides and/or less than 3 PSM in at least one sample	PF3D7_1230700	protein transport protein SEC13	SEC13	Not detected	PY17X_1447900	SEC13	protein transport protein SEC13, putative	Not detected
PVP01_1444000	-	ubiquitin-activating enzyme E1, putative	0	0	0	1	2	0	0	0	0	VK247	0	NO	NO	N/A	Less than 2 peptides and/or less than 3 PSM in at least one sample	PF3D7_1225800	ubiquitin-activating enzyme E1	UBA1	Not detected	PY17X_1443200	-	ubiquitin-activating enzyme E1, putative	Not detected
PVP01_1440500	GRP94	endoplasmin, putative	0	0	0	2	2.33333	0	0	0	0	VK247	0	YES	NO	N/A	Less than 2 peptides and/or less than 3 PSM in at least one sample	PF3D7_1222300	GRP94	endoplasmin, putative	Enriched, Labeled, TM/Sig/GPI	PY17X_1439800	GRP94	endoplasmin, putative	Detected
PVP01_1438100	RKIP	raf kinase inhibitor, putative	0	0	0	1	1	0	0	0	0	VK247	0	NO	NO	N/A	Less than 2 peptides and/or less than 3 PSM in at least one sample	PF3D7_1219700	raf kinase inhibitor	RKIP	Enriched	PY17X_1437300	RKIP	raf kinase inhibitor, putative	Not detected
PVP01_1429700	DBP1	ATP-dependent RNA helicase DBP1, putative	0	0	0	2	2	0	0	0	0	VK247	0	NO	NO	N/A	Less than 2 peptides and/or less than 3 PSM in at least one sample	PF3D7_0810600	ATP-dependent RNA helicase DBP1, putative	DBP1	Detected, no label, no TM/Sig/GPI	PY17X_1429000	DBP1	ATP-dependent RNA helicase DBP1, putative	Not detected
PVP01_1422800	-	conserved Plasmodium protein, unknown function	0	0	0	1	1	0	0	0	0	VK247	1	YES	NO	N/A	Less than 2 peptides and/or less than 3 PSM in at least one sample	PF3D7_0713700	conserved Plasmodium protein, unknown function	-	Not detected	PY17X_1422000	-	conserved Plasmodium protein, unknown function	Not detected
PVP01_1419200	-	conserved Plasmodium protein, unknown function	0	0	0	1	1	0	0	0	0	VK247	0	NO	NO	N/A	Less than 2 peptides and/or less than 3 PSM in at least one sample	PF3D7_1318300	conserved Plasmodium protein, unknown function	-	Detected, no label, no TM/Sig/GPI	PY17X_1418500	-	conserved Plasmodium protein, unknown function	Not detected
PVP01_1409200	cpsSII	carbamoyl phosphate synthetase, putative	1	1	0	0	0	0	0	0	0	VK210	0	NO	NO	N/A	Less than 2 peptides and/or less than 3 PSM in at least one sample	PF3D7_1308200	carbamoyl phosphate synthetase	cpsSII	Not detected	PY17X_1408400	-	carbamoyl phosphate synthetase, putative	Not detected
PVP01_1203100	IMC1f	inner membrane complex protein 1f, putative	0	0	0	1	2	0	0	0	0	VK247	0	NO	NO	N/A	Less than 2 peptides and/or less than 3 PSM in at least one sample	PF3D7_1351700	inner membrane complex protein 1f, putative	IMC1f	Not detected	PY17X_1370200	IMC1f	inner membrane complex protein 1f, putative	Not detected
PVP01_1204700	KRS1	lysine--tRNA ligase, putative	0	0	0	2	2	0	0	0	0	VK247	0	NO	NO	N/A	Less than 2 peptides and/or less than 3 PSM in at least one sample	PF3D7_1350100	lysine--tRNA ligase	KRS1	Not detected	PY17X_1368600	-	lysine--tRNA ligase, putative	Not detected
PVP01_1207300	ALBA4	DNA/RNA-binding protein Alba 4, putative	0	0	0	1	1	0	0	0	0	VK247	0	NO	NO	N/A	Less than 2 peptides and/or less than 3 PSM in at least one sample	PF3D7_1347500	DNA/RNA-binding protein Alba 4	ALBA4	Enriched	PY17X_1366000	ALBA4	DNA/RNA-binding protein Alba 4, putative	Not detected
PVP01_1209100	IDH	isocitrate dehydrogenase [NADP], mitochondrial, putative	0	0	0	1	2	0	0	0	0	VK247	0	NO	NO	N/A	Less than 2 peptides and/or less than 3 PSM in at least one sample	PF3D7_1345700	isocitrate dehydrogenase [NADP], mitochondrial	IDH	Not detected	PY17X_1364300	IDH	isocitrate dehydrogenase [NADP], mitochondrial, putative	Not detected
PVP01_1212300	SPECT1	sporozoite protein essential for cell traversal, putative	0	0	0	1	1	0	0	0	0	VK247	0	YES	NO	N/A	Less than 2 peptides and/or less than 3 PSM in at least one sample. Known sporozoite secreted protein (PMID: 14737184)	PF3D7_1342500	sporozoite protein essential for cell traversal	SPECT1	TM/Sig/GPI	PY17X_1361300	SPECT1	sporozoite protein essential for cell traversal	Not detected
PVP01_1213000	IMC1k	inner membrane complex protein 1k, putative	1	2	0	1	1	0	0	0	0	BOTH	0	NO	NO	N/A	Less than 2 peptides and/or less than 3 PSM in at least one sample	PF3D7_1341800	inner membrane complex protein 1k, putative	IMC1k	Enriched	PY17X_1360600	IMC1k	inner membrane complex protein 1k, putative	Not detected
PVP01_1221800	-	isoleucine--tRNA ligase, putative	0	0	0	1	1	0	0	0	0	VK247	0	NO	NO	N/A	Less than 2 peptides and/or less than 3 PSM in at least one sample	PF3D7_1332900	isoleucine--tRNA ligase, putative	-	Detected, no label, no TM/Sig/GPI	PY17X_1352700	-	isoleucine--tRNA ligase, putative	Not detected
PVP01_1237200	ACC	biotin carboxylase subunit of acetyl CoA carboxylase, putative	0	0	0	0	0	0	6	14	0	CONTROL	0	YES	NO	N/A	Less than 2 peptides and/or less than 3 PSM in at least one sample	PF3D7_1469600	biotin carboxylase subunit of acetyl CoA carboxylase, putative	ACC	Not detected	PY17X_1337500	ACC	biotin carboxylase subunit of acetyl CoA carboxylase, putative	Not detected
PVP01_1246200	ISP3	inner membrane complex sub-compartment protein 3, putative	0	0	0	1	4	0	0	0	0	VK247	0	NO	NO	N/A	Less than 2 peptides and/or less than 3 PSM in at least one sample	PF3D7_1460600	inner membrane complex sub-compartment protein 3	ISP3	Enriched	PY17X_1328100	ISP3	inner membrane complex sub-compartment protein 3, putative	Not detected
PVP01_1249700	TRX1	thioredoxin 1, putative	0	0	0	1	1	0	0	0	0	VK247	0	NO	NO	N/A	Less than 2 peptides and/or less than 3 PSM in at least one sample	PF3D7_1457200	thioredoxin 1	TRX1	Enriched	PY17X_1324700	TRX1	thioredoxin 1, putative	Not detected
PVP01_1255200	-	sortilin, putative	0	0	0	2	2	0	0	0	0	VK247	2	NO	NO	N/A	Less than 2 peptides and/or less than 3 PSM in at least one sample	PF3D7_1451800	sortilin	-	Not detected	PY17X_1319300	-	sortilin, putative	Not detected
PVP01_1260100	-	glutaminyl-peptide cyclotransferase, putative	1	2	0	2	2	1	0	0	0	BOTH	1	NO	NO	N/A	Less than 2 peptides and/or less than 3 PSM in at least one sample	PF3D7_1446900	glutaminyl-peptide cyclotransferase, putative	-	Enriched, TM/Sig/GPI	PY17X_1314500	-	glutaminyl-peptide cyclotransferase, putative	Not detected
PVP01_1260800	LAP	M17 leucyl aminopeptidase, putative	0	0	0	1	1	0	0	0	0	VK247	0	NO	NO	N/A	Less than 2 peptides and/or less than 3 PSM in at least one sample	PF3D7_1446200	M17 leucyl aminopeptidase	LAP	Detected, no label, no TM/Sig/GPI	PY17X_1313800	-	M17 leucyl aminopeptidase, putative	Not detected
PVP01_1265800	-	60S ribosomal protein L1, putative	2	1.16667	0	0	0	0	0	0	0	VK210	0	NO	NO	N/A	Less than 2 peptides and/or less than 3 PSM in at least one sample	PF3D7_1441200	60S ribosomal protein L1, putative	-	Not detected	PY17X_1308900	-	60S ribosomal protein L1, putative	Not detected
PVP01_1267100	-	triosephosphate isomerase, putative	0	0	0	1	1	0	0	0	0	VK247	0	NO	NO	N/A	Less than 2 peptides and/or less than 3 PSM in at least one sample	PF3D7_1439900	triosephosphate isomerase	TIM	Not detected	PY17X_1307600	TIM	triosephosphate isomerase, putative	Not detected
PVP01_1269700	-	proteasome subunit alpha type-1, putative	0	0	0	2	2	0	0	0	0	VK247	0	NO	NO	N/A	Less than 2 peptides and/or less than 3 PSM in at least one sample	PF3D7_1474800	proteasome subunit alpha type-1, putative	-	Detected, no label, no TM/Sig/GPI	PY17X_1305000	-	proteasome subunit alpha type-1, putative	Not detected
PVP01_1003700	PPT	phosphoenolpyruvate/phosphate translocator, putative	0	0	0	1	1	0	0	0	0	VK247	7	YES	NO	N/A	Less than 2 peptides and/or less than 3 PSM in at least one sample	PF3D7_0530200	phosphoenolpyruvate/phosphate translocator	PPT	Not detected	PY17X_1248100	PPT	phosphoenolpyruvate/phosphate translocator, putative	Not detected
PVP01_1004400	-	cell cycle regulator protein, putative	0	0	0	1	2	0	0	0	0	VK247	0	NO	NO	N/A	Less than 2 peptides and/or less than 3 PSM in at least one sample	PF3D7_0529500	cell cycle regulator protein, putative	-	Detected, no label, no TM/Sig/GPI	PY17X_1247400	-	cell cycle regulator protein, putative	Not detected
PVP01_1005600	EIF3E	eukaryotic translation initiation factor 3 subunit E, putative	0	0	0	1	2	0	0	0	0	VK247	2	NO	NO	N/A	Less than 2 peptides and/or less than 3 PSM in at least one sample	PF3D7_0528200	eukaryotic translation initiation factor 3 subunit E, putative	EIF3E	Not detected	PY17X_1246200	EIF3E	eukaryotic translation initiation factor 3 subunit E, putative	Not detected
PVP01_1006600	USP14	ubiquitin carboxyl-terminal hydrolase 14, putative	0	0	0	1	1	0	0	0	0	VK247	0	NO	NO	N/A	Less than 2 peptides and/or less than 3 PSM in at least one sample	PF3D7_0527200	ubiquitin carboxyl-terminal hydrolase 14	USP14	Not detected	PY17X_1245200	USP14	ubiquitin carboxyl-terminal hydrolase 14, putative	Not detected
PVP01_1009900	-	karyopherin beta, putative	0	0	0	1	1	0	0	0	0	VK247	0	NO	NO	N/A	Less than 2 peptides and/or less than 3 PSM in at least one sample	PF3D7_0524000	karyopherin beta	KASbeta	Detected, no label, no TM/Sig/GPI	PY17X_1242000	-	karyopherin beta, putative	Not detected
PVP01_0114300	-	C-mannosyltransferase, putative	0	0	0	1	1	0	0	0	0	VK247	10	NO	NO	N/A	Less than 2 peptides and/or less than 3 PSM in at least one sample	PF3D7_0806200	C-mannosyltransferase, putative	-	Not detected	PY17X_1227700	-	C-mannosyltransferase, putative	Not detected
PVP01_0113600	-	V-type proton ATPase subunit a, putative	0	0	0	1	1	0	0	0	0	VK247	6	NO	NO	N/A	Less than 2 peptides and/or less than 3 PSM in at least one sample	PF3D7_0806800	V-type proton ATPase subunit a, putative	-	TM/Sig/GPI	PY17X_1227000	-	V-type proton ATPase subunit a, putative	Not detected
PVP01_0112600	RPN10	26S proteasome regulatory subunit RPN10, putative	0	0	0	2	2	0	0	0	0	VK247	0	NO	NO	N/A	Less than 2 peptides and/or less than 3 PSM in at least one sample	PF3D7_0807800	26S proteasome regulatory subunit RPN10, putative	RPN10	Not detected	PY17X_1226100	RPN10	26S proteasome regulatory subunit RPN10, putative	Not detected
PVP01_0109100	HSP110c	heat shock protein 110, putative	0	0	0	2	2	0	0	0	0	VK247	0	NO	NO	N/A	Less than 2 peptides and/or less than 3 PSM in at least one sample	PF3D7_0708800	heat shock protein 110	HSP110c	Detected, no label, no TM/Sig/GPI	PY17X_1222500	HSP110c	heat shock protein 110, putative	Not detected
PVP01_0818200	CYP19A	peptidyl-prolyl cis-trans isomerase, putative	0	0	0	1	1	0	0	0	0	VK247	0	NO	NO	N/A	Less than 2 peptides and/or less than 3 PSM in at least one sample	PF3D7_0322000	peptidyl-prolyl cis-trans isomerase	CYP19A	Enriched, Labeled	PY17X_1219700	CYP19A	peptidyl-prolyl cis-trans isomerase, putative	Detected
PVP01_0811600	-	conserved Plasmodium protein, unknown function	1	1	0	0	0	0	0	0	0	VK210	4	NO	NO	N/A	Less than 2 peptides and/or less than 3 PSM in at least one sample	PF3D7_1011500	conserved Plasmodium membrane protein, unknown function	-	Enriched, TM/Sig/GPI	PY17X_1213100	-	conserved Plasmodium protein, unknown function	Detected
PVP01_0807600	EIF3D	eukaryotic translation initiation factor 3 subunit D, putative	0	0	0	1	1	0	0	0	0	VK247	0	NO	NO	N/A	Less than 2 peptides and/or less than 3 PSM in at least one sample	PF3D7_1007900	eukaryotic translation initiation factor 3 subunit D, putative	EIF3D	Not detected	PY17X_1209300	EIF3D	eukaryotic translation initiation factor 3 subunit D, putative	Not detected
PVP01_0802600	-	DnaJ protein, putative	1	10	0	0	0	0	0	0	0	VK210	1	NO	NO	N/A	Less than 2 peptides and/or less than 3 PSM in at least one sample	PF3D7_1002800	DnaJ protein, putative	-	Not detected	PY17X_1204300	-	DnaJ protein, putative	Not detected
PVP01_1104300	AlaRS	alanine--tRNA ligase, putative	0	0	0	2	2	0	0	0	0	VK247	0	YES	NO	N/A	Less than 2 peptides and/or less than 3 PSM in at least one sample	PF3D7_1367700	alanine--tRNA ligase	AlaRS	TM/Sig/GPI	PY17X_1144900	AlaRS	alanine--tRNA ligase, putative	Not detected
PVP01_1104500	-	NADH-cytochrome b5 reductase, putative	0	0	0	2	2	0	0	0	0	VK247	1	NO	NO	N/A	Less than 2 peptides and/or less than 3 PSM in at least one sample	PF3D7_1367500	NADH-cytochrome b5 reductase, putative	-	Not detected	PY17X_1144700	-	NADH-cytochrome b5 reductase, putative	Not detected
PVP01_1110900	SEC24A	protein transport protein Sec24A, putative	0	0	0	1	2	0	0	0	0	VK247	0	NO	NO	N/A	Less than 2 peptides and/or less than 3 PSM in at least one sample	PF3D7_1361100	protein transport protein Sec24A	SEC24A	Enriched	PY17X_1138600	SEC24A	protein transport protein Sec24A, putative	Not detected
PVP01_1111200	-	falcilysin, putative	0	0	0	2	2	0	0	0	0	VK247	0	NO	NO	N/A	Less than 2 peptides and/or less than 3 PSM in at least one sample	PF3D7_1360800	falcilysin	FLN	Detected, no label, no TM/Sig/GPI	PY17X_1138400	FLN	falcilysin, putative	Not detected
PVP01_1122000	DJ1	protein DJ-1, putative	0	0	0	1	1	0	0	0	0	VK247	0	NO	NO	N/A	Less than 2 peptides and/or less than 3 PSM in at least one sample	PF3D7_0627500	protein DJ-1	DJ1	Enriched	PY17X_1127700	DJ1	protein DJ-1, putative	Not detected
PVP01_1122700	-	pyruvate kinase, putative	0	0	0	1	2	0	0	0	0	VK247	0	NO	NO	N/A	Less than 2 peptides and/or less than 3 PSM in at least one sample	PF3D7_0626800	pyruvate kinase	PyrK	Enriched	PY17X_1127000	-	pyruvate kinase, putative	Detected
PVP01_1123400	-	putative oxidoreductase, short-chain dehydrogenase family, putative	0	0	0	2	2	0	0	0	0	VK247	2	NO	NO	N/A	Less than 2 peptides and/or less than 3 PSM in at least one sample	PF3D7_0626100	oxidoreductase, short-chain dehydrogenase family, putative	-	Not detected	PY17X_1126300	-	oxidoreductase, putative	Not detected
PVP01_1125500	-	hexokinase, putative	0	0	0	2	2	0	0	0	0	VK247	0	NO	NO	N/A	Less than 2 peptides and/or less than 3 PSM in at least one sample	PF3D7_0624000	hexokinase	HK	Detected, no label, no TM/Sig/GPI	PY17X_1124300	-	hexokinase, putative	Not detected
PVP01_1131800	-	conserved Plasmodium protein, unknown function	0	0	0	1	1	0	0	0	0	VK247	0	NO	NO	N/A	Less than 2 peptides and/or less than 3 PSM in at least one sample	PF3D7_0617300	conserved Plasmodium protein, unknown function	-	Detected, no label, no TM/Sig/GPI	PY17X_1118000	-	conserved Plasmodium protein, unknown function	Not detected
PVP01_1022600	-	conserved Plasmodium protein, unknown function	1	2	0	0	0	0	0	0	0	VK210	1	YES	NO	N/A	Less than 2 peptides and/or less than 3 PSM in at least one sample	PF3D7_0511400	conserved Plasmodium protein, unknown function	-	Enriched, Labeled, TM/Sig/GPI	PY17X_1112100	-	conserved Plasmodium protein, unknown function	Not detected
PVP01_1026000	P38	6-cysteine protein	0	0	0	1	1	0	0	0	0	VK247	0	YES	Highly probable	N/A	Less than 2 peptides and/or less than 3 PSM in at least one sample	PF3D7_0508000	6-cysteine protein	P38	Enriched, TM/Sig/GPI	PY17X_1108700	P38	6-cysteine protein	Not detected
PVP01_1317600	ISC3	inner membrane complex suture component, putative	0	0	0	1	4	0	0	0	0	VK247	8	NO	NO	N/A	Less than 2 peptides and/or less than 3 PSM in at least one sample	PF3D7_1431900	inner membrane complex suture component, putative	ISC3	TM/Sig/GPI	PY17X_1014500	ISC3	inner membrane complex suture component, putative	Not detected
PVP01_0305700	cGloII	cytosolic glyoxalase II, putative	0	0	0	1	1	0	0	0	0	VK247	0	NO	NO	N/A	Less than 2 peptides and/or less than 3 PSM in at least one sample	PF3D7_0406400	cytosolic glyoxalase II	cGloII	Not detected	PY17X_1005400	cGloII	cytosolic glyoxalase II, putative	Not detected
PVP01_0305500	-	V-type proton ATPase subunit B, putative	0	0	0	1	1	0	0	0	0	VK247	0	NO	NO	N/A	Less than 2 peptides and/or less than 3 PSM in at least one sample	PF3D7_0406100	V-type proton ATPase subunit B	-	Detected, no label, no TM/Sig/GPI	PY17X_1005200	-	V-type proton ATPase subunit B, putative	Not detected
PVP01_0905000	SNF2L	chromatin remodeling protein, putative	0	0	0	1	1	0	0	0	0	VK247	0	NO	NO	N/A	Less than 2 peptides and/or less than 3 PSM in at least one sample	PF3D7_1104200	chromatin remodeling protein	SNF2L	Not detected	PY17X_0945200	SNF2L	chromatin remodeling protein, putative	Not detected
PVP01_0906200	-	40S ribosomal protein S4, putative	0	0	0	1	1	0	0	0	0	VK247	0	NO	NO	N/A	Less than 2 peptides and/or less than 3 PSM in at least one sample	PF3D7_1105400	40S ribosomal protein S4, putative	-	Not detected	PY17X_0944000	-	40S ribosomal protein S4, putative	Not detected
PVP01_0908100	PAIP1	polyadenylate-binding protein-interacting protein 1, putative	0	0	0	1	1	0	0	0	0	VK247	0	NO	NO	N/A	Less than 2 peptides and/or less than 3 PSM in at least one sample	PF3D7_1107300	polyadenylate-binding protein-interacting protein 1, putative	PAIP1	Not detected	PY17X_0942100	PAIP1	polyadenylate-binding protein-interacting protein 1, putative	Not detected
PVP01_0917300	DPAP1	dipeptidyl aminopeptidase 1, putative	0	0	0	2	2	0	0	0	0	VK247	1	YES	NO	N/A	Less than 2 peptides and/or less than 3 PSM in at least one sample	PF3D7_1116700	dipeptidyl aminopeptidase 1	DPAP1	TM/Sig/GPI	PY17X_0933300	DPAP1	dipeptidyl aminopeptidase 1, putative	Not detected
PVP01_0921300	-	conserved Plasmodium protein, unknown function	0	0	0	1	3	0	0	0	0	VK247	0	NO	NO	N/A	Less than 2 peptides and/or less than 3 PSM in at least one sample	PF3D7_1120700	conserved Plasmodium protein, unknown function	-	Not detected	PY17X_0929600	-	conserved Plasmodium protein, unknown function	Not detected
PVP01_0924500	-	splicing factor, putative	0	0	0	1	1	0	0	0	0	VK247	0	NO	NO	N/A	Less than 2 peptides and/or less than 3 PSM in at least one sample	PF3D7_1123900	splicing factor, putative	-	Not detected	PY17X_0926400	-	splicing factor, putative	Not detected
PVP01_0925200	EK	ethanolamine kinase, putative	0	0	0	1	1	0	0	0	0	VK247	0	NO	NO	N/A	Less than 2 peptides and/or less than 3 PSM in at least one sample	PF3D7_1124600	ethanolamine kinase	EK	Detected, no label, no TM/Sig/GPI	PY17X_0925700	EK	ethanolamine kinase, putative	Not detected
PVP01_0930800	-	60S ribosomal protein P0, putative	1	2	0	0	0	0	0	0	0	VK210	0	NO	NO	N/A	Less than 2 peptides and/or less than 3 PSM in at least one sample	PF3D7_1130200	60S ribosomal protein P0	PfP0	Detected, no label, no TM/Sig/GPI	PY17X_0919700	-	60S acidic ribosomal protein P0, putative	Not detected
PVP01_0932300	-	conserved Plasmodium protein, unknown function	0	0	0	1	1	0	0	0	0	VK247	0	NO	NO	N/A	Less than 2 peptides and/or less than 3 PSM in at least one sample	PF3D7_1131500	conserved Plasmodium protein, unknown function	-	Detected, no label, no TM/Sig/GPI	PY17X_0918300	-	conserved Plasmodium protein, unknown function	Not detected
PVP01_0933100	-	nucleic acid binding protein, putative	0	0	0	1	1	0	0	0	0	VK247	0	NO	NO	N/A	Less than 2 peptides and/or less than 3 PSM in at least one sample	PF3D7_1132300	nucleic acid binding protein, putative	-	Detected, no label, no TM/Sig/GPI	PY17X_0917600	-	nucleic acid binding protein, putative	Not detected
PVP01_0934800	HSP70-3	heat shock protein 70, putative	0	0	0	1	2	0	0	0	0	VK247	0	NO	NO	N/A	Less than 2 peptides and/or less than 3 PSM in at least one sample	PF3D7_1134000	heat shock protein 70	HSP70-3	Not detected	PY17X_0915900	UIS24	heat shock protein 70, putative	Not detected
PVP01_0941100	-	conserved Plasmodium protein, unknown function	1	4	0	1	4	0	1	1	0	BOTH	0	NO	NO	N/A	Less than 2 peptides and/or less than 3 PSM in at least one sample	PF3D7_1140400	conserved Plasmodium protein, unknown function	-	Enriched	PY17X_0910000	-	conserved Plasmodium protein, unknown function	Not detected
PVP01_0946100	DYN1	dynamin-like protein, putative	0	0	0	1	2	0	0	0	0	VK247	0	NO	NO	N/A	Less than 2 peptides and/or less than 3 PSM in at least one sample	PF3D7_1145400	dynamin-like protein	DYN1	Not detected	PY17X_0905000	-	dynamin-like protein, putative	Not detected
PVP01_0730900	PFN	profilin, putative	0	0	0	2	2	0	0	0	0	VK247	0	NO	NO	N/A	Less than 2 peptides and/or less than 3 PSM in at least one sample	PF3D7_0932200	profilin	PFN	Not detected	PY17X_0836400	PFN	profilin, putative	Not detected
PVP01_0730500	-	proteasome subunit beta type-6, putative	0	0	0	1	1	0	0	0	0	VK247	0	NO	NO	N/A	Less than 2 peptides and/or less than 3 PSM in at least one sample	PF3D7_0931800	proteasome subunit beta type-6, putative	-	Detected, no label, no TM/Sig/GPI	PY17X_0836000	-	proteasome subunit beta type-6, putative	Not detected
PVP01_0725200	NADSYN	glutamine-dependent NAD(+) synthetase, putative	0	0	0	1	1	0	0	0	0	VK247	0	NO	NO	N/A	Less than 2 peptides and/or less than 3 PSM in at least one sample	PF3D7_0926700	glutamine-dependent NAD(+) synthetase, putative	NADSYN	Not detected	PY17X_0830800	NADSYN	glutamine-dependent NAD(+) synthetase, putative	Not detected
PVP01_0720700	SAMS	S-adenosylmethionine synthetase, putative	0	0	0	2	2	0	0	0	0	VK247	0	NO	NO	N/A	Less than 2 peptides and/or less than 3 PSM in at least one sample	PF3D7_0922200	S-adenosylmethionine synthetase	SAMS	Enriched	PY17X_0826400	SAMS	S-adenosylmethionine synthetase, putative	Not detected
PVP01_0719200	-	inosine-5'-monophosphate dehydrogenase, putative	0	0	0	1	1	0	0	0	0	VK247	0	NO	NO	N/A	Less than 2 peptides and/or less than 3 PSM in at least one sample	PF3D7_0920800	inosine-5'-monophosphate dehydrogenase	IMPDH	Not detected	PY17X_0825000	-	inosine-5'-monophosphate dehydrogenase, putative	Not detected
PVP01_0711600	EF-1beta	elongation factor 1-beta, putative	0	0	0	1	1	0	0	0	0	VK247	0	NO	NO	N/A	Less than 2 peptides and/or less than 3 PSM in at least one sample	PF3D7_0913200	elongation factor 1-beta	EF-1beta	Enriched	PY17X_0817500	-	elongation factor 1-beta, putative	Not detected
PVP01_0823100	-	proteasome subunit alpha type-3, putative	0	0	0	1	3	0	0	0	0	VK247	0	NO	NO	N/A	Less than 2 peptides and/or less than 3 PSM in at least one sample	PF3D7_0317000	proteasome subunit alpha type-3, putative	-	Not detected	PY17X_0811400	-	proteasome subunit alpha type-3, putative	Not detected
PVP01_0103700	-	erythrocyte membrane-associated antigen, putative	0	0	0	2	2	1	0	0	0	VK247	0	NO	NO	N/A	Less than 2 peptides and/or less than 3 PSM in at least one sample	PF3D7_0703500	erythrocyte membrane-associated antigen	-	Detected, no label, no TM/Sig/GPI	PY17X_0803900	-	erythrocyte membrane-associated antigen, putative	Not detected
PVP01_0529000	RANBP1	ran-specific GTPase-activating protein 1, putative	0	0	0	1	1	0	0	0	0	VK247	0	NO	NO	N/A	Less than 2 peptides and/or less than 3 PSM in at least one sample	PF3D7_0419600	ran-specific GTPase-activating protein 1, putative	RANBP1	Detected, no label, no TM/Sig/GPI	PY17X_0721700	RANBP1	ran-specific GTPase-activating protein 1, putative	Not detected
PVP01_0520000	PGM2	phosphoglucomutase-2, putative	0	0	0	1	2	0	0	0	0	VK247	0	NO	NO	N/A	Less than 2 peptides and/or less than 3 PSM in at least one sample	PF3D7_0413500	phosphoglucomutase-2	PGM2	Not detected	PY17X_0715700	PGM2	phosphoglucomutase-2	Not detected
PVP01_0517600	RON5	rhoptry neck protein 5	1	1	0	0	0	0	0	0	0	VK210	0	YES	NO	N/A	Less than 2 peptides and/or less than 3 PSM in at least one sample	PF3D7_0817700	rhoptry neck protein 5	RON5	Not detected	PY17X_0713300	RON5	rhoptry neck protein 5	Not detected
PVP01_0514700	-	conserved Plasmodium protein, unknown function	1	1	0	1	2	0	0	0	0	BOTH	0	NO	NO	N/A	Less than 2 peptides and/or less than 3 PSM in at least one sample	PF3D7_0819600	conserved Plasmodium protein, unknown function	-	Enriched	PY17X_0711400	-	conserved Plasmodium protein, unknown function	Not detected
PVP01_0507600	RACK1	receptor for activated c kinase, putative	0	0	0	2	2	0	0	0	0	VK247	0	NO	NO	N/A	Less than 2 peptides and/or less than 3 PSM in at least one sample	PF3D7_0826700	receptor for activated c kinase	RACK1	Detected, no label, no TM/Sig/GPI	PY17X_0704200	RACK1	receptor for activated c kinase, putative	Not detected
PVP01_0313500	-	serine--tRNA ligase, putative	0	0	0	1	1	0	0	0	0	VK247	0	NO	NO	N/A	Less than 2 peptides and/or less than 3 PSM in at least one sample	PF3D7_0717700	serine--tRNA ligase, putative	-	Detected, no label, no TM/Sig/GPI	PY17X_0618100	-	serine--tRNA ligase, putative	Detected
PVP01_0313300	CDPK4	calcium-dependent protein kinase 4, putative	0	0	0	2	2	0	0	0	0	VK247	0	NO	NO	N/A	Less than 2 peptides and/or less than 3 PSM in at least one sample	PF3D7_0717500	calcium-dependent protein kinase 4	CDPK4	Detected, no label, no TM/Sig/GPI	PY17X_0617900	CDPK4	calcium-dependent protein kinase 4, putative	Not detected
PVP01_1306100	-	conserved Plasmodium protein, unknown function	1	3	0	0	0	0	0	0	0	VK210	0	NO	NO	N/A	Less than 2 peptides and/or less than 3 PSM in at least one sample	PF3D7_1207000	conserved Plasmodium protein, unknown function	-	Not detected	PY17X_0608100	-	conserved Plasmodium protein, unknown function	Not detected
PVP01_1301500	MPC	mitochondrial phosphate carrier protein, putative	0	0	0	1	1	0	0	0	0	VK247	0	NO	NO	N/A	Less than 2 peptides and/or less than 3 PSM in at least one sample	PF3D7_1202200	mitochondrial phosphate carrier protein	MPC	Not detected	PY17X_0603700	-	mitochondrial phosphate carrier protein, putative	Not detected
PVP01_0530500	-	steroid dehydrogenase, putative	0	0	0	1	2	0	0	0	0	VK247	1	NO	NO	N/A	Less than 2 peptides and/or less than 3 PSM in at least one sample	PF3D7_0422000	steroid dehydrogenase, putative	-	TM/Sig/GPI	PY17X_0523800	-	steroid dehydrogenase, putative	Not detected
PVP01_0607900	-	phospholipid scramblase, putative	1	2	0	1	1	0	0	0	0	BOTH	0	NO	NO	N/A	Less than 2 peptides and/or less than 3 PSM in at least one sample	PF3D7_1022700	phospholipid scramblase, putative	-	Not detected	PY17X_0508000	-	phospholipid scramblase, putative	Not detected
PVP01_0606100	ARF1	ADP-ribosylation factor, putative	0	0	0	2	2	0	0	0	0	VK247	0	NO	NO	N/A	Less than 2 peptides and/or less than 3 PSM in at least one sample	PF3D7_1020900	ADP-ribosylation factor	ARF1	Enriched	PY17X_0506200	ARF1	ADP-ribosylation factor, putative	Not detected
PVP01_0602300	RON12	rhoptry neck protein 12, putative	0	0	0	1	1	0	0	0	0	VK247	1	YES	NO	N/A	Less than 2 peptides and/or less than 3 PSM in at least one sample	PF3D7_1017100	rhoptry neck protein 12	RON12	Not detected	PY17X_0502400	RON12	rhoptry neck protein 12, putative	Not detected
PVP01_0831300	SF3B1	splicing factor 3B subunit 1, putative	0	0	0	1	3	0	0	0	0	VK247	0	NO	NO	N/A	Less than 2 peptides and/or less than 3 PSM in at least one sample	PF3D7_0308900	splicing factor 3B subunit 1, putative	SF3B1	Not detected	PY17X_0409500	SF3B1	splicing factor 3B subunit 1, putative	Not detected
PVP01_0407900	-	ATP synthase F1, alpha subunit, putative	0	0	0	2	2.01646	0	0	0	0	VK247	0	NO	NO	N/A	Less than 2 peptides and/or less than 3 PSM in at least one sample	PF3D7_0217100	ATP synthase F1, alpha subunit	-	Detected, no label, no TM/Sig/GPI	PY17X_0314300	-	ATP synthase F1, alpha subunit, putative	Not detected
PVP01_0410800	SEC31	protein transport protein SEC31, putative	0	0	0	1	4	0	0	0	0	VK247	0	NO	NO	N/A	Less than 2 peptides and/or less than 3 PSM in at least one sample	PF3D7_0214100	protein transport protein SEC31	SEC31	Detected, no label, no TM/Sig/GPI	PY17X_0311500	SEC31	protein transport protein SEC31, putative	Not detected
PVP01_0413100	AsnRS	asparagine--tRNA ligase, putative	0	0	0	1	2	0	0	0	0	VK247	0	NO	NO	N/A	Less than 2 peptides and/or less than 3 PSM in at least one sample	PF3D7_0211800	asparagine--tRNA ligase	AsnRS	Not detected	PY17X_0309200	-	asparagine--tRNA ligase, putative	Not detected
PVP01_0415000	UAP56	ATP-dependent RNA helicase UAP56, putative	0	0	0	1	2	0	0	0	0	VK247	0	NO	NO	N/A	Less than 2 peptides and/or less than 3 PSM in at least one sample	PF3D7_0209800	ATP-dependent RNA helicase UAP56	UAP56	Enriched	PY17X_0307400	UAP56	ATP-dependent RNA helicase UAP56, putative	Not detected
PVP01_0418900	PAT	pantothenate transporter, putative	1	1	0	0	0	0	0	0	0	VK210	10	NO	NO	N/A	Less than 2 peptides and/or less than 3 PSM in at least one sample	PF3D7_0206200	pantothenate transporter	PAT	TM/Sig/GPI	PY17X_0304500	PAT	pantothenate transporter	Not detected
PVP01_0215600	-	dynein heavy chain, putative	0	0	0	2	2	0	0	0	0	VK247	0	NO	NO	N/A	Less than 2 peptides and/or less than 3 PSM in at least one sample	PF3D7_0729900	dynein heavy chain, putative	-	Detected, no label, no TM/Sig/GPI	PY17X_0215400	-	dynein heavy chain, putative	Not detected
PVP01_0208100	AARP2	small ribosomal subunit assembling AARP2 protein	0	0	0	1	1	0	0	0	0	VK247	0	NO	NO	N/A	Less than 2 peptides and/or less than 3 PSM in at least one sample	PF3D7_0106700	small ribosomal subunit assembling AARP2 protein	AARP2	Not detected	PY17X_0208000	-	asparagine and aspartate rich protein 2, putative	Not detected
PVP01_0206900	-	proteasome subunit beta type-3, putative	0	0	0	1	1	0	0	0	0	VK247	0	NO	NO	N/A	Less than 2 peptides and/or less than 3 PSM in at least one sample	PF3D7_0108000	proteasome subunit beta type-3, putative	-	Detected, no label, no TM/Sig/GPI	PY17X_0206800	-	proteasome subunit beta type-3, putative	Not detected
PVP01_0205400	RRP36	rRNA biogenesis protein RRP36, putative	1	1	0	0	0	0	0	0	0	VK210	0	NO	NO	N/A	Less than 2 peptides and/or less than 3 PSM in at least one sample	PF3D7_0109700	rRNA biogenesis protein RRP36, putative	RRP36	Not detected	PY17X_0205300	RRP36	rRNA biogenesis protein RRP36, putative	Not detected
PVP01_1139900	-	conserved Plasmodium protein, unknown function	0	0	1	1	1	0	0	0	0	VK247	2	NO	NO	N/A	Less than 2 peptides and/or less than 3 PSM in at least one sample	PF3D7_0609000	conserved Plasmodium protein, unknown function	-	Not detected	PY17X_0109200	-	conserved Plasmodium protein, unknown function	Not detected
PVP01_1140200	CCT6	T-complex protein 1 subunit zeta, putative	0	0	0	1	1	0	0	0	0	VK247	0	NO	NO	N/A	Less than 2 peptides and/or less than 3 PSM in at least one sample	PF3D7_0608700	T-complex protein 1 subunit zeta	CCT6	Not detected	PY17X_0108900	CCT6	T-complex protein 1 subunit zeta, putative	Not detected
PVP01_1142300	-	conserved Plasmodium protein, unknown function	0	0	0	1	2	0	0	0	0	VK247	0	NO	NO	N/A	Less than 2 peptides and/or less than 3 PSM in at least one sample	PF3D7_0606600	conserved Plasmodium protein, unknown function	-	Not detected	PY17X_0106800	-	conserved Plasmodium protein, unknown function	Not detected
PVP01_1142400	-	polypyrimidine tract-binding protein, putative	0	0	0	1	1	0	0	0	0	VK247	0	NO	NO	N/A	Less than 2 peptides and/or less than 3 PSM in at least one sample	PF3D7_0606500	polypyrimidine tract-binding protein, putative	-	Not detected	PY17X_0106700	-	polypyrimidine tract-binding protein, putative	Not detected
